# Supplementary material for: The central nervous system transcriptome of the weakly electric brown ghost knifefish (Apteronotus leptorhynchus): de novo assembly, annotation, and proteomics validation
Source: BMC Genomics. 2015 Mar 11;16(1):166. doi: 10.1186/s12864-015-1354-2 (PMC4424500; doi:10.1186/s12864-015-1354-2)
Supplement: Additional file 2: Table S1. — Assembly transcripts with best sense alignment per contig to D. rerio protein sequences (UniProt ID and accession), BLAST statistics, sequence coverage of target protein sequence, and description of D. rerio subject protein sequence. [file 12864_2015_1354_MOESM2_ESM.xlsx]

## Sheet: Zebrafish BlastX Sense
Assembly Transcript	UniProt	% Identity	Length of Alignment	Mismatch	Gap	Query Start	Query End	Subject Start	Subject End	E-value	Bitscore	DB Hit Length	% Hit Length	Gene Name	Hit Description
comp173222_c0_seq36	sp|A0JME6|ISOC2_DANRE	87.82	197	24	0	191	781	1	197	1e-124	358	197	100	isoc2	Isochorismatase domain-containing protein 2, mitochondrial
comp188811_c0_seq8	sp|A1A5V7|TM41B_DANRE	85.46	282	40	1	167	1009	1	282	6e-142	414	282	100	tmem41b	Transmembrane protein 41B
comp184031_c0_seq2	sp|A1IGX5|FIBIN_DANRE	86.19	210	29	0	328	957	1	210	1e-124	375	210	100	fibin	Fin bud initiation factor
comp173637_c0_seq7	sp|A1L1W4|RD10A_DANRE	90.86	339	29	1	696	1706	1	339	0	644	339	100	rdh10a	Retinol dehydrogenase 10-A
comp181780_c1_seq6	sp|A1L2F6|TM205_DANRE	79.79	188	38	0	121	684	1	188	2e-108	331	188	100	tmem205	Transmembrane protein 205
comp174998_c0_seq7	sp|A2BFC9|YI011_DANRE	67.62	244	73	2	223	948	1	240	2e-113	336	240	100	si:ch211-215c18.4	Uncharacterized protein FLJ46082 homolog
comp194468_c1_seq8	sp|A2BIG9|LSMD1_DANRE	85.32	109	16	0	63	389	1	109	2e-61	191	109	100	naa38	N-alpha-acetyltransferase 38, NatC auxiliary subunit
comp194217_c0_seq64	sp|A3KNK1|T120A_DANRE	87.68	341	42	0	197	1219	1	341	0	565	341	100	tmem120a	Transmembrane protein 120A
comp182970_c0_seq13	sp|A3KNK7|MED11_DANRE	94.74	114	6	0	69	410	1	114	4e-74	222	114	100	med11	Mediator of RNA polymerase II transcription subunit 11
comp186432_c0_seq21	sp|A3KNL5|ATF1A_DANRE	79.44	107	20	1	143	463	1	105	8e-14	70.1	105	100	atpif1	ATPase inhibitor A, mitochondrial
comp177074_c1_seq14	sp|A3KNM5|SIM15_DANRE	95.95	74	3	0	441	662	1	74	9e-24	97.1	74	100	smim15	Small integral membrane protein 15
comp180026_c0_seq2	sp|A3KP74|SDHF2_DANRE	75.47	159	38	1	322	798	1	158	4e-83	259	158	100	sdhaf2	Succinate dehydrogenase assembly factor 2, mitochondrial
comp176230_c0_seq13	sp|A3KPA3|NAA60_DANRE	93.8	242	15	0	209	934	1	242	2e-166	474	242	100	naa60	N-alpha-acetyltransferase 60
comp190922_c0_seq12	sp|A3KQ58|CB068_DANRE	71.34	164	47	0	115	606	1	164	8e-49	168	164	100	si:ch211-283h6.4	UPF0561 protein C2orf68 homolog
comp169827_c0_seq4	sp|A3KQA5|ODF3B_DANRE	74.32	257	66	0	741	1511	1	257	2e-133	392	257	100	odf3b	Outer dense fiber protein 3-B
comp170392_c0_seq5	sp|A3KQS5|AF1Q_DANRE	70.24	84	23	1	307	558	1	82	2e-15	70.5	82	100	mllt11	Protein AF1q
comp183797_c0_seq25	sp|A3QK15|AACS_DANRE	88.71	673	76	0	207	2225	1	673	0	1269	673	100	aacs	Acetoacetyl-CoA synthetase
comp188067_c0_seq49	sp|A4FUN7|UBP12_DANRE	82.43	444	5	2	306	1637	1	371	0	731	371	100	usp12a	Ubiquitin carboxyl-terminal hydrolase 12A
comp172735_c0_seq17	sp|A4IG42|F115_DANRE	69.11	913	281	1	1838	4576	1	912	0	1294	912	100	fam115	Protein FAM115
comp189659_c3_seq13	sp|A4IG55|PKHO1_DANRE	66.25	557	151	7	341	2011	1	520	0	610	520	100	plekho1a	Pleckstrin homology domain-containing family O member 1-A
comp184496_c0_seq16	sp|A4QNX2|S247B_DANRE	54.11	292	115	5	834	1664	1	288	5e-71	240	288	100	slc25a47b	Solute carrier family 25 member 47-B
comp179214_c0_seq3	sp|A4QNX6|CTL2B_DANRE	76.5	468	93	8	263	1639	1	460	0	628	460	100	ctdspl2b	CTD small phphatase-like protein 2-B
comp190350_c0_seq37	sp|A4QNZ7|P33MX_DANRE	75.24	319	75	3	234	1184	1	317	1e-139	416	317	100	p33monox	Putative monooxygenase p33MONOX
comp176995_c0_seq2	sp|A4QP72|FA83D_DANRE	62.39	577	165	10	1445	3148	1	534	0	682	534	100	fam83d	Protein FAM83D
comp179457_c0_seq10	sp|A4QP78|CNO11_DANRE	94.16	445	26	0	488	1822	1	445	0	776	445	100	cnot11	CCR4-NOT transcription complex subunit 11
comp182032_c0_seq373	sp|A4VCH4|CP062_DANRE	86.94	965	124	1	25	2919	1	963	0	1691	963	100	zgc:163107	UPF0505 protein C16orf62 homolog
comp163218_c0_seq9	sp|A5D6V4|TM17B_DANRE	81.68	191	35	0	123	695	1	191	1e-80	246	191	100	Tmem17b	Transmembrane protein 17B
comp177428_c0_seq2	sp|A5HAK0|RNSL3_DANRE	48.67	150	72	4	167	604	1	149	2e-38	137	149	100	rnasel3	Ribonuclease-like 3
comp180879_c0_seq14	sp|A5JV83|HSPBB_DANRE	75.12	205	51	0	935	1549	1	205	4e-111	336	205	100	hspb11	Heat shock protein beta-11
comp194088_c0_seq73	sp|A5PF48|MYO1C_DANRE	84.24	1028	160	1	550	3633	1	1026	0	1773	1026	100	myo1c	Unconventional myin-Ic
comp162550_c0_seq2	sp|A5PLA0|RPRML_DANRE	89.47	114	12	0	360	701	1	114	2e-63	207	114	100	rprml	Reprimo-like protein
comp183103_c1_seq4	sp|A5PLC9|SMIM7_DANRE	87.01	77	10	0	170	400	1	77	1e-38	137	77	100	smim7	Small integral membrane protein 7
comp189921_c1_seq36	sp|A5PLG0|LYRM7_DANRE	68.27	104	33	0	83	394	1	104	3e-31	119	104	100	LYRM7	Complex III assembly factor LYRM7
comp184288_c0_seq18	sp|A5PLK2|LHPP_DANRE	76.3	270	64	0	993	1802	1	270	1e-142	428	270	100	lhpp	Phpholysine phphohistidine inorganic pyrophphate phphatase
comp178033_c0_seq6	sp|A5WVU9|TRIQK_DANRE	80.95	84	16	0	69	320	1	84	1e-30	108	84	100	triqk	Triple QxxK/R motif-containing protein
comp162232_c0_seq86	sp|A5WVX0|ITPA_DANRE	87.19	203	26	0	21	629	1	203	7e-133	379	203	100	itpa	Inine triphphate pyrophphatase
comp183075_c0_seq12	sp|A5WW21|RASEF_DANRE	64.49	721	196	5	517	2673	1	663	0	901	663	100	rasef	Ras and EF-hand domain-containing protein
comp189879_c1_seq17	sp|A6H8I0|UBP22_DANRE	96.06	507	19	1	306	1826	1	506	0	1026	506	100	usp22	Ubiquitin carboxyl-terminal hydrolase 22
comp185820_c0_seq55	sp|A7MC22|CCD69_DANRE	65.82	316	105	3	225	1169	1	314	1e-130	386	314	100	ccdc69	Coiled-coil domain-containing protein 69
comp187172_c2_seq6	sp|A8E7C5|SAC2_DANRE	83.8	1142	161	6	438	3857	1	1120	0	1725	1120	100	inpp5f	Phphatidylinitide phphatase SAC2
comp173718_c0_seq4	sp|A8E7D3|COX14_DANRE	70	60	15	1	514	684	1	60	2e-20	89	60	100	si:dkey-222f2.8	Cytochrome c oxidase assembly protein COX14 homolog
comp187399_c0_seq127	sp|A8HAL1|UBP16_DANRE	57.11	851	317	16	242	2758	1	815	0	840	815	100	usp16	Ubiquitin carboxyl-terminal hydrolase 16
comp189685_c0_seq3	sp|A8KB34|ACY2_DANRE	79.68	315	64	0	203	1147	1	315	0	540	315	100	aspa	Aspartoacylase
comp157262_c0_seq2	sp|A8Y5T1|CA194_DANRE	46.83	205	67	3	117	728	1	164	6e-51	172	164	100	si:ch211-163l21.7	Uncharacterized protein C1orf194 homolog
comp157694_c0_seq17	sp|A8Y5U1|CE051_DANRE	92.39	276	21	0	35	862	1	276	0	537	276	100	si:dkey-46a10.3	UPF0600 protein C5orf51 homolog
comp188251_c0_seq10	sp|A9C3R8|RP65C_DANRE	79.14	561	88	1	137	1819	1	532	0	951	532	100	rpe65c	Retinal Mueller cells isomerohydrolase
comp162925_c0_seq3	sp|A9JRE2|MTNA_DANRE	92.92	353	25	0	186	1244	1	353	0	647	353	100	mri1	Methylthioribe-1-phphate isomerase
comp189777_c0_seq27	sp|A9JTG5|HOIL1_DANRE	71.77	719	161	5	203	2248	1	714	0	965	714	100	rbck1	RanBP-type and C3HC4-type zinc finger-containing protein 1
comp190805_c1_seq5	sp|B0JZP3|THEM6_DANRE	72.28	202	56	0	498	1103	1	202	3e-101	320	202	100	them6	Protein THEM6
comp194465_c0_seq6	sp|B0S6R1-2|NCKP1_DANRE	97.79	1132	18	2	513	3905	1	1126	0	2219	1126	100	nckap1	Isoform 2 of Nck-associated protein 1
comp194465_c0_seq94	sp|B0S6R1|NCKP1_DANRE	98.32	1128	18	1	513	3893	1	1128	0	2207	1128	100	nckap1	Nck-associated protein 1
comp173033_c0_seq34	sp|B0S728|TMM71_DANRE	55.52	290	123	4	634	1491	1	288	5e-72	237	288	100	tmem71	Transmembrane protein 71
comp185562_c0_seq54	sp|B0UXH6|RGPS1_DANRE	91.74	581	47	1	546	2285	1	581	0	954	581	100	ralgps1	Ras-specific guanine nucleotide-releasing factor RalGPS1
comp180052_c1_seq5	sp|B7TWP7|PNRC2_DANRE	63.92	158	45	6	134	601	1	148	4e-43	147	148	100	pnrc2	Proline-rich nuclear receptor coactivator 2
comp171420_c0_seq2	sp|B7ZD04|SFR1_DANRE	47.39	211	89	4	347	943	1	201	1e-50	178	201	100	sfr1	Swi5-dependent recombination DNA repair protein 1 homolog
comp193454_c1_seq2	sp|B8A556|DNPH1_DANRE	73.47	147	35	2	264	704	1	143	8e-64	218	143	100	dnph1	2-deoxynucleide 5-phphate N-hydrolase 1
comp178858_c1_seq3	sp|B8JLV7|VMA21_DANRE	80.77	104	19	1	105	413	1	104	1e-35	123	104	100	vma21	Vacuolar ATPase assembly integral membrane protein vma21
comp159535_c0_seq17	sp|E7EZ53-2|GALA_DANRE	83.1	142	24	0	94	519	1	142	2e-75	229	142	100	gal	Isoform B of Galanin peptides
comp159535_c0_seq23	sp|E7EZ53|GALA_DANRE	82.2	118	21	0	600	953	1	118	4e-57	186	118	100	gal	Galanin peptides
comp189876_c1_seq9	sp|E7FDB3|NANO1_DANRE	83.84	229	33	2	1352	2029	1	228	8e-117	367	228	100	nanos1	Nan homolog 1
comp179971_c1_seq56	sp|E7FDE0|TM138_DANRE	90.12	162	16	0	1324	1809	1	162	2e-90	281	162	100	tmem138	Transmembrane protein 138
comp184991_c1_seq32	sp|F1Q7Z7|DAAF3_DANRE	63.49	482	161	3	566	2005	1	469	0	603	469	100	dnaaf3	Dynein assembly factor 3, axonemal
comp183525_c0_seq17	sp|F1QGH9|PS11B_DANRE	96.21	422	16	0	24	1289	1	422	0	796	422	100	psmd11b	26S proteasome non-ATPase regulatory subunit 11B
comp192420_c0_seq39	sp|F1QN74|ZMY10_DANRE	74.5	451	112	1	204	1556	1	448	0	667	448	100	zmynd10	Zinc finger MYND domain-containing protein 10
comp177468_c0_seq7	sp|F1QW76|BATF_DANRE	85.48	124	17	1	43	411	1	124	4e-59	192	124	100	batf	Basic leucine zipper transcriptional factor ATF-like
comp182595_c3_seq4	sp|F1QY75|APC15_DANRE	92.56	121	9	0	710	1072	1	121	2e-36	132	121	100	anapc15	Anaphase-promoting complex subunit 15
comp187286_c0_seq26	sp|F1RAX8|COQ6_DANRE	83.37	487	78	2	788	2248	1	484	0	853	484	100	coq6	Ubiquinone biynthesis monooxygenase COQ6
comp184652_c0_seq5	sp|F8W4H9|MRP2A_DANRE	67.27	220	68	4	1526	2182	1	217	6e-78	257	217	100	mrap2a	Melanocortin-2 receptor aCCessory protein 2A
comp177625_c0_seq2	sp|L7YAI7|B3GN1_DANRE	82.25	445	65	1	360	1694	1	431	0	732	431	100	b3gnt1	N-acetyllactaminide beta-1,3-N-acetylglucaminyltransferase
comp188031_c0_seq6	sp|O42182|FBLN1_DANRE	75.11	695	153	7	1227	3293	1	681	0	1051	681	100	fbln1	Fibulin-1
comp179365_c0_seq4	sp|O42222|GDF8_DANRE	88.33	377	41	3	179	1309	1	374	0	650	374	100	mstnb	Growth/differentiation factor 8
comp172343_c0_seq71	sp|O42248|GBLP_DANRE	98.42	317	5	0	91	1041	1	317	0	648	317	100	gnb2l1	Guanine nucleotide-binding protein subunit beta-2-like 1
comp184590_c0_seq2	sp|O42365|HXA2B_DANRE	89.81	363	33	2	219	1295	1	363	0	646	363	100	hoxa2b	Homeobox protein Hox-A2b
comp180094_c1_seq11	sp|O42370|HXD3A_DANRE	88.41	397	44	2	566	1753	1	396	0	727	396	100	hoxd3a	Homeobox protein Hox-D3a
comp150399_c0_seq3	sp|O42606|NGN1_DANRE	77.67	215	40	2	152	793	1	208	3e-91	280	208	100	neurog1	Neurogenin-1
comp184697_c1_seq12	sp|O57474|CXA1_DANRE	83.99	381	27	1	1773	2813	1	381	1e-177	525	381	100	gja1	Gap junction alpha-1 protein
comp173760_c0_seq6	sp|O73682-2|VGFAA_DANRE	82.64	144	25	0	577	1008	1	144	4e-72	226	144	100	vegfaa	Isoform VEGF121 of Vascular endothelial growth factor A-A
comp173760_c0_seq15	sp|O73682|VGFAA_DANRE	86.17	188	26	0	577	1140	1	188	2e-104	312	188	100	vegfaa	Vascular endothelial growth factor A-A
comp193637_c0_seq12	sp|O73872|SODC_DANRE	77.27	154	35	0	95	556	1	154	3e-81	251	154	100	sod1	Superoxide dismutase [Cu-Zn]
comp181093_c0_seq8	sp|O93507|TAL1_DANRE	76.79	349	54	5	224	1264	1	324	1e-162	474	324	100	tal1	T-cell acute lymphocytic leukemia protein 1 homolog
comp171155_c0_seq3	sp|P09013|HXB5B_DANRE	83.09	278	43	4	320	1147	1	276	1e-147	436	276	100	hoxb5b	Homeobox protein Hox-B5b
comp179514_c2_seq2	sp|P09015|HME2A_DANRE	76.4	267	60	2	136	933	1	265	1e-128	372	265	100	eng2a	Homeobox protein engrailed-2a
comp182282_c0_seq4	sp|P0C8M3|CCD23_DANRE	90.91	66	5	1	161	358	1	65	2e-31	117	65	100	ccdc23	Coiled-coil domain-containing protein 23
comp190211_c1_seq1	sp|P0C8M4|MTURN_DANRE	92.48	133	10	0	296	694	1	133	4e-87	260	133	100	mturn	Maturin
comp189188_c0_seq6	sp|P0C8Y1|MZT1_DANRE	92	75	6	0	230	454	1	75	8e-38	138	75	100	mzt1	Mitotic-spindle organizing protein 1
comp193585_c3_seq6	sp|P0C8Y2|CR032_DANRE	54.88	82	30	2	143	388	1	75	7e-14	66.6	75	100		UPF0729 protein C18orf32 homolog
comp177209_c0_seq6	sp|P47793|WNT4A_DANRE	96.59	352	12	0	514	1569	1	352	0	675	352	100	wnt4a	Protein Wnt-4a
comp181480_c0_seq20	sp|P47794|CCNE1_DANRE	68.26	460	96	1	517	1896	1	410	0	588	410	100	ccne1	G1/S-specific cyclin-E1
comp162558_c0_seq2	sp|P50574|DLX2A_DANRE	80.87	277	46	3	214	1044	1	270	2e-140	415	270	100	dlx2a	Homeobox protein Dlx2a
comp176678_c1_seq9	sp|P59015|VPS18_DANRE	88.34	978	110	2	252	3185	1	974	0	1746	974	100	vps18	Vacuolar protein sorting-associated protein 18 homolog
comp170347_c0_seq4	sp|P61485|RL36A_DANRE	99.06	106	1	0	19	336	1	106	2e-60	185	106	100	rpl36a	60S ribomal protein L36a
comp192476_c0_seq23	sp|P62084|RS7_DANRE	96.91	194	6	0	732	1313	1	194	4e-125	376	194	100	rps7	40S ribomal protein S7
comp181789_c0_seq11	sp|P62447|ZFPL1_DANRE	69.3	329	88	4	159	1142	1	317	5e-146	435	317	100	zfpl1	Zinc finger protein-like 1
comp191806_c0_seq2	sp|P79733|RIR2_DANRE	89.38	386	40	1	1194	2348	1	386	0	726	386	100	rrm2	Ribonucleide-diphphate reductase subunit M2
comp174964_c0_seq30	sp|P79746|PO3F2_DANRE	91.53	378	31	1	93	1223	1	378	0	682	378	100	pou3f2	POU domain, class 3, transcription factor 2
comp192758_c1_seq13	sp|P83571|RUVB2_DANRE	97.62	463	11	0	201	1589	1	463	0	832	463	100	ruvbl2	RuvB-like 2
comp164033_c0_seq7	sp|P85857|GDF6A_DANRE	81.95	410	68	3	95	1324	1	404	0	656	404	100	gdf6a	Growth/differentiation factor 6-A
comp174854_c0_seq1	sp|Q01703|MSXC_DANRE	82.12	274	48	1	96	917	1	273	2e-119	369	273	100	msxc	Homeobox protein MSH-C
comp184004_c2_seq6	sp|Q04475|B2MG_DANRE	56.9	116	50	0	172	519	1	116	3e-42	147	116	100	b2m	Beta-2-microglobulin
comp169501_c0_seq2	sp|Q07342|FOXA2_DANRE	89.35	413	36	5	344	1570	1	409	0	597	409	100	foxa2	Forkhead box protein A2
comp189179_c0_seq45	sp|Q08BB2|P2012_DANRE	63.01	538	175	6	63	1652	1	522	0	662	522	100	pm20d1.2	Probable carboxypeptidase PM20D1.2
comp186350_c1_seq79	sp|Q08BC4|STPG2_DANRE	45.96	594	232	7	103	1713	1	562	2e-151	464	562	100	stpg2	Sperm-tail PG-rich repeat-containing protein 2
comp173758_c0_seq41	sp|Q08BM8|CNOT7_DANRE	97.2	286	8	0	1170	2027	1	286	0	561	286	100	cnot7	CCR4-NOT transcription complex subunit 7
comp168735_c0_seq2	sp|Q08BN1|CJ053_DANRE	66.3	92	31	0	111	386	1	92	1e-39	137	92	100	zgc:153142	UPF0728 protein C10orf53 homolog
comp192480_c0_seq7	sp|Q08C33|ISOC1_DANRE	89.82	285	27	1	15	869	1	283	0	536	283	100	isoc1	Isochorismatase domain-containing protein 1
comp172137_c0_seq15	sp|Q08CH3|MPND_DANRE	90.63	459	42	1	202	1578	1	458	0	809	458	100	mpnd	MPN domain-containing protein
comp173600_c0_seq3	sp|Q08CN0|TPPC2_DANRE	81.21	165	6	1	674	1168	1	140	4e-88	271	140	100	trappc2	Trafficking protein particle complex subunit 2
comp193694_c1_seq26	sp|Q08CN9|ZNRF2_DANRE	70.18	228	53	4	588	1259	1	217	2e-89	290	217	100	znrf2	E3 ubiquitin-protein ligase ZNRF2
comp158984_c0_seq29	sp|Q0D285|TM141_DANRE	58.46	130	48	1	67	456	1	124	1e-38	136	124	100	tmem141	Transmembrane protein 141
comp183194_c0_seq10	sp|Q0P3X8|LTOR4_DANRE	90.91	99	9	0	70	366	1	99	3e-58	193	99	100	lamtor4	Ragulator complex protein LAMTOR4
comp177262_c0_seq11	sp|Q0P424|ELP6_DANRE	73.98	269	65	1	260	1066	1	264	8e-117	352	264	100	elp6	Elongator complex protein 6
comp183983_c1_seq9	sp|Q0P442|RNKB_DANRE	65.75	146	5	1	150	587	1	101	4e-46	157	101	100	rnasekb	Ribonuclease kappa-B
comp185471_c0_seq3	sp|Q0P448|DPCD_DANRE	70.44	203	57	1	324	932	1	200	2e-98	311	200	100	dpcd	Protein DPCD
comp193643_c0_seq5	sp|Q0P485|C85CA_DANRE	78.77	391	78	2	918	2075	1	391	2e-180	551	391	100	ccdc85ca	Coiled-coil domain-containing protein 85C-A
comp163795_c0_seq6	sp|Q0P4B9|F195B_DANRE	54.29	140	18	2	980	1390	1	97	2e-36	134	97	100	fam195b	Protein FAM195B
comp175196_c0_seq22	sp|Q0P4C5|CD047_DANRE	70.51	312	90	2	450	1382	1	311	1e-144	426	311	100	zgc:153146	UPF0602 protein C4orf47 homolog
comp186723_c0_seq7	sp|Q1ECV8|TPL2A_DANRE	84.95	186	28	0	1583	2140	1	186	3e-105	329	186	100	tnfaip8l2a	Tumor necris factor, alpha-induced protein 8-like protein 2 A
comp191017_c0_seq12	sp|Q1ECW6|LEGL_DANRE	67.84	171	47	4	115	624	1	164	5e-70	228	164	100	lgalsl	Galectin-related protein
comp175320_c0_seq31	sp|Q1ECY2|HXBDA_DANRE	92.43	304	22	1	82	993	1	303	0	564	303	100	hoxb13a	Homeobox protein Hox-B13a
comp178295_c0_seq7	sp|Q1ED21|NR2CA_DANRE	81.69	142	25	1	39	464	1	141	2e-74	239	141	100	nr2c2ap	Nuclear receptor 2C2-associated protein
comp185107_c0_seq32	sp|Q1JPS1|PCF5B_DANRE	87.23	235	27	1	447	1151	1	232	5e-128	383	232	100	pcgf5b	Polycomb group RING finger protein 5-B
comp193190_c0_seq1	sp|Q1JPX3|SYFA_DANRE	90.34	497	48	0	58	1548	1	497	0	906	497	100	farsa	Phenylalanine--tRNA ligase alpha subunit
comp182606_c0_seq18	sp|Q1L864|JGN1B_DANRE	79.78	183	37	0	425	973	1	183	1e-100	300	183	100	jagn1b	Protein jagunal homolog 1-B
comp184507_c0_seq45	sp|Q1L8D2|MANEL_DANRE	86.04	444	59	2	881	2209	1	442	0	810	442	100	maneal	Glycoprotein endo-alpha-1,2-mannidase-like protein
comp190189_c0_seq2	sp|Q1L8G7|GATD1_DANRE	79.85	268	28	1	1203	2006	1	242	5e-117	372	242	100	gatad1	GATA zinc finger domain-containing protein 1
comp186420_c0_seq16	sp|Q1L987|ATPF1_DANRE	76.82	302	70	0	50	955	1	302	3e-175	503	302	100	atpaf1	ATP synthase mitochondrial F1 complex assembly factor 1
comp190025_c1_seq3	sp|Q1L9A2|OPA3_DANRE	89.81	157	16	0	140	610	1	157	5e-90	272	157	100	opa3	Optic atrophy 3 protein homolog
comp186789_c0_seq3	sp|Q1LUV9|M1I1B_DANRE	79.11	158	18	3	984	1445	1	147	1e-78	251	147	100	mid1ip1b	Mid1-interacting protein 1-B
comp187386_c0_seq12	sp|Q1LVE8|SF3B3_DANRE	96.88	1217	38	0	998	4648	1	1217	0	2450	1217	100	sf3b3	Splicing factor 3B subunit 3
comp175472_c0_seq35	sp|Q1LVP6|F175A_DANRE	59.19	397	156	2	132	1322	1	391	2e-167	489	391	100	fam175a	BRCA1-A complex subunit Abraxas
comp168978_c0_seq3	sp|Q1LWG3|RM36_DANRE	54.31	116	53	0	120	467	1	116	3e-20	87	116	100	mrpl36	39S ribomal protein L36, mitochondrial
comp187591_c0_seq53	sp|Q1LWL2|DS22A_DANRE	74.29	210	51	2	317	943	1	208	3e-95	292	208	100	dusp22a	Dual specificity protein phphatase 22-A
comp183932_c0_seq2	sp|Q1LWX3|NTAQ1_DANRE	61.83	241	52	2	287	1006	1	202	3e-96	301	202	100	wdyhv1	Protein N-terminal glutamine amidohydrolase
comp188753_c1_seq67	sp|Q1LXE6|TT39C_DANRE	83.17	624	59	5	598	2466	1	579	0	1055	579	100	ttc39c	Tetratricopeptide repeat protein 39C
comp177742_c2_seq85	sp|Q1LXZ9|SKR1B_DANRE	81.05	765	126	8	272	2551	1	751	0	1102	751	100	skor1b	SKI family transcriptional corepressor 1 homolog-B
comp186405_c0_seq58	sp|Q1MTE5|ARL3_DANRE	96.15	182	7	0	485	1030	1	182	8e-123	366	182	100	arl3	ADP-ribylation factor-like protein 3
comp180425_c0_seq5	sp|Q1RLT2|SPTSB_DANRE	85	80	12	0	213	452	1	80	9e-43	140	80	100	sptssb	Serine palmitoyltransferase small subunit B
comp193204_c0_seq9	sp|Q1RLU1|BRAT1_DANRE	51.27	825	393	5	340	2796	1	822	0	671	822	100	brat1	BRCA1-associated ATM activator 1
comp173393_c1_seq25	sp|Q1RMB5|K1644_DANRE	72.55	204	55	1	376	987	1	203	2e-86	272	203	100	si:dkey-14k9.2	Uncharacterized protein KIAA1644 homolog
comp185476_c0_seq15	sp|Q25C93|FEZF1_DANRE	79.4	466	53	8	246	1625	1	429	0	720	429	100	fezf1	Fez family zinc finger protein 1
comp174881_c0_seq11	sp|Q2L6L1|CNPY1_DANRE	73.8	187	46	1	241	792	1	187	1e-94	292	187	100	cnpy1	Protein canopy-1
comp193553_c0_seq30	sp|Q2YDQ5|FBXL5_DANRE	65.9	698	203	12	56	2101	1	679	0	866	679	100	fbxl5	F-box/LRR-repeat protein 5
comp187762_c1_seq86	sp|Q32PL1|PP1R7_DANRE	90.43	345	32	1	1009	2040	1	345	0	574	345	100	ppp1r7	Protein phphatase 1 regulatory subunit 7
comp192688_c0_seq9	sp|Q32PL8|PRIPO_DANRE	66.85	540	161	5	131	1747	1	523	0	731	523	100	primpol	DNA-directed primase/polymerase protein
comp176151_c2_seq4	sp|Q32PP9|SOX14_DANRE	98.32	238	4	0	399	1112	1	238	6e-148	441	238	100	sox14	Transcription factor Sox-14
comp151699_c0_seq1	sp|Q32PR0|T55BA_DANRE	90	270	27	0	73	882	1	270	1e-142	408	270	100	tmem55ba	Transmembrane protein 55B-A
comp180647_c0_seq30	sp|Q32PV0|GULP1_DANRE	68.77	301	92	2	104	1003	1	300	2e-133	395	300	100	gulp1	PTB domain-containing engulfment adapter protein 1
comp192233_c0_seq69	sp|Q3B7H1|PDDC1_DANRE	69.32	251	39	1	1259	2011	1	213	4e-99	314	213	100	pddc1	Parkinson disease 7 domain-containing protein 1
comp167080_c0_seq3	sp|Q3LGD4|RFP4A_DANRE	86.76	627	72	4	318	2183	1	621	0	1052	621	100	rab11fip4a	Rab11 family-interacting protein 4A
comp187598_c0_seq12	sp|Q498Z6|RT07_DANRE	76.32	228	50	1	885	1556	1	228	1e-124	372	228	100	mrps7	28S ribomal protein S7, mitochondrial
comp184581_c0_seq4	sp|Q4QRC6|ISCA1_DANRE	73.89	157	13	1	402	872	1	129	2e-69	221	129	100	isca1	Iron-sulfur cluster assembly 1 homolog, mitochondrial
comp170035_c0_seq3	sp|Q4V8S9|CJ032_DANRE	95.15	103	5	0	180	488	1	103	8e-61	197	103	100	si:ch211-67n3.3	UPF0693 protein C10orf32 homolog
comp182824_c0_seq168	sp|Q4V9P6|ADAL_DANRE	81.03	348	66	0	457	1500	1	348	0	600	348	100	adal	Adenine deaminase-like protein
comp171271_c0_seq3	sp|Q4VBI2|IR3IP_DANRE	93.9	82	5	0	16	261	1	82	3e-47	157	82	100	ier3ip1	Immediate early response 3-interacting protein 1
comp176220_c0_seq34	sp|Q4VBI7|STX18_DANRE	75.77	326	58	4	252	1202	1	314	2e-168	488	314	100	stx18	Syntaxin-18
comp173409_c0_seq5	sp|Q502C1|RT24_DANRE	69.82	169	45	1	558	1064	1	163	2e-76	241	163	100	mrps24	28S ribomal protein S24, mitochondrial
comp168935_c0_seq1	sp|Q502G5|CA050_DANRE	86.24	189	26	0	179	745	1	189	4e-121	351	189	100	zgc:112255	Uncharacterized protein C1orf50 homolog
comp173151_c0_seq12	sp|Q502H1|AAMDC_DANRE	87.7	122	15	0	1045	1410	1	122	5e-71	227	122	100	aamdc	Mth938 domain-containing protein
comp176601_c1_seq1	sp|Q502I1|RPRMA_DANRE	93.2	103	7	0	264	572	1	103	5e-59	197	103	100	rprma	Protein reprimo A
comp172933_c0_seq10	sp|Q502J7|DCTN6_DANRE	87.69	195	24	0	65	649	1	195	2e-123	355	195	100	dctn6	Dynactin subunit 6
comp178227_c3_seq16	sp|Q502K9|SELT2_DANRE	81.08	222	29	3	95	757	1	210	4e-115	345	210	100	selt2	Selenoprotein T2
comp188224_c0_seq8	sp|Q502M6|ANR29_DANRE	84.9	298	45	0	238	1131	1	298	5e-165	476	298	100	ankrd29	Ankyrin repeat domain-containing protein 29
comp173216_c0_seq2	sp|Q503B7|B9D1_DANRE	87.62	202	24	1	110	715	1	201	5e-129	375	201	100	b9d1	B9 domain-containing protein 1
comp167018_c0_seq2	sp|Q503L1|PHLA2_DANRE	83.09	136	23	0	1664	2071	1	136	5e-71	234	136	100	phlda2	Pleckstrin homology-like domain family A member 2
comp171069_c0_seq7	sp|Q503P2|NIP7_DANRE	91.11	180	16	0	100	639	1	180	1e-124	356	180	100	nip7	60S ribome subunit biogenesis protein NIP7 homolog
comp189219_c0_seq4	sp|Q503U1|LYM5A_DANRE	90.59	85	8	0	437	691	1	85	7e-47	159	85	100	lyrm5a	LYR motif-containing protein 5A
comp183330_c1_seq81	sp|Q503W7|ATD1B_DANRE	84.97	366	50	2	176	1270	1	362	0	607	362	100	atad1b	ATPase family AAA domain-containing protein 1-B
comp182846_c0_seq9	sp|Q503X2|RM04_DANRE	83.44	302	49	1	137	1039	1	302	3e-165	488	302	100	mrpl4	39S ribomal protein L4, mitochondrial
comp169342_c0_seq1	sp|Q503Y7|PIN4_DANRE	91.41	128	11	0	195	578	1	128	5e-69	215	128	100	pin4	Peptidyl-prolyl cis-trans isomerase NIMA-interacting 4
comp174837_c0_seq1	sp|Q504G0|TM127_DANRE	96.62	237	8	0	607	1317	1	237	3e-147	430	237	100	tmem127	Transmembrane protein 127
comp183743_c1_seq5	sp|Q561T9|OBRG_DANRE	83.97	131	20	1	406	798	1	130	2e-41	150	130	100	leprot	Leptin receptor gene-related protein
comp193027_c0_seq24	sp|Q561X0|NEPR1_DANRE	80.65	155	0	1	57	521	1	125	1e-77	248	125	100	cnep1r1	Nuclear envelope phphatase-regulatory subunit 1
comp173845_c0_seq9	sp|Q561Y0|WDR92_DANRE	89.66	358	37	0	129	1202	1	358	0	659	358	100	wdr92	WD repeat-containing protein 92
comp174602_c1_seq12	sp|Q566M8|RN150_DANRE	88.1	420	49	1	535	1794	1	419	0	699	419	100	rnf150	RING finger protein 150
comp175642_c1_seq1	sp|Q566V0|ARCH_DANRE	86.42	162	22	0	38	523	1	162	9e-99	307	162	100	zbtb8os	Protein archease
comp182814_c0_seq2	sp|Q567Y6|RABL5_DANRE	75.94	187	45	0	321	881	1	187	5e-92	278	187	100	rabl5	Rab-like protein 5
comp187392_c0_seq16	sp|Q567Z6|CRIPT_DANRE	98.02	101	2	0	30	332	1	101	4e-68	207	101	100	cript	Cysteine-rich PDZ-binding protein
comp188188_c0_seq22	sp|Q568F6|PURA2_DANRE	79.57	514	46	3	469	2010	1	455	0	810	455	100	adss	Adenyluccinate synthetase isozyme 2
comp161566_c0_seq3	sp|Q568J8|TM256_DANRE	75.44	114	28	0	99	440	1	114	4e-49	164	114	100	tmem256	Transmembrane protein 256
comp189202_c0_seq6	sp|Q568T4|HIKES_DANRE	80.71	197	28	1	274	834	1	197	1e-108	324	197	100	zgc:110091	Protein Hikeshi
comp184008_c0_seq1	sp|Q58ED9|NAA20_DANRE	98.31	178	3	0	92	625	1	178	6e-127	367	178	100	naa20	N-alpha-acetyltransferase 20
comp189070_c0_seq9	sp|Q58EK3|PLCX3_DANRE	93.17	322	22	0	71	1036	1	322	0	633	322	100	plcxd3	PI-PLC X domain-containing protein 3
comp188491_c0_seq131	sp|Q58EL0|HXCBA_DANRE	90.52	306	28	1	155	1069	1	306	0	538	306	100	hoxc11a	Homeobox protein Hox-C11a
comp178477_c0_seq1	sp|Q58EL2|TMM35_DANRE	95	160	8	0	899	1378	1	160	9e-80	250	160	100	tmem35	Transmembrane protein 35
comp183762_c0_seq4	sp|Q58EM4|CF211_DANRE	72.81	456	116	1	520	1887	1	448	0	686	448	100	zgc:110816	UPF0364 protein C6orf211 homolog
comp180448_c0_seq37	sp|Q5BJJ5|HDHD2_DANRE	84.35	262	41	0	826	1611	1	262	2e-158	461	262	100	hdhd2	Haloacid dehalogenase-like hydrolase domain-containing protein 2
comp188214_c0_seq5	sp|Q5BJJ8|RM51_DANRE	62.66	158	25	1	338	811	1	124	7e-63	198	124	100	mrpl51	39S ribomal protein L51, mitochondrial
comp191377_c0_seq21	sp|Q5BKW8|SIM12_DANRE	85.71	91	13	0	606	878	1	91	1e-46	165	91	100	smim12	Small integral membrane protein 12
comp135432_c0_seq1	sp|Q5BLB7|MALD1_DANRE	80.25	162	32	0	264	749	1	162	2e-75	238	162	100	marveld1	MARVEL domain-containing protein 1
comp181478_c0_seq1	sp|Q5BLD8|MT21A_DANRE	77.06	218	50	0	316	969	1	218	1e-95	292	218	100	mettl21a	Protein N-lysine methyltransferase METTL21A
comp188779_c1_seq19	sp|Q5BLF0|NMD3_DANRE	85.74	505	71	1	169	1680	1	505	0	822	505	100	nmd3	60S ribomal export protein NMD3
comp168781_c0_seq2	sp|Q5D014|GTL3B_DANRE	86.36	110	15	0	135	464	1	110	2e-64	205	110	100	gtlf3b	Protein GTLF3B
comp160675_c0_seq7	sp|Q5D016|PFD1_DANRE	91.8	122	10	0	46	411	1	122	3e-77	229	122	100	pfdn1	Prefoldin subunit 1
comp183502_c0_seq10	sp|Q5EDF9|TRH_DANRE	45.06	253	80	13	303	1046	1	199	1e-42	154	199	100	trh	Pro-thyrotropin-releasing hormone
comp181274_c0_seq29	sp|Q5IGR7|EXT1B_DANRE	89.61	741	76	1	876	3095	1	741	0	1399	741	100	ext1b	Extin-1b
comp191581_c0_seq34	sp|Q5M9P8-2|ARL6_DANRE	92.27	194	15	0	1222	1803	1	194	9e-126	373	194	100	arl6	Isoform 2 of ADP-ribylation factor-like protein 6
comp191071_c1_seq9	sp|Q5PRC0|CH25H_DANRE	80.48	251	49	0	2221	2973	1	251	1e-140	429	251	100	ch25h	Cholesterol 25-hydroxylase-like protein
comp187805_c1_seq20	sp|Q5PRC1|LHFP_DANRE	88.5	200	23	0	34	633	1	200	4e-90	281	200	100	lhfp	Lipoma HMGIC fusion partner homolog
comp185414_c0_seq101	sp|Q5PRD4|KC1G1_DANRE	86.98	430	46	3	232	1518	1	421	0	710	421	100	csnk1g1	Casein kinase I isoform gamma-1
comp190398_c0_seq15	sp|Q5RFZ7|F167A_DANRE	52.17	207	90	3	389	991	1	204	1e-51	179	204	100	fam167a	Protein FAM167A
comp180653_c0_seq54	sp|Q5RGE4|MEIG1_DANRE	89.13	92	10	0	141	416	1	92	4e-51	178	92	100	meig1	Meiis expressed gene 1 protein homolog
comp192318_c0_seq37	sp|Q5RGP9|TAP26_DANRE	57.03	256	104	3	107	856	1	256	6e-63	214	256	100	ccdc59	Thyroid transcription factor 1-associated protein 26 homolog
comp188896_c1_seq98	sp|Q5RGV1|IMDH3_DANRE	93.77	514	32	0	1290	2831	1	514	0	964	514	100	impdh1b	Inine-5-monophphate dehydrogenase 1b
comp184393_c0_seq60	sp|Q5RH71|TSN33_DANRE	78.29	281	61	0	188	1030	1	281	9e-147	434	281	100	tspan33	Tetraspanin-33
comp162523_c0_seq6	sp|Q5RH95|RSAD2_DANRE	74.37	359	89	2	423	1490	1	359	0	565	359	100	rsad2	Radical S-adenyl methionine domain-containing protein 2
comp191814_c0_seq7	sp|Q5RIM0|LYRM2_DANRE	71.59	88	25	0	84	347	1	88	4e-39	136	88	100	lyrm2	LYR motif-containing protein 2
comp183559_c0_seq13	sp|Q5RIU9|PORED_DANRE	61.15	314	117	1	397	1338	1	309	2e-121	368	309	100	srd5a3	Polyprenol reductase
comp171678_c3_seq4	sp|Q5SP50|ZCRB1_DANRE	80.45	220	41	1	556	1215	1	218	6e-84	268	218	100	zcrb1	Zinc finger CCHC-type and RNA-binding motif-containing protein 1
comp186946_c0_seq17	sp|Q5SPP0|CLVS2_DANRE	98.48	329	5	0	1165	2151	1	329	0	671	329	100	clvs2	Clavesin-2
comp179857_c1_seq21	sp|Q5TYP8|CA095_DANRE	86.15	130	16	1	71	460	1	128	8e-62	206	128	100	si:dkeyp-59a8.4	Uncharacterized transmembrane protein C1orf95 homolog
comp191961_c2_seq109	sp|Q5TYQ8|ZC3HE_DANRE	66.43	697	191	12	127	2172	1	669	0	778	669	100	zc3h14	Zinc finger CCCH domain-containing protein 14
comp194505_c1_seq46	sp|Q5TYS5|SCRN2_DANRE	77.57	419	90	1	3021	4277	1	415	0	678	415	100	scrn2	Secernin-2
comp174857_c0_seq4	sp|Q5TYV0|EMC7_DANRE	81.86	237	43	0	489	1199	1	237	2e-109	328	237	100	emc7	ER membrane protein complex subunit 7
comp183445_c0_seq12	sp|Q5TYW6|RSPH9_DANRE	69.68	277	84	0	1783	2613	1	277	7e-124	381	277	100	rsph9	Radial spoke head protein 9 homolog
comp174742_c0_seq9	sp|Q5TZ51|MPV17_DANRE	68.28	227	22	1	81	761	1	177	3e-89	274	177	100	mpv17	Protein Mpv17
comp134424_c0_seq1	sp|Q5TZA3|TM251_DANRE	80.99	142	26	1	403	825	1	142	3e-72	225	142	100	tmem251	Transmembrane protein 251
comp190222_c0_seq12	sp|Q5U395|CNEPA_DANRE	97.55	245	6	0	1116	1850	1	245	7e-158	460	245	100	ctdnep1a	CTD nuclear envelope phphatase 1A
comp178578_c0_seq3	sp|Q5U3N7|CHUR_DANRE	89.29	112	12	0	99	434	1	112	3e-69	219	112	100	churc1	Protein Churchill
comp184276_c0_seq10	sp|Q5U3V7|S2543_DANRE	77.97	345	75	1	254	1285	1	345	0	542	345	100	slc25a43	Solute carrier family 25 member 43
comp193249_c0_seq35	sp|Q5U3V9|SNF8_DANRE	95.74	258	11	0	428	1201	1	258	1e-159	481	258	100	snf8	Vacuolar-sorting protein SNF8
comp191950_c0_seq4	sp|Q5XIY4|ACN9_DANRE	73.17	123	33	0	450	818	1	123	2e-57	192	123	100	acn9	Protein ACN9 homolog, mitochondrial
comp178608_c0_seq17	sp|Q5XIY6|VTC1B_DANRE	60	440	116	4	144	1460	1	381	3e-167	486	381	100	atp6v1c1b	V-type proton ATPase subunit C 1-B
comp192571_c0_seq4	sp|Q5XIZ6|GPD1L_DANRE	92.02	351	28	0	125	1177	1	351	0	666	351	100	gpd1l	Glycerol-3-phphate dehydrogenase 1-like protein
comp175163_c0_seq11	sp|Q5XIZ9|RTKN2_DANRE	69.09	689	165	6	50	2113	1	642	0	906	642	100	rtkn2	Rhotekin-2
comp189181_c1_seq3	sp|Q5XJ36|PARK7_DANRE	90.48	189	18	0	63	629	1	189	5e-117	351	189	100	park7	Protein DJ-1
comp166184_c0_seq5	sp|Q5XJ85|MYD88_DANRE	61.96	326	69	5	241	1179	1	284	3e-133	398	284	100	myd88	Myeloid differentiation primary response protein MyD88
comp186487_c0_seq49	sp|Q5XJK9|CMS1_DANRE	64.6	291	96	3	395	1246	1	291	2e-108	326	291	100	cmss1	Protein CMSS1
comp165473_c0_seq3	sp|Q5XJR6|ORML3_DANRE	92.81	153	11	0	708	1166	1	153	3e-92	279	153	100	ormdl3	ORM1-like protein 3
comp182606_c0_seq24	sp|Q5XJX0|JGN1A_DANRE	90.71	183	17	0	111	659	1	183	8e-97	286	183	100	jagn1a	Protein jagunal homolog 1-A
comp178071_c0_seq20	sp|Q5XJX1|SEGN_DANRE	81.62	272	50	0	290	1105	1	272	1e-158	455	272	100	scgn	Secretagogin
comp185650_c1_seq3	sp|Q641M3|TMM18_DANRE	67.57	185	27	1	46	600	1	152	4e-79	243	152	100	tmem18	Transmembrane protein 18
comp179635_c0_seq7	sp|Q642H9|RS4X_DANRE	83.72	301	11	1	51	953	1	263	9e-176	505	263	100	rps4x	40S ribomal protein S4, X isoform
comp189990_c0_seq31	sp|Q66HV4|COPB_DANRE	96.01	953	38	0	131	2989	1	953	0	1782	953	100	copb1	Coatomer subunit beta
comp177526_c0_seq1	sp|Q66HV9|LIG1B_DANRE	86.98	622	81	0	301	2166	1	622	0	1004	622	100	lingo1b	Leucine-rich repeat and immunoglobulin-like domain-containing nogo receptor-interacting protein 1-B
comp164834_c0_seq2	sp|Q66HY7|IF4E3_DANRE	91.15	226	18	1	150	827	1	224	9e-132	382	224	100	eif4e3	Eukaryotic translation initiation factor 4E type 3
comp185893_c1_seq8	sp|Q66I51|T55BB_DANRE	74.81	262	66	0	1367	2152	1	262	8e-117	362	262	100	tmem55bb	Transmembrane protein 55B-B
comp178919_c0_seq10	sp|Q66I67|IFT20_DANRE	66.11	180	13	1	718	1257	1	132	1e-48	167	132	100	ift20	Intraflagellar transport protein 20 homolog
comp177878_c1_seq3	sp|Q66L49|SCMC1_DANRE	83.86	477	76	1	522	1949	1	477	0	850	477	100	slc25a24	Calcium-binding mitochondrial carrier protein SCaMC-1
comp183560_c0_seq51	sp|Q68EK9|CDC26_DANRE	92.05	88	5	2	516	773	1	88	9e-37	134	88	100	cdc26	Anaphase-promoting complex subunit CDC26
comp190238_c0_seq21	sp|Q68FN7|DHSDB_DANRE	72.15	158	43	1	42	512	1	158	3e-72	236	158	100	sdhdb	Succinate dehydrogenase [ubiquinone] cytochrome b small subunit B, mitochondrial
comp194439_c2_seq12	sp|Q6AXJ2|EI3HA_DANRE	89.25	335	36	0	12	1016	1	335	1e-180	510	335	100	eif3ha	Eukaryotic translation initiation factor 3 subunit H-A
comp187985_c0_seq10	sp|Q6AXJ3|DEXI_DANRE	92.13	89	7	0	797	1063	1	89	2e-45	160	89	100	dexi	Dexamethasone-induced protein homolog
comp191110_c0_seq58	sp|Q6AXK4|BABA1_DANRE	66.83	419	84	3	46	1284	1	370	0	556	370	100	babam1	BRISC and BRCA1-A complex member 1
comp181552_c0_seq11	sp|Q6AZA0|THIL_DANRE	81.84	457	46	1	58	1428	1	420	0	719	420	100	acat1	Acetyl-CoA acetyltransferase, mitochondrial
comp193521_c0_seq31	sp|Q6AZB8|HARB1_DANRE	85.67	349	49	1	762	1805	1	349	0	624	349	100	harbi1	Putative nuclease HARBI1
comp186709_c0_seq19	sp|Q6AZD4|IMP2L_DANRE	80.43	184	33	2	783	1328	1	183	1e-97	308	183	100	immp2l	Mitochondrial inner membrane protease subunit 2
comp187744_c0_seq12	sp|Q6AZW1|KISHB_DANRE	90.54	74	7	0	813	1034	1	74	4e-40	142	74	100	tmem167b	Protein kish-B
comp187356_c0_seq7	sp|Q6DBR9|KXDL1_DANRE	78.69	183	38	1	200	748	1	182	1e-75	248	182	100	kxd1	KxDL motif-containing protein 1
comp174537_c0_seq18	sp|Q6DBT3|TXD17_DANRE	86.18	123	17	0	159	527	1	123	2e-74	228	123	100	txndc17	Thioredoxin domain-containing protein 17
comp180387_c0_seq35	sp|Q6DBU8|LIPH_DANRE	62.28	456	169	2	38	1402	1	454	0	617	454	100	liph	Lipase member H
comp173754_c1_seq1	sp|Q6DC04|CARM1_DANRE	94.73	588	31	0	90	1853	1	588	0	1123	588	100	carm1	Histone-arginine methyltransferase CARM1
comp189911_c0_seq43	sp|Q6DC37|HNMT_DANRE	62.67	292	109	0	146	1021	1	292	4e-133	398	292	100	hnmt	Histamine N-methyltransferase
comp186798_c0_seq47	sp|Q6DEJ5|AASD1_DANRE	74.67	458	70	1	100	1473	1	412	0	693	412	100	aarsd1	Alanyl-tRNA editing protein Aarsd1
comp192707_c0_seq14	sp|Q6DEM5|TIM8A_DANRE	92.22	90	7	0	858	1127	1	90	5e-50	173	90	100	timm8a	Mitochondrial import inner membrane translocase subunit Tim8 A
comp179824_c0_seq39	sp|Q6DEN0|UFC1_DANRE	81.63	196	6	1	292	879	1	166	4e-106	320	166	100	ufc1	Ubiquitin-fold modifier-conjugating enzyme 1
comp185147_c0_seq2	sp|Q6DG99|KCTD6_DANRE	96.62	237	8	0	726	1436	1	237	3e-168	484	237	100	kctd6	BTB/POZ domain-containing protein KCTD6
comp181897_c0_seq6	sp|Q6DGI3|NOP16_DANRE	73.1	171	41	2	181	678	1	171	1e-75	241	171	100	nop16	Nucleolar protein 16
comp178525_c1_seq3	sp|Q6DGK2|LDHBB_DANRE	80.32	371	36	1	1229	2341	1	334	0	589	334	100	ldhbb	L-lactate dehydrogenase B-B chain
comp165908_c0_seq10	sp|Q6DGP2|SYF2_DANRE	84.87	238	36	0	162	875	1	238	3e-147	422	238	100	syf2	Pre-mRNA-splicing factor syf2
comp184909_c0_seq39	sp|Q6DGQ0|SPT4H_DANRE	79.45	146	1	1	134	571	1	117	3e-74	230	117	100	supt4h1	Transcription elongation factor SPT4
comp179843_c0_seq42	sp|Q6DGQ1|KBRS1_DANRE	75.52	192	47	0	500	1075	1	192	1e-107	318	192	100	nkiras1	NF-kappa-B inhibitor-interacting Ras-like protein 1
comp187431_c1_seq6	sp|Q6DGR4|F203A_DANRE	78.33	383	77	1	103	1251	1	377	3e-179	514	377	100	fam203a	Protein FAM203A
comp179320_c0_seq5	sp|Q6DGY3|TCTA_DANRE	84.31	102	14	1	196	501	1	100	2e-44	157	100	100	tcta	T-cell leukemia translocation-altered gene protein homolog
comp190487_c0_seq57	sp|Q6DGZ0|GPT11_DANRE	65.05	289	73	2	1630	2493	1	262	4e-98	313	262	100	gpatch11	G patch domain-containing protein 11
comp181566_c0_seq56	sp|Q6DGZ3|THOC7_DANRE	58.6	285	35	3	221	1075	1	202	9e-96	290	202	100	thoc7	THO complex subunit 7 homolog
comp188192_c0_seq30	sp|Q6DH26|MED31_DANRE	94.85	136	7	0	389	796	1	136	1e-73	229	136	100	med31	Mediator of RNA polymerase II transcription subunit 31
comp168266_c0_seq10	sp|Q6DH42|ENY2_DANRE	95.79	95	4	0	72	356	1	95	1e-47	160	95	100	eny2	Transcription and mRNA export factor ENY2
comp191620_c1_seq10	sp|Q6DH65|DENR_DANRE	84.13	208	24	1	194	790	1	208	4e-90	279	208	100	denr	Density-regulated protein
comp173626_c0_seq4	sp|Q6DH66|TM20B_DANRE	93.84	146	9	0	269	706	1	146	2e-65	210	146	100	tomm20b	Mitochondrial import receptor subunit TOM20 homolog B
comp192060_c0_seq8	sp|Q6DHB5|LHPL3_DANRE	89.81	216	22	0	1039	1686	1	216	1e-129	405	216	100	lhfpl3	Lipoma HMGIC fusion partner-like 3 protein
comp188916_c0_seq2	sp|Q6DHC1|RB18B_DANRE	93.2	206	13	1	60	677	1	205	1e-127	393	205	100	rab18b	Ras-related protein Rab-18-B
comp190913_c0_seq3	sp|Q6DHK1|NNRE_DANRE	77.62	286	56	3	2303	3145	1	283	9e-151	456	283	100	apoa1bp	NAD(P)H-hydrate epimerase
comp167703_c0_seq4	sp|Q6DHP1|CLD7A_DANRE	29.41	255	131	9	128	874	1	212	6e-12	66.2	212	100	cldn7a	Claudin-7-A
comp194809_c1_seq8	sp|Q6DHP6|NARF_DANRE	82.58	465	81	0	653	2047	1	465	0	817	465	100	narf	Nuclear prelamin A recognition factor
comp175772_c0_seq1	sp|Q6DHR8|NGBR_DANRE	67.14	280	83	3	182	1012	1	274	7e-133	387	274	100	nus1	Nogo-B receptor
comp189684_c0_seq39	sp|Q6DHS9|S2548_DANRE	81.55	309	57	0	12	938	1	309	0	537	309	100	slc25a48	Solute carrier family 25 member 48
comp178313_c0_seq3	sp|Q6DHU8|TOPK_DANRE	82.06	340	58	2	84	1097	1	339	0	523	339	100	pbk	Lymphokine-activated killer T-cell-originated protein kinase homolog
comp177817_c0_seq5	sp|Q6DI06|TIM10_DANRE	97.73	88	2	0	153	416	1	88	3e-56	178	88	100	timm10	Mitochondrial import inner membrane translocase subunit Tim10
comp152553_c0_seq1	sp|Q6DRH5|NOP10_DANRE	96.88	64	2	0	193	384	1	64	2e-38	130	64	100	nop10	H/ACA ribonucleoprotein complex subunit 3
comp179940_c2_seq39	sp|Q6DRI1|EI3EA_DANRE	95.29	446	21	0	2	1339	1	446	0	889	446	100	eif3ea	Eukaryotic translation initiation factor 3 subunit E-A
comp175287_c1_seq7	sp|Q6DRJ7|NDC80_DANRE	65.69	685	181	3	96	2147	1	632	0	825	632	100	ndc80	Kinetochore protein NDC80 homolog
comp193487_c0_seq8	sp|Q6DRL4|TICRR_DANRE	53.23	1888	768	35	695	6205	1	1824	0	1654	1824	100	ticrr	Treslin
comp192957_c0_seq44	sp|Q6GMG6|S5A3B_DANRE	76.04	455	102	3	196	1548	1	452	0	687	452	100	slc52a3b	Solute carrier family 52, riboflavin transporter, member 3-B
comp191016_c1_seq8	sp|Q6GMI0|HTR1A_DANRE	82.25	479	84	1	166	1599	1	479	0	795	479	100	htra1a	Serine protease HTRA1A
comp185575_c0_seq3	sp|Q6GMK0|MGT4B_DANRE	96.53	547	19	0	334	1974	1	547	0	1103	547	100	mgat4b	Alpha-1,3-mannyl-glycoprotein 4-beta-N-acetylglucaminyltransferase B
comp185842_c0_seq24	sp|Q6GMK6|TSN9_DANRE	89.54	239	25	0	479	1195	1	239	6e-135	400	239	100	tspan9	Tetraspanin-9
comp210952_c0_seq1	sp|Q6GQN4|FA32A_DANRE	41.88	117	60	1	9	359	1	109	1e-15	70.1	109	100	fam32al	Protein FAM32A-like
comp184363_c0_seq18	sp|Q6IMK3|DJC27_DANRE	98.17	273	5	0	618	1436	1	273	0	559	273	100	dnajc27	DnaJ homolog subfamily C member 27
comp183514_c0_seq27	sp|Q6IQ86|BRK1_DANRE	92	75	6	0	605	829	1	75	3e-40	145	75	100	brk1	Probable protein BRICK1
comp176066_c0_seq4	sp|Q6IQC7|TMX2B_DANRE	69.06	307	93	1	348	1262	1	307	1e-146	431	307	100	tmx2b	Thioredoxin-related transmembrane protein 2-B
comp193886_c1_seq7	sp|Q6IQE5|ASNA_DANRE	98.24	341	6	0	777	1799	1	341	0	668	341	100	asna1	ATPase asna1
comp186854_c0_seq1	sp|Q6IQM2|CYC_DANRE	92.31	104	8	0	251	562	1	104	3e-63	200	104	100	cyc	Cytochrome c
comp228490_c0_seq1	sp|Q6IQP3|CALUA_DANRE	41.23	325	176	7	87	1046	1	315	1e-70	228	315	100	calua	Calumenin-A
comp190905_c1_seq19	sp|Q6IQS6|SAE1_DANRE	85.06	348	52	0	3231	4274	1	348	0	562	348	100	sae1	SUMO-activating enzyme subunit 1
comp185420_c1_seq4	sp|Q6IQS9|RM23_DANRE	86.93	153	20	0	108	566	1	153	4e-87	271	153	100	mrpl23	39S ribomal protein L23, mitochondrial
comp183500_c1_seq23	sp|Q6NV31|WDR82_DANRE	98.4	313	5	0	256	1194	1	313	0	631	313	100	wdr82	WD repeat-containing protein 82
comp178792_c0_seq35	sp|Q6NV34|DECR2_DANRE	85	300	43	1	299	1192	1	300	0	530	300	100	decr2	Peroxisomal 2,4-dienoyl-CoA reductase
comp195446_c0_seq103	sp|Q6NVC5|MIRO1_DANRE	93.54	619	40	0	464	2320	1	619	0	1219	619	100	rhot1a	Mitochondrial Rho GTPase 1-A
comp178848_c0_seq4	sp|Q6NW96|SP9_DANRE	96.58	439	15	0	128	1444	1	439	0	667	439	100	sp9	Transcription factor Sp9
comp171725_c0_seq6	sp|Q6NWF4|VPS25_DANRE	92.53	174	13	0	872	1393	1	174	7e-113	342	174	100	vps25	Vacuolar protein-sorting-associated protein 25
comp193842_c0_seq26	sp|Q6NWK2|AP2MA_DANRE	99.54	437	1	1	158	1468	1	436	0	899	436	100	ap2m1a	AP-2 complex subunit mu-A
comp183380_c1_seq5	sp|Q6NWX7|NTM1A_DANRE	87.89	223	27	0	2039	2707	1	223	3e-136	414	223	100	ntmt1	N-terminal Xaa-Pro-Lys N-methyltransferase 1
comp171280_c0_seq11	sp|Q6NWZ9|CDO1_DANRE	81.59	201	37	0	136	738	1	201	3e-122	360	201	100	cdo1	Cysteine dioxygenase type 1
comp179090_c0_seq7	sp|Q6NX08|WDR12_DANRE	87.68	422	52	0	145	1410	1	422	0	744	422	100	wdr12	Ribome biogenesis protein wdr12
comp194616_c1_seq94	sp|Q6NXB2|PDZ11_DANRE	95.07	142	7	0	1755	2180	1	142	1e-87	281	142	100	pdzd11	PDZ domain-containing protein 11
comp143299_c1_seq2	sp|Q6NXD2|CHM2B_DANRE	90.19	214	21	0	146	787	1	214	2e-128	368	214	100	chmp2b	Charged multivesicular body protein 2b
comp184685_c0_seq1	sp|Q6NY74|RFA1_DANRE	81.95	604	104	2	172	1977	1	601	0	1040	601	100	rpa1	Replication protein A 70 kDa DNA-binding subunit
comp185276_c1_seq16	sp|Q6NY88|CHMP3_DANRE	90.54	222	17	2	246	902	1	221	6e-102	312	221	100	chmp3	Charged multivesicular body protein 3
comp183617_c0_seq18	sp|Q6NYB4|MB211_DANRE	100	359	0	0	410	1486	1	359	0	746	359	100	mab21l1	Protein mab-21-like 1
comp205382_c0_seq1	sp|Q6NYD1|ROMO1_DANRE	63.75	80	29	0	58	297	1	80	4e-30	106	80	100	romo1	Reactive oxygen species modulator 1
comp190987_c0_seq13	sp|Q6NYE2|RCC2_DANRE	87.93	522	36	1	1453	3018	1	495	0	902	495	100	rcc2	Protein RCC2 homolog
comp168008_c0_seq11	sp|Q6NYF0|LACB2_DANRE	77.51	289	62	2	1741	2598	1	289	4e-145	436	289	100	lactb2	Beta-lactamase-like protein 2
comp175175_c0_seq16	sp|Q6NYP8|N6MT2_DANRE	78.7	169	33	1	147	653	1	166	4e-95	284	166	100	n6amt2	N(6)-adenine-specific DNA methyltransferase 2
comp182568_c0_seq3	sp|Q6NYV5|SP30L_DANRE	76.34	224	7	1	704	1375	1	178	2e-104	316	178	100	sap30l	Histone deacetylase complex subunit SAP30L
comp181804_c0_seq30	sp|Q6NYZ4|PLA1A_DANRE	64.04	456	161	3	161	1519	1	456	0	609	456	100	pla1a	Phpholipase A1 member A
comp120343_c0_seq1	sp|Q6NZ04|SIX1B_DANRE	98.59	284	4	0	3	854	1	284	0	585	284	100	six1b	Homeobox protein six1b
comp188854_c0_seq68	sp|Q6NZ07|NCLN_DANRE	86.63	576	73	1	229	1956	1	572	0	1003	572	100	ncl1	Nicalin-1
comp185064_c1_seq1	sp|Q6NZS4|RTCB_DANRE	96.24	505	19	0	123	1637	1	505	0	1013	505	100	rtcb	tRNA-splicing ligase RtcB homolog
comp167548_c0_seq63	sp|Q6NZZ9|RBM22_DANRE	89.07	430	42	2	25	1314	1	425	0	703	425	100	rbm22	Pre-mRNA-splicing factor RBM22
comp181466_c0_seq95	sp|Q6P026|BAF_DANRE	94.44	90	5	0	157	426	1	90	3e-51	178	90	100	banf1	Barrier-to-autointegration factor
comp177619_c0_seq11	sp|Q6P036|S2533_DANRE	90.13	314	31	0	211	1152	1	314	0	587	314	100	slc25a33	Solute carrier family 25 member 33
comp174771_c2_seq1	sp|Q6P0E1|SOX2_DANRE	94.6	315	17	0	319	1263	1	315	1e-168	495	315	100	sox2	Transcription factor Sox-2
comp186518_c1_seq12	sp|Q6P0F0|EMC6_DANRE	92.73	110	8	0	93	422	1	110	8e-41	144	110	100	emc6	ER membrane protein complex subunit 6
comp169082_c0_seq2	sp|Q6P0F9|INS1A_DANRE	66.88	465	70	8	407	1795	1	383	0	546	383	100	insm1a	Insulinoma-associated protein 1a
comp179049_c0_seq59	sp|Q6P0H6|CSN4_DANRE	97.29	406	11	0	520	1737	1	406	0	821	406	100	cops4	COP9 signalome complex subunit 4
comp174421_c0_seq2	sp|Q6P0I6|ZN830_DANRE	51.44	348	134	5	68	1072	1	326	1e-79	255	326	100	znf830	Zinc finger protein 830
comp183541_c1_seq11	sp|Q6P0U0|NAGA_DANRE	85.4	404	59	0	1515	2726	1	404	0	721	404	100	amdhd2	Putative N-acetylglucamine-6-phphate deacetylase
comp184444_c0_seq12	sp|Q6P0V6|RL8_DANRE	95.33	257	12	0	113	883	1	257	4e-169	474	257	100	rpl8	60S ribomal protein L8
comp177444_c2_seq17	sp|Q6P104|QKIB_DANRE	95.3	319	14	1	655	1608	1	319	0	551	319	100	qkib	Protein quaking-B
comp182851_c0_seq1	sp|Q6P135|TMUB1_DANRE	69.15	295	79	3	2212	3069	1	292	1e-107	345	292	100	tmub1	Transmembrane and ubiquitin-like domain-containing protein 1
comp184621_c0_seq6	sp|Q6P3G4|CCSAP_DANRE	60.53	266	94	5	348	1121	1	263	5e-95	306	263	100	ccsap	Centriole, cilia and spindle-associated protein
comp193364_c0_seq136	sp|Q6P3K3|FBX9_DANRE	80.19	424	81	3	729	2000	1	421	0	718	421	100	fbxo9	F-box only protein 9
comp162990_c0_seq2	sp|Q6P4U6|ZNRF1_DANRE	94.88	215	10	1	38	679	1	215	3e-127	380	215	100	znrf1	E3 ubiquitin-protein ligase znrf1
comp178914_c0_seq90	sp|Q6P5L8|HSDL2_DANRE	79.33	416	84	2	334	1578	1	415	0	608	415	100	hsdl2	Hydroxysteroid dehydrogenase-like protein 2
comp194272_c0_seq4	sp|Q6P963|GLO2_DANRE	84.36	307	44	1	595	1515	1	303	0	555	303	100	hagh	Hydroxyacylglutathione hydrolase, mitochondrial
comp190714_c0_seq9	sp|Q6PBA2|LS12A_DANRE	83.16	196	33	0	640	1227	1	196	1e-121	355	196	100	lsm12a	Protein LSM12 homolog A
comp171028_c0_seq4	sp|Q6PBI2|PDPFB_DANRE	87.07	116	13	2	1064	1408	1	115	9e-50	171	115	100	ppdpfb	Pancreatic progenitor cell differentiation and proliferation factor B
comp184466_c0_seq14	sp|Q6PBI5|RS25_DANRE	96.77	124	4	0	215	586	1	124	2e-53	172	124	100	rps25	40S ribomal protein S25
comp174223_c0_seq1	sp|Q6PBI8|TM177_DANRE	67.42	310	101	0	1232	2161	1	310	1e-127	394	310	100	tmem177	Transmembrane protein 177
comp189096_c0_seq39	sp|Q6PBJ2|CP080_DANRE	99.48	192	1	0	1272	1847	1	192	9e-135	398	192	100	zgc:73380	UPF0468 protein C16orf80 homolog
comp183803_c0_seq9	sp|Q6PBK1|CCD58_DANRE	86.11	144	20	0	360	791	1	144	7e-85	263	144	100	ccdc58	Coiled-coil domain-containing protein 58
comp189240_c3_seq5	sp|Q6PBM1|GLRX5_DANRE	74.19	155	34	1	88	534	1	155	2e-74	242	155	100	glrx5	Glutaredoxin-related protein 5, mitochondrial
comp183043_c2_seq9	sp|Q6PBN2|AIDA_DANRE	93.07	303	21	0	314	1222	1	303	0	535	303	100	aida	Axin interactor, dorsalization-associated protein
comp181703_c0_seq2	sp|Q6PBP3|F213A_DANRE	82.08	212	38	0	239	874	1	212	1e-107	323	212	100	fam213a	Redox-regulatory protein FAM213A
comp192867_c1_seq12	sp|Q6PBR7|RT63_DANRE	75.73	103	25	0	180	488	1	103	1e-51	167	103	100	mrp63	Ribomal protein 63, mitochondrial
comp189361_c0_seq4	sp|Q6PBT8|FGF1_DANRE	68.59	156	40	2	128	595	1	147	4e-67	215	147	100	fgf1	Putative fibroblast growth factor 1
comp167196_c0_seq3	sp|Q6PBU0|F136A_DANRE	81.16	138	26	0	536	949	1	138	3e-76	238	138	100	fam136a	Protein FAM136A
comp162730_c0_seq3	sp|Q6PBU7|UQCC2_DANRE	87.6	129	16	0	14	400	1	129	2e-78	235	129	100	uqcc2	Ubiquinol-cytochrome-c reductase complex assembly factor 2
comp181058_c0_seq4	sp|Q6PBW5|RP65A_DANRE	81.15	573	66	1	140	1858	1	531	0	990	531	100	rpe65a	Retinoid isomerohydrolase
comp176768_c2_seq65	sp|Q6PBY7|TPC13_DANRE	93.69	412	25	1	617	1849	1	412	0	742	412	100	trappc13	Trafficking protein particle complex subunit 13
comp181441_c3_seq10	sp|Q6PC24|YIF1A_DANRE	77.08	349	37	3	357	1400	1	307	4e-168	482	307	100	yif1a	Protein YIF1A
comp93064_c0_seq1	sp|Q6PC69|RL10A_DANRE	69.59	217	65	1	18	668	1	216	5e-97	286	216	100	rpl10a	60S ribomal protein L10a
comp188010_c1_seq16	sp|Q6PC91|BT3L4_DANRE	99.37	158	1	0	56	529	1	158	2e-85	260	158	100	btf3l4	Transcription factor BTF3 homolog 4
comp188412_c0_seq4	sp|Q6PC93|NMNA2_DANRE	91.53	307	23	2	507	1427	1	304	0	564	304	100	nmnat2	Nicotinamide mononucleotide adenylyltransferase 2
comp186366_c0_seq1	sp|Q6PCS6|MTFP1_DANRE	78.79	165	35	0	337	831	1	165	3e-69	229	165	100	mtfp1	Mitochondrial fission process protein 1
comp180197_c0_seq45	sp|Q6PD82|TM129_DANRE	77.29	361	81	1	906	1985	1	361	0	597	361	100	tmem129	Transmembrane protein 129
comp177243_c0_seq62	sp|Q6PD83|BZW1A_DANRE	98.09	419	8	0	223	1479	1	419	0	777	419	100	bzw1a	Basic leucine zipper and W2 domain-containing protein 1-A
comp186398_c1_seq11	sp|Q6PEH1|ERD22_DANRE	96.23	212	8	0	362	997	1	212	3e-133	398	212	100	kdelr2	ER lumen protein retaining receptor 2
comp184091_c0_seq22	sp|Q6PEH5|UB2V2_DANRE	98.62	145	2	0	208	642	1	145	3e-100	295	145	100	ube2v2	Ubiquitin-conjugating enzyme E2 variant 2
comp191798_c1_seq12	sp|Q6PFJ9|ARI1_DANRE	97.34	527	13	1	175	1752	1	527	0	1048	527	100	arih1	E3 ubiquitin-protein ligase arih1
comp185387_c0_seq4	sp|Q6PFL0|MED27_DANRE	93.57	311	20	0	18	950	1	311	0	614	311	100	med27	Mediator of RNA polymerase II transcription subunit 27
comp185746_c1_seq14	sp|Q6PFS5|ERD23_DANRE	86.05	215	30	0	2432	3076	1	215	7e-123	384	215	100	kdelr3	ER lumen protein retaining receptor 3
comp180563_c1_seq1	sp|Q6PFT6|TMM47_DANRE	81.77	181	30	2	145	678	1	181	3e-90	280	181	100	tmem47	Transmembrane protein 47
comp187570_c0_seq69	sp|Q6PG29|SKAP2_DANRE	70.64	344	97	4	141	1169	1	341	4e-147	434	341	100	skap2	Src kinase-associated phphoprotein 2
comp182740_c0_seq8	sp|Q6PGU2|MAF1_DANRE	90.76	249	21	1	677	1423	1	247	3e-152	451	247	100	maf1	Repressor of RNA polymerase III transcription MAF1 homolog
comp192883_c0_seq3	sp|Q6PGV1|VA0D1_DANRE	89.15	387	5	1	195	1355	1	350	0	707	350	100	atp6v0d1	V-type proton ATPase subunit d 1
comp181444_c0_seq218	sp|Q6PGW3|CJ076_DANRE	93.18	689	46	1	759	2822	1	689	0	1262	689	100	zgc:63733	UPF0668 protein C10orf76 homolog
comp181109_c0_seq10	sp|Q6PHE8|CC124_DANRE	80.09	216	41	1	227	868	1	216	3e-92	282	216	100	ccdc124	Coiled-coil domain-containing protein 124
comp179278_c0_seq3	sp|Q6PHI9|RAB4A_DANRE	97.65	213	5	0	206	844	1	213	4e-145	434	213	100	rab4a	Ras-related protein Rab-4A
comp192519_c2_seq21	sp|Q6PHL4|NKAI1_DANRE	89.37	207	22	0	687	1307	1	207	2e-119	359	207	100	nkain1	Sodium/potassium-transporting ATPase subunit beta-1-interacting protein 1
comp168887_c1_seq45	sp|Q6PI20|H33_DANRE	100	136	0	0	1075	1482	1	136	3e-86	273	136	100	h3f3a	Histone H3.3
comp192882_c4_seq22	sp|Q6PI52|CALM_DANRE	83.71	178	0	1	411	944	1	149	2e-90	283	149	100	calm1a	Calmodulin
comp184075_c0_seq4	sp|Q6PUF3|DHI1L_DANRE	68.64	287	90	0	302	1162	1	287	1e-143	422	287	100	hsd11b1l	Hydroxysteroid 11-beta-dehydrogenase 1-like protein
comp192877_c0_seq2	sp|Q6QA33|DH12B_DANRE	84.89	311	47	0	102	1034	1	311	3e-172	489	311	100	hsd17b12b	Estradiol 17-beta-dehydrogenase 12-B
comp134613_c0_seq2	sp|Q6QU75|PITX3_DANRE	97.61	293	7	0	313	1191	1	293	8e-158	462	293	100	pitx3	Pituitary homeobox 3
comp193753_c0_seq165	sp|Q6TEL0|MTMR8_DANRE	66.23	690	173	6	127	2190	1	632	0	938	632	100	mtmr8	Myotubularin-related protein 8
comp187925_c0_seq29	sp|Q6TGS6|SYYC_DANRE	90.17	529	52	0	114	1700	1	529	0	941	529	100	yars	Tyrine--tRNA ligase, cytoplasmic
comp188126_c0_seq7	sp|Q6TGU2|SEH1_DANRE	89.65	367	35	1	91	1191	1	364	0	682	364	100	seh1l	Nucleoporin seh1
comp179310_c1_seq18	sp|Q6TGW5|OSTF1_DANRE	92.52	214	16	0	96	737	1	214	6e-137	399	214	100	ostf1	teoclast-stimulating factor 1
comp191238_c1_seq44	sp|Q6TGY8|EMC2_DANRE	94.95	297	15	0	54	944	1	297	0	587	297	100	emc2	ER membrane protein complex subunit 2
comp186879_c0_seq3	sp|Q6TLE4|MMGT1_DANRE	89.23	130	13	1	166	552	1	130	2e-69	216	130	100	mmgt1	Membrane magnesium transporter 1
comp188972_c0_seq22	sp|Q6TLF6|RGN_DANRE	72.58	299	78	2	549	1445	1	295	3e-159	465	295	100	rgn	Regucalcin
comp189883_c0_seq49	sp|Q6TNP8|VP26A_DANRE	96.94	327	10	0	1247	2227	1	327	0	655	327	100	vps26a	Vacuolar protein sorting-associated protein 26A
comp184246_c2_seq5	sp|Q6TNT2|ANR46_DANRE	97.37	228	6	0	142	825	1	228	2e-139	409	228	100	ankrd46	Ankyrin repeat domain-containing protein 46
comp185459_c2_seq8	sp|Q6TNU3|INT10_DANRE	80.39	719	129	3	151	2283	1	715	0	1154	715	100	ints10	Integrator complex subunit 10
comp186289_c1_seq2	sp|Q6UFS5|ZN503_DANRE	64.12	577	154	12	222	1835	1	563	0	612	563	100	znf503	Zinc finger protein 503
comp187525_c0_seq26	sp|Q6VN46|MYG_DANRE	72.11	147	41	0	450	890	1	147	8e-57	191	147	100	mb	Myoglobin
comp183959_c0_seq120	sp|Q6ZM19|IF6_DANRE	82.13	291	6	1	568	1440	1	245	2e-161	467	245	100	eif6	Eukaryotic translation initiation factor 6
comp177531_c2_seq2	sp|Q6ZM28|HRG1B_DANRE	88.19	144	17	0	203	634	1	144	8e-82	263	144	100	slc48a1a	Heme transporter hrg1-B
comp123335_c0_seq2	sp|Q71N41|GAMT_DANRE	88.89	234	26	0	227	928	1	234	5e-159	451	234	100	gamt	Guanidinoacetate N-methyltransferase
comp186604_c0_seq25	sp|Q7SXB5|PF23B_DANRE	75.39	321	72	2	352	1311	1	315	5e-119	369	315	100	phf23b	PHD finger protein 23B
comp190476_c1_seq217	sp|Q7SXN5|DNM1L_DANRE	83.79	691	81	4	124	2103	1	691	0	1157	691	100	dnm1l	Dynamin-1-like protein
comp192712_c0_seq14	sp|Q7SXP0|S22BB_DANRE	96.74	215	7	0	136	780	1	215	9e-136	397	215	100	sec22bb	Vesicle-trafficking protein SEC22b-B
comp181048_c0_seq49	sp|Q7SXR3|MAEA_DANRE	95.21	397	18	1	34	1224	1	396	0	739	396	100	maea	Macrophage erythroblast attacher
comp188058_c0_seq10	sp|Q7SXV9|CALUB_DANRE	86.12	317	42	1	105	1055	1	315	0	537	315	100	calub	Calumenin-B
comp189960_c0_seq13	sp|Q7SXW3|LRC40_DANRE	62.41	681	176	9	268	2310	1	601	0	767	601	100	lrrc40	Leucine-rich repeat-containing protein 40
comp194349_c1_seq25	sp|Q7SXW4|EMC3_DANRE	98.47	261	4	0	222	1004	1	261	0	528	261	100	emc3	ER membrane protein complex subunit 3
comp184084_c0_seq17	sp|Q7SY31|TM206_DANRE	80.54	298	58	0	140	1033	1	298	1e-167	486	298	100	tmem206	Transmembrane protein 206
comp191870_c0_seq24	sp|Q7SYC7|T185L_DANRE	76.7	352	78	3	1226	2272	1	351	2e-165	494	351	100	zgc:63572	Transmembrane protein 185-like
comp183605_c0_seq29	sp|Q7SYE0|ATG13_DANRE	81.8	511	82	2	215	1738	1	503	0	784	503	100	atg13	Autophagy-related protein 13
comp190572_c0_seq19	sp|Q7SYM0|UCK2A_DANRE	89.69	262	25	2	105	887	1	261	2e-166	481	261	100	uck2a	Uridine-cytidine kinase 2-A
comp192216_c0_seq14	sp|Q7SZP2|CA052_DANRE	64.86	222	67	4	676	1332	1	214	5e-69	224	214	100	zgc:65873	UPF0690 protein C1orf52 homolog
comp186926_c1_seq28	sp|Q7SZQ7|SURF4_DANRE	92.94	269	19	0	215	1021	1	269	4e-150	431	269	100	surf4	Surfeit locus protein 4
comp167567_c0_seq8	sp|Q7SZR5|SUMO1_DANRE	94	100	6	0	115	414	1	100	2e-57	192	100	100	sumo1	Small ubiquitin-related modifier 1
comp184823_c0_seq12	sp|Q7T012|HDHD3_DANRE	74.79	242	60	1	39	761	1	242	3e-133	385	242	100	hdhd3	Haloacid dehalogenase-like hydrolase domain-containing protein 3
comp180642_c0_seq13	sp|Q7T141|PI15A_DANRE	84.23	260	41	0	229	1008	1	260	3e-163	467	260	100	pi15a	Peptidase inhibitor 15-A
comp173851_c0_seq7	sp|Q7T297|F172A_DANRE	74.24	427	98	3	97	1377	1	415	0	608	415	100	fam172a	Protein FAM172A
comp174306_c4_seq8	sp|Q7T2A3|DDA1_DANRE	97.12	104	1	1	466	771	1	104	1e-67	210	104	100	dda1	DET1- and DDB1-associated protein 1
comp173637_c0_seq5	sp|Q7T2D1|RD10B_DANRE	84.82	336	50	1	382	1386	1	336	0	610	336	100	rdh10b	Retinol dehydrogenase 10-B
comp192239_c1_seq204	sp|Q7T312|CCD25_DANRE	89.86	207	21	0	168	788	1	207	2e-116	345	207	100	ccdc25	Coiled-coil domain-containing protein 25
comp174020_c0_seq15	sp|Q7T316|TM231_DANRE	72.82	309	84	0	345	1271	1	309	5e-168	482	309	100	tmem231	Transmembrane protein 231
comp166138_c0_seq13	sp|Q7T338|FGOP2_DANRE	59.72	283	46	3	539	1387	1	215	3e-97	296	215	100	fgfr1op2	FGFR1 oncogene partner 2 homolog
comp173604_c0_seq14	sp|Q7T339|CHMP5_DANRE	93.18	220	15	0	218	877	1	220	1e-117	347	220	100	chmp5	Charged multivesicular body protein 5
comp173649_c0_seq3	sp|Q7T352|CL023_DANRE	81.67	120	22	0	1185	1544	1	120	2e-32	124	120	100	si:dkey-227k11.2	UPF0444 transmembrane protein C12orf23 homolog
comp180051_c2_seq5	sp|Q7T370|CDV3_DANRE	77.12	236	48	2	205	894	1	236	6e-59	197	236	100	cdv3	Protein CDV3 homolog
comp178608_c0_seq5	sp|Q7T385|VTC1A_DANRE	79.11	383	77	2	144	1283	1	383	0	617	383	100	atp6v1c1a	V-type proton ATPase subunit C 1-A
comp193395_c0_seq39	sp|Q7T394|LIS1A_DANRE	95.61	410	18	0	636	1865	1	410	0	827	410	100	pafah1b1a	Lissencephaly-1 homolog A
comp187120_c0_seq2	sp|Q7T3B2|HRG1A_DANRE	77.78	144	32	0	751	1182	1	144	2e-75	241	144	100	slc48a1b	Heme transporter hrg1-A
comp163999_c0_seq23	sp|Q7T3C6|CPSF5_DANRE	98.25	228	4	0	198	881	1	228	1e-163	461	228	100	cpsf5	Cleavage and polyadenylation specificity factor subunit 5
comp165455_c0_seq2	sp|Q7T3H2|INS1B_DANRE	73.53	476	97	10	85	1494	1	453	0	575	453	100	insm1b	Insulinoma-associated protein 1b
comp177943_c0_seq4	sp|Q7T3H7|MED18_DANRE	94.71	208	11	0	659	1282	1	208	6e-121	359	208	100	med18	Mediator of RNA polymerase II transcription subunit 18
comp192569_c0_seq3	sp|Q7T3P8|FEM1C_DANRE	84.17	619	95	2	3571	5421	1	618	0	1013	618	100	fem1c	Protein fem-1 homolog C
comp183346_c0_seq5	sp|Q7T3X9|NARPB_DANRE	98.2	111	2	0	580	912	1	111	5e-70	229	111	100	nrarpb	Notch-regulated ankyrin repeat-containing protein B
comp168676_c1_seq3	sp|Q7T3Y0|NARPA_DANRE	97.32	112	3	0	646	981	1	112	7e-74	230	112	100	nrarpa	Notch-regulated ankyrin repeat-containing protein A
comp170861_c0_seq6	sp|Q7ZTI5|MED21_DANRE	93.1	145	10	0	8	442	1	145	5e-83	265	145	100	med21	Mediator of RNA polymerase II transcription subunit 21
comp185830_c0_seq8	sp|Q7ZTZ2|RLP24_DANRE	88.2	161	19	0	56	538	1	161	7e-92	279	161	100	rsl24d1	Probable ribome biogenesis protein RLP24
comp181231_c1_seq2	sp|Q7ZUB3|TSN31_DANRE	81.13	212	40	0	868	1503	1	212	2e-85	274	212	100	tspan31	Tetraspanin-31
comp184064_c1_seq27	sp|Q7ZUG5|RS21_DANRE	95.06	81	4	0	155	397	1	81	2e-51	161	81	100	rps21	40S ribomal protein S21
comp145832_c0_seq6	sp|Q7ZUH5|RM14_DANRE	79.43	141	29	0	192	614	1	141	2e-75	229	141	100	mrpl14	39S ribomal protein L14, mitochondrial
comp192068_c0_seq48	sp|Q7ZUQ3|STK3_DANRE	95.73	492	21	0	311	1786	1	492	0	924	492	100	stk3	Serine/threonine-protein kinase 3
comp189328_c1_seq24	sp|Q7ZUU1|UNC50_DANRE	67.06	340	30	4	1412	2428	1	259	4e-128	391	259	100	unc50	Protein unc-50 homolog
comp191580_c0_seq14	sp|Q7ZUZ0|CSN8_DANRE	90.58	191	18	0	73	645	1	191	1e-116	362	191	100	cops8	COP9 signalome complex subunit 8
comp182652_c0_seq14	sp|Q7ZV22|MTAP_DANRE	81.43	280	52	0	193	1032	1	280	5e-174	490	280	100	mtap	S-methyl-5-thioadenine phphorylase
comp179275_c0_seq36	sp|Q7ZV55|EIF3I_DANRE	90.77	325	30	0	125	1099	1	325	0	637	325	100	eif3i	Eukaryotic translation initiation factor 3 subunit I
comp177612_c1_seq75	sp|Q7ZV60|BCS1_DANRE	90.48	420	40	0	742	2001	1	420	0	748	420	100	bcs1l	Mitochondrial chaperone BCS1
comp191104_c0_seq13	sp|Q7ZV80|SPF30_DANRE	82.28	237	42	0	187	897	1	237	2e-115	362	237	100	smndc1	Survival of motor neuron-related-splicing factor 30
comp161677_c0_seq1	sp|Q7ZVB1|CHM1B_DANRE	83.92	199	32	0	160	756	1	199	9e-100	300	199	100	chmp1b	Charged multivesicular body protein 1b
comp186966_c0_seq7	sp|Q7ZVC2|CLUA1_DANRE	59.88	486	133	6	799	2247	1	427	3e-156	468	427	100	cluap1	Clusterin-associated protein 1 homolog
comp185914_c0_seq46	sp|Q7ZVH1|MPRGA_DANRE	69.57	345	88	4	303	1286	1	345	6e-160	465	345	100	paqr5a	Membrane progestin receptor gamma-A
comp191718_c2_seq7	sp|Q7ZVK4|VPS36_DANRE	91.62	382	32	0	443	1588	1	382	0	703	382	100	vps36	Vacuolar protein-sorting-associated protein 36
comp195233_c0_seq25	sp|Q7ZVM1|STRUM_DANRE	92.58	1159	86	0	437	3913	1	1159	0	2172	1159	100	zgc:55908	WASH complex subunit strumpellin
comp186251_c0_seq1	sp|Q7ZVS9|MYCB_DANRE	75.93	403	74	7	175	1335	1	396	4e-170	502	396	100	mycb	Transcriptional regulator Myc-B
comp180078_c1_seq10	sp|Q7ZW02|CHPT1_DANRE	81.68	382	70	0	249	1394	1	382	0	599	382	100	chpt1	Cholinephphotransferase 1
comp182584_c3_seq6	sp|Q7ZW33|UTP15_DANRE	78.96	518	108	1	103	1656	1	517	0	830	517	100	utp15	U3 small nucleolar RNA-associated protein 15 homolog
comp175447_c0_seq5	sp|Q7ZW78|RN181_DANRE	91.03	156	14	0	109	576	1	156	2e-101	305	156	100	rnf181	E3 ubiquitin-protein ligase RNF181
comp190639_c0_seq2	sp|Q7ZWA3-2|RBMX_DANRE	70.03	307	37	3	363	1208	1	277	6e-81	260	277	100	rbmx	Isoform 2 of RNA-binding motif protein, X chromome
comp182483_c0_seq28	sp|Q7ZWB2|UBL4A_DANRE	80.25	162	27	1	82	567	1	157	3e-80	250	157	100	ubl4a	Ubiquitin-like protein 4A
comp190673_c0_seq41	sp|Q7ZWB7|BBS5_DANRE	88.95	371	12	1	132	1244	1	342	0	672	342	100	bbs5	Bardet-Biedl syndrome 5 protein homolog
comp159945_c0_seq6	sp|Q7ZWJ3|OSTC_DANRE	95.3	149	7	0	51	497	1	149	5e-101	293	149	100	ostc	Oligaccharyltransferase complex subunit tc
comp100952_c0_seq1	sp|Q7ZWJ4|RL18A_DANRE	68.75	176	55	0	26	553	1	176	1e-85	254	176	100	rpl18a	60S ribomal protein L18a
comp180593_c0_seq23	sp|Q7ZWJ7|RL34_DANRE	96.58	117	4	0	535	885	1	117	8e-74	227	117	100	rpl34	60S ribomal protein L34
comp193918_c0_seq22	sp|Q801G2|MPRAB_DANRE	86.72	354	47	0	4227	5288	1	354	0	645	354	100	paqr7b	Membrane progestin receptor alpha-B
comp187670_c0_seq55	sp|Q802F2|SELTA_DANRE	84.97	193	29	0	101	679	1	193	1e-115	340	193	100	selt1a	Selenoprotein T1a
comp165154_c1_seq2	sp|Q802F3|SEP15_DANRE	87.58	153	19	0	49	507	1	153	2e-73	225	153	100	sep15	15 kDa selenoprotein
comp193395_c0_seq42	sp|Q803D2|LIS1B_DANRE	95.37	410	19	0	404	1633	1	410	0	830	410	100	pafah1b1b	Lissencephaly-1 homolog B
comp168272_c1_seq26	sp|Q803I2-2|ERGI3_DANRE	95.88	388	16	0	72	1235	1	388	0	782	388	100	ergic3	Isoform 2 of Endoplasmic reticulum-Golgi intermediate compartment protein 3
comp168272_c1_seq13	sp|Q803I2|ERGI3_DANRE	95.82	383	16	0	72	1220	1	383	0	771	383	100	ergic3	Endoplasmic reticulum-Golgi intermediate compartment protein 3
comp189885_c0_seq18	sp|Q803R5|CMTR1_DANRE	79.04	830	172	2	1047	3533	1	829	0	1280	829	100	cmtr1	Cap-specific mRNA (nucleide-2-O-)-methyltransferase 1
comp191611_c0_seq51	sp|Q803V5|LST8_DANRE	98.77	326	4	0	1872	2849	1	326	0	677	326	100	mlst8	Target of rapamycin complex subunit lst8
comp188023_c0_seq12	sp|Q803W1|SCRN3_DANRE	80.62	418	80	1	1051	2304	1	417	0	721	417	100	scrn3	Secernin-3
comp189726_c1_seq4	sp|Q804W2|PRV7_DANRE	86.24	109	15	0	332	658	1	109	2e-54	179	109	100	pvalb7	Parvalbumin-7
comp170775_c1_seq24	sp|Q8AV61|INSI1_DANRE	89.64	251	26	0	212	964	1	251	6e-126	371	251	100	insig1	Insulin-induced gene 1 protein
comp180147_c0_seq15	sp|Q8JFB7|ORML1_DANRE	100	153	0	0	387	845	1	153	8e-105	316	153	100	ormdl1	ORM1-like protein 1
comp195173_c0_seq29	sp|Q8JGR4|RL24_DANRE	93.63	157	10	0	942	1412	1	157	1e-63	212	157	100	rpl24	60S ribomal protein L24
comp36535_c0_seq1	sp|Q8JGS9|RS18_DANRE	78.95	152	32	0	46	501	1	152	6e-88	259	152	100	rps18	40S ribomal protein S18
comp195623_c0_seq2	sp|Q8JH70|ALDCB_DANRE	92.29	363	28	0	4313	5401	1	363	0	660	363	100	aldocb	Fructe-bisphphate aldolase C-B
comp172622_c0_seq1	sp|Q8JH71|ALDOB_DANRE	88.19	364	43	0	141	1232	1	364	0	639	364	100	aldob	Fructe-bisphphate aldolase B
comp166224_c1_seq3	sp|Q8JHE9|APH1B_DANRE	88.37	258	30	0	268	1041	1	258	2e-151	439	258	100	aph1b	Gamma-secretase subunit Aph-1b
comp189698_c0_seq20	sp|Q8JHF2|LFNG_DANRE	76.21	412	60	2	131	1366	1	374	0	657	374	100	lfng	Beta-1,3-N-acetylglucaminyltransferase lunatic fringe
comp181454_c0_seq6	sp|Q8JHJ1|RL35_DANRE	96.75	123	4	0	236	604	1	123	2e-54	184	123	100	rpl35	60S ribomal protein L35
comp181643_c0_seq55	sp|Q8JHJ2|DDX55_DANRE	80.64	594	112	3	204	1979	1	593	0	908	593	100	ddx55	ATP-dependent RNA helicase DDX55
comp175885_c0_seq1	sp|Q8UUZ1|MB212_DANRE	98.61	359	5	0	353	1429	1	359	0	739	359	100	mab21l2	Protein mab-21-like 2
comp187355_c0_seq36	sp|Q8UWJ4|DLLD_DANRE	78.84	794	89	6	405	2780	1	717	0	1231	717	100	dld	Delta-like protein D
comp139289_c0_seq1	sp|Q90469|HXDAA_DANRE	82.14	336	54	4	65	1066	1	332	0	567	332	100	hoxd10a	Homeobox protein Hox-D10a
comp167578_c0_seq10	sp|Q90470|HXDBA_DANRE	88.93	280	26	3	285	1121	1	276	1e-168	495	276	100	hoxd11a	Homeobox protein Hox-D11a
comp169095_c0_seq2	sp|Q90471|HXDCA_DANRE	61.94	268	95	2	181	981	1	262	7e-96	298	262	100	hoxd12a	Homeobox protein Hox-D12a
comp159481_c0_seq1	sp|Q90485|HBB2_DANRE	75	148	37	0	50	493	1	148	5e-83	248	148	100	ba2	Hemoglobin subunit beta-2
comp191154_c0_seq88	sp|Q90X44-1|NRF1_DANRE	94.47	506	23	2	178	1686	1	504	0	762	504	100	nrf1	Isoform 2 of Nuclear respiratory factor 1
comp189092_c4_seq36	sp|Q90XF2|KPCI_DANRE	94.39	588	33	0	229	1992	1	588	0	1109	588	100	prkci	Protein kinase C iota type
comp186474_c1_seq25	sp|Q90Y50|CXAR_DANRE	74.19	372	96	0	140	1255	1	372	0	531	372	100	cxadr	Coxsackievirus and adenovirus receptor homolog
comp187798_c0_seq1	sp|Q90YJ2|NGB_DANRE	84.91	159	24	0	185	661	1	159	5e-91	287	159	100	ngb	Neuroglobin
comp190172_c0_seq9	sp|Q90YL3|MED26_DANRE	42.43	601	287	19	107	1768	1	589	1e-118	374	589	100	med26	Mediator of RNA polymerase II transcription subunit 26
comp176481_c1_seq2	sp|Q90ZL1|MSGN1_DANRE	56.69	157	41	4	861	1328	1	131	2e-43	155	131	100	msgn1	Mesogenin-1
comp184887_c1_seq18	sp|Q90ZL2|LANC1_DANRE	77.28	405	92	0	80	1294	1	405	0	672	405	100	lancl1	LanC-like protein 1
comp175087_c1_seq13	sp|Q91398|CSK2B_DANRE	100	215	0	0	99	743	1	215	4e-149	420	215	100	csnk2b	Casein kinase II subunit beta
comp162802_c0_seq1	sp|Q91981|OTX2_DANRE	78.28	290	61	2	150	1016	1	289	6e-125	385	289	100	otx2	Homeobox protein OTX2
comp192945_c0_seq4	sp|Q92051|CAHZ_DANRE	76.92	260	60	0	889	1668	1	260	1e-146	427	260	100	cahz	Carbonic anhydrase
comp174898_c1_seq8	sp|Q98875|DLX1A_DANRE	92.91	254	16	1	795	1556	1	252	2e-160	462	252	100	dlx1a	Homeobox protein Dlx1a
comp178709_c0_seq44	sp|Q98876|DLX2B_DANRE	85.87	276	37	1	207	1028	1	276	2e-138	412	276	100	dlx2b	Homeobox protein Dlx2b
comp174898_c1_seq3	sp|Q98877|DLX6A_DANRE	93.93	247	14	1	605	1342	1	247	8e-128	380	247	100	dlx6a	Homeobox protein Dlx6a
comp189600_c1_seq2	sp|Q98TT6|4EB3L_DANRE	85.71	112	16	0	15	350	1	112	2e-51	175	112	100	eif4ebp3l	Eukaryotic translation initiation factor 4E-binding protein 3-like
comp181577_c0_seq11	sp|Q9DDE3|ACES_DANRE	80.6	634	122	1	1512	3410	1	634	0	1049	634	100	ache	Acetylcholinesterase
comp180132_c1_seq15	sp|Q9DDJ0|UBC9B_DANRE	81.35	193	0	1	89	667	1	157	5e-103	313	157	100	ube2ib	SUMO-conjugating enzyme UBC9-B
comp164368_c0_seq1	sp|Q9DE24|FXC1B_DANRE	79.91	433	85	1	396	1688	1	433	0	699	433	100	foxc1b	Forkhead box C1-B
comp178749_c1_seq16	sp|Q9DFS6|IF4EA_DANRE	89.35	216	22	1	102	749	1	215	8e-126	374	215	100	eif4e1a	Eukaryotic translation initiation factor 4E-1A
comp187779_c0_seq34	sp|Q9DGE0|MP2K6_DANRE	85.6	361	51	1	298	1377	1	361	0	619	361	100	map2k6	Dual specificity mitogen-activated protein kinase kinase 6
comp188574_c0_seq17	sp|Q9DGJ3|NPC2_DANRE	74.5	149	38	0	496	942	1	149	5e-71	229	149	100	npc2	Epididymal secretory protein E1
comp186771_c1_seq16	sp|Q9DGK4|TCTP_DANRE	85.38	171	25	0	95	607	1	171	9e-106	310	171	100	tpt1	Translationally-controlled tumor protein homolog
comp187456_c0_seq1	sp|Q9I8K8|S1PR2_DANRE	83.24	370	56	1	496	1587	1	370	0	560	370	100	s1pr2	Sphingine 1-phphate receptor 2
comp119909_c0_seq3	sp|Q9I8L5|FA10A_DANRE	83.33	126	21	0	312	689	1	126	8e-73	227	126	100	fabp10a	Fatty acid-binding protein 10-A, liver basic
comp194695_c0_seq1	sp|Q9I8P2|PYYA_DANRE	79.38	97	20	0	228	518	1	97	3e-42	152	97	100	pyya	Peptide YY-A
comp176028_c0_seq1	sp|Q9I8P3|NPY_DANRE	60.58	104	31	2	91	396	1	96	1e-34	125	96	100	npy	Pro-neuropeptide Y
comp192779_c0_seq3	sp|Q9I9N5|TRADD_DANRE	72.7	293	80	0	452	1330	1	293	1e-153	442	293	100	tradd	Tumor necris factor receptor type 1-associated DEATH domain protein
comp193499_c0_seq13	sp|Q9IB61|BLCAP_DANRE	98.85	87	1	0	3046	3306	1	87	2e-50	175	87	100	blcap	Bladder cancer-associated protein
comp190540_c0_seq2	sp|Q9PTP1|PCNA_DANRE	98.85	260	3	0	35	814	1	260	0	528	260	100	pcna	Proliferating cell nuclear antigen
comp179463_c1_seq53	sp|Q9PVK5|LDHA_DANRE	93.09	333	23	0	2104	3102	1	333	0	612	333	100	ldha	L-lactate dehydrogenase A chain
comp165099_c0_seq2	sp|Q9PWM2|HXB9A_DANRE	92.77	249	18	0	135	881	1	249	3e-146	421	249	100	hoxb9a	Homeobox protein Hox-B9a
comp175462_c0_seq1	sp|Q9W5Z2-2|PITX2_DANRE	99.26	269	2	0	432	1238	1	269	9e-131	389	269	100	pitx2	Isoform a of Pituitary homeobox 2
comp175462_c0_seq3	sp|Q9W5Z2|PITX2_DANRE	95.3	319	6	2	1158	2102	1	314	7e-149	447	314	100	pitx2	Pituitary homeobox 2
comp172559_c0_seq3	sp|Q9W6C7|NDF6B_DANRE	77.38	336	57	5	129	1136	1	317	2e-160	470	317	100	neurod6b	Neurogenic differentiation factor 6-B
comp180132_c1_seq24	sp|Q9W6H5|UBC9A_DANRE	99.37	158	1	0	481	954	1	158	7e-106	328	158	100	ube2ia	SUMO-conjugating enzyme UBC9-A
comp192311_c1_seq112	sp|Q9W6S8|SMN1_DANRE	63.25	283	98	4	70	906	1	281	1e-64	219	281	100	smn1	Survival motor neuron protein 1
comp182334_c0_seq16	sp|Q9YHT4|HEM0_DANRE	85.18	587	81	2	134	1888	1	583	0	1052	583	100	alas2	5-aminolevulinate synthase, erythroid-specific, mitochondrial
comp182384_c0_seq9	sp|Q9YHZ5|PIM2_DANRE	73.95	311	80	1	1681	2613	1	310	2e-151	459	310	100	pim2	Serine/threonine-protein kinase pim-2
comp183496_c1_seq110	tr|A0AUR9|A0AUR9_DANRE	98.97	487	5	0	93	1553	1	487	0	966	487	100	gps1	G protein pathway suppressor 1
comp186290_c0_seq35	tr|A0F081|A0F081_DANRE	76.12	448	103	2	284	1627	1	444	0	624	444	100	sesn2	Sestrin 2
comp177628_c1_seq1	tr|A0JMH5|A0JMH5_DANRE	74.47	380	95	1	75	1208	1	380	2e-173	495	380	100	dnajb14	Uncharacterized protein
comp175431_c1_seq18	tr|A0JMK6|A0JMK6_DANRE	70.37	594	157	10	711	2468	1	583	0	724	583	100	scg2b	Uncharacterized protein
comp184054_c0_seq27	tr|A0JMM1|A0JMM1_DANRE	80.98	184	35	0	781	1332	1	184	8e-91	293	184	100	zgc:153981	Uncharacterized protein
comp182950_c0_seq21	tr|A0JMM2|A0JMM2_DANRE	82.66	271	46	1	469	1278	1	271	1e-166	476	271	100	agpat2	1-acylglycerol-3-phphate O-acyltransferase 2 (Lysophphatidic acid acyltransferase, beta)
comp183013_c0_seq10	tr|A0JMP2|A0JMP2_DANRE	92.24	361	27	1	516	1595	1	361	0	691	361	100	ppm1la	Uncharacterized protein
comp181971_c0_seq2	tr|A0JPF7|A0JPF7_DANRE	70.69	331	89	3	272	1264	1	323	6e-111	338	323	100	zgc:153996	Uncharacterized protein
comp186209_c1_seq1	tr|A0PJQ5|A0PJQ5_DANRE	77.57	263	57	2	148	933	1	262	7e-150	432	262	100	rab36	RAB36, member RAS oncogene family
comp187453_c1_seq1	tr|A1A5X6|A1A5X6_DANRE	84.27	375	59	0	129	1253	1	375	0	653	375	100	phyhipla	Uncharacterized protein
comp175916_c1_seq12	tr|A1A5Y1|A1A5Y1_DANRE	79.29	140	29	0	346	765	1	140	8e-77	238	140	100	zgc:158387	Uncharacterized protein
comp178530_c0_seq11	tr|A1A601|A1A601_DANRE	86.45	310	42	0	28	957	1	310	1e-137	414	310	100	rnf115	Uncharacterized protein
comp179119_c1_seq19	tr|A1L1F5|A1L1F5_DANRE	83.51	758	122	3	562	2829	1	757	0	1290	757	100	acap1	Uncharacterized protein
comp188607_c0_seq19	tr|A1L1P8|A1L1P8_DANRE	86.55	357	45	1	296	1366	1	354	0	645	354	100	hs2st1a	Heparan sulfate 2-O-sulfotransferase 1
comp184878_c1_seq3	tr|A1L1T3|A1L1T3_DANRE	93.02	530	35	1	508	2091	1	530	0	962	530	100	slc32a1	Solute carrier family 32 (GABA vesicular transporter), member 1
comp177009_c0_seq11	tr|A1L223|A1L223_DANRE	78.43	204	41	2	679	1281	1	204	9e-86	268	204	100	cbx5	Cbx5 protein
comp183936_c0_seq19	tr|A1L229|A1L229_DANRE	65.04	532	181	3	465	2045	1	532	0	706	532	100	b4galnt1a	Uncharacterized protein
comp188958_c0_seq52	tr|A1L271|A1L271_DANRE	94.08	355	19	1	360	1418	1	355	0	661	355	100	gnb5a	Uncharacterized protein
comp163353_c0_seq2	tr|A1L293|A1L293_DANRE	81.97	183	33	0	596	1144	1	183	7e-111	328	183	100	ptpmt1	Protein tyrine phphatase, mitochondrial 1
comp174169_c0_seq6	tr|A1L2E2|A1L2E2_DANRE	92.18	588	6	1	1383	3146	1	548	0	1114	548	100	ebf3	Uncharacterized protein
comp185236_c1_seq12	tr|A2AV71|A2AV71_DANRE	85.85	424	57	3	123	1391	1	422	0	683	422	100	npffr2.1	Novel protein similar to vertebrate neuropeptide FF receptor family
comp194686_c0_seq34	tr|A2AWD5|A2AWD5_DANRE	61.47	109	41	1	315	638	1	109	2e-39	138	109	100	aldh9a1b	Aldehyde dehydrogenase family 9 member A1-B
comp186087_c0_seq10	tr|A2AWE1|A2AWE1_DANRE	90.95	199	18	0	48	644	1	199	3e-132	381	199	100	prdx1	Uncharacterized protein
comp181030_c0_seq18	tr|A2BE68|A2BE68_DANRE	90.18	275	25	2	25	846	1	274	7e-156	461	274	100	hoxc12a	Homeo box C12a
comp160361_c0_seq5	tr|A2BEM8|A2BEM8_DANRE	76.92	338	77	1	54	1067	1	337	1e-179	508	337	100	ctsll	Uncharacterized protein
comp193144_c0_seq26	tr|A2BEP0|A2BEP0_DANRE	46.94	458	191	12	287	1594	1	428	3e-106	340	428	100	mrps31	Uncharacterized protein
comp194622_c0_seq1	tr|A2BEV4|A2BEV4_DANRE	80.27	223	34	1	419	1087	1	213	9e-120	370	213	100	tagln3a	Tagln3 protein
comp192926_c2_seq22	tr|A2BF67|A2BF67_DANRE	84.62	117	18	0	113	463	1	117	2e-66	204	117	100	ensab	Uncharacterized protein
comp187294_c0_seq37	tr|A2BF91|A2BF91_DANRE	88.68	265	30	0	1347	2141	1	265	3e-157	461	265	100	zgc:101858	Uncharacterized protein
comp186315_c0_seq1	tr|A2BF92|A2BF92_DANRE	75.78	417	86	7	389	1612	1	411	0	602	411	100	si:ch211-236k19.4	Uncharacterized protein
comp192548_c1_seq8	tr|A2BF98|A2BF98_DANRE	92.84	796	57	0	1185	3572	1	796	0	1486	796	100	si:ch211-236k19.7	Uncharacterized protein
comp185942_c0_seq18	tr|A2BFG9|A2BFG9_DANRE	69.48	675	169	4	76	2085	1	643	0	946	643	100	si:ch211-49j11.1	Uncharacterized protein
comp187940_c0_seq1	tr|A2BFQ2|A2BFQ2_DANRE	75.15	1191	279	11	380	3937	1	1179	0	1364	1179	100	si:ch211-284e13.4	Uncharacterized protein
comp185517_c0_seq17	tr|A2BFR4|A2BFR4_DANRE	96.48	227	8	0	201	881	1	227	3e-149	422	227	100	zmynd19	Uncharacterized protein
comp194700_c0_seq13	tr|A2BFS6|A2BFS6_DANRE	92.86	406	28	1	1341	2555	1	406	0	724	406	100	dpagt1	Dpagt1 protein
comp190226_c0_seq5	tr|A2BFU3|A2BFU3_DANRE	83.72	516	79	5	621	2168	1	511	0	730	511	100	atf5a	Si:dkey-127j5.5
comp194645_c0_seq20	tr|A2BFZ1|A2BFZ1_DANRE	74.89	227	49	3	588	1262	1	221	3e-68	232	221	100	mxd1	Uncharacterized protein
comp184747_c0_seq8	tr|A2BG79|A2BG79_DANRE	81.86	215	36	2	268	909	1	213	3e-95	294	213	100	bnip3lb	Uncharacterized protein
comp195219_c1_seq44	tr|A2BGH2|A2BGH2_DANRE	87.43	525	65	1	417	1991	1	524	0	915	524	100	ppil2	Uncharacterized protein
comp168018_c0_seq1	tr|A2BGL6|A2BGL6_DANRE	66.01	353	110	2	135	1163	1	353	1e-142	422	353	100	cmklr1	Cmklr1 protein
comp172497_c0_seq2	tr|A2BGQ1|A2BGQ1_DANRE	85.26	190	28	0	29	598	1	190	2e-119	345	190	100	dhfr	Uncharacterized protein
comp169766_c0_seq2	tr|A2BGQ5|A2BGQ5_DANRE	76.67	210	13	1	198	827	1	174	1e-93	286	174	100	zgc:86811	Uncharacterized protein
comp184501_c0_seq37	tr|A2BGW6|A2BGW6_DANRE	57.22	353	48	3	85	1143	1	250	1e-113	338	250	100	utp11l	Uncharacterized protein
comp177569_c0_seq123	tr|A2BGZ3|A2BGZ3_DANRE	84.57	337	16	2	244	1254	1	301	0	574	301	100	ankra2	Uncharacterized protein
comp182525_c0_seq4	tr|A2BHB8|A2BHB8_DANRE	56.69	157	68	0	290	760	1	157	2e-44	155	157	100	isg15	Uncharacterized protein
comp176514_c2_seq77	tr|A2BHH5|A2BHH5_DANRE	86.05	301	39	1	337	1239	1	298	2e-165	484	298	100	prune2	Uncharacterized protein
comp186715_c3_seq1	tr|A2BHH9|A2BHH9_DANRE	76.67	480	99	2	415	1815	1	480	0	674	480	100	sstr3	Uncharacterized protein
comp173851_c0_seq33	tr|A2BIF6|A2BIF6_DANRE	69.17	240	62	3	172	891	1	228	7e-94	286	228	100	fam172a	Protein FAM172A (Fragment)
comp194575_c0_seq4	tr|A2BIH1|A2BIH1_DANRE	64.33	171	27	1	148	558	1	171	1e-64	219	171	100	sat2b	Uncharacterized protein
comp178279_c0_seq3	tr|A2BIH6|A2BIH6_DANRE	74.79	837	199	4	157	2667	1	825	0	1247	825	100	lrrc8da	Uncharacterized protein
comp176810_c0_seq19	tr|A2BIM5|A2BIM5_DANRE	66.36	107	35	1	35	352	1	107	6e-43	148	107	100	si:busm1-265n4.4	Uncharacterized protein
comp187971_c1_seq51	tr|A2BIM7|A2BIM7_DANRE	91.17	725	57	1	162	2336	1	718	0	1368	718	100	tars	Uncharacterized protein
comp166769_c0_seq2	tr|A2BIN6|A2BIN6_DANRE	73.13	134	36	0	31	432	1	134	3e-70	214	134	100	zgc:158640	Uncharacterized protein
comp177872_c0_seq22	tr|A2BIQ2|A2BIQ2_DANRE	76.77	297	61	3	327	1211	1	291	2e-159	461	291	100	unga	Uncharacterized protein
comp184688_c0_seq12	tr|A2BIR7|A2BIR7_DANRE	80.73	218	42	0	173	826	1	218	9e-122	367	218	100	sdf2l1	Uncharacterized protein
comp170177_c0_seq1	tr|A2CE51|A2CE51_DANRE	65.4	870	272	4	48	2597	1	861	0	1141	861	100	eef2l2	Uncharacterized protein
comp177591_c0_seq1	tr|A2CEG7|A2CEG7_DANRE	82.97	229	39	0	31	717	1	229	3e-125	368	229	100	yipf6	Protein YIPF6
comp192618_c0_seq15	tr|A2CEI8|A2CEI8_DANRE	95.54	112	5	0	436	771	1	112	2e-57	185	112	100	si:ch211-10p21.1	Uncharacterized protein (Fragment)
comp193626_c0_seq41	tr|A2CEM4|A2CEM4_DANRE	82.07	513	90	1	1804	3336	1	513	0	810	513	100	atl3	Uncharacterized protein
comp167324_c0_seq2	tr|A2CEM8|A2CEM8_DANRE	67.22	360	102	8	306	1379	1	346	5e-90	290	346	100	fosl1a	Uncharacterized protein
comp187086_c0_seq6	tr|A2CEM9|A2CEM9_DANRE	95	200	10	0	1008	1607	1	200	2e-89	289	200	100	ccdc85b	Uncharacterized protein
comp193969_c0_seq11	tr|A2CEN0|A2CEN0_DANRE	91.88	357	29	0	1243	2313	1	357	0	691	357	100	fibpa	Uncharacterized protein
comp191868_c1_seq4	tr|A2CET2|A2CET2_DANRE	84.75	295	45	0	1067	1951	1	295	1e-162	489	295	100	si:dkeyp-117b8.3	Uncharacterized protein
comp187003_c0_seq5	tr|A2CEW4|A2CEW4_DANRE	85.93	590	83	0	253	2022	1	590	0	1049	590	100	atic	Uncharacterized protein
comp189450_c0_seq6	tr|A2CEW5|A2CEW5_DANRE	71.56	327	77	5	347	1300	1	320	3e-149	437	320	100	mnx2b	Uncharacterized protein
comp193791_c3_seq187	tr|A2CEX4|A2CEX4_DANRE	75.13	768	177	3	112	2373	1	768	0	1063	768	100	ascc2	Uncharacterized protein
comp182775_c1_seq18	tr|A2CF03|A2CF03_DANRE	64.04	584	201	4	172	1908	1	580	0	726	580	100	las1l	Uncharacterized protein
comp194037_c0_seq1	tr|A2CF49|A2CF49_DANRE	87.04	324	42	0	112	1083	1	324	0	574	324	100	ppp2r4	Uncharacterized protein
comp181618_c0_seq1	tr|A2CG10|A2CG10_DANRE	95.69	418	18	0	473	1726	1	418	0	806	418	100	ap3m2	Uncharacterized protein
comp183168_c0_seq2	tr|A2RV22|A2RV22_DANRE	70.94	203	45	3	180	779	1	192	2e-64	220	192	100	zgc:158654	Uncharacterized protein
comp174221_c0_seq11	tr|A2VD37|A2VD37_DANRE	79.47	263	54	0	336	1124	1	263	6e-146	419	263	100	LOC562139	Similar to chymotrypsinogen B1
comp181990_c0_seq8	tr|A3KGQ1|A3KGQ1_DANRE	90.63	331	26	3	266	1252	1	328	0	597	328	100	mc5ra	Uncharacterized protein
comp126296_c0_seq2	tr|A3KH13|A3KH13_DANRE	89.58	96	10	0	51	338	1	96	1e-56	176	96	100	s100a1	S100A1 protein
comp180784_c0_seq8	tr|A3KH16|A3KH16_DANRE	76.28	607	141	2	316	2136	1	604	0	867	604	100	lingo4b	Uncharacterized protein
comp181998_c0_seq3	tr|A3KNK9|A3KNK9_DANRE	75.89	224	51	1	797	1459	1	224	4e-115	345	224	100	zgc:162171	Uncharacterized protein
comp185081_c0_seq11	tr|A3KNN8|A3KNN8_DANRE	75.68	259	59	1	168	932	1	259	4e-129	383	259	100	cox11	Uncharacterized protein
comp186415_c0_seq156	tr|A3KNP4|A3KNP4_DANRE	83.69	282	46	0	476	1321	1	282	3e-166	479	282	100	wbscr22	Uncharacterized protein
comp191706_c0_seq9	tr|A3KNP6|A3KNP6_DANRE	64.67	300	101	3	243	1127	1	300	6e-129	394	300	100	sfrp1b	Secreted frizzled-related protein 1b
comp180959_c0_seq1	tr|A3KP29|A3KP29_DANRE	82.05	156	26	1	3370	3831	1	156	1e-83	272	156	100	zgc:162898	Uncharacterized protein
comp192011_c1_seq77	tr|A3KP55|A3KP55_DANRE	76.71	292	64	2	307	1173	1	291	9e-158	469	291	100	atpaf2	ATP synthase mitochondrial F1 complex assembly factor 2
comp159688_c0_seq2	tr|A3KP86|A3KP86_DANRE	74.83	143	34	1	180	608	1	141	2e-73	225	141	100	zgc:163057	Uncharacterized protein
comp181088_c0_seq11	tr|A3KPG7|A3KPG7_DANRE	78.67	225	47	1	176	847	1	225	7e-128	377	225	100	crp1	Uncharacterized protein
comp172036_c0_seq6	tr|A3KPM3|A3KPM3_DANRE	65.99	394	118	6	342	1496	1	387	3e-148	438	387	100	si:ch211-220f12.4	Uncharacterized protein
comp176308_c0_seq20	tr|A3KPP3|A3KPP3_DANRE	71.35	185	51	2	214	768	1	183	2e-72	238	183	100	rangrf	Uncharacterized protein
comp189619_c0_seq23	tr|A3KPP9|A3KPP9_DANRE	85.15	916	97	3	178	2880	1	892	0	1567	892	100	exoc1	Uncharacterized protein
comp193709_c2_seq8	tr|A3KPW8|A3KPW8_DANRE	98.43	191	3	0	201	773	1	191	8e-137	394	191	100	hpcal4	Uncharacterized protein
comp188761_c0_seq9	tr|A3KQ03|A3KQ03_DANRE	81.33	541	95	2	668	2272	1	541	0	837	541	100	mgat1b	Novel protein similar to vertebrate mannyl (Alpha-1,3-)-glycoprotein beta-1,2-N-acetylglucaminyltransferase (MGAT1)
comp183610_c0_seq33	tr|A3KQ53|A3KQ53_DANRE	75.05	505	44	4	135	1649	1	423	0	721	423	100	si:ch211-195b13.1	Uncharacterized protein
comp182373_c1_seq3	tr|A3KQ86|A3KQ86_DANRE	58.76	177	69	2	151	681	1	173	3e-43	149	173	100	si:dkey-73n10.4	Novel protein similar to vertebrate transmembrane 4 superfamily member 11 (Plasmolipin) (TM4SF11)
comp177918_c0_seq13	tr|A3KQA8|A3KQA8_DANRE	83.77	228	31	2	347	1030	1	222	2e-129	386	222	100	rnf141	RING finger protein 141
comp187278_c0_seq17	tr|A3KQE3|A3KQE3_DANRE	67.82	174	53	2	136	657	1	171	3e-71	222	171	100	zgc:56106	Uncharacterized protein
comp183590_c3_seq23	tr|A3KQG0|A3KQG0_DANRE	84.36	275	41	1	77	901	1	273	6e-131	378	273	100	mxi1	Max-interacting protein 1
comp183590_c3_seq24	tr|A3KQG1|A3KQG1_DANRE	86.94	222	29	0	662	1327	1	222	3e-84	262	222	100	mxi1	Max-interacting protein 1
comp158476_c1_seq7	tr|A3KQH0|A3KQH0_DANRE	89.92	258	26	0	43	816	1	258	4e-114	335	258	100	tspan18b	Uncharacterized protein
comp194241_c0_seq30	tr|A3KQK2|A3KQK2_DANRE	84.85	561	84	1	111	1793	1	560	0	970	560	100	asns	Asparagine synthetase
comp185929_c0_seq29	tr|A3KQL1|A3KQL1_DANRE	91.59	428	36	0	43	1326	1	428	0	794	428	100	necab2	Uncharacterized protein
comp189425_c0_seq8	tr|A3KQX1|A3KQX1_DANRE	87.55	474	59	0	476	1897	1	474	0	822	474	100	cndp2	Uncharacterized protein
comp193917_c0_seq2	tr|A3QJX7|A3QJX7_DANRE	87.7	374	45	1	318	1436	1	374	0	627	374	100	oprd1a	Uncharacterized protein
comp192315_c0_seq3	tr|A3QK14|A3QK14_DANRE	85.71	294	42	0	1068	1949	1	294	2e-177	533	294	100	zgc:66242	Uncharacterized protein
comp185850_c1_seq52	tr|A3QK31|A3QK31_DANRE	92.44	582	44	0	207	1952	1	582	0	1085	582	100	slc17a7	MGC163045 protein
comp175397_c0_seq32	tr|A4FUL3|A4FUL3_DANRE	100	108	0	0	508	831	1	108	3e-73	226	108	100	rbx1	Rbx1 protein
comp193237_c0_seq14	tr|A4FUL9|A4FUL9_DANRE	80.83	339	65	0	149	1165	1	339	0	595	339	100	zgc:136564	Uncharacterized protein
comp192792_c0_seq14	tr|A4FUN5|A4FUN5_DANRE	90.88	285	26	0	47	901	1	285	1e-162	462	285	100	rab43	Rab43 protein
comp187408_c0_seq13	tr|A4FUP0|A4FUP0_DANRE	68.4	288	91	0	143	1006	1	288	2e-148	437	288	100	sult2st3	Sulfotransferase family 2, cytolic sulfotransferase 3
comp187614_c3_seq17	tr|A4FVG2|A4FVG2_DANRE	86.14	166	22	1	94	591	1	165	3e-86	257	165	100	cog5	MGC162012 protein
comp167332_c0_seq6	tr|A4FVI3|A4FVI3_DANRE	70.21	141	42	0	362	784	1	141	4e-69	214	141	100	oraov1	Oraov1 protein
comp168563_c0_seq11	tr|A4FVI7|A4FVI7_DANRE	97.09	103	3	0	233	541	1	103	6e-65	205	103	100	lsm7	LSM7 homolog, U6 small nuclear RNA associated (S. cerevisiae)
comp191795_c0_seq4	tr|A4IG58|A4IG58_DANRE	84.89	450	64	1	427	1764	1	450	0	822	450	100	mgat2	Uncharacterized protein
comp185164_c0_seq23	tr|A4IGE5|A4IGE5_DANRE	74.85	334	79	2	84	1082	1	330	2e-178	505	330	100	trit1	Si:ch211-194e15.1 protein
comp179412_c1_seq4	tr|A4JYQ0|A4JYQ0_DANRE	80.22	359	68	2	103	1176	1	357	0	577	357	100	cntfr	Cntfr
comp185117_c0_seq1	tr|A4QN62|A4QN62_DANRE	82.31	441	77	1	138	1457	1	441	0	739	441	100	gxylt2	Glt8d4 protein
comp184133_c0_seq5	tr|A4QN68|A4QN68_DANRE	71.07	197	57	0	27	617	1	197	5e-95	295	197	100	commd9	Si:ch211-154e15.3 protein
comp191003_c0_seq14	tr|A4QNU7|A4QNU7_DANRE	84.09	572	90	1	204	1916	1	572	0	1016	572	100	sgpl1	Sgpl1 protein
comp192417_c1_seq4	tr|A4QNU9|A4QNU9_DANRE	71.88	192	49	3	218	781	1	191	1e-92	280	191	100	gfer	Sulfhydryl oxidase
comp184418_c0_seq13	tr|A4QNV0|A4QNV0_DANRE	86.31	263	29	3	269	1048	1	259	1e-145	426	259	100	ube2j2	Uncharacterized protein
comp179810_c1_seq19	tr|A4QNX5|A4QNX5_DANRE	97.28	147	4	0	36	476	1	147	5e-104	305	147	100	ube2d4	Uncharacterized protein
comp191645_c1_seq67	tr|A4VCF2|A4VCF2_DANRE	91.47	539	42	2	836	2452	1	535	0	920	535	100	nrbp1	Si:dkey-12h9.7 protein
comp184919_c1_seq3	tr|A5D6S6|A5D6S6_DANRE	98.51	67	1	0	1397	1597	1	67	4e-38	138	67	100	polr2l	Uncharacterized protein
comp179346_c0_seq12	tr|A5D8K9|A5D8K9_DANRE	99.16	238	2	0	268	981	1	238	5e-143	419	238	100	zcchc24	Uncharacterized protein
comp176199_c0_seq4	tr|A5PLA1|A5PLA1_DANRE	98.12	213	4	0	521	1159	1	213	1e-146	434	213	100	tmem230	Uncharacterized protein
comp188900_c0_seq31	tr|A5PLC6|A5PLC6_DANRE	87.86	206	25	0	51	668	1	206	1e-124	372	206	100	bag1	Si:dkey-216e9.4 protein
comp193432_c0_seq14	tr|A5PM89|A5PM89_DANRE	70.91	464	133	2	509	1894	1	464	0	678	464	100	chst2a	Uncharacterized protein
comp187625_c0_seq4	tr|A5PMD2|A5PMD2_DANRE	79.88	497	98	2	274	1761	1	496	0	805	496	100	cdc20	Uncharacterized protein
comp191248_c0_seq3	tr|A5PMF1|A5PMF1_DANRE	83.66	563	92	0	815	2503	1	563	0	965	563	100	ak5	Uncharacterized protein
comp163049_c1_seq2	tr|A5PMG7|A5PMG7_DANRE	46.45	310	138	11	212	1120	1	289	1e-57	194	289	100	si:ch211-199o1.5	Uncharacterized protein
comp193776_c1_seq51	tr|A5PMG8|A5PMG8_DANRE	68.73	841	228	9	178	2634	1	828	0	1206	828	100	sort1b	Uncharacterized protein
comp187900_c1_seq22	tr|A5PMN5|A5PMN5_DANRE	67.12	438	143	1	120	1430	1	438	0	628	438	100	zgc:77651	Uncharacterized protein
comp188815_c0_seq4	tr|A5PMP7|A5PMP7_DANRE	67.98	203	55	4	585	1190	1	194	1e-79	251	194	100	pdgfaa	Uncharacterized protein
comp194123_c0_seq35	tr|A5PMQ0|A5PMQ0_DANRE	75.18	423	69	4	168	1370	1	409	0	622	409	100	tasp1	Uncharacterized protein
comp192958_c1_seq4	tr|A5PMS4|A5PMS4_DANRE	66.39	366	105	3	502	1599	1	348	5e-149	462	348	100	rhbdd3	Uncharacterized protein
comp192208_c0_seq29	tr|A5PMS9|A5PMS9_DANRE	90.53	950	87	2	135	2984	1	947	0	1593	947	100	ap1b1	Uncharacterized protein
comp158096_c0_seq4	tr|A5PMV8|A5PMV8_DANRE	89.18	342	27	2	85	1110	1	332	0	610	332	100	lhx8a	Uncharacterized protein
comp182276_c1_seq7	tr|A5PMY3|A5PMY3_DANRE	59.18	147	60	0	121	561	1	147	3e-52	176	147	100	si:dkey-119m17.2	Uncharacterized protein
comp189222_c1_seq108	tr|A5PMY5|A5PMY5_DANRE	82.57	545	63	5	546	2171	1	516	0	880	516	100	stam	Uncharacterized protein
comp179777_c0_seq55	tr|A5PN27|A5PN27_DANRE	68.56	1091	340	2	310	3576	1	1090	0	1472	1090	100	si:dkey-119f1.1	Uncharacterized protein
comp174226_c1_seq24	tr|A5PN62|A5PN62_DANRE	81.82	286	52	0	59	916	1	286	4e-161	462	286	100	ddah2	Si:dkey-46a12.1
comp191005_c0_seq45	tr|A5WUM7|A5WUM7_DANRE	75.19	258	64	0	104	877	1	258	2e-137	403	258	100	dhrs11a	Uncharacterized protein
comp191587_c2_seq3	tr|A5WUN5|A5WUN5_DANRE	89.51	324	24	2	383	1324	1	324	0	599	324	100	si:ch211-253h3.1	Uncharacterized protein
comp188205_c1_seq1	tr|A5WUR0|A5WUR0_DANRE	87.78	581	66	3	27	1763	1	578	0	1061	578	100	cdc40	Uncharacterized protein
comp194743_c0_seq10	tr|A5WUT7|A5WUT7_DANRE	77.78	513	107	4	464	1984	1	512	0	770	512	100	riok2	Uncharacterized protein
comp194168_c0_seq37	tr|A5WUY2|A5WUY2_DANRE	53	317	101	2	566	1516	1	269	1e-96	303	269	100	dguok	Uncharacterized protein
comp173674_c1_seq29	tr|A5WV15|A5WV15_DANRE	88.52	244	19	2	178	882	1	244	4e-79	246	244	100	zgc:86607	Uncharacterized protein
comp162979_c0_seq2	tr|A5WV64|A5WV64_DANRE	90.71	183	17	0	100	648	1	183	5e-123	353	183	100	imp3	Uncharacterized protein
comp192455_c0_seq20	tr|A5WVI9|A5WVI9_DANRE	90.56	413	39	0	31	1269	1	413	0	698	413	100	dnaja2l	Uncharacterized protein
comp194128_c0_seq54	tr|A5WVL6|A5WVL6_DANRE	84.87	337	51	0	111	1121	1	337	0	627	337	100	ctsla	Uncharacterized protein
comp174579_c0_seq3	tr|A5WVN8|A5WVN8_DANRE	79.01	243	51	0	717	1445	1	243	1e-123	373	243	100	si:dkey-238o13.4	Uncharacterized protein
comp166986_c0_seq3	tr|A5WVS4|A5WVS4_DANRE	53.56	239	104	4	72	788	1	232	1e-77	246	232	100	pigx	Uncharacterized protein
comp166986_c0_seq4	tr|A5WVS5|A5WVS5_DANRE	46.81	282	111	6	72	917	1	243	2e-71	231	243	100	pigx	Uncharacterized protein
comp189863_c0_seq55	tr|A5WVX9|A5WVX9_DANRE	95.5	622	26	1	259	2124	1	620	0	1253	620	100	zdhhc17	Palmitoyltransferase
comp183973_c1_seq8	tr|A5WVY0|A5WVY0_DANRE	67.11	599	174	3	105	1838	1	597	0	771	597	100	rars2	Uncharacterized protein
comp192975_c0_seq16	tr|A5WVY2|A5WVY2_DANRE	76.63	184	36	2	513	1055	1	180	2e-63	210	180	100	akirin2	Uncharacterized protein
comp194895_c0_seq36	tr|A5WVY7|A5WVY7_DANRE	79.67	979	165	6	112	3027	1	952	0	1556	952	100	xrn2	Uncharacterized protein
comp165007_c0_seq11	tr|A5WW28|A5WW28_DANRE	75.29	85	21	0	106	360	1	85	2e-39	136	85	100	s100a11	Uncharacterized protein
comp181213_c0_seq1	tr|A5WW80|A5WW80_DANRE	67.4	181	51	3	75	617	1	173	5e-78	245	173	100	rgs13	Uncharacterized protein
comp189873_c0_seq1	tr|A5WWB9|A5WWB9_DANRE	63.11	206	69	3	413	1030	1	199	6e-76	249	199	100	dnajb9b	Uncharacterized protein
comp184860_c1_seq6	tr|A5WWE9|A5WWE9_DANRE	78.44	668	132	3	392	2377	1	662	0	874	662	100	flrt2	Uncharacterized protein
comp174678_c0_seq10	tr|A5XCC5|A5XCC5_DANRE	94.59	37	2	0	1558	1668	1	37	2e-16	75.5	37	100	suv420h2	Suppressor of variegation 4-20 protein-like 2 (Fragment)
comp136796_c0_seq4	tr|A7E2I6|A7E2I6_DANRE	87.25	204	24	1	194	805	1	202	3e-126	370	202	100	rab38a	LOC100003274 protein (Fragment)
comp180543_c0_seq8	tr|A7E2L0|A7E2L0_DANRE	90.27	113	11	0	388	726	1	113	4e-66	208	113	100	dad1	Dad1 protein
comp176978_c1_seq15	tr|A7E2L8|A7E2L8_DANRE	96.7	91	3	0	10	282	1	91	5e-56	178	91	100	zgc:171959	Uncharacterized protein
comp185691_c0_seq15	tr|A7E2P9|A7E2P9_DANRE	88.79	116	12	1	486	833	1	115	1e-64	211	115	100	dnajc19	DnaJ (Hsp40) homolog, subfamily C, member 19
comp184024_c1_seq35	tr|A7KQF2|A7KQF2_DANRE	92.64	530	36	3	56	1636	1	530	0	839	530	100	zic4	Uncharacterized protein
comp146089_c0_seq1	tr|A7LNS7|A7LNS7_DANRE	74.39	164	37	4	241	723	1	162	2e-65	209	162	100	crhb	Corticotropin releasing factor
comp190619_c0_seq28	tr|A7MBU9|A7MBU9_DANRE	77.96	245	53	1	124	858	1	244	1e-141	420	244	100	cmbl	Uncharacterized protein
comp175084_c1_seq27	tr|A7MBV6|A7MBV6_DANRE	83.69	417	63	2	516	1754	1	416	0	663	416	100	spryd3	Uncharacterized protein
comp188703_c0_seq8	tr|A7MBV9|A7MBV9_DANRE	59.52	210	83	2	384	1010	1	209	4e-50	177	209	100	aurkaip1	Uncharacterized protein
comp192712_c0_seq5	tr|A7MCK9|A7MCK9_DANRE	96.8	219	7	0	136	792	1	219	7e-139	405	219	100	sec22bb	Sec22bb protein
comp170118_c0_seq2	tr|A7MCL7|A7MCL7_DANRE	73	100	26	1	102	398	1	100	1e-47	157	100	100	MGC174082	MGC174082 protein
comp179643_c2_seq40	tr|A7MCQ3|A7MCQ3_DANRE	89.16	249	27	0	190	936	1	249	8e-156	451	249	100	gtf2f2a	MGC174761 protein
comp188059_c0_seq3	tr|A7MCR1|A7MCR1_DANRE	79.49	273	56	0	93	911	1	273	4e-161	466	273	100	uqcrfs1	Ubiquinol-cytochrome c reductase, Rieske iron-sulfur polypeptide 1
comp168463_c0_seq23	tr|A7MCR5|A7MCR5_DANRE	95.22	356	17	0	96	1163	1	356	0	691	356	100	rfc3	Replication factor C (Activator 1) 3
comp189263_c0_seq56	tr|A7MD87|A7MD87_DANRE	73.72	506	126	4	469	1980	1	501	0	792	501	100	dync2i1	Uncharacterized protein
comp188000_c2_seq9	tr|A7YT47|A7YT47_DANRE	83.36	763	125	1	52	2340	1	761	0	1202	761	100	hadhaa	Hadha protein
comp174796_c0_seq17	tr|A7YY10|A7YY10_DANRE	95.65	92	4	0	19	294	1	92	2e-56	180	92	100	zgc:171772	Uncharacterized protein
comp188879_c0_seq23	tr|A7YY99|A7YY99_DANRE	59.81	107	7	1	378	698	1	71	3e-15	72.4	71	100	atp5ia	Uncharacterized protein
comp184721_c0_seq1	tr|A7YYE5|A7YYE5_DANRE	79.33	208	41	1	571	1188	1	208	6e-112	331	208	100	cmtm4	CKLF-like MARVEL transmembrane domain containing 4
comp147240_c0_seq5	tr|A7YYI6|A7YYI6_DANRE	83.87	248	31	3	146	883	1	241	2e-126	367	241	100	med7	Med7 protein
comp182593_c1_seq5	tr|A8E5F3|A8E5F3_DANRE	86.24	298	41	0	1386	2279	1	298	0	551	298	100	glod4	Glyoxalase domain containing 4
comp184025_c0_seq13	tr|A8E5H4|A8E5H4_DANRE	93.06	144	9	1	539	970	1	143	1e-88	278	143	100	golga7	Uncharacterized protein
comp192585_c1_seq6	tr|A8E5K9|A8E5K9_DANRE	83.17	208	35	0	305	928	1	208	3e-100	317	208	100	timm23	Mitochondrial import inner membrane translocase subunit Tim23
comp182552_c0_seq10	tr|A8E7C6|A8E7C6_DANRE	76.49	1110	254	5	597	3917	1	1106	0	1769	1106	100	ret	Uncharacterized protein
comp190075_c0_seq85	tr|A8E7C9|A8E7C9_DANRE	74.44	1025	208	6	277	3333	1	977	0	1385	977	100	sec23ip	Uncharacterized protein
comp186698_c0_seq19	tr|A8E7F8|A8E7F8_DANRE	69.47	131	39	1	155	544	1	131	2e-44	160	131	100	si:ch211-126j24.3	Uncharacterized protein
comp182882_c1_seq5	tr|A8E7G8|A8E7G8_DANRE	95.39	586	27	0	100	1857	1	586	0	1066	586	100	tm9sf3	Uncharacterized protein
comp187489_c0_seq82	tr|A8E7G9|A8E7G9_DANRE	55.9	390	125	6	163	1320	1	347	6e-140	414	347	100	si:ch211-117n7.7	Uncharacterized protein
comp180643_c0_seq25	tr|A8E7N8|A8E7N8_DANRE	91.09	258	21	1	349	1122	1	256	1e-173	491	256	100	psmb4	Proteasome subunit beta type
comp187715_c0_seq49	tr|A8E7S3|A8E7S3_DANRE	72.88	306	83	0	171	1088	1	306	8e-168	490	306	100	sdr16c5a	Uncharacterized protein
comp189123_c0_seq32	tr|A8KB58|A8KB58_DANRE	93.66	142	9	0	384	809	1	142	1e-94	283	142	100	abca1b	Uncharacterized protein
comp182590_c1_seq5	tr|A8KB78|A8KB78_DANRE	99.3	143	1	0	188	616	1	143	6e-99	288	143	100	rps23	Uncharacterized protein
comp192305_c0_seq44	tr|A8KBX3|A8KBX3_DANRE	77.02	309	67	1	169	1095	1	305	1e-172	489	305	100	fn3krp	MGC174333 protein
comp180076_c0_seq14	tr|A8KBY5|A8KBY5_DANRE	68.57	210	57	4	53	667	1	206	3e-69	223	206	100	taf11	Uncharacterized protein
comp187587_c0_seq3	tr|A8KC02|A8KC02_DANRE	80.14	277	55	0	187	1017	1	277	2e-153	453	277	100	cbr1l	LOC792137 protein
comp189045_c0_seq7	tr|A8KC11|A8KC11_DANRE	75.67	263	64	0	155	943	1	263	2e-146	430	263	100	ca7	Carbonic anhydrase VII
comp187472_c0_seq177	tr|A8KC31|A8KC31_DANRE	98.26	344	6	0	323	1354	1	344	0	651	344	100	wdr45l	WD repeat domain phphoinitide-interacting protein 3
comp177706_c0_seq6	tr|A8WFU6|A8WFU6_DANRE	78.16	403	88	0	191	1399	1	403	0	622	403	100	serpinh1a	Uncharacterized protein
comp186574_c0_seq1	tr|A8WG81|A8WG81_DANRE	87.32	339	43	0	166	1182	1	339	0	589	339	100	tmem59l	Transmembrane protein 59-like
comp186255_c0_seq35	tr|A8WGM1|A8WGM1_DANRE	73.98	246	63	1	134	868	1	246	3e-129	382	246	100	vapal	Uncharacterized protein
comp162314_c0_seq5	tr|A8WGS0|A8WGS0_DANRE	83.94	137	22	0	95	505	1	137	5e-80	240	137	100	cyb5a	Cyb5a protein
comp182118_c0_seq5	tr|A8WH84|A8WH84_DANRE	52.94	408	174	6	60	1247	1	402	2e-131	396	402	100	il11ra	Interleukin 11 receptor alpha chain
comp167146_c0_seq1	tr|A8WHV0|A8WHV0_DANRE	75.54	233	54	2	127	816	1	233	8e-120	365	233	100	zgc:101559	Uncharacterized protein
comp177880_c0_seq48	tr|A8WHV7|A8WHV7_DANRE	61.4	114	38	2	606	932	1	113	3e-28	110	113	100	si:dkey-190g11.7	Uncharacterized protein
comp188290_c0_seq1	tr|A9C3Q7|A9C3Q7_DANRE	82.77	412	68	1	1254	2489	1	409	0	708	409	100	amt	Aminomethyltransferase
comp190529_c0_seq35	tr|A9C3S4|A9C3S4_DANRE	87.47	367	46	0	379	1479	1	367	0	686	367	100	tor3a	Uncharacterized protein
comp187493_c2_seq15	tr|A9C3U0|A9C3U0_DANRE	68.7	393	116	4	192	1355	1	391	0	518	391	100	si:ch211-204d2.4	Uncharacterized protein
comp166199_c0_seq3	tr|A9JRW9|A9JRW9_DANRE	63.56	236	73	7	183	869	1	230	9e-49	172	230	100	hbegfa	Uncharacterized protein
comp170627_c0_seq6	tr|A9JT06|A9JT06_DANRE	93.43	213	13	1	24	659	1	213	2e-132	387	213	100	eif4e1c	Uncharacterized protein
comp167275_c0_seq8	tr|A9JT16|A9JT16_DANRE	77.9	181	12	1	167	709	1	153	3e-91	270	153	100	pfdn5	Pfdn5 protein
comp187909_c0_seq19	tr|A9JTB3|A9JTB3_DANRE	86.08	424	58	1	200	1468	1	424	0	747	424	100	acadm	Acyl-Coenzyme A dehydrogenase, C-4 to C-12 straight chain
comp182119_c0_seq28	tr|A9JTC4|A9JTC4_DANRE	94.95	297	15	0	365	1255	1	297	0	602	297	100	memo1	Mediator of cell motility 1
comp190506_c0_seq63	tr|A9JTF4|A9JTF4_DANRE	88	375	30	2	508	1590	1	374	6e-105	335	374	100	cirbp	LOC100002393 protein
comp183212_c0_seq6	tr|A9UGK1|A9UGK1_DANRE	85.32	361	40	3	211	1290	1	349	0	598	349	100	mkxa	Homeobox protein mohawk A
comp191418_c0_seq23	tr|A9ULS4|A9ULS4_DANRE	100	208	0	0	344	967	1	208	1e-138	431	208	100	rab6a	Rab6a protein
comp191539_c0_seq5	tr|B0EVP5|B0EVP5_DANRE	87.82	197	24	0	694	1284	1	197	2e-121	367	197	100	SOCS2	Suppressor of cytokine signaling 2
comp188583_c0_seq5	tr|B0JZM6|B0JZM6_DANRE	67.99	528	168	1	322	1902	1	528	0	783	528	100	ugt5g1	Uncharacterized protein
comp182986_c0_seq6	tr|B0JZN6|B0JZN6_DANRE	89.03	155	17	0	511	975	1	155	9e-94	287	155	100	zgc:175214	Uncharacterized protein
comp191434_c0_seq48	tr|B0R065|B0R065_DANRE	86.14	166	23	0	938	1435	1	166	2e-81	258	166	100	rcan1a	Uncharacterized protein
comp163043_c0_seq1	tr|B0R0B3|B0R0B3_DANRE	90.48	567	54	0	450	2150	1	567	0	1022	567	100	pgm5	Uncharacterized protein
comp191731_c1_seq54	tr|B0R0Q0|B0R0Q0_DANRE	98.1	105	2	0	610	924	1	105	4e-50	166	105	100	zgc:86598	Uncharacterized protein
comp185287_c0_seq8	tr|B0R0V8|B0R0V8_DANRE	96.26	481	16	1	99	1535	1	481	0	961	481	100	atp6v1h	Uncharacterized protein
comp192180_c0_seq9	tr|B0R0X0|B0R0X0_DANRE	67.13	359	102	8	26	1072	1	353	2e-146	438	353	100	cx39.9	Gap junction protein
comp195648_c2_seq1	tr|B0R125|B0R125_DANRE	97.69	173	4	0	27	545	1	173	2e-110	328	173	100	chic1	Novel protein similar to vertebrate cysteine-rich hydrophobic domain 1 (CHIC1)
comp184645_c0_seq2	tr|B0R157|B0R157_DANRE	81.71	350	63	1	344	1390	1	350	0	530	350	100	pex12	Uncharacterized protein
comp188502_c0_seq6	tr|B0R196|B0R196_DANRE	68.8	359	105	1	70	1146	1	352	6e-142	421	352	100	si:ch211-220d9.3	Uncharacterized protein
comp192325_c0_seq12	tr|B0R1B6|B0R1B6_DANRE	67.59	435	141	0	576	1880	1	435	0	551	435	100	asb6	Uncharacterized protein
comp193615_c0_seq16	tr|B0R1D0|B0R1D0_DANRE	97.85	418	9	0	68	1321	1	418	0	780	418	100	psmc4	Novel protein (Zgc:63709)
comp172376_c0_seq17	tr|B0R1E9|B0R1E9_DANRE	80.92	152	29	0	1056	1511	1	152	7e-82	258	152	100	mgst1.2	Uncharacterized protein
comp182549_c0_seq38	tr|B0R1F5|B0R1F5_DANRE	98.2	167	3	0	303	803	1	167	1e-116	341	167	100	lmo3	LIM domain only protein 3
comp175124_c0_seq1	tr|B0S506|B0S506_DANRE	64.68	235	76	2	18	722	1	228	2e-89	272	228	100	srrd	Uncharacterized protein
comp155404_c0_seq2	tr|B0S519|B0S519_DANRE	85.58	215	29	2	1015	1659	1	213	1e-130	385	213	100	cabp7b	Uncharacterized protein
comp181187_c0_seq4	tr|B0S522|B0S522_DANRE	83.73	467	75	1	261	1658	1	467	0	728	467	100	rbm45	Uncharacterized protein
comp182976_c1_seq21	tr|B0S549|B0S549_DANRE	88.91	523	58	0	203	1771	1	523	0	832	523	100	LOC797250	Uncharacterized protein
comp194882_c1_seq23	tr|B0S5B9|B0S5B9_DANRE	91.16	294	26	0	44	925	1	294	1e-164	482	294	100	sypa	Uncharacterized protein
comp175072_c0_seq7	tr|B0S5J2|B0S5J2_DANRE	73.86	329	82	3	58	1032	1	329	7e-163	471	329	100	tmem59	Si:dkey-181m9.10 protein
comp190294_c0_seq3	tr|B0S5M0|B0S5M0_DANRE	88.94	434	48	0	44	1345	1	434	0	796	434	100	snx4	Uncharacterized protein
comp188366_c0_seq35	tr|B0S5M5|B0S5M5_DANRE	82.79	738	124	1	80	2293	1	735	0	1263	735	100	lss	Uncharacterized protein
comp193048_c0_seq24	tr|B0S5T6|B0S5T6_DANRE	82.36	584	99	3	452	2194	1	583	0	987	583	100	ppp2r3b	Uncharacterized protein
comp186528_c0_seq109	tr|B0S5V5|B0S5V5_DANRE	90.57	265	25	0	552	1346	1	265	2e-168	498	265	100	ctdsp1	Uncharacterized protein
comp186487_c0_seq65	tr|B0S5V7|B0S5V7_DANRE	71.55	355	94	4	2733	3785	1	352	2e-174	534	352	100	tmem30c	Uncharacterized protein
comp181396_c0_seq4	tr|B0S6C1|B0S6C1_DANRE	58.6	285	109	4	271	1116	1	279	2e-108	333	279	100	tfpia	Uncharacterized protein
comp194147_c1_seq23	tr|B0S6C8|B0S6C8_DANRE	74.25	831	205	3	146	2638	1	822	0	1211	822	100	vav3b	Uncharacterized protein
comp189507_c0_seq26	tr|B0S6H4|B0S6H4_DANRE	69.28	153	47	0	975	1433	1	153	3e-59	196	153	100	plp2	Uncharacterized protein
comp192300_c0_seq2	tr|B0S6J4|B0S6J4_DANRE	92.52	147	11	0	1449	1889	1	147	2e-82	270	147	100	zgc:101564	Uncharacterized protein
comp192609_c0_seq15	tr|B0S6K3|B0S6K3_DANRE	75.33	227	56	0	922	1602	1	227	2e-113	341	227	100	cacybp	Calcyclin binding protein
comp172719_c0_seq11	tr|B0S6R6|B0S6R6_DANRE	36.34	432	220	4	71	1354	1	381	1e-85	271	381	100	ftr22	Uncharacterized protein
comp166782_c1_seq11	tr|B0S6V6|B0S6V6_DANRE	94.43	449	23	1	487	1827	1	449	0	827	449	100	pik3r1	Uncharacterized protein
comp160310_c0_seq10	tr|B0S6Y8|B0S6Y8_DANRE	91.29	379	31	1	282	1412	1	379	0	689	379	100	tmeff2a	Uncharacterized protein
comp183900_c1_seq5	tr|B0S730|B0S730_DANRE	92.28	298	23	0	189	1082	1	298	0	545	298	100	slc25a6	Solute carrier family 25 (Mitochondrial carrier adenine nucleotide translocator), member 6
comp178983_c0_seq4	tr|B0S739|B0S739_DANRE	76.97	317	73	0	179	1129	1	317	0	530	317	100	si:dkey-4e7.3	Uncharacterized protein
comp180675_c1_seq2	tr|B0S745|B0S745_DANRE	68.47	222	68	1	157	816	1	222	4e-114	333	222	100	fkbp7	Uncharacterized protein
comp177923_c0_seq10	tr|B0S7B6|B0S7B6_DANRE	82.99	882	144	3	832	3459	1	882	0	1327	882	100	slitrk3b	Uncharacterized protein
comp191440_c0_seq7	tr|B0S7H9|B0S7H9_DANRE	74.81	135	34	0	405	809	1	135	9e-65	212	135	100	mrpl41	39S ribomal protein L41, mitochondrial
comp186096_c0_seq22	tr|B0S7I4|B0S7I4_DANRE	93.33	165	11	0	104	598	1	165	1e-104	317	165	100	fhl2a	Uncharacterized protein
comp185325_c0_seq82	tr|B0S7K7|B0S7K7_DANRE	78.7	446	88	3	116	1435	1	445	0	694	445	100	scpep1	Uncharacterized protein
comp183496_c1_seq61	tr|B0S7K9|B0S7K9_DANRE	97.97	492	8	1	93	1568	1	490	0	962	490	100	gps1	Uncharacterized protein
comp182875_c0_seq16	tr|B0S7W3|B0S7W3_DANRE	88.54	253	29	0	56	814	1	253	1e-145	427	253	100	aldh9a1a.1	Uncharacterized protein
comp173953_c0_seq10	tr|B0S8J9|B0S8J9_DANRE	62.34	308	53	3	428	1348	1	246	2e-114	346	246	100	mitd1	Uncharacterized protein
comp179142_c0_seq4	tr|B0UXH0|B0UXH0_DANRE	90.28	216	19	1	341	982	1	216	3e-105	325	216	100	chmp2ba	Uncharacterized protein
comp190046_c0_seq8	tr|B0UXR9|B0UXR9_DANRE	91.29	643	55	1	2190	4115	1	643	0	1146	643	100	mcm5	Uncharacterized protein
comp172042_c0_seq9	tr|B0UXS0|B0UXS0_DANRE	65.67	300	75	1	85	984	1	272	4e-142	410	272	100	hmox1a	Uncharacterized protein
comp185584_c0_seq12	tr|B0UXV6|B0UXV6_DANRE	85.8	176	20	1	294	821	1	171	4e-91	273	171	100	fam211ba	Uncharacterized protein
comp188773_c0_seq40	tr|B0UXV7|B0UXV7_DANRE	71.75	531	144	3	253	1842	1	526	0	672	526	100	dnajc1	Uncharacterized protein
comp187149_c0_seq85	tr|B0UXW1|B0UXW1_DANRE	81.95	277	49	1	399	1229	1	276	2e-161	463	276	100	nebl	Uncharacterized protein
comp150480_c0_seq5	tr|B0UY92|B0UY92_DANRE	74.01	504	121	2	163	1644	1	504	0	653	504	100	slc2a2	Uncharacterized protein
comp178439_c0_seq3	tr|B0UYB4|B0UYB4_DANRE	78.96	518	103	3	128	1678	1	513	0	849	513	100	si:dkey-91i10.3	Uncharacterized protein
comp193983_c0_seq15	tr|B0UYE9|B0UYE9_DANRE	79.34	881	164	4	252	2882	1	867	0	1169	867	100	gripap1	Uncharacterized protein
comp188349_c1_seq6	tr|B0UYI3|B0UYI3_DANRE	67.52	431	137	2	199	1485	1	430	0	627	430	100	mrpl37	Uncharacterized protein
comp183615_c0_seq6	tr|B0UYM5|B0UYM5_DANRE	54.51	288	108	6	138	986	1	270	8e-85	277	270	100	lmo7a	Uncharacterized protein (Fragment)
comp186361_c1_seq6	tr|B0UYN1|B0UYN1_DANRE	91.09	101	9	0	74	376	1	101	2e-50	159	101	100	txndc9	Uncharacterized protein
comp187330_c0_seq30	tr|B0UYS4|B0UYS4_DANRE	89.62	318	33	0	105	1058	1	318	0	604	318	100	dera	Uncharacterized protein
comp195167_c1_seq27	tr|B0V0U5|B0V0U5_DANRE	59.65	1554	561	13	64	4704	1	1495	0	1664	1495	100	urb2	Uncharacterized protein
comp175689_c0_seq4	tr|B0V0W7|B0V0W7_DANRE	65.59	186	53	5	479	1027	1	178	1e-40	149	178	100	mplkip	Uncharacterized protein
comp186889_c0_seq59	tr|B0V0X1|B0V0X1_DANRE	88.91	559	57	2	167	1840	1	555	0	1001	555	100	pccb	Uncharacterized protein
comp184454_c1_seq14	tr|B0V0Y4|B0V0Y4_DANRE	68.9	254	67	5	446	1201	1	244	6e-89	281	244	100	palm1b	Uncharacterized protein
comp177158_c0_seq27	tr|B0V1D1|B0V1D1_DANRE	73.62	163	41	1	350	838	1	161	5e-66	219	161	100	hint2	Uncharacterized protein
comp145980_c0_seq3	tr|B0V1I3|B0V1I3_DANRE	82.29	384	68	0	141	1292	1	384	0	687	384	100	upb1	Uncharacterized protein
comp179514_c0_seq4	tr|B0V1J9|B0V1J9_DANRE	73.25	228	61	0	56	739	1	228	1e-112	335	228	100	zgc:66350	Uncharacterized protein
comp178754_c0_seq15	tr|B0V1K1|B0V1K1_DANRE	76.1	318	73	2	85	1038	1	315	5e-146	424	315	100	aimp1	Uncharacterized protein
comp167108_c0_seq2	tr|B0V1S3|B0V1S3_DANRE	66.67	51	17	0	650	802	1	51	5e-12	62.8	51	100	rimbp2	Uncharacterized protein
comp188503_c1_seq17	tr|B0V226|B0V226_DANRE	88.39	267	29	1	872	1666	1	267	5e-170	491	267	100	dcun1d2a	DCN1-like protein
comp186090_c0_seq96	tr|B0V229|B0V229_DANRE	94.76	229	12	0	1091	1777	1	229	1e-131	390	229	100	tfdp1a	Uncharacterized protein
comp182557_c1_seq25	tr|B0V2S4|B0V2S4_DANRE	51.82	220	84	4	54	707	1	200	3e-63	211	200	100	fxn	Uncharacterized protein
comp166034_c0_seq6	tr|B0V2S5|B0V2S5_DANRE	83.54	164	17	1	449	940	1	154	8e-93	285	154	100	rnf11b	Uncharacterized protein
comp192624_c0_seq17	tr|B0V344|B0V344_DANRE	80	570	106	3	279	1988	1	562	0	904	562	100	slc40a1	Ferroportin 1
comp184019_c1_seq1	tr|B0VEQ2|B0VEQ2_DANRE	95.18	249	12	0	124	870	1	249	1e-175	493	249	100	tspan7b	Uncharacterized protein
comp143783_c0_seq1	tr|B1WB51|B1WB51_DANRE	96.69	121	4	0	63	425	1	121	7e-62	194	121	100	hypk	Uncharacterized protein
comp186236_c0_seq2	tr|B1WB52|B1WB52_DANRE	77.84	194	42	1	197	775	1	194	9e-62	208	194	100	zgc:171844	Uncharacterized protein
comp195411_c0_seq2	tr|B2GTW6|B2GTW6_DANRE	96.37	468	17	0	319	1722	1	468	0	946	468	100	cs	Citrate synthase
comp185240_c0_seq42	tr|B2KL77|B2KL77_DANRE	81.76	510	59	2	165	1694	1	476	0	755	476	100	smarcd3b	Smarcd3b
comp183447_c0_seq2	tr|B3DFJ6|B3DFJ6_DANRE	81.69	426	78	0	153	1430	1	426	0	731	426	100	chst12a	Chondroitin 4-sulfotransferase-2
comp171050_c0_seq5	tr|B3DFQ6|B3DFQ6_DANRE	84.02	363	58	0	526	1614	1	363	0	578	363	100	neurod2	Neurogenic differentiation factor
comp185781_c0_seq55	tr|B3DFT2|B3DFT2_DANRE	78.95	646	78	2	340	2277	1	588	0	1033	588	100	bbs1	Bardet-Biedl syndrome 1
comp107517_c0_seq1	tr|B3DFU2|B3DFU2_DANRE	63.24	136	47	3	43	441	1	136	4e-51	168	136	100	nmbb	Similar to neuromedin B
comp189602_c0_seq77	tr|B3DFU8|B3DFU8_DANRE	83.75	480	69	1	118	1557	1	471	0	828	471	100	LOC563448	Similar to ATP-dependent RNA helicase DDX19B (DEAD box protein 19B) (DEAD box RNA helicase DEAD5)
comp184104_c0_seq8	tr|B3DFV6|B3DFV6_DANRE	48.28	145	68	4	83	508	1	141	7e-38	130	141	100	LOC569781	Hypothetical LOC569781
comp195659_c2_seq3	tr|B3DFX5|B3DFX5_DANRE	93.7	778	45	3	72	2396	1	777	0	1473	777	100	braf	Uncharacterized protein
comp151895_c0_seq3	tr|B3DGA3|B3DGA3_DANRE	69.91	329	99	0	941	1927	1	329	6e-163	476	329	100	mos	M protein
comp189332_c1_seq26	tr|B3DGQ7|B3DGQ7_DANRE	96.26	428	12	2	812	2083	1	428	0	769	428	100	nr2f2	Nr2f2 protein
comp178165_c0_seq4	tr|B3DGU1|B3DGU1_DANRE	74.66	671	154	9	168	2162	1	661	0	943	661	100	fignl1	Uncharacterized protein
comp176532_c1_seq5	tr|B3DHE6|B3DHE6_DANRE	59.66	414	150	3	109	1350	1	397	2e-178	518	397	100	nudt19	LOC794545 protein
comp174103_c0_seq1	tr|B3DHM6|B3DHM6_DANRE	84.34	396	56	2	573	1760	1	390	0	667	390	100	adrb1	Adrenergic, beta-1-, receptor
comp181445_c0_seq6	tr|B3DHT0|B3DHT0_DANRE	78.45	116	24	1	748	1095	1	115	9e-57	195	115	100	LOC556795	Hypothetical LOC556795
comp160665_c0_seq6	tr|B3DIL4|B3DIL4_DANRE	74.77	214	53	1	82	720	1	214	3e-117	339	214	100	pctp	Similar to Phphatidylcholine transfer protein (PC-TP) (StAR-related lipid transfer protein 2) (StARD2) (START domain-containing protein 2)
comp182893_c0_seq9	tr|B3DIQ6|B3DIQ6_DANRE	79.53	337	69	0	151	1161	1	337	0	525	337	100	slc35a1	Uncharacterized protein
comp194757_c0_seq16	tr|B3DIV6|B3DIV6_DANRE	79.85	655	121	4	220	2160	1	652	0	919	652	100	dlat	Dihydrolipoamide S-acetyltransferase (E2 component of pyruvate dehydrogenase complex)
comp178861_c0_seq66	tr|B3DIX8|B3DIX8_DANRE	53.02	281	81	2	180	1022	1	230	1e-90	276	230	100	LOC564644	Similar to non-SMC element 2, MMS21 homolog
comp181154_c0_seq7	tr|B3DJ32|B3DJ32_DANRE	42.51	614	310	13	230	1966	1	606	1e-142	442	606	100	sparcl1	Secreted acidic cysteine rich glycoprotein-like
comp169160_c0_seq2	tr|B3DJJ2|B3DJJ2_DANRE	65.12	129	44	1	29	415	1	128	2e-44	153	128	100	LOC567953	Similar to C-type natriuretic peptide 3
comp194225_c0_seq15	tr|B3DJJ8|B3DJJ8_DANRE	94.38	160	9	0	16	495	1	160	2e-113	326	160	100	si:ch211-284b7.3	Si:ch211-284b7.3
comp191260_c0_seq15	tr|B3DJU3|B3DJU3_DANRE	90.52	211	20	0	342	974	1	211	1e-131	392	211	100	rit1	Si:ch211-93a2.3
comp190330_c1_seq13	tr|B3DJV1|B3DJV1_DANRE	82.98	382	64	1	420	1565	1	381	0	609	381	100	b4galt5	UDP-Gal:betaGlcNAc beta 1,4-galactyltransferase, polypeptide 5
comp172410_c0_seq2	tr|B3DK73|B3DK73_DANRE	77.59	290	64	1	173	1039	1	290	1e-163	473	290	100	si:dkey-222f8.3	Si:dkey-222f8.3
comp194294_c1_seq86	tr|B3DKI8|B3DKI8_DANRE	94.46	632	32	1	2614	4500	1	632	0	1230	632	100	sly1	Suppressor of ypt1
comp173405_c1_seq6	tr|B3DKN8|B3DKN8_DANRE	84.77	499	69	2	830	2317	1	495	0	807	495	100	chrm2a	Cholinergic receptor, muscarinic 2
comp172907_c0_seq1	tr|B3DLJ8|B3DLJ8_DANRE	58.06	217	74	6	253	864	1	213	4e-73	237	213	100	il34	Si:ch211-239j19.3 protein
comp192411_c1_seq2	tr|B5DDE8|B5DDE8_DANRE	90.38	208	20	0	849	1472	1	208	2e-120	372	208	100	rps8b	40S ribomal protein S8
comp190164_c0_seq10	tr|B7TWR3|B7TWR3_DANRE	51.2	125	54	4	650	1006	1	124	7e-26	108	124	100	pmchl	Pro-melanin concentrating hormone-like protein
comp186486_c0_seq26	tr|B7ZCQ5|B7ZCQ5_DANRE	86.77	189	25	0	104	670	1	189	2e-119	351	189	100	ppifa	Peptidyl-prolyl cis-trans isomerase
comp183805_c0_seq10	tr|B7ZD40|B7ZD40_DANRE	63.1	252	39	2	286	1041	1	198	2e-99	313	198	100	sar1ab	Uncharacterized protein
comp182646_c0_seq29	tr|B7ZD71|B7ZD71_DANRE	71.15	253	58	4	98	856	1	238	3e-103	310	238	100	hmx4	Uncharacterized protein
comp188231_c0_seq37	tr|B7ZD86|B7ZD86_DANRE	72.44	381	90	5	479	1609	1	370	0	552	370	100	pdss2	Uncharacterized protein
comp191479_c0_seq9	tr|B7ZD97|B7ZD97_DANRE	72.97	74	20	0	307	528	1	74	7e-25	103	74	100	si:ch211-250c4.4	Uncharacterized protein
comp185405_c0_seq23	tr|B7ZV40|B7ZV40_DANRE	64.39	629	169	3	129	2000	1	579	0	804	579	100	zgc:86764	Uncharacterized protein
comp179582_c0_seq39	tr|B7ZV49|B7ZV49_DANRE	82.77	238	41	0	458	1171	1	238	6e-142	410	238	100	gtpbpl	Uncharacterized protein
comp193854_c1_seq44	tr|B7ZVE8|B7ZVE8_DANRE	78.03	619	123	2	195	2012	1	619	0	999	619	100	pgm2l1	Im:7140576
comp190442_c0_seq2	tr|B7ZVT9|B7ZVT9_DANRE	85.74	940	113	4	779	3589	1	922	0	1507	922	100	fgfr4	Fibroblast growth factor receptor
comp180889_c0_seq9	tr|B8A453|B8A453_DANRE	89.87	237	24	0	1661	2371	1	237	2e-136	415	237	100	rab23	Uncharacterized protein
comp190823_c0_seq30	tr|B8A454|B8A454_DANRE	75.36	211	49	2	1262	1894	1	208	3e-102	315	208	100	bag2	Uncharacterized protein
comp192915_c1_seq66	tr|B8A457|B8A457_DANRE	91.05	313	25	1	286	1224	1	310	7e-170	496	310	100	si:ch211-165e15.1	Uncharacterized protein
comp190865_c0_seq19	tr|B8A4K9|B8A4K9_DANRE	89.08	174	18	1	56	577	1	173	1e-111	324	173	100	snx17	Sorting nexin-17
comp163876_c0_seq2	tr|B8A4L3|B8A4L3_DANRE	70.47	403	113	2	403	1593	1	403	0	574	403	100	mmaa	Uncharacterized protein
comp188605_c2_seq11	tr|B8A4Q2|B8A4Q2_DANRE	95.42	306	14	0	583	1500	1	306	0	610	306	100	pdxkb	Novel protein similar to vertebrate pyridoxal (Pyridoxine, vitamin B6) kinase (PDXK)
comp179175_c0_seq18	tr|B8A4Q5|B8A4Q5_DANRE	86.21	116	16	0	49	396	1	116	5e-69	213	116	100	agpat3	1-acylglycerol-3-phphate O-acyltransferase 3 (Fragment)
comp188874_c0_seq6	tr|B8A4W8|B8A4W8_DANRE	84.21	437	66	2	816	2117	1	437	0	654	437	100	pank2	Uncharacterized protein
comp175209_c0_seq2	tr|B8A507|B8A507_DANRE	91.99	649	52	0	552	2498	1	649	0	1172	649	100	flrt3	Uncharacterized protein
comp178092_c0_seq9	tr|B8A514|B8A514_DANRE	92.64	367	26	1	53	1150	1	367	0	710	367	100	gdap1l1	Uncharacterized protein
comp192583_c1_seq34	tr|B8A530|B8A530_DANRE	92.28	285	19	2	109	963	1	282	0	544	282	100	march8	Uncharacterized protein
comp190538_c0_seq14	tr|B8A573|B8A573_DANRE	88.13	337	38	1	278	1282	1	337	0	582	337	100	kcnk1b	Uncharacterized protein
comp156070_c0_seq3	tr|B8A588|B8A588_DANRE	90.08	131	13	0	144	536	1	131	2e-52	169	131	100	paip2b	Uncharacterized protein
comp180429_c0_seq7	tr|B8A589|B8A589_DANRE	83.97	131	19	2	197	583	1	131	3e-43	146	131	100	paip2b	Uncharacterized protein
comp195312_c0_seq107	tr|B8A5C2|B8A5C2_DANRE	82.95	440	72	2	53	1372	1	437	0	663	437	100	rftn2	Uncharacterized protein
comp189483_c1_seq8	tr|B8A5D4|B8A5D4_DANRE	87.89	289	35	0	116	982	1	289	0	540	289	100	txnl1	Uncharacterized protein
comp137317_c0_seq1	tr|B8A5D9|B8A5D9_DANRE	68.99	287	87	2	120	977	1	286	6e-147	423	286	100	zgc:112210	Uncharacterized protein
comp188005_c0_seq12	tr|B8A5I0|B8A5I0_DANRE	51.39	72	32	1	1130	1336	1	72	9e-16	74.3	72	100	srgn	Uncharacterized protein
comp162886_c0_seq2	tr|B8A5I6|B8A5I6_DANRE	78.79	33	6	1	344	442	1	32	4e-09	53.5	32	100	creb3l2	Cyclic AMP-responsive element-binding protein 3-like protein 2
comp186762_c1_seq4	tr|B8A5I7|B8A5I7_DANRE	82.19	146	26	0	1301	1738	1	146	3e-81	263	146	100	ssbp1	Single-stranded DNA-binding protein
comp149231_c0_seq4	tr|B8A5K7|B8A5K7_DANRE	78.54	233	50	0	313	1011	1	233	3e-111	332	233	100	si:dkey-245p14.5	Uncharacterized protein
comp190887_c0_seq1	tr|B8A5S4|B8A5S4_DANRE	75.93	457	110	0	2855	4225	1	457	0	759	457	100	myo7bb	Uncharacterized protein (Fragment)
comp184884_c0_seq9	tr|B8A5V6|B8A5V6_DANRE	79.81	322	64	1	214	1176	1	322	0	538	322	100	pdlim1	Uncharacterized protein
comp192601_c0_seq8	tr|B8A5W4|B8A5W4_DANRE	75.62	324	78	1	318	1286	1	324	5e-156	465	324	100	dhrsx	Uncharacterized protein
comp190464_c1_seq1	tr|B8A5X2|B8A5X2_DANRE	64.24	439	134	3	109	1425	1	416	0	593	416	100	chst3a	Uncharacterized protein
comp175508_c0_seq2	tr|B8A5X9|B8A5X9_DANRE	73.01	452	107	5	348	1691	1	441	0	644	441	100	gdf10a	Uncharacterized protein
comp180790_c0_seq2	tr|B8A5Y1|B8A5Y1_DANRE	64.47	532	148	11	201	1763	1	502	0	661	502	100	prdm8	Uncharacterized protein
comp165580_c0_seq10	tr|B8A643|B8A643_DANRE	43.35	173	92	1	97	615	1	167	6e-33	122	167	100	si:dkey-9i23.16	Uncharacterized protein
comp166034_c0_seq12	tr|B8A662|B8A662_DANRE	95.89	146	6	0	745	1182	1	146	5e-96	295	146	100	rnf11a	Uncharacterized protein
comp190177_c1_seq11	tr|B8A665|B8A665_DANRE	91.48	223	18	1	467	1132	1	223	2e-138	398	223	100	rab3da	Uncharacterized protein
comp178374_c0_seq7	tr|B8A697|B8A697_DANRE	86.2	674	93	0	155	2176	1	674	0	1219	674	100	alox5a	Uncharacterized protein
comp193949_c0_seq21	tr|B8A6B8|B8A6B8_DANRE	97.78	45	1	0	305	439	1	45	3e-06	45.1	45	100	si:ch211-11c15.3	Uncharacterized protein
comp180604_c0_seq23	tr|B8A6C4|B8A6C4_DANRE	83.98	643	57	2	616	2535	1	600	0	1099	600	100	si:ch211-15e22.3	Uncharacterized protein
comp169336_c0_seq1	tr|B8A6D8|B8A6D8_DANRE	97.22	144	4	0	58	489	1	144	9e-78	235	144	100	cnih1	Uncharacterized protein
comp184503_c0_seq291	tr|B8A6E1|B8A6E1_DANRE	61.64	159	45	3	1019	1492	1	144	3e-41	147	144	100	si:ch211-67f24.7	Uncharacterized protein
comp191493_c0_seq7	tr|B8A6G8|B8A6G8_DANRE	71.1	353	97	3	154	1206	1	350	0	525	350	100	cdkl1	Cyclin-dependent kinase-like 1
comp191536_c0_seq57	tr|B8JHR9|B8JHR9_DANRE	93.6	1093	70	0	37	3315	1	1093	0	2135	1093	100	kpnb3	Uncharacterized protein
comp179667_c0_seq6	tr|B8JI00|B8JI00_DANRE	91.98	324	26	0	225	1196	1	324	6e-156	460	324	100	suclg1	Uncharacterized protein
comp187690_c0_seq7	tr|B8JIA7|B8JIA7_DANRE	91.67	216	18	0	170	817	1	216	3e-128	390	216	100	eif4eb	Uncharacterized protein
comp179633_c0_seq14	tr|B8JIC5|B8JIC5_DANRE	87.44	398	50	0	1108	2301	1	398	0	676	398	100	homer1b	Uncharacterized protein
comp192395_c2_seq102	tr|B8JIC8|B8JIC8_DANRE	51.3	345	119	9	405	1430	1	299	3e-101	310	299	100	papd4	Poly(A) RNA polymerase GLD2
comp194270_c0_seq39	tr|B8JID6|B8JID6_DANRE	83.4	1873	303	4	150	5762	1	1867	0	3156	1867	100	dock5	Uncharacterized protein
comp185433_c0_seq4	tr|B8JIS1|B8JIS1_DANRE	82.94	252	43	0	134	889	1	252	6e-148	422	252	100	atp5f1	Uncharacterized protein
comp163888_c0_seq9	tr|B8JIU2|B8JIU2_DANRE	84.97	153	23	0	251	709	1	153	5e-89	270	153	100	vip	Uncharacterized protein
comp182051_c0_seq4	tr|B8JIV3|B8JIV3_DANRE	84.48	58	9	0	134	307	1	58	2e-30	109	58	100	mbnl2	Uncharacterized protein
comp194850_c0_seq40	tr|B8JJ32|B8JJ32_DANRE	91.93	322	26	0	131	1096	1	322	0	587	322	100	sfxn3	Uncharacterized protein
comp171297_c0_seq1	tr|B8JJ41|B8JJ41_DANRE	74.36	156	39	1	244	711	1	155	3e-71	226	155	100	si:dkey-18j18.3	Uncharacterized protein
comp148009_c0_seq1	tr|B8JJJ5|B8JJJ5_DANRE	82.06	223	40	0	30	698	1	223	2e-125	360	223	100	guk1b	Uncharacterized protein
comp183237_c1_seq58	tr|B8JJJ6|B8JJJ6_DANRE	58.63	249	51	1	198	944	1	197	1e-97	301	197	100	guk1b	Uncharacterized protein
comp165177_c0_seq17	tr|B8JJP0|B8JJP0_DANRE	72.73	176	48	0	52	579	1	176	3e-70	217	176	100	commd8	Uncharacterized protein
comp182089_c2_seq74	tr|B8JJS6|B8JJS6_DANRE	94.29	210	12	0	347	976	1	210	3e-139	402	210	100	pdcd10b	Programmed cell death protein 10-B
comp194183_c2_seq6	tr|B8JKA7|B8JKA7_DANRE	72.5	200	51	1	151	750	1	196	5e-80	265	196	100	ap5s1	Uncharacterized protein
comp189279_c0_seq12	tr|B8JKH9|B8JKH9_DANRE	62.87	167	56	3	81	575	1	163	5e-37	131	163	100	pcnp	Uncharacterized protein
comp182074_c0_seq10	tr|B8JKI3|B8JKI3_DANRE	72.63	632	169	2	233	2116	1	632	0	946	632	100	mxa	Interferon-induced GTP-binding protein MxA
comp186935_c0_seq212	tr|B8JKP3|B8JKP3_DANRE	71	231	67	0	187	879	1	231	5e-126	365	231	100	zgc:109981	Uncharacterized protein
comp152838_c0_seq3	tr|B8JKT4|B8JKT4_DANRE	91.51	106	9	0	513	830	1	106	2e-62	199	106	100	si:ch73-263f13.1	Uncharacterized protein
comp177289_c0_seq5	tr|B8JKY5|B8JKY5_DANRE	61.73	196	60	5	384	971	1	181	5e-70	229	181	100	znrf2a	Uncharacterized protein
comp178258_c0_seq12	tr|B8JL31|B8JL31_DANRE	91.3	92	8	0	43	318	1	92	3e-49	155	92	100	hmgb2a	Uncharacterized protein
comp182893_c0_seq13	tr|B8JLA3|B8JLA3_DANRE	77.06	170	39	0	982	1491	1	170	2e-85	271	170	100	slc35a1	Uncharacterized protein (Fragment)
comp111652_c0_seq2	tr|B8JLC8|B8JLC8_DANRE	68.66	201	60	2	70	663	1	201	7e-98	288	201	100	si:ch73-131e21.5	Uncharacterized protein
comp177704_c0_seq266	tr|B8JLI1|B8JLI1_DANRE	77.03	1376	291	11	79	4152	1	1369	0	2095	1369	100	msh6	Uncharacterized protein
comp190464_c0_seq47	tr|B8JLJ7|B8JLJ7_DANRE	95.26	359	17	0	762	1838	1	359	0	713	359	100	gnaq	Uncharacterized protein
comp195566_c1_seq19	tr|B8JLK8|B8JLK8_DANRE	75	1048	254	6	455	3583	1	1045	0	1550	1045	100	itgav	Uncharacterized protein
comp190940_c0_seq56	tr|B8JLW8|B8JLW8_DANRE	95.09	692	34	0	833	2908	1	692	0	1371	692	100	gmps	Uncharacterized protein
comp166432_c0_seq3	tr|B8JM11|B8JM11_DANRE	59.67	305	118	4	582	1487	1	303	2e-114	348	303	100	epcam	Uncharacterized protein
comp169011_c0_seq3	tr|B8JM36|B8JM36_DANRE	70.2	255	75	1	250	1014	1	254	4e-126	367	254	100	mrpl16	Uncharacterized protein
comp175625_c1_seq5	tr|B8JM93|B8JM93_DANRE	69.86	355	100	4	36	1079	1	355	9e-154	442	355	100	igbp1	Uncharacterized protein
comp174019_c0_seq6	tr|B8JMA5|B8JMA5_DANRE	77.73	458	101	1	272	1645	1	457	0	686	457	100	fktn	Uncharacterized protein
comp194361_c0_seq13	tr|B8JMC1|B8JMC1_DANRE	88.41	207	24	0	137	757	1	207	9e-130	385	207	100	blvrb	Uncharacterized protein
comp192911_c0_seq10	tr|B8JMD0|B8JMD0_DANRE	79.23	207	43	0	262	882	1	207	4e-107	322	207	100	cap1	Adenylyl cyclase-associated protein
comp156193_c0_seq1	tr|B8JMG3|B8JMG3_DANRE	79.3	372	61	3	140	1255	1	356	0	538	356	100	hlx1	Homeobox protein DBX1-A
comp156193_c0_seq7	tr|B8JMG4|B8JMG4_DANRE	81.51	292	42	2	140	1015	1	280	3e-145	422	280	100	hlx1	Homeobox protein DBX1-A
comp194444_c1_seq39	tr|B8JMJ5|B8JMJ5_DANRE	68.14	499	126	13	2639	4090	1	481	0	598	481	100	si:ch1073-55a19.2	Uncharacterized protein (Fragment)
comp177558_c0_seq9	tr|B8JMZ3|B8JMZ3_DANRE	53.71	175	12	3	289	813	1	106	8e-47	157	106	100	dpy30	Uncharacterized protein
comp179565_c0_seq35	tr|B8K0C4|B8K0C4_DANRE	66.31	187	60	2	162	719	1	185	1e-73	235	185	100	ntpcr	Uncharacterized protein
comp170694_c0_seq2	tr|B8YI05|B8YI05_DANRE	46.35	274	120	8	75	857	1	260	6e-35	134	260	100	cd40lg	CD154
comp180605_c0_seq3	tr|D2CLZ9|D2CLZ9_DANRE	55.94	286	103	8	288	1136	1	266	2e-84	273	266	100	atoh8	BHLH factor Math6-like protein
comp152236_c0_seq1	tr|D2K289|D2K289_DANRE	78.21	156	33	1	282	749	1	155	2e-71	226	155	100	cplx3a	Complexin 3a
comp162469_c0_seq1	tr|D2K290|D2K290_DANRE	80.13	156	31	0	525	992	1	156	6e-73	226	156	100	cplx3b	Complexin 3b
comp186396_c1_seq37	tr|D9IL79|D9IL79_DANRE	97.7	479	11	0	335	1771	1	479	0	985	479	100	akt3	Uncharacterized protein
comp187893_c0_seq6	tr|E7EXC3|E7EXC3_DANRE	91.78	73	6	0	436	654	1	73	6e-41	140	73	100	FP340264.1	Uncharacterized protein
comp185249_c0_seq9	tr|E7EXG6|E7EXG6_DANRE	77.42	434	97	1	240	1541	1	433	0	663	433	100	bbox1	Uncharacterized protein
comp164674_c0_seq5	tr|E7EXN9|E7EXN9_DANRE	47.66	214	98	5	403	1041	1	201	2e-44	155	201	100	CABZ01069042.1	Uncharacterized protein
comp190563_c1_seq6	tr|E7EXR3|E7EXR3_DANRE	68.72	211	50	6	406	1014	1	203	5e-79	248	203	100	wu:fb55g09	Uncharacterized protein
comp193881_c2_seq16	tr|E7EXT6|E7EXT6_DANRE	84.23	482	67	4	276	1700	1	480	0	835	480	100	akt3	Uncharacterized protein
comp194691_c1_seq19	tr|E7EXX2|E7EXX2_DANRE	84	575	61	1	55	1779	1	544	0	904	544	100	slc41a1	Uncharacterized protein
comp186255_c0_seq26	tr|E7EXX4|E7EXX4_DANRE	86.67	105	14	0	134	448	1	105	3e-59	197	105	100	vapa	Uncharacterized protein
comp169837_c1_seq6	tr|E7EXY0|E7EXY0_DANRE	89.6	202	19	1	156	761	1	200	3e-133	380	200	100	dusp3a	Uncharacterized protein
comp183721_c0_seq4	tr|E7EXZ0|E7EXZ0_DANRE	63.47	271	96	2	313	1125	1	268	4e-97	295	268	100	si:dkey-265j8.1	Uncharacterized protein
comp190525_c0_seq22	tr|E7EY23|E7EY23_DANRE	95.06	162	8	0	639	1124	1	162	9e-75	244	162	100	snrnp70	Uncharacterized protein
comp180987_c0_seq21	tr|E7EY53|E7EY53_DANRE	86.92	130	17	0	375	764	1	130	9e-48	165	130	100	CABZ01040571.1	Uncharacterized protein
comp173627_c1_seq4	tr|E7EY55|E7EY55_DANRE	75	156	37	2	489	953	1	155	5e-73	236	155	100	ntrk3b	Uncharacterized protein
comp189014_c0_seq18	tr|E7EY59|E7EY59_DANRE	53.98	352	148	5	341	1372	1	346	5e-91	290	346	100	AL929204.1	Uncharacterized protein
comp158173_c1_seq1	tr|E7EY90|E7EY90_DANRE	83.54	79	12	1	282	518	1	78	3e-29	108	78	100	mustn1	Uncharacterized protein
comp187405_c0_seq8	tr|E7EYD4|E7EYD4_DANRE	72.44	780	212	1	291	2621	1	780	0	1215	780	100	zgc:112484	Uncharacterized protein
comp182174_c1_seq21	tr|E7EYF2|E7EYF2_DANRE	85.63	327	46	1	249	1229	1	326	0	578	326	100	si:dkey-15h19.2	Uncharacterized protein
comp185855_c0_seq17	tr|E7EYF8|E7EYF8_DANRE	91.97	137	11	0	955	1365	1	137	2e-74	237	137	100	naa40	Uncharacterized protein
comp189421_c0_seq9	tr|E7EYH6|E7EYH6_DANRE	62.23	593	214	5	1142	2899	1	590	0	562	590	100	ccdc99	Protein Spindly
comp183367_c0_seq3	tr|E7EYJ8|E7EYJ8_DANRE	65.5	200	65	2	178	765	1	200	4e-95	293	200	100	clec3ba	Uncharacterized protein
comp178873_c0_seq4	tr|E7EYL0|E7EYL0_DANRE	92.65	272	20	0	1089	1904	1	272	3e-176	507	272	100	BX649554.3	Uncharacterized protein
comp83667_c0_seq1	tr|E7EYM7|E7EYM7_DANRE	37.89	161	61	2	104	586	1	122	2e-28	107	122	100	BX649431.1	Uncharacterized protein
comp193161_c0_seq145	tr|E7EYM9|E7EYM9_DANRE	62.19	484	138	3	1396	2841	1	441	3e-170	512	441	100	bscl2	Uncharacterized protein
comp193230_c0_seq12	tr|E7EYQ6|E7EYQ6_DANRE	82.59	471	76	3	202	1596	1	471	0	651	471	100	si:ch211-87m7.2	Uncharacterized protein
comp183147_c1_seq73	tr|E7EYU1|E7EYU1_DANRE	87.55	233	29	0	254	952	1	233	4e-126	384	233	100	CABZ01084273.1	Uncharacterized protein
comp174407_c1_seq4	tr|E7EYU9|E7EYU9_DANRE	61.67	514	149	7	48	1538	1	483	8e-159	469	483	100	rabep2	Uncharacterized protein
comp185129_c0_seq69	tr|E7EYX5|E7EYX5_DANRE	87.57	756	92	2	366	2627	1	756	0	1389	756	100	hectd2	Uncharacterized protein
comp241449_c0_seq1	tr|E7EZ02|E7EZ02_DANRE	63.54	96	35	0	27	314	1	96	9e-41	134	96	100	lsm8	Uncharacterized protein
comp186283_c0_seq428	tr|E7EZ22|E7EZ22_DANRE	79.66	826	162	3	59	2527	1	823	0	1175	823	100	CABZ01024201.1	Uncharacterized protein
comp179792_c0_seq22	tr|E7EZE6|E7EZE6_DANRE	98.04	102	2	0	501	806	1	102	4e-46	159	102	100	CABZ01028296.1	Uncharacterized protein
comp180453_c0_seq2	tr|E7EZH0|E7EZH0_DANRE	84.94	425	62	2	541	1815	1	423	2e-180	529	423	100	znf385a	Uncharacterized protein
comp189964_c0_seq23	tr|E7EZK3|E7EZK3_DANRE	73.58	617	150	7	933	2774	1	607	0	862	607	100	CR847496.2	Uncharacterized protein
comp181758_c1_seq7	tr|E7EZK8|E7EZK8_DANRE	81.74	345	63	0	132	1166	1	345	0	578	345	100	CABZ01039235.1	Uncharacterized protein
comp190695_c0_seq17	tr|E7EZM0|E7EZM0_DANRE	48.76	283	126	7	399	1220	1	273	2e-84	278	273	100	si:ch73-380l3.2	Uncharacterized protein
comp191923_c2_seq11	tr|E7EZM4|E7EZM4_DANRE	83.38	343	56	1	220	1245	1	343	0	597	343	100	FP236631.1	Uncharacterized protein
comp167347_c0_seq1	tr|E7EZP9|E7EZP9_DANRE	92.83	279	20	0	251	1087	1	279	0	541	279	100	fhl3a	Uncharacterized protein
comp195503_c0_seq4	tr|E7EZQ7|E7EZQ7_DANRE	50.08	1991	829	39	223	6063	1	1870	0	1351	1870	100	nacad	Uncharacterized protein
comp186462_c0_seq4	tr|E7EZQ9|E7EZQ9_DANRE	73.15	596	160	0	188	1975	1	596	0	877	596	100	si:ch211-71n6.4	Uncharacterized protein
comp191096_c0_seq20	tr|E7EZX6|E7EZX6_DANRE	84.88	615	93	0	118	1962	1	615	0	989	615	100	FP102801.1	Uncharacterized protein
comp194831_c0_seq5	tr|E7EZZ9|E7EZZ9_DANRE	71.9	701	195	2	762	2864	1	699	0	961	699	100	tmem168b	Uncharacterized protein
comp171661_c0_seq17	tr|E7F019|E7F019_DANRE	61.74	575	206	5	984	2687	1	568	0	701	568	100	CU928220.1	Uncharacterized protein
comp171518_c0_seq3	tr|E7F047|E7F047_DANRE	62.15	288	101	3	532	1383	1	284	1e-100	311	284	100	CABZ01021538.1	Uncharacterized protein
comp184820_c3_seq5	tr|E7F0A1|E7F0A1_DANRE	73.76	141	37	0	65	487	1	141	5e-74	223	141	100	pfn1	Uncharacterized protein
comp194005_c0_seq109	tr|E7F0D3|E7F0D3_DANRE	85.45	268	36	2	3775	4572	1	267	2e-112	359	267	100	stx12l	Uncharacterized protein
comp177107_c1_seq26	tr|E7F0D8|E7F0D8_DANRE	78.93	337	62	3	549	1535	1	336	0	522	336	100	CABZ01025393.1	Uncharacterized protein
comp189215_c0_seq27	tr|E7F0E2|E7F0E2_DANRE	94.58	277	15	0	154	984	1	277	0	525	277	100	gnpda2	Uncharacterized protein
comp192267_c2_seq1	tr|E7F0F5|E7F0F5_DANRE	81.91	724	129	2	461	2632	1	722	0	1085	722	100	BX571949.1	Uncharacterized protein
comp166398_c0_seq6	tr|E7F0J0|E7F0J0_DANRE	83.96	187	30	0	75	635	1	187	1e-114	334	187	100	CABZ01118627.1	Uncharacterized protein
comp153424_c0_seq1	tr|E7F0K5|E7F0K5_DANRE	73.43	143	38	0	178	606	1	143	7e-72	223	143	100	map3k7cl	Uncharacterized protein
comp185552_c0_seq9	tr|E7F0P2|E7F0P2_DANRE	85.54	332	48	0	472	1467	1	332	0	597	332	100	CR376738.1	Uncharacterized protein
comp174757_c1_seq6	tr|E7F0P8|E7F0P8_DANRE	83.63	171	28	0	141	653	1	171	2e-103	307	171	100	CR318653.1	Uncharacterized protein
comp191219_c0_seq6	tr|E7F0U0|E7F0U0_DANRE	86	100	14	0	215	514	1	100	1e-44	158	100	100	mbpa	Uncharacterized protein
comp190470_c0_seq29	tr|E7F100|E7F100_DANRE	50.22	464	200	11	333	1691	1	444	1e-133	425	444	100	irf3	Uncharacterized protein
comp186187_c1_seq77	tr|E7F112|E7F112_DANRE	57.92	518	90	9	120	1655	1	396	0	529	396	100	CABZ01070045.1	Uncharacterized protein
comp187921_c0_seq33	tr|E7F133|E7F133_DANRE	61.48	553	209	2	464	2116	1	551	5e-168	505	551	100	ccdc173	Uncharacterized protein
comp185939_c0_seq5	tr|E7F142|E7F142_DANRE	78.6	243	47	2	322	1047	1	239	3e-115	343	239	100	tmem136a	Uncharacterized protein
comp176865_c0_seq1	tr|E7F144|E7F144_DANRE	99.45	183	1	0	851	1399	1	183	2e-116	344	183	100	CABZ01067868.1	Uncharacterized protein
comp195422_c1_seq19	tr|E7F164|E7F164_DANRE	92.93	735	50	2	415	2613	1	735	0	1342	735	100	rps6ka2	Uncharacterized protein
comp194550_c1_seq2	tr|E7F166|E7F166_DANRE	78.44	538	89	5	279	1868	1	519	0	742	519	100	BX640518.1	Uncharacterized protein
comp188075_c0_seq16	tr|E7F181|E7F181_DANRE	67.76	642	146	6	173	2089	1	584	0	842	584	100	ddx59	Uncharacterized protein
comp189814_c0_seq2	tr|E7F194|E7F194_DANRE	65.09	656	207	8	252	2195	1	642	1e-138	446	642	100	vgf	Uncharacterized protein
comp188163_c2_seq10	tr|E7F198|E7F198_DANRE	85.4	315	45	1	2410	3351	1	315	0	577	315	100	galnt3	Uncharacterized protein
comp191129_c0_seq15	tr|E7F1C8|E7F1C8_DANRE	77.98	604	128	3	356	2167	1	599	0	936	599	100	itfg1	Uncharacterized protein
comp184330_c0_seq12	tr|E7F1E2|E7F1E2_DANRE	58.24	182	73	1	506	1051	1	179	3e-68	225	179	100	si:dkey-165n16.1	Sulfurtransferase
comp183054_c0_seq7	tr|E7F1F4|E7F1F4_DANRE	92	175	14	0	201	725	1	175	3e-115	335	175	100	CABZ01070631.1	Uncharacterized protein
comp180065_c1_seq1	tr|E7F1F8|E7F1F8_DANRE	94.63	447	24	0	431	1771	1	447	0	857	447	100	gabrg3	Uncharacterized protein
comp192212_c0_seq4	tr|E7F1G5|E7F1G5_DANRE	88.76	258	28	1	1398	2171	1	257	2e-146	440	257	100	CABZ01048349.1	Uncharacterized protein
comp176422_c0_seq1	tr|E7F1G9|E7F1G9_DANRE	70.37	189	53	2	160	717	1	189	1e-85	265	189	100	CU972452.1	Uncharacterized protein
comp186978_c2_seq5	tr|E7F1T0|E7F1T0_DANRE	80.46	568	87	7	234	1934	1	545	0	779	545	100	CABZ01083827.1	Uncharacterized protein
comp185240_c0_seq27	tr|E7F1T4|E7F1T4_DANRE	84.45	508	76	1	165	1688	1	505	0	824	505	100	smarcd3a	Uncharacterized protein
comp182517_c2_seq52	tr|E7F1U7|E7F1U7_DANRE	92.61	379	22	2	241	1377	1	373	0	665	373	100	ube2q2	Uncharacterized protein
comp191316_c1_seq94	tr|E7F1X2|E7F1X2_DANRE	82.17	157	28	0	3046	3516	1	157	1e-86	282	157	100	CABZ01073174.1	Uncharacterized protein
comp190663_c0_seq19	tr|E7F1X6|E7F1X6_DANRE	65.43	81	28	0	50	292	1	81	1e-28	109	81	100	stra13	Uncharacterized protein
comp188772_c0_seq30	tr|E7F221|E7F221_DANRE	78.18	472	95	3	249	1643	1	471	0	741	471	100	frmd8	Uncharacterized protein
comp184561_c1_seq9	tr|E7F271|E7F271_DANRE	72.11	1004	244	10	468	3461	1	974	0	1016	974	100	wu:fb52c12	Uncharacterized protein
comp181573_c0_seq14	tr|E7F287|E7F287_DANRE	54.16	781	334	12	453	2783	1	761	0	779	761	100	CABZ01066772.1	Uncharacterized protein
comp192273_c0_seq66	tr|E7F2A4|E7F2A4_DANRE	69.95	649	175	10	526	2424	1	645	0	748	645	100	BX682552.2	Uncharacterized protein
comp182619_c0_seq4	tr|E7F2E9|E7F2E9_DANRE	87.6	242	30	0	222	947	1	242	1e-126	378	242	100	si:ch73-167i17.6	Uncharacterized protein
comp181339_c0_seq10	tr|E7F2I5|E7F2I5_DANRE	67.16	545	151	7	501	2084	1	534	0	645	534	100	si:ch73-61d6.3	Uncharacterized protein
comp194416_c0_seq6	tr|E7F2J8|E7F2J8_DANRE	70.5	922	258	7	224	2959	1	918	0	1308	918	100	CABZ01072338.1	Uncharacterized protein
comp193737_c0_seq7	tr|E7F2K3|E7F2K3_DANRE	71.35	171	46	3	1029	1532	1	171	1e-78	255	171	100	agtrap	Uncharacterized protein
comp191681_c0_seq13	tr|E7F2L5|E7F2L5_DANRE	88.66	238	25	1	349	1056	1	238	5e-150	434	238	100	rcan2	Uncharacterized protein
comp164004_c0_seq2	tr|E7F2N1|E7F2N1_DANRE	40.13	314	146	11	231	1136	1	284	3e-41	152	284	100	CU571169.5	Uncharacterized protein
comp177919_c0_seq32	tr|E7F2Q2|E7F2Q2_DANRE	66.06	221	74	1	20	679	1	221	2e-87	269	221	100	fkbp3	Peptidyl-prolyl cis-trans isomerase
comp191974_c0_seq2	tr|E7F2T5|E7F2T5_DANRE	69.41	85	25	1	89	343	1	84	2e-31	118	84	100	BX088524.2	Uncharacterized protein
comp179178_c0_seq17	tr|E7F2U2|E7F2U2_DANRE	53.67	218	59	1	818	1471	1	176	5e-63	207	176	100	BX248510.1	Uncharacterized protein
comp184735_c1_seq124	tr|E7F2X3|E7F2X3_DANRE	90.19	979	94	1	73	3003	1	979	0	1760	979	100	si:ch73-39g20.4	Uncharacterized protein
comp176413_c0_seq13	tr|E7F2Y8|E7F2Y8_DANRE	80.56	216	42	0	390	1037	1	216	3e-128	372	216	100	FP236851.1	Uncharacterized protein
comp182793_c0_seq29	tr|E7F2Z1|E7F2Z1_DANRE	64.86	111	36	1	714	1046	1	108	6e-40	146	108	100	CR678040.3	Uncharacterized protein
comp194920_c0_seq1	tr|E7F333|E7F333_DANRE	83.27	807	115	2	241	2646	1	792	0	1288	792	100	lrrc8c	Uncharacterized protein
comp191456_c0_seq5	tr|E7F356|E7F356_DANRE	63.53	329	106	5	108	1076	1	321	3e-124	374	321	100	CR538726.1	Uncharacterized protein
comp191215_c0_seq4	tr|E7F389|E7F389_DANRE	85.16	182	24	2	529	1071	1	180	3e-95	308	180	100	lgalslb	Uncharacterized protein
comp190530_c0_seq27	tr|E7F393|E7F393_DANRE	51.5	468	190	10	414	1775	1	445	1e-113	352	445	100	palmdb	Uncharacterized protein
comp181001_c0_seq19	tr|E7F399|E7F399_DANRE	68.63	306	55	4	163	1080	1	265	4e-137	403	265	100	plrg1	Uncharacterized protein
comp178542_c0_seq12	tr|E7F3B9|E7F3B9_DANRE	70.71	140	36	2	241	645	1	140	3e-60	202	140	100	slc30a6	Uncharacterized protein
comp157640_c0_seq2	tr|E7F3G3|E7F3G3_DANRE	66.29	175	52	2	13	537	1	168	1e-73	227	168	100	wfdc2	Uncharacterized protein
comp182013_c1_seq15	tr|E7F3G6|E7F3G6_DANRE	91.21	273	24	0	10	828	1	273	0	517	273	100	eif3f	Uncharacterized protein
comp171862_c0_seq18	tr|E7F3H1|E7F3H1_DANRE	71.93	367	93	5	352	1443	1	360	1e-177	517	360	100	BX323045.3	Uncharacterized protein
comp186484_c2_seq42	tr|E7F3H6|E7F3H6_DANRE	70.28	249	57	6	1355	2086	1	237	4e-94	304	237	100	CABZ01088930.1	Uncharacterized protein
comp190093_c1_seq44	tr|E7F3K5|E7F3K5_DANRE	75.76	528	66	2	567	2150	1	466	0	780	466	100	chn2	Uncharacterized protein
comp189371_c0_seq29	tr|E7F3L2|E7F3L2_DANRE	94.16	137	8	0	749	1159	1	137	2e-86	269	137	100	mbd2	Uncharacterized protein
comp128904_c0_seq2	tr|E7F3L4|E7F3L4_DANRE	50.4	125	54	2	30	395	1	120	3e-33	117	120	100	CT573356.1	Uncharacterized protein
comp191690_c0_seq13	tr|E7F3M1|E7F3M1_DANRE	71.26	1096	208	10	314	3595	1	991	0	1469	991	100	CABZ01072018.1	Uncharacterized protein
comp183805_c0_seq36	tr|E7F3R8|E7F3R8_DANRE	63.28	128	2	1	365	748	1	83	2e-40	147	83	100	CABZ01079045.1	Uncharacterized protein
comp174767_c0_seq2	tr|E7F3S4|E7F3S4_DANRE	69.13	392	87	10	511	1677	1	361	9e-135	409	361	100	CABZ01070258.1	Uncharacterized protein
comp190232_c0_seq6	tr|E7F3S7|E7F3S7_DANRE	83.22	900	147	3	176	2872	1	897	0	1503	897	100	CU184872.1	Uncharacterized protein
comp191920_c0_seq2	tr|E7F3W1|E7F3W1_DANRE	91.67	228	19	0	356	1039	1	228	2e-136	409	228	100	ankrd46a	Uncharacterized protein
comp167679_c0_seq1	tr|E7F404|E7F404_DANRE	69.4	134	38	1	256	648	1	134	5e-48	162	134	100	BX571739.1	Uncharacterized protein
comp187405_c0_seq22	tr|E7F427|E7F427_DANRE	75.97	362	85	1	132	1217	1	360	0	586	360	100	CABZ01055343.2	Uncharacterized protein
comp188265_c0_seq9	tr|E7F433|E7F433_DANRE	73.53	408	104	1	1397	2620	1	404	0	598	404	100	elmod3	Uncharacterized protein
comp187109_c0_seq3	tr|E7F448|E7F448_DANRE	85.8	641	91	0	93	2015	1	641	0	1127	641	100	fermt3a	Uncharacterized protein
comp181052_c0_seq23	tr|E7F458|E7F458_DANRE	42.59	162	85	2	2427	2900	1	158	2e-18	86.3	158	100	CR548630.1	Uncharacterized protein
comp180016_c1_seq17	tr|E7F471|E7F471_DANRE	92.17	779	56	1	14	2350	1	774	0	1439	774	100	pank4	Uncharacterized protein
comp190431_c1_seq25	tr|E7F490|E7F490_DANRE	69.4	670	149	7	1345	3321	1	625	0	897	625	100	zgc:171429	Uncharacterized protein
comp193832_c0_seq15	tr|E7F4A0|E7F4A0_DANRE	85.71	105	15	0	546	860	1	105	4e-60	202	105	100	CABZ01069576.1	Uncharacterized protein
comp184588_c1_seq10	tr|E7F4A5|E7F4A5_DANRE	85.02	808	57	5	35	2278	1	804	0	1361	804	100	exoc6b	Uncharacterized protein
comp187634_c0_seq9	tr|E7F4L5|E7F4L5_DANRE	86.75	687	87	3	46	2100	1	685	0	1203	685	100	BX005175.1	Protein kinase C delta type
comp188713_c0_seq30	tr|E7F4N9|E7F4N9_DANRE	95.56	383	15	1	122	1264	1	383	0	742	383	100	LOC559878	Ubiquitin carboxyl-terminal hydrolase
comp191039_c1_seq16	tr|E7F4P1|E7F4P1_DANRE	68.6	414	125	2	52	1281	1	413	0	545	413	100	LOC100535772	Uncharacterized protein
comp178366_c0_seq1	tr|E7F4Q5|E7F4Q5_DANRE	81.03	58	11	0	516	689	1	58	3e-28	108	58	100	LOC100535765	Uncharacterized protein
comp192024_c0_seq219	tr|E7F4S3|E7F4S3_DANRE	88.27	469	52	2	2030	3433	1	467	0	803	467	100	osbpl2a	Oxysterol-binding protein
comp138604_c0_seq1	tr|E7F4V3|E7F4V3_DANRE	43.84	219	99	4	126	779	1	196	1e-52	176	196	100		Uncharacterized protein
comp177743_c0_seq36	tr|E7F4Y0|E7F4Y0_DANRE	67.29	107	35	0	444	764	1	107	1e-43	151	107	100		Uncharacterized protein
comp193263_c0_seq122	tr|E7F527|E7F527_DANRE	58.97	619	253	1	248	2101	1	619	0	703	619	100		Uncharacterized protein
comp180530_c0_seq32	tr|E7F573|E7F573_DANRE	81.83	677	95	6	359	2338	1	666	0	1023	666	100	gab2	Uncharacterized protein
comp193253_c1_seq23	tr|E7F586|E7F586_DANRE	59.3	575	194	14	993	2699	1	541	0	565	541	100	nfil3-2	Uncharacterized protein
comp189857_c2_seq36	tr|E7F5A7|E7F5A7_DANRE	93.27	208	14	0	503	1126	1	208	4e-126	369	208	100	si:ch73-116o1.2	Uncharacterized protein
comp189970_c0_seq36	tr|E7F5B1|E7F5B1_DANRE	40.81	272	129	9	520	1263	1	264	2e-42	155	264	100		Uncharacterized protein
comp194709_c0_seq35	tr|E7F5F8|E7F5F8_DANRE	93.85	683	39	3	623	2662	1	683	0	1210	683	100	eif3ba	Eukaryotic translation initiation factor 3 subunit B
comp185868_c0_seq1	tr|E7F5G7|E7F5G7_DANRE	79.29	425	69	6	1312	2571	1	411	0	603	411	100	LOC565603	Uncharacterized protein
comp180503_c0_seq13	tr|E7F5G8|E7F5G8_DANRE	79.95	399	75	1	13	1209	1	394	0	679	394	100	LOC557979	Uncharacterized protein
comp181095_c0_seq1	tr|E7F5I7|E7F5I7_DANRE	85.78	429	57	2	490	1776	1	425	0	711	425	100	LOC561988	Uncharacterized protein
comp180937_c0_seq34	tr|E7F5J9|E7F5J9_DANRE	89.56	182	19	0	504	1049	1	182	1e-86	268	182	100	tnni1b	Uncharacterized protein
comp189146_c1_seq197	tr|E7F5K4|E7F5K4_DANRE	81.94	72	13	0	121	336	1	72	1e-34	128	72	100		Uncharacterized protein
comp177949_c1_seq3	tr|E7F5K5|E7F5K5_DANRE	85.51	214	30	1	253	891	1	214	2e-104	309	214	100		Uncharacterized protein
comp168916_c0_seq1	tr|E7F5N3|E7F5N3_DANRE	71.12	464	80	14	287	1657	1	417	0	607	417	100	rassf10a	Uncharacterized protein
comp192077_c1_seq13	tr|E7F5Q9|E7F5Q9_DANRE	97.15	316	9	0	172	1119	1	316	0	630	316	100	LOC799098	Uncharacterized protein
comp190976_c0_seq172	tr|E7F5S4|E7F5S4_DANRE	75.26	291	56	4	492	1364	1	275	3e-147	443	275	100	LOC100329563	Uncharacterized protein
comp186707_c0_seq3	tr|E7F5S9|E7F5S9_DANRE	64.55	189	50	2	280	798	1	188	8e-74	243	188	100	dnajc12	Uncharacterized protein
comp190299_c0_seq7	tr|E7F5U3|E7F5U3_DANRE	92.04	113	9	0	145	483	1	113	2e-69	216	113	100		Uncharacterized protein
comp188441_c0_seq25	tr|E7F5U6|E7F5U6_DANRE	93.94	429	26	0	297	1583	1	429	0	857	429	100	mid2	Uncharacterized protein
comp183706_c0_seq45	tr|E7F5U8|E7F5U8_DANRE	83.38	355	6	1	184	1089	1	355	0	566	355	100		Uncharacterized protein
comp170770_c0_seq9	tr|E7F658|E7F658_DANRE	62.99	127	47	0	199	579	1	127	2e-49	162	127	100		Uncharacterized protein
comp182696_c0_seq36	tr|E7F663|E7F663_DANRE	53.35	358	135	4	677	1666	1	354	7e-108	338	354	100		Uncharacterized protein
comp194315_c2_seq7	tr|E7F6E2|E7F6E2_DANRE	56.82	667	245	6	1446	3323	1	665	0	660	665	100	zgc:56148	Uncharacterized protein
comp185135_c0_seq16	tr|E7F6K5|E7F6K5_DANRE	83.62	586	94	2	2250	4004	1	585	0	918	585	100	LOC799259	Uncharacterized protein
comp188354_c0_seq116	tr|E7F6N3|E7F6N3_DANRE	58.8	233	92	1	694	1392	1	229	2e-96	299	229	100	LOC100004652	Uncharacterized protein
comp179898_c0_seq10	tr|E7F6P7|E7F6P7_DANRE	96.07	483	17	1	207	1649	1	483	0	815	483	100	LOC100150068	Uncharacterized protein
comp142010_c0_seq5	tr|E7F6R7|E7F6R7_DANRE	79.01	81	17	0	410	652	1	81	7e-42	142	81	100		Uncharacterized protein
comp193630_c0_seq10	tr|E7F6S1|E7F6S1_DANRE	85.84	113	16	0	133	471	1	113	4e-68	218	113	100		Uncharacterized protein
comp185574_c0_seq1	tr|E7F6S5|E7F6S5_DANRE	69.84	189	45	4	651	1217	1	177	2e-54	189	177	100		Uncharacterized protein
comp178808_c0_seq8	tr|E7F6V6|E7F6V6_DANRE	68.12	160	51	0	214	693	1	160	4e-74	235	160	100	si:dkeyp-27c8.2	Uncharacterized protein
comp183652_c0_seq53	tr|E7F6V7|E7F6V7_DANRE	78.73	456	65	2	50	1417	1	424	0	620	424	100	stk25a	Uncharacterized protein
comp176848_c0_seq20	tr|E7F6Y2|E7F6Y2_DANRE	81.25	304	50	1	28	939	1	297	4e-176	523	297	100	LOC100537613	Uncharacterized protein
comp194326_c0_seq39	tr|E7F744|E7F744_DANRE	73.17	533	131	7	778	2361	1	526	0	686	526	100	LOC556231	Uncharacterized protein
comp188860_c1_seq105	tr|E7F754|E7F754_DANRE	57.52	266	70	2	40	837	1	223	3e-85	278	223	100	vcpkmt	Uncharacterized protein
comp184631_c0_seq12	tr|E7F790|E7F790_DANRE	62.88	423	114	4	566	1813	1	387	2e-178	519	387	100	si:dkey-21o19.2	Uncharacterized protein
comp188492_c1_seq30	tr|E7F7A6|E7F7A6_DANRE	86.71	572	67	5	443	2146	1	567	0	969	567	100	klhl4	Uncharacterized protein
comp172033_c1_seq2	tr|E7F7B8|E7F7B8_DANRE	43.08	195	84	6	98	676	1	170	3e-25	102	170	100	LOC100331484	Uncharacterized protein
comp191127_c0_seq12	tr|E7F7D5|E7F7D5_DANRE	97.73	132	3	0	3671	4066	1	132	8e-84	274	132	100	LOC100535549	Uncharacterized protein
comp194022_c1_seq52	tr|E7F7D9|E7F7D9_DANRE	91.78	219	17	1	1114	1770	1	218	6e-132	412	218	100	caln2	Uncharacterized protein
comp183501_c2_seq27	tr|E7F7L4|E7F7L4_DANRE	76.47	68	16	0	227	430	1	68	9e-16	73.6	68	100	LOC100330558	Uncharacterized protein
comp188571_c0_seq7	tr|E7F7L8|E7F7L8_DANRE	87.21	172	22	0	1440	1955	1	172	2e-99	316	172	100		Transporter
comp157012_c0_seq3	tr|E7F7N7|E7F7N7_DANRE	80.85	449	75	4	517	1863	1	438	0	662	438	100	she	Uncharacterized protein
comp176543_c0_seq5	tr|E7F7N8|E7F7N8_DANRE	66.58	368	115	4	229	1332	1	360	1e-146	431	360	100	nfkbil1	Uncharacterized protein
comp178228_c1_seq5	tr|E7F7P9|E7F7P9_DANRE	99.41	169	1	0	221	727	1	169	2e-115	350	169	100	naa50	N-alpha-acetyltransferase 50
comp190172_c1_seq25	tr|E7F7R0|E7F7R0_DANRE	65.93	226	74	2	517	1185	1	226	2e-76	244	226	100	si:ch211-149k17.5	Uncharacterized protein
comp174935_c0_seq2	tr|E7F7T7|E7F7T7_DANRE	68.81	218	64	2	112	753	1	218	2e-78	248	218	100	arl10	Uncharacterized protein
comp180017_c0_seq16	tr|E7F7V8|E7F7V8_DANRE	77.7	574	114	2	197	1918	1	560	0	833	560	100	neurl1b	Uncharacterized protein
comp195168_c1_seq21	tr|E7F838|E7F838_DANRE	54.2	131	60	0	438	830	1	131	8e-45	153	131	100		Uncharacterized protein
comp191390_c0_seq11	tr|E7F858|E7F858_DANRE	40.69	204	104	4	2334	2945	1	187	2e-38	144	187	100	LOC100535180	Uncharacterized protein
comp189868_c0_seq86	tr|E7F867|E7F867_DANRE	55.07	917	386	11	219	2933	1	903	0	893	903	100	si:ch211-180a12.2	Uncharacterized protein
comp191233_c0_seq1	tr|E7F895|E7F895_DANRE	73.42	1031	243	12	653	3736	1	1003	0	1474	1003	100	adnpb	Uncharacterized protein
comp175495_c0_seq3	tr|E7F897|E7F897_DANRE	65.41	425	145	2	1305	2576	1	424	0	604	424	100	cpb2	Uncharacterized protein
comp175428_c0_seq36	tr|E7F8A3|E7F8A3_DANRE	88.34	326	33	1	1722	2699	1	321	0	600	321	100		Uncharacterized protein
comp187893_c0_seq22	tr|E7F8C7|E7F8C7_DANRE	78.88	161	34	0	225	707	1	161	2e-92	274	161	100	baiap2l1a	Uncharacterized protein
comp186505_c0_seq12	tr|E7F8F2|E7F8F2_DANRE	58.96	251	84	5	153	884	1	239	2e-78	247	239	100	cbx7b	Uncharacterized protein
comp188673_c0_seq6	tr|E7F8G0|E7F8G0_DANRE	88.12	202	24	0	881	1486	1	202	2e-109	345	202	100	rab9b	Uncharacterized protein
comp179414_c0_seq1	tr|E7F8G8|E7F8G8_DANRE	79.72	143	29	0	435	863	1	143	3e-75	242	143	100	si:dkey-17e16.10	Uncharacterized protein
comp181354_c0_seq62	tr|E7F8I0|E7F8I0_DANRE	90.65	310	29	0	523	1452	1	310	0	605	310	100	klhdc3	Uncharacterized protein
comp189957_c0_seq51	tr|E7F8J6|E7F8J6_DANRE	75	88	22	0	366	629	1	88	3e-39	139	88	100		Uncharacterized protein
comp186447_c0_seq1	tr|E7F8K6|E7F8K6_DANRE	87.81	443	52	1	821	2143	1	443	0	830	443	100	st8sia5	Uncharacterized protein
comp159369_c0_seq18	tr|E7F8L4|E7F8L4_DANRE	89.58	96	10	0	64	351	1	96	3e-57	179	96	100	si:ch211-147k9.8	Uncharacterized protein
comp193074_c0_seq8	tr|E7F8P5|E7F8P5_DANRE	87.01	839	105	1	465	2981	1	835	0	1518	835	100	si:ch73-127m5.1	Uncharacterized protein
comp188125_c1_seq73	tr|E7F8P6|E7F8P6_DANRE	82.35	408	72	0	453	1676	1	408	0	684	408	100	rapgef5a	Uncharacterized protein
comp179881_c0_seq29	tr|E7F8R4|E7F8R4_DANRE	78.3	341	70	1	81	1091	1	341	0	564	341	100	LOC100148378	Uncharacterized protein
comp193314_c0_seq163	tr|E7F8U3|E7F8U3_DANRE	58.94	587	213	7	2412	4106	1	581	0	704	581	100	si:ch1073-296d18.1	Uncharacterized protein
comp194401_c0_seq52	tr|E7F8W1|E7F8W1_DANRE	72.24	580	140	7	335	2068	1	561	0	739	561	100		Uncharacterized protein
comp151724_c0_seq1	tr|E7F8Y8|E7F8Y8_DANRE	53.51	299	128	5	64	960	1	288	5e-104	310	288	100		Uncharacterized protein
comp184678_c3_seq14	tr|E7F903|E7F903_DANRE	92.44	172	13	0	444	959	1	172	3e-103	317	172	100	cetn2	Uncharacterized protein
comp174015_c0_seq2	tr|E7F913|E7F913_DANRE	46.79	374	158	11	222	1289	1	351	2e-76	252	351	100	si:ch211-141o9.9	Uncharacterized protein
comp182352_c0_seq13	tr|E7F920|E7F920_DANRE	88.47	477	54	1	451	1878	1	477	0	879	477	100	LOC100536189	Uncharacterized protein
comp186787_c0_seq35	tr|E7F943|E7F943_DANRE	38.6	228	120	6	1667	2299	1	225	3e-37	143	225	100		Uncharacterized protein
comp192521_c3_seq83	tr|E7F966|E7F966_DANRE	90.43	1076	67	4	348	3569	1	1042	0	1874	1042	100		Uncharacterized protein
comp190620_c1_seq11	tr|E7F977|E7F977_DANRE	87.05	417	40	1	635	1843	1	417	0	761	417	100	coro6	Coronin
comp176166_c0_seq3	tr|E7F9B4|E7F9B4_DANRE	68.48	165	52	0	78	572	1	165	1e-72	230	165	100	LOC796607	Uncharacterized protein
comp183848_c0_seq7	tr|E7F9B5|E7F9B5_DANRE	71.51	888	243	5	133	2787	1	881	0	1280	881	100	pcdh20	Uncharacterized protein
comp184644_c0_seq35	tr|E7F9C5|E7F9C5_DANRE	83.33	114	19	0	183	524	1	114	1e-57	183	114	100		Uncharacterized protein
comp187324_c0_seq1	tr|E7F9E9|E7F9E9_DANRE	73.52	287	60	7	172	1005	1	280	8e-130	397	280	100	LOC100331423	Uncharacterized protein
comp187451_c0_seq22	tr|E7F9F2|E7F9F2_DANRE	87.12	497	57	3	383	1855	1	496	0	810	496	100	tmem104	Uncharacterized protein
comp194763_c1_seq2	tr|E7F9I8|E7F9I8_DANRE	79.81	317	64	0	142	1092	1	317	0	525	317	100	ntm	Uncharacterized protein
comp185384_c1_seq14	tr|E7F9P2|E7F9P2_DANRE	81.09	423	62	3	546	1814	1	405	0	642	405	100		Uncharacterized protein
comp173114_c0_seq7	tr|E7F9Q3|E7F9Q3_DANRE	68.06	191	51	3	303	869	1	183	1e-78	242	183	100	LOC100537153	Uncharacterized protein
comp193605_c0_seq23	tr|E7F9Q7|E7F9Q7_DANRE	75.34	1748	407	17	214	5412	1	1739	0	2576	1739	100	dock2	Uncharacterized protein
comp194180_c0_seq61	tr|E7F9R1|E7F9R1_DANRE	77.36	349	77	1	786	1832	1	347	4e-172	513	347	100	atp1b4	Uncharacterized protein
comp195526_c0_seq1	tr|E7F9S0|E7F9S0_DANRE	81.75	767	114	2	237	2459	1	767	0	1175	767	100	LOC100538276	Uncharacterized protein
comp177939_c0_seq16	tr|E7F9T6|E7F9T6_DANRE	72.52	302	81	1	69	968	1	302	4e-140	408	302	100	LOC100150500	Uncharacterized protein
comp172527_c1_seq4	tr|E7F9U2|E7F9U2_DANRE	34.72	530	295	8	794	2257	1	521	7e-83	278	521	100	si:dkey-22m8.7	Uncharacterized protein
comp178865_c1_seq25	tr|E7F9X7|E7F9X7_DANRE	77.02	383	88	0	394	1542	1	383	0	553	383	100	cers2b	Uncharacterized protein
comp191279_c2_seq7	tr|E7FA48|E7FA48_DANRE	86.75	249	31	1	663	1409	1	247	4e-115	356	247	100	LOC100537663	Uncharacterized protein
comp178525_c1_seq21	tr|E7FA49|E7FA49_DANRE	73.65	425	42	2	899	2074	1	388	0	607	388	100	ldhbb	L-lactate dehydrogenase
comp192215_c0_seq12	tr|E7FA54|E7FA54_DANRE	87.56	217	22	2	184	819	1	217	3e-119	362	217	100	LOC100333066	Uncharacterized protein
comp193520_c0_seq60	tr|E7FAA6|E7FAA6_DANRE	92.86	196	14	0	2026	2613	1	196	2e-99	312	196	100		Uncharacterized protein
comp189150_c0_seq1	tr|E7FAA8|E7FAA8_DANRE	61.51	543	167	10	927	2531	1	509	6e-147	463	509	100	LOC100003113	Uncharacterized protein
comp194423_c0_seq11	tr|E7FAB7|E7FAB7_DANRE	83.3	563	88	2	265	1953	1	557	0	966	557	100	fam20c	Uncharacterized protein
comp183602_c3_seq4	tr|E7FAC9|E7FAC9_DANRE	62.86	140	39	2	392	802	1	130	9e-43	146	130	100	bri3	Uncharacterized protein
comp192832_c1_seq3	tr|E7FAE4|E7FAE4_DANRE	82.07	145	26	0	505	939	1	145	2e-82	251	145	100	tbcd	Uncharacterized protein
comp195272_c0_seq6	tr|E7FAK2|E7FAK2_DANRE	84.41	295	12	2	2832	3713	1	262	1e-146	456	262	100	LOC792822	Uncharacterized protein
comp170607_c0_seq8	tr|E7FAL9|E7FAL9_DANRE	94.81	289	15	0	634	1500	1	289	0	572	289	100	cxxc4	Uncharacterized protein
comp183088_c0_seq2	tr|E7FAM7|E7FAM7_DANRE	66.55	290	95	1	143	1012	1	288	3e-140	409	288	100	si:dkey-78a14.4	Uncharacterized protein
comp154758_c0_seq1	tr|E7FAR9|E7FAR9_DANRE	41.86	129	65	2	458	844	1	119	1e-25	101	119	100		Uncharacterized protein
comp176459_c0_seq10	tr|E7FAS2|E7FAS2_DANRE	57.14	224	93	1	38	700	1	224	3e-86	268	224	100	LOC100329471	Uncharacterized protein
comp272719_c0_seq1	tr|E7FAS3|E7FAS3_DANRE	57.43	202	85	1	26	631	1	201	3e-81	245	201	100	arfrp1	Uncharacterized protein
comp192330_c0_seq24	tr|E7FAU2|E7FAU2_DANRE	79.11	225	47	0	2001	2675	1	225	4e-119	370	225	100	LOC100334391	Uncharacterized protein
comp185150_c2_seq18	tr|E7FAV6|E7FAV6_DANRE	71.6	507	141	2	389	1900	1	507	0	705	507	100	LOC564077	Uncharacterized protein
comp189762_c1_seq118	tr|E7FAX1|E7FAX1_DANRE	76.56	465	109	0	680	2074	1	465	0	728	465	100	lpcat3	Uncharacterized protein
comp195051_c0_seq505	tr|E7FAZ6|E7FAZ6_DANRE	75.85	294	71	0	3592	4473	1	294	2e-149	466	294	100		Uncharacterized protein
comp192875_c0_seq179	tr|E7FB52|E7FB52_DANRE	70.17	1180	274	15	180	3659	1	1122	0	1548	1122	100		Uncharacterized protein
comp172748_c0_seq2	tr|E7FB54|E7FB54_DANRE	95.14	247	11	1	553	1293	1	246	2e-170	492	246	100	hoxb8a	Homeobox protein Hox-B8a
comp190720_c0_seq3	tr|E7FB57|E7FB57_DANRE	76.92	403	83	3	279	1487	1	393	0	566	393	100	trhra	Uncharacterized protein
comp177120_c0_seq4	tr|E7FBC6|E7FBC6_DANRE	96.69	483	15	1	139	1587	1	482	0	852	482	100	LOC100330283	Uncharacterized protein
comp191471_c0_seq6	tr|E7FBE3|E7FBE3_DANRE	93.7	1031	65	0	498	3590	1	1031	0	1913	1031	100	si:ch211-165a18.1	Uncharacterized protein
comp186337_c0_seq50	tr|E7FBG1|E7FBG1_DANRE	71.97	396	87	1	169	1284	1	396	0	608	396	100	st3gal3b	Uncharacterized protein
comp180471_c0_seq5	tr|E7FBG2|E7FBG2_DANRE	78.47	144	31	0	57	488	1	144	6e-81	246	144	100		Uncharacterized protein
comp177636_c0_seq3	tr|E7FBK8|E7FBK8_DANRE	77.74	319	69	1	1239	2195	1	317	3e-180	530	317	100	c1galt1c1	Uncharacterized protein
comp170020_c0_seq1	tr|E7FBL5|E7FBL5_DANRE	83.97	237	34	2	400	1110	1	233	9e-142	409	233	100	pxdc1b	Uncharacterized protein
comp174893_c0_seq6	tr|E7FBR8|E7FBR8_DANRE	97.76	134	3	0	220	621	1	134	1e-50	174	134	100	cplx2	Uncharacterized protein
comp182134_c2_seq1	tr|E7FBS4|E7FBS4_DANRE	63.13	198	59	2	51	602	1	198	8e-67	219	198	100	tm4sf18	Uncharacterized protein
comp173949_c0_seq11	tr|E7FBT7|E7FBT7_DANRE	93.59	156	10	0	843	1310	1	156	2e-100	308	156	100	sys1	Uncharacterized protein
comp161100_c0_seq3	tr|E7FBT9|E7FBT9_DANRE	74.16	267	65	1	586	1374	1	267	9e-135	394	267	100	nxph2a	Neurexophilin
comp182821_c0_seq18	tr|E7FBW2|E7FBW2_DANRE	79.15	422	88	0	314	1579	1	422	0	735	422	100		Uncharacterized protein
comp185588_c0_seq26	tr|E7FBW4|E7FBW4_DANRE	82.51	366	64	0	165	1262	1	366	0	582	366	100	lrrc28	Uncharacterized protein
comp179763_c0_seq149	tr|E7FBZ6|E7FBZ6_DANRE	70.37	162	45	2	21	497	1	162	8e-62	193	162	100	LOC100329656	Uncharacterized protein
comp178106_c0_seq35	tr|E7FC05|E7FC05_DANRE	86.42	265	32	1	5	787	1	265	8e-142	418	265	100	ctdspla	Uncharacterized protein
comp179015_c0_seq14	tr|E7FC78|E7FC78_DANRE	95.51	89	4	0	348	614	1	89	2e-45	159	89	100	timm9	Mitochondrial import inner membrane translocase subunit Tim9
comp191268_c0_seq25	tr|E7FC90|E7FC90_DANRE	46.01	539	234	7	352	1848	1	522	2e-148	447	522	100	LOC100535615	Uncharacterized protein
comp171118_c0_seq2	tr|E7FCB6|E7FCB6_DANRE	71.86	622	172	3	99	1955	1	622	0	907	622	100		Uncharacterized protein
comp191565_c1_seq35	tr|E7FCD8|E7FCD8_DANRE	95.62	617	27	0	854	2704	1	617	0	1232	617	100	atp6v1ab	Uncharacterized protein
comp177115_c0_seq4	tr|E7FCJ1|E7FCJ1_DANRE	96.22	185	7	0	69	623	1	185	3e-132	380	185	100	anapc10	Anaphase-promoting complex subunit 10
comp194125_c1_seq133	tr|E7FCL1|E7FCL1_DANRE	88.64	88	10	0	64	327	1	88	1e-44	144	88	100		Uncharacterized protein
comp155247_c1_seq7	tr|E7FCL8|E7FCL8_DANRE	100	55	0	0	413	577	1	55	1e-16	72.8	55	100		Uncharacterized protein
comp193992_c1_seq7	tr|E7FCL9|E7FCL9_DANRE	91.25	343	29	1	59	1084	1	343	0	657	343	100	LOC100329854	Uncharacterized protein
comp188698_c0_seq20	tr|E7FCM9|E7FCM9_DANRE	86.82	129	17	0	752	1138	1	129	9e-65	213	129	100	znf593	Uncharacterized protein
comp195059_c1_seq136	tr|E7FCN5|E7FCN5_DANRE	61.47	828	259	7	448	2931	1	768	0	940	768	100	itgb2	Uncharacterized protein
comp166904_c0_seq8	tr|E7FCV5|E7FCV5_DANRE	95.86	169	7	0	326	832	1	169	1e-111	325	169	100		Uncharacterized protein
comp173902_c0_seq14	tr|E7FCW3|E7FCW3_DANRE	96.86	191	6	0	2	574	1	191	2e-136	386	191	100	vsnl1b	Uncharacterized protein
comp103558_c0_seq2	tr|E7FCW5|E7FCW5_DANRE	56.65	263	93	8	41	802	1	251	1e-89	273	251	100		Uncharacterized protein
comp182940_c2_seq1	tr|E7FD23|E7FD23_DANRE	58.01	231	72	6	126	776	1	220	1e-72	233	220	100	si:dkey-276j7.1	Uncharacterized protein
comp194960_c0_seq11	tr|E7FD27|E7FD27_DANRE	74.71	427	100	4	1628	2890	1	425	0	597	425	100	LOC100538267	Uncharacterized protein
comp189400_c1_seq84	tr|E7FD66|E7FD66_DANRE	84.06	935	144	2	1009	3798	1	935	0	1674	935	100	aass	Uncharacterized protein
comp176952_c0_seq87	tr|E7FD85|E7FD85_DANRE	68.45	523	145	5	753	2276	1	518	0	733	518	100	LOC565523	Uncharacterized protein
comp182954_c3_seq5	tr|E7FDG4|E7FDG4_DANRE	53.31	679	298	10	152	2149	1	673	0	724	673	100		Uncharacterized protein
comp191597_c3_seq34	tr|E7FDJ3|E7FDJ3_DANRE	67.66	269	82	2	1220	2011	1	269	2e-122	370	269	100	LOC100332567	Uncharacterized protein
comp181235_c0_seq10	tr|E7FDK3|E7FDK3_DANRE	81.47	259	43	4	97	858	1	259	2e-139	414	259	100	kcnip3b	Uncharacterized protein
comp180416_c0_seq33	tr|E7FDL8|E7FDL8_DANRE	60.75	428	106	6	78	1352	1	369	6e-147	446	369	100		Uncharacterized protein
comp192399_c0_seq14	tr|E7FDN1|E7FDN1_DANRE	66.07	333	106	2	45	1022	1	333	2e-121	382	333	100	si:ch211-222g5.3	Uncharacterized protein
comp169455_c0_seq3	tr|E7FDN9|E7FDN9_DANRE	70.77	414	120	1	471	1712	1	413	0	613	413	100	si:ch73-91k6.2	Uncharacterized protein
comp183560_c0_seq32	tr|E7FDP4|E7FDP4_DANRE	75.2	488	90	1	283	1746	1	457	0	672	457	100	galk2	Uncharacterized protein
comp182075_c0_seq46	tr|E7FDR0|E7FDR0_DANRE	71.25	974	212	20	510	3317	1	944	0	1081	944	100	eif4enif1	Uncharacterized protein
comp189679_c1_seq483	tr|E7FDT6|E7FDT6_DANRE	79.48	580	73	4	187	1911	1	539	0	940	539	100	LOC564852	Uncharacterized protein
comp192279_c0_seq9	tr|E7FDW9|E7FDW9_DANRE	82.3	209	37	0	1650	2276	1	209	1e-117	367	209	100	gltpb	Uncharacterized protein
comp186970_c0_seq16	tr|E7FDY9|E7FDY9_DANRE	82.6	339	59	0	544	1560	1	339	0	576	339	100	si:ch73-194h10.4	Uncharacterized protein
comp191037_c0_seq82	tr|E7FE34|E7FE34_DANRE	71.44	1061	285	12	321	3461	1	1057	0	1523	1057	100	LOC799850	Uncharacterized protein
comp194033_c1_seq300	tr|E7FE53|E7FE53_DANRE	96.88	64	2	0	603	794	1	64	8e-37	131	64	100		Uncharacterized protein
comp176556_c0_seq16	tr|E7FE71|E7FE71_DANRE	77.5	400	74	6	32	1207	1	392	2e-178	529	392	100	LOC100005118	Uncharacterized protein
comp175519_c1_seq15	tr|E7FE82|E7FE82_DANRE	76.92	130	30	0	159	548	1	130	5e-49	166	130	100	ninj2	Uncharacterized protein
comp186656_c0_seq16	tr|E7FEB7|E7FEB7_DANRE	75.69	473	115	0	149	1567	1	473	0	751	473	100	alg10	Uncharacterized protein
comp182180_c0_seq73	tr|E7FEC4|E7FEC4_DANRE	71.05	487	136	4	422	1876	1	484	0	712	484	100	LOC560304	Uncharacterized protein
comp178183_c0_seq11	tr|E7FED5|E7FED5_DANRE	70.13	559	165	2	81	1754	1	558	0	845	558	100	klhl23	Uncharacterized protein
comp188364_c0_seq18	tr|E7FEE4|E7FEE4_DANRE	94.94	494	25	0	735	2216	1	494	0	923	494	100	wdr37	Uncharacterized protein
comp187732_c0_seq44	tr|E7FEG0|E7FEG0_DANRE	61.44	817	292	10	170	2575	1	809	0	948	809	100	LOC565801	Uncharacterized protein
comp185281_c0_seq35	tr|E7FEG8|E7FEG8_DANRE	79.37	446	78	2	810	2129	1	438	0	674	438	100	LOC100332381	Uncharacterized protein
comp194676_c2_seq3	tr|E7FEH9|E7FEH9_DANRE	93.08	130	9	0	179	568	1	130	8e-73	242	130	100	LOC557745	Uncharacterized protein
comp189124_c0_seq14	tr|E7FEK0|E7FEK0_DANRE	75.92	623	139	5	294	2153	1	615	0	951	615	100	tdp1	Uncharacterized protein
comp193376_c1_seq10	tr|E7FEL1|E7FEL1_DANRE	67.19	256	78	3	195	956	1	252	7e-108	345	252	100	crebzf	Uncharacterized protein
comp189977_c0_seq1	tr|E7FER7|E7FER7_DANRE	82.39	159	28	0	848	1324	1	159	9e-46	159	159	100	si:dkey-85n7.6	Uncharacterized protein
comp181182_c0_seq3	tr|E7FET0|E7FET0_DANRE	81.49	335	62	0	1177	2181	1	335	0	556	335	100	LOC100003245	Uncharacterized protein
comp186482_c0_seq32	tr|E7FET3|E7FET3_DANRE	86.96	115	15	0	409	753	1	115	3e-45	157	115	100	LOC100537818	Uncharacterized protein
comp172020_c0_seq6	tr|E7FEU3|E7FEU3_DANRE	82.8	250	42	1	231	977	1	250	2e-150	434	250	100		Uncharacterized protein
comp190168_c0_seq54	tr|E7FEV9|E7FEV9_DANRE	49.36	235	111	3	91	783	1	231	1e-65	224	231	100	havcr2	Uncharacterized protein
comp187431_c1_seq4	tr|E7FEW7|E7FEW7_DANRE	74.59	181	46	0	191	733	1	181	3e-87	268	181	100	LOC100330206	Uncharacterized protein
comp179585_c0_seq22	tr|E7FEW9|E7FEW9_DANRE	75.62	160	34	2	3035	3505	1	158	4e-71	239	158	100		Uncharacterized protein
comp194846_c0_seq3	tr|E7FEY8|E7FEY8_DANRE	52.8	1248	529	24	727	4365	1	1223	0	927	1223	100		Uncharacterized protein
comp190173_c0_seq121	tr|E7FF01|E7FF01_DANRE	76.05	931	200	7	145	2892	1	923	0	1259	923	100		Uncharacterized protein
comp182357_c1_seq8	tr|E7FF16|E7FF16_DANRE	84	275	44	0	133	957	1	275	7e-162	465	275	100	cx31.7	Gap junction protein
comp178666_c0_seq1	tr|E7FF34|E7FF34_DANRE	81.41	199	36	1	691	1284	1	199	5e-94	286	199	100	dnajc5ab	Uncharacterized protein
comp189391_c0_seq3	tr|E7FF67|E7FF67_DANRE	85.51	690	100	0	186	2255	1	690	0	1108	690	100	slc26a10	Uncharacterized protein
comp182509_c0_seq22	tr|E7FF94|E7FF94_DANRE	94.05	370	21	1	553	1659	1	370	0	682	370	100	gabrg2	Uncharacterized protein
comp179304_c0_seq280	tr|E7FFA6|E7FFA6_DANRE	70.79	89	22	1	265	531	1	85	2e-37	134	85	100		Uncharacterized protein
comp194617_c0_seq35	tr|E7FFC4|E7FFC4_DANRE	75.2	375	91	1	2475	3599	1	373	6e-180	546	373	100	LOC557507	Uncharacterized protein
comp194979_c0_seq3	tr|E7FFD2|E7FFD2_DANRE	64.87	817	283	3	828	3266	1	817	0	1001	817	100		Uncharacterized protein
comp189790_c2_seq24	tr|E7FFE9|E7FFE9_DANRE	91.72	495	38	1	856	2340	1	492	0	799	492	100	kcna1	Uncharacterized protein
comp187450_c0_seq33	tr|E7FFG3|E7FFG3_DANRE	50.65	770	329	20	535	2808	1	731	8e-178	543	731	100	si:ch73-362m14.2	Uncharacterized protein
comp165467_c0_seq1	tr|E7FFM7|E7FFM7_DANRE	97.3	74	2	0	339	560	1	74	4e-42	147	74	100	anapc13	Uncharacterized protein
comp190304_c1_seq10	tr|E7FFN6|E7FFN6_DANRE	76.45	484	101	4	298	1737	1	475	0	761	475	100		Uncharacterized protein
comp171229_c0_seq3	tr|E7FFN8|E7FFN8_DANRE	54.2	666	287	5	109	2073	1	659	0	610	659	100	lrrc32	Uncharacterized protein
comp148817_c0_seq1	tr|E7FFP5|E7FFP5_DANRE	87.13	202	26	0	23	628	1	202	6e-134	380	202	100		Uncharacterized protein
comp185882_c1_seq109	tr|E7FFR8|E7FFR8_DANRE	76.54	81	19	0	185	427	1	81	9e-40	139	81	100	LOC100332503	Uncharacterized protein
comp185238_c0_seq3	tr|E7FFS6|E7FFS6_DANRE	44.92	650	277	19	1144	3075	1	575	1e-121	394	575	100	si:ch1073-104i17.1	Uncharacterized protein
comp185650_c0_seq16	tr|E7FFU5|E7FFU5_DANRE	72.38	181	50	0	137	679	1	181	1e-88	267	181	100	LOC798970	Stathmin
comp183938_c0_seq4	tr|E7FFU8|E7FFU8_DANRE	65.72	528	143	6	565	2058	1	520	5e-174	525	520	100	si:dkey-13f9.5	Uncharacterized protein
comp180793_c2_seq22	tr|E7FFZ7|E7FFZ7_DANRE	80.78	333	64	0	198	1196	1	333	0	572	333	100	LOC100002455	Uncharacterized protein
comp190918_c0_seq1	tr|E7FGA5|E7FGA5_DANRE	76	500	119	1	579	2075	1	500	0	752	500	100	gsr	Uncharacterized protein
comp185617_c0_seq162	tr|E7FGA9|E7FGA9_DANRE	51.26	357	148	5	262	1320	1	335	1e-95	311	335	100	LOC100333825	Uncharacterized protein
comp179753_c0_seq26	tr|E7FGE0|E7FGE0_DANRE	80.58	139	27	0	113	529	1	139	4e-76	230	139	100		Uncharacterized protein
comp180794_c0_seq2	tr|E7FGG3|E7FGG3_DANRE	69.73	185	54	2	148	702	1	183	8e-84	261	183	100	si:ch211-117l17.5	Uncharacterized protein
comp182246_c0_seq1	tr|E7FGG8|E7FGG8_DANRE	60.58	411	149	3	245	1474	1	399	3e-139	425	399	100	si:ch211-106k21.5	Uncharacterized protein
comp186220_c0_seq6	tr|E7FGK5|E7FGK5_DANRE	55.3	264	92	3	311	1072	1	248	1e-78	258	248	100	tmem70	Uncharacterized protein
comp191210_c0_seq69	tr|E7FGL7|E7FGL7_DANRE	51.02	684	329	5	553	2592	1	682	0	695	682	100	dpp6a	Uncharacterized protein
comp186049_c0_seq5	tr|E7FGM1|E7FGM1_DANRE	90.82	294	26	1	67	945	1	294	1e-176	495	294	100	si:dkey-27b3.2	Uncharacterized protein
comp175413_c0_seq9	tr|E7FGQ8|E7FGQ8_DANRE	85.6	257	31	2	142	912	1	251	6e-159	451	251	100	gch1	Uncharacterized protein
comp171582_c0_seq3	tr|E7FGS9|E7FGS9_DANRE	94.56	331	17	1	2306	3295	1	331	0	655	331	100	LOC571003	Uncharacterized protein
comp80582_c0_seq1	tr|E7FGU0|E7FGU0_DANRE	60.95	105	40	1	103	414	1	105	9e-38	131	105	100	s100v1	Uncharacterized protein
comp185561_c0_seq46	tr|E7FGX2|E7FGX2_DANRE	56.07	387	79	3	336	1310	1	358	9e-146	427	358	100		Galectin
comp186716_c0_seq48	tr|E7FGZ7|E7FGZ7_DANRE	59.06	149	61	0	297	743	1	149	1e-42	147	149	100		Uncharacterized protein
comp195096_c0_seq17	tr|E9QB24|E9QB24_DANRE	76.52	988	226	3	1721	4684	1	982	0	1563	982	100	tmem67	Uncharacterized protein
comp191640_c1_seq3	tr|E9QB86|E9QB86_DANRE	83.8	216	30	3	176	814	1	214	2e-107	317	214	100	zgc:77486	Uncharacterized protein
comp192082_c0_seq16	tr|E9QB92|E9QB92_DANRE	58.62	116	36	3	19	366	1	104	4e-23	94.4	104	100	si:dkey-27i16.2	Uncharacterized protein
comp164070_c0_seq4	tr|E9QB96|E9QB96_DANRE	86.84	152	20	0	462	917	1	152	1e-92	280	152	100	ckmt1	Uncharacterized protein
comp182414_c1_seq31	tr|E9QBC5|E9QBC5_DANRE	83.48	230	36	1	496	1185	1	228	3e-121	357	228	100	cd9a	Uncharacterized protein
comp176562_c0_seq40	tr|E9QBD0|E9QBD0_DANRE	80.51	236	44	2	201	908	1	234	9e-139	397	234	100	dclk1a	Uncharacterized protein
comp187458_c0_seq18	tr|E9QBE3|E9QBE3_DANRE	74.51	51	10	2	62	214	1	48	8e-18	72.4	48	100	klhl15	Kelch-like protein 15
comp187265_c0_seq2	tr|E9QBM0|E9QBM0_DANRE	88.73	71	8	0	450	662	1	71	1e-35	132	71	100	zgc:162634	Uncharacterized protein
comp189136_c1_seq35	tr|E9QBP0|E9QBP0_DANRE	86.93	153	19	1	214	669	1	153	2e-86	273	153	100	arhgdig	Uncharacterized protein
comp184222_c0_seq56	tr|E9QBP1|E9QBP1_DANRE	82.21	163	29	0	600	1088	1	163	1e-67	215	163	100	lnpb	Protein lunapark-B
comp192920_c0_seq236	tr|E9QBR2|E9QBR2_DANRE	62.79	43	11	1	366	494	1	38	3e-08	52.8	38	100	rbm39a	Uncharacterized protein
comp187735_c1_seq44	tr|E9QC10|E9QC10_DANRE	71.22	205	44	1	41	610	1	205	2e-89	279	205	100	mnd1	Meiotic nuclear division protein 1 homolog
comp192232_c0_seq2	tr|E9QC42|E9QC42_DANRE	90.45	220	21	0	318	977	1	220	2e-136	407	220	100	sybl1	Uncharacterized protein
comp189887_c0_seq36	tr|E9QC48|E9QC48_DANRE	93.22	590	40	0	355	2124	1	590	0	1138	590	100	klhl2	Uncharacterized protein
comp181134_c0_seq4	tr|E9QC67|E9QC67_DANRE	92.13	178	14	0	355	888	1	178	4e-91	280	178	100	radil	Ras-associating and dilute domain-containing protein
comp188286_c0_seq45	tr|E9QCF4|E9QCF4_DANRE	91.94	186	15	0	132	689	1	186	8e-121	359	186	100	uckl1b	Uncharacterized protein
comp183404_c0_seq35	tr|E9QCL1|E9QCL1_DANRE	98.84	86	1	0	554	811	1	86	4e-54	179	86	100	mef2ca	Uncharacterized protein
comp183261_c0_seq16	tr|E9QCN6|E9QCN6_DANRE	88.81	143	16	0	194	622	1	143	6e-92	276	143	100	nxt2	Uncharacterized protein
comp187012_c0_seq94	tr|E9QCN7|E9QCN7_DANRE	96.36	247	9	0	970	1710	1	247	1e-163	472	247	100	tmem150c	Uncharacterized protein
comp177867_c0_seq9	tr|E9QCX0|E9QCX0_DANRE	97.87	141	3	0	701	1123	1	141	7e-74	235	141	100	ck2a1	Uncharacterized protein
comp172447_c0_seq11	tr|E9QD53|E9QD53_DANRE	93.64	110	7	0	90	419	1	110	1e-52	179	110	100	crema	Uncharacterized protein
comp144034_c0_seq3	tr|E9QD91|E9QD91_DANRE	55.52	299	112	7	354	1235	1	283	1e-99	309	283	100	ccnb3	Uncharacterized protein
comp192803_c0_seq6	tr|E9QDB7|E9QDB7_DANRE	68.02	197	45	3	241	786	1	194	6e-69	231	194	100	cbx3b	Uncharacterized protein
comp100064_c0_seq3	tr|E9QDG2|E9QDG2_DANRE	61.9	189	67	3	182	739	1	187	7e-70	217	187	100	zgc:153910	Uncharacterized protein
comp179266_c0_seq12	tr|E9QDL0|E9QDL0_DANRE	64.44	658	185	11	9	1946	1	621	0	688	621	100	si:ch211-247j9.1	Uncharacterized protein
comp185667_c0_seq1	tr|E9QDP8|E9QDP8_DANRE	36.66	431	196	15	96	1334	1	372	3e-61	213	372	100	il7r	Uncharacterized protein
comp161011_c0_seq7	tr|E9QDV5|E9QDV5_DANRE	59.35	556	187	2	38	1588	1	556	0	652	556	100	ggt5a	Uncharacterized protein
comp186337_c0_seq79	tr|E9QDW0|E9QDW0_DANRE	58.57	70	29	0	160	369	1	70	6e-22	85.9	70	100	st3gal3a	Uncharacterized protein
comp174365_c0_seq12	tr|E9QDW8|E9QDW8_DANRE	95.65	161	7	0	444	926	1	161	1e-107	318	161	100	stub1	Uncharacterized protein
comp169801_c0_seq5	tr|E9QE01|E9QE01_DANRE	56.25	160	34	2	280	756	1	125	5e-39	140	125	100	tac3a	Preprotachykinin 2a
comp182397_c1_seq14	tr|E9QE61|E9QE61_DANRE	73.86	153	40	0	32	490	1	153	7e-73	229	153	100	bpnt1	Uncharacterized protein
comp189669_c0_seq10	tr|E9QE88|E9QE88_DANRE	70.87	206	48	2	566	1156	1	203	2e-78	254	203	100	fam101b	Uncharacterized protein
comp177706_c0_seq18	tr|E9QEB4|E9QEB4_DANRE	72.25	227	61	1	191	865	1	227	7e-99	308	227	100	serpinh1b	Uncharacterized protein
comp186654_c0_seq12	tr|E9QEK4|E9QEK4_DANRE	72.47	316	71	2	26	925	1	316	5e-170	481	316	100	mrpl45	Uncharacterized protein
comp190575_c0_seq48	tr|E9QEP5|E9QEP5_DANRE	69.23	91	25	1	36	299	1	91	1e-37	126	91	100	myt1b	Uncharacterized protein
comp161488_c0_seq2	tr|E9QEP6|E9QEP6_DANRE	72.24	299	76	3	104	991	1	295	7e-141	413	295	100	iyd	Uncharacterized protein
comp191442_c0_seq2	tr|E9QES2|E9QES2_DANRE	97.42	155	4	0	105	569	1	155	8e-85	278	155	100	dazap1	Uncharacterized protein
comp194076_c0_seq13	tr|E9QEV8|E9QEV8_DANRE	68.37	392	121	2	507	1676	1	391	1e-165	506	391	100	qpctlb	Uncharacterized protein
comp171311_c0_seq6	tr|E9QEW1|E9QEW1_DANRE	53.41	367	155	4	183	1253	1	361	3e-125	377	361	100	si:ch73-381f5.3	Uncharacterized protein
comp190620_c1_seq9	tr|E9QEX2|E9QEX2_DANRE	78.79	66	14	0	437	634	1	66	9e-30	115	66	100	si:dkey-202g15.6	Uncharacterized protein
comp186477_c0_seq59	tr|E9QEZ0|E9QEZ0_DANRE	56.96	79	33	1	391	624	1	79	5e-12	63.5	79	100	si:ch211-237l4.6	Uncharacterized protein
comp181943_c0_seq227	tr|E9QEZ3|E9QEZ3_DANRE	82.08	240	43	0	401	1120	1	240	1e-136	416	240	100	asl	Uncharacterized protein
comp184134_c1_seq1	tr|E9QEZ6|E9QEZ6_DANRE	94.55	477	26	0	166	1596	1	477	0	913	477	100	mgat4c	Alpha-1,3-mannosyl-glycoprotein 4-beta-N-acetylglucosaminyltransferase C
comp173491_c0_seq8	tr|E9QF69|E9QF69_DANRE	89.02	164	18	0	435	926	1	164	2e-88	278	164	100	rpl18	60S ribosomal protein L18
comp189346_c0_seq7	tr|E9QFB6|E9QFB6_DANRE	68.63	271	63	1	480	1292	1	249	4e-128	384	249	100	si:dkey-190g6.2	Uncharacterized protein
comp194454_c1_seq12	tr|E9QFD9|E9QFD9_DANRE	86.57	67	9	0	41	241	1	67	3e-34	119	67	100	rpl10a	60S ribosomal protein L10a
comp169902_c0_seq18	tr|E9QFE7|E9QFE7_DANRE	76.4	161	38	0	300	782	1	161	1e-64	207	161	100	si:rp71-17i16.4	Uncharacterized protein
comp187647_c0_seq6	tr|E9QFF0|E9QFF0_DANRE	81.22	197	35	1	254	844	1	195	6e-103	303	195	100	aldh3a2a	Uncharacterized protein
comp174327_c0_seq26	tr|E9QFH2|E9QFH2_DANRE	95.99	324	13	0	550	1521	1	324	0	637	324	100	cdk6	Uncharacterized protein
comp194855_c0_seq7	tr|E9QFI6|E9QFI6_DANRE	66.55	284	86	3	1958	2806	1	276	2e-122	387	276	100	si:rp71-1f1.5	Uncharacterized protein
comp194870_c0_seq689	tr|E9QFM1|E9QFM1_DANRE	67.05	261	86	0	227	1009	1	261	2e-110	350	261	100	si:ch211-218d20.15	Uncharacterized protein
comp179857_c1_seq18	tr|E9QFQ4|E9QFQ4_DANRE	77.93	145	15	1	71	505	1	128	3e-60	202	128	100	si:dkeyp-59a8.4	Uncharacterized protein
comp194595_c0_seq18	tr|E9QFR3|E9QFR3_DANRE	76.71	219	51	0	349	1005	1	219	9e-123	363	219	100	pvrl1a	Uncharacterized protein
comp176292_c0_seq4	tr|E9QFR9|E9QFR9_DANRE	98.51	67	1	0	1022	1222	1	67	1e-37	136	67	100	rhoq	Uncharacterized protein
comp187880_c1_seq10	tr|E9QFS2|E9QFS2_DANRE	61.73	162	62	0	347	832	1	162	4e-20	87.8	162	100	si:ch211-257b22.1	Uncharacterized protein
comp190242_c0_seq301	tr|E9QFW6|E9QFW6_DANRE	70.41	196	22	1	364	951	1	160	1e-84	272	160	100	zgc:153240	Uncharacterized protein
comp61534_c0_seq1	tr|E9QG06|E9QG06_DANRE	42.2	109	61	2	10	330	1	109	2e-24	92.8	109	100	eif3ea	Eukaryotic translation initiation factor 3 subunit E-A
comp179468_c0_seq15	tr|E9QG32|E9QG32_DANRE	84.19	468	29	1	456	1724	1	468	0	741	468	100	fmnl3	Uncharacterized protein
comp193550_c0_seq39	tr|E9QG52|E9QG52_DANRE	77.53	316	71	0	513	1460	1	316	4e-137	409	316	100	gdpd5a	Uncharacterized protein
comp185096_c1_seq148	tr|E9QG57|E9QG57_DANRE	76.56	209	49	0	350	976	1	209	3e-85	265	209	100	slc18b1	Uncharacterized protein
comp188622_c0_seq20	tr|E9QG68|E9QG68_DANRE	75.99	808	183	4	374	2779	1	803	0	1224	803	100	usp45	Ubiquitin carboxyl-terminal hydrolase
comp190524_c2_seq13	tr|E9QG86|E9QG86_DANRE	93.38	151	10	0	397	849	1	151	4e-99	293	151	100	zgc:153867	Uncharacterized protein
comp186227_c0_seq40	tr|E9QGA2|E9QGA2_DANRE	87.4	262	33	0	1175	1960	1	262	7e-167	483	262	100	tmem56a	Uncharacterized protein
comp190528_c0_seq13	tr|E9QGB6|E9QGB6_DANRE	86.88	160	21	0	301	780	1	160	7e-98	295	160	100	arl6ip1	Uncharacterized protein
comp193351_c2_seq3	tr|E9QGF8|E9QGF8_DANRE	88.6	193	10	1	124	666	1	193	1e-82	254	193	100	srsf1a	Serine/arginine-rich-splicing factor 1A
comp177083_c0_seq3	tr|E9QGM3|E9QGM3_DANRE	81.15	260	45	3	391	1167	1	257	5e-140	417	257	100	dio2	Iodothyronine deiodinase
comp189948_c1_seq25	tr|E9QGR8|E9QGR8_DANRE	76.49	251	58	1	20	769	1	251	4e-141	403	251	100	emc10	ER membrane protein complex subunit 10
comp182178_c2_seq35	tr|E9QGW6|E9QGW6_DANRE	82.46	211	33	1	420	1052	1	207	2e-118	350	207	100	zgc:114045	Uncharacterized protein
comp192920_c0_seq155	tr|E9QGY4|E9QGY4_DANRE	95.12	41	2	0	667	789	1	41	2e-19	85.5	41	100	rbm39a	Uncharacterized protein
comp186590_c0_seq22	tr|E9QH31|E9QH31_DANRE	77.14	490	112	0	408	1877	1	490	0	785	490	100	aldh3a2b	Aldehyde dehydrogenase
comp172918_c0_seq14	tr|E9QH79|E9QH79_DANRE	73.21	168	42	2	741	1235	1	168	2e-72	236	168	100	dut	Uncharacterized protein
comp157604_c0_seq4	tr|E9QH85|E9QH85_DANRE	66.67	54	18	0	331	492	1	54	2e-17	77.4	54	100	gpc3	Uncharacterized protein
comp191718_c2_seq25	tr|E9QH92|E9QH92_DANRE	85.03	147	22	0	443	883	1	147	2e-84	268	147	100	vps36	Vacuolar protein-sorting-associated protein 36
comp194009_c1_seq38	tr|E9QHC7|E9QHC7_DANRE	78.41	88	18	1	162	422	1	88	1e-41	145	88	100	sat1a.1	Uncharacterized protein
comp173470_c0_seq5	tr|E9QHD9|E9QHD9_DANRE	78.69	352	75	0	99	1154	1	352	0	585	352	100	otc	Uncharacterized protein
comp136818_c0_seq1	tr|E9QHE0|E9QHE0_DANRE	90.56	413	39	0	113	1351	1	413	0	750	413	100	htr1ab	Uncharacterized protein
comp195004_c0_seq14	tr|E9QHF4|E9QHF4_DANRE	93.28	357	20	1	489	1547	1	357	0	645	357	100	fam118b	Uncharacterized protein
comp187759_c0_seq85	tr|E9QI86|E9QI86_DANRE	78.82	170	36	0	157	666	1	170	3e-97	288	170	100	slc25a39	Solute carrier family 25 member 39
comp176516_c1_seq6	tr|E9QIH6|E9QIH6_DANRE	91.11	45	4	0	485	619	1	45	4e-15	72.4	45	100	ppp2r2bb	Uncharacterized protein
comp195605_c0_seq20	tr|E9QIK3|E9QIK3_DANRE	69.5	259	78	1	1430	2203	1	259	7e-94	305	259	100	timd4	Uncharacterized protein
comp185529_c0_seq2	tr|E9QIQ5|E9QIQ5_DANRE	55.57	871	357	17	478	3057	1	852	0	771	852	100	blm	Uncharacterized protein
comp189910_c0_seq6	tr|E9QIV4|E9QIV4_DANRE	57.69	1021	375	15	371	3385	1	980	0	1026	980	100	si:ch73-386h18.1	Uncharacterized protein
comp191864_c0_seq43	tr|E9QIZ9|E9QIZ9_DANRE	93.81	194	12	0	400	981	1	194	2e-117	357	194	100	flcn	Uncharacterized protein
comp188556_c0_seq19	tr|E9QJ14|E9QJ14_DANRE	69.09	110	28	1	188	517	1	104	1e-44	150	104	100	cyb5b	Uncharacterized protein
comp178959_c1_seq59	tr|E9QJ50|E9QJ50_DANRE	77.52	258	54	2	304	1077	1	254	1e-133	397	254	100	rab34b	Uncharacterized protein
comp189194_c0_seq19	tr|E9QJB9|E9QJB9_DANRE	94.42	430	21	2	498	1784	1	428	0	828	428	100	slc17a6b	Vesicular glutamate transporter 2.1
comp171495_c0_seq2	tr|F1Q4L4|F1Q4L4_DANRE	83.33	60	9	1	46	222	1	60	3e-23	90.5	60	100	serf2	Uncharacterized protein
comp175609_c0_seq24	tr|F1Q4M0|F1Q4M0_DANRE	92.1	481	38	0	2	1444	1	481	0	925	481	100	ppp5c	Uncharacterized protein
comp185502_c0_seq35	tr|F1Q4N4|F1Q4N4_DANRE	90.75	465	42	1	167	1561	1	464	0	878	464	100	ndufs2	Uncharacterized protein
comp181636_c0_seq50	tr|F1Q4Q6|F1Q4Q6_DANRE	68.44	377	107	5	30	1148	1	369	8e-155	446	369	100	CT955987.1	Uncharacterized protein
comp191706_c0_seq2	tr|F1Q4R2|F1Q4R2_DANRE	86.79	280	31	5	175	999	1	279	5e-138	424	279	100	si:dkey-283j4.1	Uncharacterized protein
comp187452_c0_seq2	tr|F1Q4R5|F1Q4R5_DANRE	72.5	480	126	2	12	1451	1	474	0	733	474	100	yars2	Uncharacterized protein
comp185426_c0_seq37	tr|F1Q4T7|F1Q4T7_DANRE	91.3	598	50	1	1019	2806	1	598	0	959	598	100	kcnc1b	Uncharacterized protein
comp186828_c0_seq13	tr|F1Q4U1|F1Q4U1_DANRE	88.02	651	78	0	21	1973	1	651	0	1090	651	100	tm9sf4	Uncharacterized protein
comp177216_c0_seq17	tr|F1Q4Z9|F1Q4Z9_DANRE	92.53	388	28	1	402	1562	1	388	0	652	388	100	slc35f1	Uncharacterized protein
comp194074_c0_seq67	tr|F1Q537|F1Q537_DANRE	85	1313	196	1	220	4158	1	1312	0	2182	1312	100	rad50	Uncharacterized protein
comp191359_c0_seq2	tr|F1Q580|F1Q580_DANRE	67.82	202	61	1	365	958	1	202	9e-77	248	202	100	si:dkey-170l10.1	Uncharacterized protein
comp193960_c1_seq8	tr|F1Q596|F1Q596_DANRE	88.11	286	31	2	397	1245	1	286	7e-154	469	286	100	tmem163a	Uncharacterized protein
comp192458_c1_seq74	tr|F1Q5A1|F1Q5A1_DANRE	82.46	268	45	2	409	1212	1	266	5e-146	422	266	100	si:dkey-71h2.2	Uncharacterized protein
comp163308_c0_seq42	tr|F1Q5E1|F1Q5E1_DANRE	85.19	189	27	1	142	708	1	188	6e-97	288	188	100	cib1	Uncharacterized protein
comp180640_c0_seq32	tr|F1Q5F9|F1Q5F9_DANRE	83.98	493	74	2	258	1736	1	488	0	791	488	100	ap5m1	Uncharacterized protein
comp193024_c0_seq8	tr|F1Q5G7|F1Q5G7_DANRE	87.92	240	29	0	459	1178	1	240	2e-93	305	240	100	rwdd1	Uncharacterized protein
comp194971_c2_seq18	tr|F1Q5L5|F1Q5L5_DANRE	78.76	113	24	0	5585	5923	1	113	3e-56	195	113	100	dynlt1	Uncharacterized protein
comp176815_c1_seq1	tr|F1Q5M1|F1Q5M1_DANRE	91.82	391	30	1	263	1429	1	391	0	709	391	100	zgc:113115	Uncharacterized protein
comp169838_c0_seq1	tr|F1Q5P4|F1Q5P4_DANRE	93.64	236	14	1	223	927	1	236	2e-154	439	236	100	pacrg	Uncharacterized protein
comp172719_c0_seq99	tr|F1Q5U7|F1Q5U7_DANRE	34.95	681	312	13	71	2104	1	553	5e-113	357	553	100	ftr26	Uncharacterized protein
comp190479_c0_seq26	tr|F1Q5V4|F1Q5V4_DANRE	83.22	727	81	5	317	2485	1	690	0	1107	690	100	stau1	Uncharacterized protein
comp188493_c1_seq73	tr|F1Q5X3|F1Q5X3_DANRE	90.85	863	49	2	111	2699	1	833	0	1433	833	100	cdc27	Uncharacterized protein
comp190788_c0_seq22	tr|F1Q5X6|F1Q5X6_DANRE	67.03	273	59	2	276	1094	1	242	7e-84	271	242	100	psmf1	Uncharacterized protein
comp192805_c0_seq4	tr|F1Q675|F1Q675_DANRE	63.52	1217	369	18	215	3778	1	1171	0	1370	1171	100	anln	Uncharacterized protein
comp192330_c0_seq21	tr|F1Q677|F1Q677_DANRE	76.06	259	62	0	66	842	1	259	5e-130	393	259	100	enkur	Uncharacterized protein
comp185567_c0_seq34	tr|F1Q682|F1Q682_DANRE	84.92	179	22	1	297	818	1	179	7e-93	285	179	100	med28	Mediator of RNA polymerase II transcription subunit 28
comp158690_c0_seq1	tr|F1Q6B2|F1Q6B2_DANRE	78.41	176	35	1	328	846	1	176	6e-93	278	176	100	ptrh2	Uncharacterized protein
comp153492_c0_seq3	tr|F1Q6C3|F1Q6C3_DANRE	78.46	65	14	0	18	212	1	65	1e-30	114	65	100	fgf2	Fibroblast growth factor (Fragment)
comp182251_c1_seq5	tr|F1Q6D3|F1Q6D3_DANRE	93.21	604	40	1	411	2219	1	604	0	1121	604	100	si:ch211-126h20.1	Uncharacterized protein
comp184814_c3_seq2	tr|F1Q6E4|F1Q6E4_DANRE	61.93	218	66	3	117	719	1	218	1e-72	225	218	100	hn1l	Uncharacterized protein
comp183278_c0_seq36	tr|F1Q6I5|F1Q6I5_DANRE	69.86	418	86	7	373	1614	1	382	0	581	382	100	shisa9a	Uncharacterized protein
comp173807_c0_seq20	tr|F1Q6J9|F1Q6J9_DANRE	73.57	840	172	14	247	2757	1	793	0	1095	793	100	prickle1a	Uncharacterized protein
comp183621_c1_seq31	tr|F1Q6K0|F1Q6K0_DANRE	86.03	315	41	3	886	1830	1	312	3e-177	514	312	100	ppap2b	Uncharacterized protein
comp180753_c0_seq19	tr|F1Q6P4|F1Q6P4_DANRE	74.22	256	66	0	272	1039	1	256	7e-120	351	256	100	cd82a	Uncharacterized protein
comp159384_c0_seq1	tr|F1Q6Q0|F1Q6Q0_DANRE	59.01	283	101	5	307	1119	1	280	1e-91	287	280	100	si:ch211-95j8.2	Claudin
comp125019_c0_seq3	tr|F1Q6R9|F1Q6R9_DANRE	41.48	176	99	2	215	730	1	176	2e-38	139	176	100	cd28	Uncharacterized protein (Fragment)
comp174627_c0_seq2	tr|F1Q6V3|F1Q6V3_DANRE	82.23	197	35	0	293	883	1	197	9e-98	297	197	100	zgc:77739	Uncharacterized protein
comp195177_c0_seq100	tr|F1Q6X8|F1Q6X8_DANRE	45.09	601	288	10	1105	2904	1	560	2e-123	398	560	100	zgc:162324	Uncharacterized protein
comp161438_c0_seq3	tr|F1Q6Y0|F1Q6Y0_DANRE	83.78	74	12	0	127	348	1	74	2e-40	135	74	100	triap1	Uncharacterized protein
comp184891_c0_seq8	tr|F1Q6Z1|F1Q6Z1_DANRE	89.89	445	45	0	23	1357	1	445	0	732	445	100	faf2	Uncharacterized protein
comp150998_c0_seq24	tr|F1Q6Z5|F1Q6Z5_DANRE	96.93	163	5	0	154	642	1	163	1e-101	298	163	100	cnbpa	Uncharacterized protein
comp194945_c1_seq14	tr|F1Q746|F1Q746_DANRE	85.09	711	104	1	22	2154	1	709	0	1189	709	100	pcca	Uncharacterized protein
comp169856_c1_seq2	tr|F1Q7A2|F1Q7A2_DANRE	75.71	280	68	0	238	1077	1	280	2e-162	462	280	100	fhl1b	Uncharacterized protein
comp193492_c0_seq20	tr|F1Q7F9|F1Q7F9_DANRE	72.15	237	61	3	158	859	1	235	5e-110	342	235	100	sypl2a	Uncharacterized protein
comp175310_c1_seq9	tr|F1Q7G9|F1Q7G9_DANRE	79.31	493	97	2	60	1538	1	488	0	827	488	100	prss16	Uncharacterized protein
comp180968_c0_seq54	tr|F1Q7H1|F1Q7H1_DANRE	66.73	541	162	2	19	1638	1	524	0	720	524	100	cyp27a7	Uncharacterized protein
comp190501_c0_seq3	tr|F1Q7I4|F1Q7I4_DANRE	78.74	301	62	1	1740	2636	1	301	1e-149	447	301	100	b3galtla	Uncharacterized protein (Fragment)
comp181912_c0_seq6	tr|F1Q7I6|F1Q7I6_DANRE	91.3	345	30	0	121	1155	1	345	0	661	345	100	adkb	Uncharacterized protein
comp187550_c0_seq21	tr|F1Q7J0|F1Q7J0_DANRE	77.98	327	67	2	470	1450	1	322	1e-167	515	322	100	rcn2	Uncharacterized protein
comp169383_c0_seq1	tr|F1Q7K7|F1Q7K7_DANRE	62.24	286	107	1	88	945	1	285	7e-124	367	285	100	casp3b	Uncharacterized protein
comp180942_c0_seq11	tr|F1Q7P7|F1Q7P7_DANRE	81.97	183	28	1	356	904	1	178	2e-44	158	178	100	pdap1b	Uncharacterized protein
comp192403_c1_seq125	tr|F1Q7R9|F1Q7R9_DANRE	70.18	493	146	1	1996	3474	1	492	0	711	492	100	entpd1	Uncharacterized protein
comp164964_c0_seq1	tr|F1Q7T4|F1Q7T4_DANRE	96.32	272	10	0	431	1246	1	272	0	549	272	100	nxph1	Neurexophilin
comp171030_c0_seq9	tr|F1Q7Y3|F1Q7Y3_DANRE	60.91	307	118	2	34	954	1	305	2e-128	378	305	100	si:ch211-79k12.1	Uncharacterized protein
comp191976_c1_seq13	tr|F1Q822|F1Q822_DANRE	79.9	204	41	0	507	1118	1	204	4e-112	337	204	100	fndc5a	Uncharacterized protein
comp187212_c0_seq33	tr|F1Q829|F1Q829_DANRE	62.11	256	47	3	352	1110	1	209	1e-105	314	209	100	mrpl22	Uncharacterized protein
comp195127_c0_seq23	tr|F1Q883|F1Q883_DANRE	86.74	513	60	2	29	1549	1	511	0	897	511	100	pgd	6-phosphogluconate dehydrogenase, decarboxylating
comp189241_c1_seq19	tr|F1Q884|F1Q884_DANRE	82.71	295	48	2	116	994	1	294	1e-175	511	294	100	gnmt	Glycine N-methyltransferase
comp168163_c0_seq5	tr|F1Q8D2|F1Q8D2_DANRE	86.06	373	49	3	55	1167	1	372	0	595	372	100	nsfl1c	Uncharacterized protein
comp181911_c0_seq4	tr|F1Q8E1|F1Q8E1_DANRE	64.69	286	84	2	297	1115	1	282	4e-121	361	282	100	zgc:153733	Uncharacterized protein
comp187742_c0_seq18	tr|F1Q8I4|F1Q8I4_DANRE	71.32	408	101	3	244	1467	1	392	0	571	392	100	ptpn2a	Tyrosine-protein phosphatase non-receptor type
comp180241_c1_seq1	tr|F1Q8L0|F1Q8L0_DANRE	62.5	288	102	3	21	872	1	286	1e-117	350	286	100	mrpl46	Uncharacterized protein
comp181906_c0_seq112	tr|F1Q8N0|F1Q8N0_DANRE	80.07	276	52	1	888	1706	1	276	3e-144	423	276	100	zgc:65987	Uncharacterized protein
comp189249_c2_seq39	tr|F1Q8T7|F1Q8T7_DANRE	98.54	274	4	0	1676	2497	1	274	0	561	274	100	rraga	Uncharacterized protein (Fragment)
comp118461_c0_seq2	tr|F1Q8V6|F1Q8V6_DANRE	56.82	132	51	2	94	483	1	128	5e-37	130	128	100	npffl	Uncharacterized protein
comp194309_c1_seq16	tr|F1Q8W4|F1Q8W4_DANRE	66.39	241	80	1	542	1264	1	240	2e-92	294	240	100	pex11g	Uncharacterized protein
comp192847_c1_seq13	tr|F1Q915|F1Q915_DANRE	74.24	1487	322	15	547	4992	1	1431	0	1676	1431	100		Uncharacterized protein (Fragment)
comp181157_c0_seq7	tr|F1Q929|F1Q929_DANRE	94.58	498	25	2	381	1871	1	497	0	808	497	100	kcna4	Uncharacterized protein (Fragment)
comp185157_c0_seq14	tr|F1Q949|F1Q949_DANRE	86.72	271	34	2	304	1110	1	271	1e-161	468	271	100	cpsf4	Uncharacterized protein
comp193759_c2_seq59	tr|F1Q975|F1Q975_DANRE	76.04	601	138	2	1269	3056	1	600	0	909	600	100	zgc:162872	Uncharacterized protein
comp190621_c0_seq10	tr|F1Q992|F1Q992_DANRE	85.31	565	75	3	120	1811	1	558	0	964	558	100	sptlc2b	Uncharacterized protein
comp185662_c0_seq23	tr|F1Q993|F1Q993_DANRE	85.11	329	48	1	124	1110	1	328	0	588	328	100	asb5b	Uncharacterized protein
comp181925_c0_seq16	tr|F1Q997|F1Q997_DANRE	92.43	423	32	0	315	1583	1	423	0	815	423	100	ap1m3	Uncharacterized protein
comp144848_c0_seq6	tr|F1Q9B0|F1Q9B0_DANRE	76.34	93	22	0	210	488	1	93	3e-42	144	93	100	xgb	Uncharacterized protein
comp185754_c0_seq28	tr|F1Q9B3|F1Q9B3_DANRE	71.09	543	109	4	212	1831	1	498	0	695	498	100	slc2a8	Uncharacterized protein
comp153126_c0_seq3	tr|F1Q9C1|F1Q9C1_DANRE	76.71	219	51	0	294	950	1	219	4e-119	347	219	100		Uncharacterized protein (Fragment)
comp154640_c0_seq12	tr|F1Q9E0|F1Q9E0_DANRE	85.25	122	16	1	44	409	1	120	1e-67	204	120	100	atg12	Uncharacterized protein
comp186589_c2_seq8	tr|F1Q9E8|F1Q9E8_DANRE	82.4	909	159	1	180	2903	1	909	0	1565	909	100	lig4	DNA ligase
comp171681_c0_seq13	tr|F1Q9L7|F1Q9L7_DANRE	73.59	814	200	7	799	3222	1	805	0	1177	805	100	zhx2	Uncharacterized protein
comp183398_c0_seq5	tr|F1Q9P1|F1Q9P1_DANRE	78.43	547	117	1	434	2071	1	547	0	797	547	100	mpp2b	Uncharacterized protein
comp189678_c0_seq132	tr|F1Q9P4|F1Q9P4_DANRE	96.95	295	9	0	241	1125	1	295	0	549	295	100	si:rp71-81o21.2	Uncharacterized protein
comp175168_c0_seq18	tr|F1Q9S1|F1Q9S1_DANRE	68.75	128	40	0	602	985	1	128	5e-51	174	128	100		Uncharacterized protein (Fragment)
comp190187_c0_seq27	tr|F1Q9U6|F1Q9U6_DANRE	90.85	470	41	1	138	1547	1	468	0	846	468	100	adssl	Adenylosuccinate synthetase
comp193842_c0_seq57	tr|F1Q9V1|F1Q9V1_DANRE	99.54	437	1	1	246	1556	1	436	0	900	436	100	ap2m1b	AP-2 complex subunit mu-B
comp155289_c0_seq1	tr|F1Q9X6|F1Q9X6_DANRE	79.88	328	66	0	257	1240	1	328	0	545	328	100	mc5rb	Uncharacterized protein
comp186726_c0_seq9	tr|F1Q9Z2|F1Q9Z2_DANRE	73.73	236	10	1	455	1162	1	184	2e-113	335	184	100	arl2	Uncharacterized protein
comp181049_c1_seq16	tr|F1Q9Z4|F1Q9Z4_DANRE	66.81	464	114	2	204	1592	1	425	0	572	425	100	preb	Uncharacterized protein
comp168711_c2_seq14	tr|F1QA81|F1QA81_DANRE	77.91	86	19	0	916	1173	1	86	4e-39	142	86	100		Uncharacterized protein (Fragment)
comp185115_c0_seq51	tr|F1QAA0|F1QAA0_DANRE	70.89	347	101	0	365	1405	1	347	5e-169	491	347	100	nif3l1	Putative GTP cyclohydrolase 1 type 2
comp187984_c0_seq44	tr|F1QAB8|F1QAB8_DANRE	90.3	711	68	1	121	2250	1	711	0	1216	711	100	cdh8	Uncharacterized protein (Fragment)
comp193784_c0_seq16	tr|F1QAC4|F1QAC4_DANRE	71.42	1473	331	31	431	4786	1	1404	0	1779	1404	100	gli1	Uncharacterized protein
comp185866_c1_seq17	tr|F1QAD1|F1QAD1_DANRE	86.83	205	27	0	1708	2322	1	205	6e-111	348	205	100	tmem117	Transmembrane protein 117 (Fragment)
comp186793_c0_seq4	tr|F1QAE6|F1QAE6_DANRE	81.6	326	59	1	265	1242	1	325	6e-149	446	325	100	si:ch211-141h20.2	Uncharacterized protein (Fragment)
comp192355_c0_seq90	tr|F1QAF9|F1QAF9_DANRE	46.77	1674	789	20	1610	6613	1	1578	0	1447	1578	100	LOC100148704	Uncharacterized protein
comp179289_c0_seq13	tr|F1QAM8|F1QAM8_DANRE	73.21	489	94	5	211	1668	1	455	0	686	455	100	vim	Uncharacterized protein
comp190901_c0_seq16	tr|F1QAY0|F1QAY0_DANRE	87	277	32	1	65	895	1	273	4e-148	423	273	100	raly	Uncharacterized protein
comp181076_c0_seq3	tr|F1QB06|F1QB06_DANRE	78.9	218	43	1	87	731	1	218	1e-99	311	218	100	dnajb9a	Uncharacterized protein
comp168268_c1_seq9	tr|F1QB46|F1QB46_DANRE	76.94	438	96	1	211	1524	1	433	0	718	433	100	camk1gb	Uncharacterized protein
comp178555_c0_seq10	tr|F1QB57|F1QB57_DANRE	75.69	288	68	1	27	884	1	288	1e-122	373	288	100	pex19	Uncharacterized protein
comp176942_c1_seq5	tr|F1QB90|F1QB90_DANRE	58.82	238	49	4	13	600	1	231	2e-76	241	231	100	tp53rk	Uncharacterized protein
comp186526_c0_seq15	tr|F1QBE4|F1QBE4_DANRE	90.83	469	43	0	373	1779	1	469	0	880	469	100	samm50	Sorting and assembly machinery component 50 homolog A
comp189049_c0_seq2	tr|F1QBJ3|F1QBJ3_DANRE	67.96	103	23	2	169	459	1	99	2e-41	141	99	100	coa3	Cytochrome c oxidase assembly factor 3 homolog, mitochondrial
comp189278_c0_seq65	tr|F1QBK0|F1QBK0_DANRE	85.36	362	45	3	1420	2484	1	361	0	567	361	100	sgk2a	Uncharacterized protein
comp184191_c0_seq33	tr|F1QBQ4|F1QBQ4_DANRE	88.02	1018	119	1	723	3776	1	1015	0	1766	1015	100	tubgcp5	Uncharacterized protein
comp187362_c0_seq8	tr|F1QBU4|F1QBU4_DANRE	77.98	445	95	2	353	1678	1	445	0	730	445	100	LOC100536874	Uncharacterized protein (Fragment)
comp176846_c0_seq49	tr|F1QBV4|F1QBV4_DANRE	47.16	352	171	8	913	1947	1	344	8e-83	275	344	100	cd226	Uncharacterized protein
comp184914_c0_seq12	tr|F1QBY7|F1QBY7_DANRE	66.09	693	202	3	156	2234	1	660	0	864	660	100	zgc:158666	Uncharacterized protein
comp156538_c0_seq47	tr|F1QBZ3|F1QBZ3_DANRE	54.64	280	124	2	447	1280	1	279	2e-93	292	279	100	ntan1	Uncharacterized protein (Fragment)
comp183432_c0_seq46	tr|F1QBZ8|F1QBZ8_DANRE	76.18	382	83	2	168	1304	1	377	0	616	377	100	LOC100334116	Uncharacterized protein (Fragment)
comp185554_c2_seq132	tr|F1QCD1|F1QCD1_DANRE	78.18	165	36	0	454	948	1	165	6e-79	257	165	100	prdm15	Uncharacterized protein (Fragment)
comp179625_c0_seq2	tr|F1QCE9|F1QCE9_DANRE	68.79	157	45	1	71	541	1	153	9e-70	218	153	100	ndufab1b	Acyl carrier protein
comp190299_c0_seq1	tr|F1QCI7|F1QCI7_DANRE	89.36	141	15	0	481	903	1	141	7e-76	243	141	100	bin3	Uncharacterized protein (Fragment)
comp182644_c0_seq22	tr|F1QCJ5|F1QCJ5_DANRE	90.22	184	18	0	203	754	1	184	2e-116	343	184	100	josd2	Uncharacterized protein
comp190580_c1_seq42	tr|F1QCR0|F1QCR0_DANRE	72.73	220	59	1	391	1050	1	219	9e-105	322	219	100	pop4	Uncharacterized protein
comp185272_c0_seq3	tr|F1QCT4|F1QCT4_DANRE	82.91	275	46	1	396	1220	1	274	7e-155	465	274	100	tmem189	Uncharacterized protein
comp177499_c0_seq6	tr|F1QCU7|F1QCU7_DANRE	78.89	649	117	4	543	2483	1	631	0	969	631	100	sc:d0316	Uncharacterized protein
comp187609_c0_seq18	tr|F1QCV9|F1QCV9_DANRE	98.1	105	2	0	1115	1429	1	105	9e-63	213	105	100	mvb12ba	Uncharacterized protein
comp190498_c0_seq55	tr|F1QD61|F1QD61_DANRE	89.68	1037	104	2	60	3170	1	1034	0	1822	1034	100	skiv2l2	Uncharacterized protein
comp174233_c2_seq2	tr|F1QD64|F1QD64_DANRE	76.5	183	38	2	505	1047	1	180	4e-76	243	180	100	ccdc28a	Uncharacterized protein
comp169960_c0_seq2	tr|F1QD77|F1QD77_DANRE	56.48	517	217	4	89	1621	1	515	0	551	515	100	spint1a	Uncharacterized protein
comp151745_c0_seq6	tr|F1QDB0|F1QDB0_DANRE	80.95	168	32	0	761	1264	1	168	3e-80	252	168	100		Uncharacterized protein (Fragment)
comp194334_c1_seq41	tr|F1QDD9|F1QDD9_DANRE	93.68	427	26	1	44	1324	1	426	0	827	426	100	gfpt1	Uncharacterized protein (Fragment)
comp173940_c0_seq9	tr|F1QDF8|F1QDF8_DANRE	75.69	473	99	5	116	1531	1	458	0	647	458	100	foxj1a	Uncharacterized protein
comp194338_c0_seq17	tr|F1QDI7|F1QDI7_DANRE	92.7	315	23	0	308	1252	1	315	0	590	315	100	tmem248	Transmembrane protein 248
comp182132_c1_seq2	tr|F1QDL2|F1QDL2_DANRE	96.15	260	10	0	215	994	1	260	3e-166	469	260	100	nsa2	Uncharacterized protein
comp187814_c0_seq1	tr|F1QDL4|F1QDL4_DANRE	68.06	216	19	1	1492	2139	1	166	4e-90	286	166	100	tmem68	Uncharacterized protein (Fragment)
comp195526_c0_seq32	tr|F1QDN2|F1QDN2_DANRE	64.54	1554	461	28	330	4904	1	1493	0	1778	1493	100	bai1b	Uncharacterized protein (Fragment)
comp184442_c0_seq138	tr|F1QDN3|F1QDN3_DANRE	78.93	261	54	1	985	1767	1	260	1e-131	395	260	100	si:dkey-200j6.2	Uncharacterized protein
comp193207_c1_seq99	tr|F1QDQ1|F1QDQ1_DANRE	94.85	1224	61	1	179	3844	1	1224	0	2340	1224	100	copa	Uncharacterized protein
comp190464_c0_seq40	tr|F1QDR7|F1QDR7_DANRE	68.64	354	110	1	5013	6071	1	354	3e-174	539	354	100	gna14	Uncharacterized protein
comp181384_c0_seq60	tr|F1QDT4|F1QDT4_DANRE	91.57	249	20	1	34	780	1	248	2e-146	424	248	100	taf9	Uncharacterized protein
comp167548_c0_seq25	tr|F1QE11|F1QE11_DANRE	88.59	412	42	2	1298	2533	1	407	0	664	407	100	LOC100536002	Uncharacterized protein (Fragment)
comp183575_c0_seq8	tr|F1QE14|F1QE14_DANRE	91.33	854	73	1	629	3187	1	854	0	1444	854	100	slitrk2	Uncharacterized protein
comp179037_c0_seq21	tr|F1QE26|F1QE26_DANRE	64.36	275	74	4	154	963	1	256	5e-120	352	256	100	zcchc9	Uncharacterized protein
comp184849_c0_seq2	tr|F1QE27|F1QE27_DANRE	89.16	166	18	0	1	498	1	166	3e-104	306	166	100	med8	Mediator of RNA polymerase II transcription subunit 8 (Fragment)
comp188025_c2_seq2	tr|F1QE31|F1QE31_DANRE	92.98	285	20	0	93	947	1	285	9e-178	503	285	100	psme4b	Proteasome activator complex subunit 4B (Fragment)
comp192994_c0_seq2	tr|F1QE40|F1QE40_DANRE	70.89	986	242	16	80	2998	1	954	0	1027	954	100	six4.3	Uncharacterized protein
comp179493_c1_seq10	tr|F1QE62|F1QE62_DANRE	92.1	329	25	1	148	1131	1	329	0	614	329	100	hibadhb	Uncharacterized protein
comp178278_c0_seq28	tr|F1QEB3|F1QEB3_DANRE	99.06	213	2	0	908	1546	1	213	3e-152	439	213	100		Uncharacterized protein (Fragment)
comp185151_c0_seq29	tr|F1QEE0|F1QEE0_DANRE	97.74	177	4	0	2729	3259	1	177	2e-110	348	177	100		Uncharacterized protein (Fragment)
comp175249_c0_seq1	tr|F1QEG2|F1QEG2_DANRE	74.85	656	113	2	423	2387	1	605	0	1001	605	100	klhl41b	Uncharacterized protein
comp182704_c1_seq14	tr|F1QEG3|F1QEG3_DANRE	86.52	356	46	1	91	1152	1	356	0	650	356	100	fdps	Uncharacterized protein
comp194416_c1_seq3	tr|F1QEG6|F1QEG6_DANRE	81.36	220	41	0	222	881	1	220	3e-119	351	220	100	mrps34	Uncharacterized protein
comp184485_c2_seq16	tr|F1QEI2|F1QEI2_DANRE	94.72	417	19	2	946	2193	1	415	0	679	415	100	rbms3	Uncharacterized protein
comp176853_c0_seq2	tr|F1QEI3|F1QEI3_DANRE	82.53	372	62	2	271	1377	1	372	0	579	372	100	tmem30aa	Uncharacterized protein
comp178231_c0_seq5	tr|F1QEJ5|F1QEJ5_DANRE	70.73	82	24	0	38	283	1	82	1e-41	140	82	100	uqcrq	Uncharacterized protein
comp195387_c0_seq106	tr|F1QEL5|F1QEL5_DANRE	86.13	1680	225	3	140	5176	1	1673	0	2837	1673	100	abca5	Uncharacterized protein
comp181003_c0_seq2	tr|F1QES9|F1QES9_DANRE	73.7	403	90	8	71	1267	1	391	8e-171	509	391	100	neurod6a	Neurogenic differentiation factor 6-A
comp153598_c0_seq4	tr|F1QET7|F1QET7_DANRE	71.66	494	137	2	204	1685	1	491	0	772	491	100	fscn1a	Fascin
comp182604_c0_seq24	tr|F1QEU3|F1QEU3_DANRE	79.18	341	70	1	255	1277	1	340	3e-168	487	340	100	pex16	Peroxisomal membrane protein PEX16
comp176178_c0_seq120	tr|F1QEU6|F1QEU6_DANRE	84.17	259	41	0	434	1210	1	259	4e-164	469	259	100	ttc8	Uncharacterized protein
comp188702_c0_seq23	tr|F1QEW3|F1QEW3_DANRE	97.31	521	14	0	107	1669	1	521	0	1003	521	100	kpna4	Importin subunit alpha
comp182312_c0_seq14	tr|F1QEX3|F1QEX3_DANRE	79.93	822	164	1	762	3227	1	821	0	1275	821	100	chsy3	Uncharacterized protein
comp182585_c0_seq16	tr|F1QEZ7|F1QEZ7_DANRE	68.25	315	81	5	74	985	1	307	3e-109	341	307	100	eapp	Uncharacterized protein
comp189010_c0_seq38	tr|F1QF10|F1QF10_DANRE	87.82	542	64	2	33	1655	1	541	0	838	541	100	lmbrd1	Probable lysosomal cobalamin transporter
comp188159_c1_seq23	tr|F1QF15|F1QF15_DANRE	99.24	394	3	0	1109	2290	1	394	0	775	394	100	actr2a	Actin-related protein 2-A
comp188387_c0_seq144	tr|F1QF19|F1QF19_DANRE	86.65	854	113	1	314	2872	1	854	0	1505	854	100	hectd3	Uncharacterized protein
comp161566_c0_seq8	tr|F1QF26|F1QF26_DANRE	71.64	67	19	0	99	299	1	67	9e-26	101	67	100	tmem256	Transmembrane protein 256
comp178192_c1_seq9	tr|F1QF30|F1QF30_DANRE	95.8	119	5	0	134	490	1	119	4e-77	235	119	100	tceb2	Uncharacterized protein
comp194101_c0_seq2	tr|F1QF48|F1QF48_DANRE	92.72	316	21	1	221	1162	1	316	0	575	316	100	slc25a44b	Uncharacterized protein
comp189421_c0_seq15	tr|F1QF58|F1QF58_DANRE	62.39	593	213	5	639	2396	1	590	0	566	590	100	ccdc99	Protein Spindly
comp180058_c0_seq16	tr|F1QF68|F1QF68_DANRE	90.88	625	54	1	154	2028	1	622	0	1216	622	100	ppwd1	Uncharacterized protein
comp193101_c0_seq1	tr|F1QF94|F1QF94_DANRE	76.27	493	115	1	762	2240	1	491	0	729	491	100	amigo1	Uncharacterized protein
comp180913_c0_seq13	tr|F1QFA1|F1QFA1_DANRE	87.44	398	50	0	142	1335	1	398	0	669	398	100	slc30a2	Uncharacterized protein
comp186284_c0_seq12	tr|F1QFB1|F1QFB1_DANRE	79.1	354	72	1	74	1129	1	354	0	599	354	100	plek	Uncharacterized protein
comp193618_c0_seq23	tr|F1QFG9|F1QFG9_DANRE	82.08	307	54	1	339	1256	1	307	1e-168	506	307	100	sdcbp	Uncharacterized protein
comp186281_c0_seq161	tr|F1QFM3|F1QFM3_DANRE	75.38	398	29	3	157	1350	1	329	0	540	329	100	msi1	Uncharacterized protein
comp158896_c0_seq2	tr|F1QFS0|F1QFS0_DANRE	83.85	291	47	0	119	991	1	291	0	531	291	100	msmo1	Uncharacterized protein
comp190789_c0_seq30	tr|F1QFS3|F1QFS3_DANRE	85.93	263	37	0	2020	2808	1	263	7e-151	454	263	100	dck	Uncharacterized protein
comp184085_c0_seq35	tr|F1QFU3|F1QFU3_DANRE	85.42	144	20	1	331	759	1	144	1e-71	226	144	100	tmem199	Uncharacterized protein (Fragment)
comp188642_c1_seq14	tr|F1QFW8|F1QFW8_DANRE	71.31	352	62	2	355	1407	1	314	6e-177	513	314	100	pex7	Uncharacterized protein
comp187143_c1_seq4	tr|F1QFZ0|F1QFZ0_DANRE	22.54	1291	676	42	1040	4771	1	1014	2e-48	191	1014	100	zgc:173573	Uncharacterized protein (Fragment)
comp182342_c0_seq12	tr|F1QG01|F1QG01_DANRE	81.99	522	85	2	1334	2896	1	514	0	892	514	100	acvr2aa	Uncharacterized protein
comp194312_c1_seq11	tr|F1QG12|F1QG12_DANRE	89	100	10	1	456	752	1	100	4e-55	190	100	100	cxcl14	Uncharacterized protein
comp177196_c0_seq3	tr|F1QG26|F1QG26_DANRE	97.27	330	9	0	404	1393	1	330	0	620	330	100	lhx9	LIM/homeobox protein Lhx9
comp178623_c1_seq10	tr|F1QG28|F1QG28_DANRE	83.33	456	60	3	472	1833	1	442	0	705	442	100	igsf11	Uncharacterized protein
comp156814_c0_seq4	tr|F1QG61|F1QG61_DANRE	70.76	301	56	6	73	966	1	272	1e-130	383	272	100	LOC100536970	Uncharacterized protein (Fragment)
comp191908_c1_seq84	tr|F1QG78|F1QG78_DANRE	89.76	586	60	0	290	2047	1	586	0	1099	586	100	sacm1lb	Uncharacterized protein
comp183985_c0_seq10	tr|F1QG88|F1QG88_DANRE	71.9	605	134	1	75	1781	1	605	0	829	605	100	prc1b	Uncharacterized protein
comp173792_c0_seq14	tr|F1QGC8|F1QGC8_DANRE	76.33	207	48	1	50	667	1	207	1e-105	313	207	100	dtd1	D-tyrosyl-tRNA(Tyr) deacylase
comp146202_c0_seq2	tr|F1QGD3|F1QGD3_DANRE	54.96	262	105	1	97	882	1	249	1e-85	266	249	100	irak1bp1	Interleukin-1 receptor-associated kinase 1-binding protein 1 homolog
comp194692_c1_seq128	tr|F1QGH7|F1QGH7_DANRE	97.05	780	23	0	110	2449	1	780	0	1545	780	100	ctnnb1	Uncharacterized protein
comp185854_c1_seq8	tr|F1QGI3|F1QGI3_DANRE	96.77	155	5	0	120	584	1	155	4e-86	260	155	100	rpl23a	Uncharacterized protein
comp192276_c0_seq118	tr|F1QGP1|F1QGP1_DANRE	67.09	796	258	3	469	2847	1	795	0	992	795	100	aldh16a1	Uncharacterized protein
comp188808_c0_seq18	tr|F1QGU1|F1QGU1_DANRE	78.16	206	44	1	1012	1626	1	206	1e-109	332	206	100	LOC100007282	Uncharacterized protein (Fragment)
comp174026_c0_seq9	tr|F1QGY3|F1QGY3_DANRE	77.67	103	23	0	72	380	1	103	2e-51	171	103	100	wbp2nl	Uncharacterized protein
comp188191_c0_seq22	tr|F1QGY8|F1QGY8_DANRE	83.47	248	38	1	1225	1968	1	245	7e-144	431	245	100	gpm6bb	Uncharacterized protein
comp190743_c0_seq11	tr|F1QH04|F1QH04_DANRE	45.45	242	129	3	193	909	1	242	5e-32	127	242	100	c1qb	Uncharacterized protein
comp186782_c0_seq81	tr|F1QH34|F1QH34_DANRE	98.03	406	8	0	511	1728	1	406	0	796	406	100	eif4a3	Eukaryotic initiation factor 4A-III
comp178737_c0_seq19	tr|F1QHB5|F1QHB5_DANRE	63.02	192	69	1	693	1268	1	190	2e-79	255	190	100		Uncharacterized protein (Fragment)
comp188255_c0_seq7	tr|F1QHC5|F1QHC5_DANRE	69.74	390	105	4	258	1421	1	379	5e-155	462	379	100	phax	Uncharacterized protein
comp176655_c0_seq31	tr|F1QHE9|F1QHE9_DANRE	87.16	218	27	1	82	732	1	218	3e-105	311	218	100	ndufs7	Uncharacterized protein (Fragment)
comp194769_c0_seq221	tr|F1QHG7|F1QHG7_DANRE	66.01	606	179	7	341	2089	1	602	0	661	602	100	ikbkg	Uncharacterized protein
comp187976_c0_seq5	tr|F1QHJ3|F1QHJ3_DANRE	79.31	377	76	2	37	1161	1	377	0	621	377	100	gna13b	Uncharacterized protein
comp180435_c0_seq7	tr|F1QHK5|F1QHK5_DANRE	73.14	484	127	1	270	1712	1	484	0	742	484	100	agxt2	Uncharacterized protein (Fragment)
comp194769_c0_seq135	tr|F1QHM5|F1QHM5_DANRE	65.76	587	177	6	341	2032	1	586	0	638	586	100	ikbkg	Uncharacterized protein
comp188817_c0_seq8	tr|F1QHM8|F1QHM8_DANRE	81.15	244	43	1	332	1063	1	241	2e-147	421	241	100	apip	Methylthioribulose-1-phosphate dehydratase
comp171559_c0_seq4	tr|F1QHN1|F1QHN1_DANRE	94.55	202	11	0	68	673	1	202	3e-140	399	202	100	mad2l1	Spindle assembly checkpoint protein Mad2
comp193043_c2_seq1	tr|F1QHQ3|F1QHQ3_DANRE	97.6	208	5	0	881	1504	1	208	3e-143	427	208	100	nkain2	Uncharacterized protein
comp171789_c0_seq9	tr|F1QHR3|F1QHR3_DANRE	88.81	277	31	0	191	1021	1	277	1e-162	461	277	100	uck1	Uridine-cytidine kinase
comp179940_c2_seq7	tr|F1QHS3|F1QHS3_DANRE	96.64	446	15	0	110	1447	1	446	0	909	446	100	eif3eb	Eukaryotic translation initiation factor 3 subunit E
comp180083_c2_seq49	tr|F1QHS5|F1QHS5_DANRE	74.19	310	45	3	1870	2793	1	277	6e-152	457	277	100	arhgap12b	Uncharacterized protein (Fragment)
comp192332_c0_seq197	tr|F1QHT3|F1QHT3_DANRE	75.97	620	108	4	206	2050	1	584	0	888	584	100	pigq	Uncharacterized protein
comp193750_c0_seq24	tr|F1QHT9|F1QHT9_DANRE	91.17	487	37	1	154	1596	1	487	0	899	487	100	ddx19	Uncharacterized protein
comp192828_c1_seq76	tr|F1QHW0|F1QHW0_DANRE	83.59	463	76	0	234	1622	1	463	0	795	463	100	cyp20a1	Uncharacterized protein
comp171304_c0_seq2	tr|F1QHY6|F1QHY6_DANRE	94.34	159	9	0	176	652	1	159	5e-106	319	159	100	si:ch73-167c12.2	Uncharacterized protein
comp155404_c0_seq3	tr|F1QI16|F1QI16_DANRE	93.3	179	12	0	305	841	1	179	1e-119	346	179	100	LOC100329495	Uncharacterized protein (Fragment)
comp173217_c0_seq2	tr|F1QI18|F1QI18_DANRE	80	145	27	1	1466	1900	1	143	1e-71	234	143	100	cited1	Uncharacterized protein
comp190766_c0_seq7	tr|F1QI36|F1QI36_DANRE	82.29	1316	224	5	959	4888	1	1313	0	1853	1313	100	sall1a	Uncharacterized protein
comp181224_c1_seq20	tr|F1QI47|F1QI47_DANRE	87.75	253	31	0	304	1062	1	253	4e-128	375	253	100	tspan18a	Uncharacterized protein
comp192358_c1_seq165	tr|F1QI60|F1QI60_DANRE	81.48	540	30	2	128	1747	1	470	0	815	470	100	rufy3	Uncharacterized protein
comp191970_c2_seq65	tr|F1QI79|F1QI79_DANRE	34.68	421	190	9	438	1475	1	411	7e-43	159	411	100	zgc:56525	Uncharacterized protein
comp188546_c0_seq17	tr|F1QI88|F1QI88_DANRE	74.04	339	88	0	362	1378	1	339	2e-158	484	339	100	g6pc3	Glucose-6-phosphatase 3
comp175667_c0_seq8	tr|F1QIB4|F1QIB4_DANRE	61	400	130	2	126	1253	1	398	2e-155	451	398	100	snx15	Uncharacterized protein
comp177568_c0_seq13	tr|F1QID5|F1QID5_DANRE	79.88	338	32	1	588	1601	1	302	1e-173	502	302	100	dhrs3b	Uncharacterized protein
comp187211_c0_seq14	tr|F1QIE5|F1QIE5_DANRE	69.97	313	87	3	130	1065	1	307	2e-151	447	307	100	si:ch211-199l3.2	Galectin
comp193233_c0_seq26	tr|F1QIF3|F1QIF3_DANRE	85.19	27	4	0	677	757	1	27	8e-08	50.1	27	100	uchl1	Uncharacterized protein (Fragment)
comp186329_c0_seq4	tr|F1QII0|F1QII0_DANRE	84	275	44	0	176	1000	1	275	1e-148	424	275	100		Uncharacterized protein (Fragment)
comp170911_c0_seq5	tr|F1QII8|F1QII8_DANRE	94.06	219	13	0	106	762	1	219	3e-152	437	219	100	eif3k	Eukaryotic translation initiation factor 3 subunit K
comp164987_c0_seq2	tr|F1QIK8|F1QIK8_DANRE	72.44	156	38	4	399	857	1	154	2e-64	207	154	100	emp2	Uncharacterized protein
comp190581_c0_seq10	tr|F1QIM8|F1QIM8_DANRE	98.43	318	5	0	772	1725	1	318	0	655	318	100	rnf41	E3 ubiquitin-protein ligase NRDP1
comp194950_c0_seq377	tr|F1QIU1|F1QIU1_DANRE	78.84	723	100	6	286	2352	1	704	0	1069	704	100	rap1gap	Uncharacterized protein
comp190658_c0_seq64	tr|F1QIU7|F1QIU7_DANRE	88.19	491	58	0	76	1548	1	491	0	815	491	100	dync1li1	Uncharacterized protein
comp172692_c1_seq27	tr|F1QIZ0|F1QIZ0_DANRE	96.98	232	7	0	383	1078	1	232	5e-157	446	232	100	ulk1b	Uncharacterized protein
comp188732_c0_seq5	tr|F1QIZ3|F1QIZ3_DANRE	71.01	207	60	0	79	699	1	207	1e-92	300	207	100	LOC564200	Uncharacterized protein (Fragment)
comp175011_c0_seq3	tr|F1QJ20|F1QJ20_DANRE	93.79	306	19	0	112	1029	1	306	0	574	306	100	dimt1l	Uncharacterized protein
comp180389_c0_seq6	tr|F1QJ39|F1QJ39_DANRE	78.92	185	39	0	334	888	1	185	1e-74	237	185	100	mea1	Uncharacterized protein
comp191227_c2_seq79	tr|F1QJ66|F1QJ66_DANRE	71.22	337	95	2	144	1148	1	337	1e-168	485	337	100	ptpn6	Uncharacterized protein (Fragment)
comp178771_c0_seq83	tr|F1QJA8|F1QJA8_DANRE	86.5	200	27	0	124	723	1	200	2e-126	363	200	100	commd7	Uncharacterized protein
comp169491_c0_seq13	tr|F1QJA9|F1QJA9_DANRE	60.42	427	167	1	407	1681	1	427	3e-153	453	427	100	rassf7b	Uncharacterized protein
comp182695_c1_seq15	tr|F1QJB5|F1QJB5_DANRE	63.59	563	163	7	119	1798	1	524	0	583	524	100	bin2b	Uncharacterized protein
comp181120_c0_seq1	tr|F1QJE2|F1QJE2_DANRE	91.68	469	38	1	429	1832	1	469	0	905	469	100	stk38b	Uncharacterized protein
comp192805_c0_seq45	tr|F1QJH8|F1QJH8_DANRE	62.97	1199	359	19	215	3694	1	1153	0	1330	1153	100	anln	Uncharacterized protein
comp181030_c0_seq14	tr|F1QJM0|F1QJM0_DANRE	66.79	274	91	0	228	1049	1	274	2e-127	377	274	100	zgc:162780	Uncharacterized protein
comp180973_c0_seq5	tr|F1QJU2|F1QJU2_DANRE	87.31	843	102	3	443	2962	1	841	0	1512	841	100	lrrc8db	Uncharacterized protein
comp182746_c0_seq35	tr|F1QJU6|F1QJU6_DANRE	91.3	655	57	0	34	1998	1	655	0	1222	655	100	prkcg	Protein kinase C (Fragment)
comp176377_c0_seq6	tr|F1QJV7|F1QJV7_DANRE	76.27	118	28	0	17	370	1	118	7e-53	167	118	100	ddt	Uncharacterized protein
comp188257_c0_seq3	tr|F1QK36|F1QK36_DANRE	83.53	431	69	2	530	1819	1	430	0	700	430	100	uhmk1	Uncharacterized protein
comp175989_c0_seq1	tr|F1QK83|F1QK83_DANRE	75.73	239	58	0	305	1021	1	239	3e-111	339	239	100	arv1	Uncharacterized protein
comp161505_c0_seq4	tr|F1QKD4|F1QKD4_DANRE	80.9	398	73	3	266	1456	1	396	0	603	396	100	gfi1ab	Uncharacterized protein
comp191049_c0_seq29	tr|F1QKD7|F1QKD7_DANRE	59.61	307	119	2	218	1135	1	303	4e-126	377	303	100	si:ch211-138a11.5	Uncharacterized protein
comp180855_c0_seq6	tr|F1QKE9|F1QKE9_DANRE	80.54	149	29	0	129	575	1	149	5e-65	212	149	100	mrpl20	Uncharacterized protein
comp186770_c0_seq30	tr|F1QKI4|F1QKI4_DANRE	88.84	242	27	0	133	858	1	242	1e-159	458	242	100	zgc:56576	Uncharacterized protein
comp184843_c0_seq16	tr|F1QKJ6|F1QKJ6_DANRE	68.14	226	71	1	105	782	1	225	6e-111	332	225	100	rpain	Uncharacterized protein
comp189913_c0_seq143	tr|F1QKM2|F1QKM2_DANRE	72.73	121	32	1	419	781	1	120	6e-41	143	120	100	ghitm	Uncharacterized protein (Fragment)
comp179113_c0_seq2	tr|F1QKN1|F1QKN1_DANRE	75.35	288	68	1	485	1348	1	285	3e-139	412	285	100	ppp1r3da	Uncharacterized protein
comp186626_c0_seq4	tr|F1QKP6|F1QKP6_DANRE	97.97	591	12	0	260	2032	1	591	0	1209	591	100	enc1	Uncharacterized protein
comp181871_c0_seq31	tr|F1QKP8|F1QKP8_DANRE	67.4	227	72	2	622	1302	1	225	7e-105	325	225	100	rpz2	Uncharacterized protein
comp188808_c0_seq84	tr|F1QKR3|F1QKR3_DANRE	83.18	214	36	0	709	1350	1	214	9e-126	372	214	100	LOC100007282	Uncharacterized protein (Fragment)
comp194874_c0_seq21	tr|F1QKS3|F1QKS3_DANRE	80.77	468	87	2	601	1998	1	467	0	706	467	100	chrnb3a	Uncharacterized protein
comp181911_c0_seq5	tr|F1QKS9|F1QKS9_DANRE	65.52	87	30	0	68	328	1	87	1e-36	132	87	100	mrps21	Uncharacterized protein
comp173922_c0_seq19	tr|F1QKT6|F1QKT6_DANRE	85.18	425	60	2	89	1354	1	425	0	732	425	100	prim1	DNA primase
comp194334_c1_seq30	tr|F1QKU5|F1QKU5_DANRE	72.99	685	178	4	65	2110	1	681	0	1055	681	100	gfpt2	Uncharacterized protein
comp190568_c2_seq2	tr|F1QKV3|F1QKV3_DANRE	94.64	224	12	0	101	772	1	224	1e-124	359	224	100	zgc:103697	Uncharacterized protein
comp185814_c0_seq11	tr|F1QKX3|F1QKX3_DANRE	84.78	230	35	0	1159	1848	1	230	1e-131	405	230	100	slc11a2	Uncharacterized protein (Fragment)
comp192991_c0_seq92	tr|F1QL42|F1QL42_DANRE	86.61	448	59	1	358	1701	1	447	0	712	447	100	ubtf	Uncharacterized protein
comp193392_c1_seq3	tr|F1QL43|F1QL43_DANRE	93.14	277	19	0	147	977	1	277	4e-176	527	277	100	rsu1	Uncharacterized protein
comp186023_c1_seq102	tr|F1QL47|F1QL47_DANRE	72.05	458	122	3	136	1506	1	453	0	669	453	100	traip	Uncharacterized protein
comp193469_c0_seq4	tr|F1QLC1|F1QLC1_DANRE	87.63	582	70	1	1158	2897	1	582	0	1016	582	100	zgc:172180	Uncharacterized protein
comp193140_c0_seq2	tr|F1QLC4|F1QLC4_DANRE	85.17	317	41	4	273	1208	1	316	3e-169	507	316	100	znf367	Zinc finger protein 367
comp175118_c0_seq6	tr|F1QLC8|F1QLC8_DANRE	75.2	254	62	1	23	781	1	254	8e-135	397	254	100	adob	Uncharacterized protein
comp181522_c0_seq13	tr|F1QLH1|F1QLH1_DANRE	86.98	192	25	0	126	701	1	192	2e-122	363	192	100	ppifb	Peptidyl-prolyl cis-trans isomerase
comp190597_c0_seq11	tr|F1QLR1|F1QLR1_DANRE	75.14	177	39	2	1579	2094	1	177	2e-88	279	177	100	cox4i2	Uncharacterized protein
comp191654_c2_seq11	tr|F1QLT9|F1QLT9_DANRE	85.63	661	95	0	72	2054	1	661	0	1127	661	100	rars	Uncharacterized protein
comp189781_c0_seq8	tr|F1QLW8|F1QLW8_DANRE	79.82	659	115	6	24	1964	1	653	0	888	653	100	ddx18	Uncharacterized protein
comp189320_c0_seq1	tr|F1QM44|F1QM44_DANRE	71.92	527	146	2	347	1924	1	526	0	682	526	100	faah2b	Fatty-acid amide hydrolase 2-B
comp125160_c0_seq1	tr|F1QMB1|F1QMB1_DANRE	78	300	62	3	286	1182	1	297	3e-146	424	297	100	hmx3	Homeobox protein HMX3
comp191172_c0_seq3	tr|F1QMC4|F1QMC4_DANRE	83.4	253	42	0	404	1162	1	253	2e-124	392	253	100	zgc:114200	Uncharacterized protein
comp192022_c0_seq9	tr|F1QMC6|F1QMC6_DANRE	86.36	176	23	1	145	669	1	176	4e-105	312	176	100	got1	Uncharacterized protein
comp190782_c0_seq5	tr|F1QMC7|F1QMC7_DANRE	70	340	95	2	250	1248	1	340	3e-129	387	340	100	ccdc106b	Uncharacterized protein
comp195053_c0_seq20	tr|F1QMD0|F1QMD0_DANRE	71.39	353	101	0	51	1109	1	353	3e-178	528	353	100	si:ch211-236p22.1	Uncharacterized protein (Fragment)
comp188177_c0_seq9	tr|F1QMD5|F1QMD5_DANRE	95.29	297	14	0	35	925	1	297	0	564	297	100	pptc7b	Uncharacterized protein
comp179187_c0_seq41	tr|F1QMF0|F1QMF0_DANRE	97.56	328	8	0	587	1570	1	328	0	672	328	100	ca10a	Uncharacterized protein
comp181016_c0_seq6	tr|F1QMG5|F1QMG5_DANRE	57.89	266	61	5	236	1000	1	226	1e-81	260	226	100	hes6	Uncharacterized protein
comp187605_c0_seq7	tr|F1QMN8|F1QMN8_DANRE	60.87	994	380	6	1189	4158	1	989	0	1098	989	100	tlr21	Uncharacterized protein
comp172468_c0_seq9	tr|F1QMV3|F1QMV3_DANRE	92.99	157	11	0	285	755	1	157	1e-102	310	157	100	trappc6b	Uncharacterized protein
comp168580_c0_seq30	tr|F1QMW2|F1QMW2_DANRE	54.21	463	151	8	236	1615	1	405	7e-167	484	405	100	xiap	Uncharacterized protein
comp191368_c1_seq5	tr|F1QMY9|F1QMY9_DANRE	57.32	1099	430	16	375	3611	1	1080	0	860	1080	100	nrip1a	Uncharacterized protein
comp181336_c0_seq21	tr|F1QMZ6|F1QMZ6_DANRE	95.34	193	9	0	295	873	1	193	2e-128	387	193	100	ncalda	Neurocalcin-delta A
comp191814_c0_seq24	tr|F1QN02|F1QN02_DANRE	88.12	303	33	3	953	1852	1	303	0	522	303	100	cct2	Uncharacterized protein (Fragment)
comp179046_c0_seq5	tr|F1QN22|F1QN22_DANRE	62.23	188	65	3	200	748	1	187	1e-73	239	187	100	mrps23	Uncharacterized protein
comp181371_c1_seq7	tr|F1QN32|F1QN32_DANRE	74.09	301	72	2	428	1324	1	297	4e-113	349	297	100	supt3h	Uncharacterized protein (Fragment)
comp175789_c0_seq4	tr|F1QN72|F1QN72_DANRE	72.08	240	67	0	130	849	1	240	5e-127	372	240	100	gsto1	Uncharacterized protein
comp191085_c1_seq14	tr|F1QNA0|F1QNA0_DANRE	81.3	1027	188	2	151	3231	1	1023	0	1729	1023	100	pitrm1	Presequence protease, mitochondrial
comp180681_c0_seq1	tr|F1QNC2|F1QNC2_DANRE	90.5	505	44	3	55	1563	1	503	0	892	503	100	si:dkey-42d18.2	Uncharacterized protein
comp193648_c0_seq16	tr|F1QNC3|F1QNC3_DANRE	80	240	44	2	135	854	1	236	4e-141	402	236	100	lin37	Uncharacterized protein
comp174942_c0_seq1	tr|F1QNC7|F1QNC7_DANRE	45.51	301	138	7	358	1242	1	281	2e-77	249	281	100	zgc:158398	Uncharacterized protein
comp183684_c1_seq3	tr|F1QNE7|F1QNE7_DANRE	94.98	219	11	0	33	689	1	219	2e-151	433	219	100	trappc4	Uncharacterized protein
comp183899_c0_seq3	tr|F1QNH9|F1QNH9_DANRE	75.7	712	172	1	554	2686	1	712	0	1065	712	100	islr2	Uncharacterized protein
comp179016_c0_seq9	tr|F1QNS9|F1QNS9_DANRE	68.02	394	120	2	320	1486	1	393	0	565	393	100	rpz3	Uncharacterized protein
comp194563_c0_seq56	tr|F1QNW1|F1QNW1_DANRE	50.75	869	308	26	2065	4536	1	794	0	582	794	100	zc3h11a	Uncharacterized protein
comp177107_c1_seq4	tr|F1QNW9|F1QNW9_DANRE	91.57	261	22	0	245	1027	1	261	1e-167	474	261	100	lppr2a	Uncharacterized protein (Fragment)
comp151609_c0_seq1	tr|F1QNX6|F1QNX6_DANRE	81.9	210	38	0	34	663	1	210	4e-128	365	210	100	gpx8	Glutathione peroxidase
comp190370_c1_seq23	tr|F1QNZ3|F1QNZ3_DANRE	56.7	358	133	7	628	1668	1	347	2e-80	268	347	100	zgc:162431	Uncharacterized protein
comp191087_c0_seq13	tr|F1QPA3|F1QPA3_DANRE	71.77	1254	327	14	744	4490	1	1232	0	1619	1232	100	LOC796115	Uncharacterized protein (Fragment)
comp186798_c0_seq83	tr|F1QPA7|F1QPA7_DANRE	76.98	443	71	2	100	1428	1	412	0	714	412	100	aarsd1	Alanyl-tRNA-editing protein Aarsd1
comp187375_c0_seq15	tr|F1QPD4|F1QPD4_DANRE	74.77	650	154	3	96	2030	1	645	0	1013	645	100	zdhhc13	Palmitoyltransferase
comp192233_c0_seq45	tr|F1QPE9|F1QPE9_DANRE	81.69	213	39	0	1270	1908	1	213	2e-106	333	213	100	pddc1	Parkinson disease 7 domain-containing protein 1
comp189719_c0_seq15	tr|F1QPF3|F1QPF3_DANRE	87.47	391	41	1	145	1317	1	383	0	655	383	100	cers6	Uncharacterized protein
comp171007_c0_seq5	tr|F1QPG3|F1QPG3_DANRE	85.09	114	17	0	367	708	1	114	5e-31	119	114	100	sst1.1	Uncharacterized protein
comp193016_c0_seq123	tr|F1QPP5|F1QPP5_DANRE	83.83	439	31	1	226	1542	1	399	0	694	399	100	pcid2	PCI domain-containing protein 2
comp189194_c0_seq24	tr|F1QPP6|F1QPP6_DANRE	89.3	589	61	1	498	2264	1	587	0	1095	587	100	slc17a6a	Vesicular glutamate transporter 2.2
comp181034_c0_seq2	tr|F1QPT2|F1QPT2_DANRE	79.74	232	47	0	478	1173	1	232	2e-101	308	232	100	tspan4b	Uncharacterized protein
comp166785_c0_seq1	tr|F1QPT9|F1QPT9_DANRE	78.99	457	86	2	130	1470	1	457	0	659	457	100	zgc:162595	Uncharacterized protein
comp184677_c3_seq9	tr|F1QPU0|F1QPU0_DANRE	88.95	172	19	0	166	681	1	172	1e-105	318	172	100	snx24	Uncharacterized protein
comp190780_c1_seq61	tr|F1QPV5|F1QPV5_DANRE	79.63	216	44	0	215	862	1	216	3e-129	371	216	100	gstz1	Uncharacterized protein
comp193399_c0_seq6	tr|F1QPX5|F1QPX5_DANRE	86.84	1292	165	3	710	4570	1	1292	0	2334	1292	100	LOC566220	Uncharacterized protein (Fragment)
comp190144_c1_seq4	tr|F1QPY7|F1QPY7_DANRE	94.74	76	4	0	2703	2930	1	76	4e-41	148	76	100	zgc:103688	Uncharacterized protein
comp179335_c0_seq2	tr|F1QQ16|F1QQ16_DANRE	95.51	535	24	0	106	1710	1	535	0	1037	535	100	ddb1	Uncharacterized protein
comp166285_c0_seq6	tr|F1QQ17|F1QQ17_DANRE	90.34	238	23	0	556	1269	1	238	1e-157	454	238	100	zgc:136360	Uncharacterized protein
comp168651_c0_seq2	tr|F1QQ39|F1QQ39_DANRE	94.12	153	9	0	200	658	1	153	1e-103	305	153	100	zgc:66286	Uncharacterized protein (Fragment)
comp188580_c0_seq2	tr|F1QQ70|F1QQ70_DANRE	88.63	211	24	0	107	739	1	211	4e-130	392	211	100	fkbp14	Uncharacterized protein
comp182706_c0_seq9	tr|F1QQD0|F1QQD0_DANRE	65.42	506	153	5	421	1872	1	506	3e-156	470	506	100	ccdc82	Uncharacterized protein
comp176816_c1_seq13	tr|F1QQH5|F1QQH5_DANRE	72.49	269	64	3	163	942	1	268	2e-115	343	268	100		Uncharacterized protein (Fragment)
comp179068_c0_seq9	tr|F1QQI6|F1QQI6_DANRE	91.71	579	48	0	58	1794	1	579	0	1018	579	100	tomm70a	Uncharacterized protein
comp192396_c2_seq22	tr|F1QQK5|F1QQK5_DANRE	60.38	371	105	5	469	1575	1	331	5e-138	411	331	100	nudt22	Uncharacterized protein
comp183034_c0_seq8	tr|F1QQN0|F1QQN0_DANRE	63.22	329	117	1	257	1243	1	325	6e-116	364	325	100	hcar1-3	Uncharacterized protein
comp176325_c0_seq36	tr|F1QQR6|F1QQR6_DANRE	66.54	810	193	12	2435	4840	1	740	0	1016	740	100	fbxo30a	Uncharacterized protein
comp187096_c0_seq17	tr|F1QQU8|F1QQU8_DANRE	69.1	301	89	2	1365	2255	1	301	8e-116	356	301	100	bccip	Protein BCCIP homolog
comp184518_c2_seq23	tr|F1QQW7|F1QQW7_DANRE	97.95	293	6	0	80	958	1	293	0	597	293	100	ccdc101	Uncharacterized protein
comp183360_c1_seq3	tr|F1QQY8|F1QQY8_DANRE	85.29	238	35	0	28	741	1	238	7e-150	427	238	100	coq10b	Coenzyme Q-binding protein COQ10 homolog B, mitochondrial
comp175850_c0_seq22	tr|F1QR49|F1QR49_DANRE	93.51	262	8	1	126	911	1	253	3e-155	448	253	100	smad4	Uncharacterized protein (Fragment)
comp176822_c0_seq1	tr|F1QR65|F1QR65_DANRE	49.15	295	85	7	54	935	1	231	8e-70	234	231	100	zgc:114173	Uncharacterized protein
comp180023_c1_seq13	tr|F1QRB2|F1QRB2_DANRE	86.07	359	47	1	98	1165	1	359	0	645	359	100	LOC100334103	Uncharacterized protein (Fragment)
comp193187_c0_seq3	tr|F1QRB3|F1QRB3_DANRE	61.94	155	49	2	349	804	1	148	1e-49	172	148	100	zgc:110852	Uncharacterized protein (Fragment)
comp167131_c0_seq5	tr|F1QRB8|F1QRB8_DANRE	70.66	392	115	0	63	1238	1	392	0	587	392	100	serpine1	Plasminogen activator inhibitor 1
comp188051_c0_seq34	tr|F1QRE0|F1QRE0_DANRE	79.72	434	86	1	187	1488	1	432	0	711	432	100	orc4	Uncharacterized protein
comp191362_c0_seq63	tr|F1QRF8|F1QRF8_DANRE	81.9	221	39	1	289	948	1	221	7e-103	327	221	100	atad3b	Uncharacterized protein
comp195140_c0_seq115	tr|F1QRG3|F1QRG3_DANRE	62.59	401	147	3	2497	3696	1	399	5e-160	488	399	100	LOC570784	Uncharacterized protein (Fragment)
comp178821_c0_seq31	tr|F1QRI4|F1QRI4_DANRE	60.18	221	75	5	1189	1851	1	208	1e-72	238	208	100	ilf3a	Uncharacterized protein (Fragment)
comp178285_c0_seq8	tr|F1QRJ2|F1QRJ2_DANRE	92.43	423	32	0	619	1887	1	423	0	826	423	100	ttll1	Uncharacterized protein
comp187359_c0_seq3	tr|F1QRL9|F1QRL9_DANRE	93.21	501	34	0	159	1661	1	501	0	928	501	100	sf3a3	Uncharacterized protein
comp182805_c0_seq11	tr|F1QRP9|F1QRP9_DANRE	47.06	221	85	7	641	1261	1	203	1e-41	152	203	100	zgc:113184	Uncharacterized protein
comp182066_c0_seq10	tr|F1QRR5|F1QRR5_DANRE	85.53	76	11	0	1484	1711	1	76	2e-37	139	76	100		Uncharacterized protein (Fragment)
comp193931_c0_seq1	tr|F1QRT0|F1QRT0_DANRE	76.05	167	39	1	1015	1515	1	166	4e-84	264	166	100	sgta	Uncharacterized protein
comp187814_c0_seq93	tr|F1QRT8|F1QRT8_DANRE	83.73	166	27	0	205	702	1	166	3e-82	267	166	100	tmem68	Uncharacterized protein
comp189827_c0_seq7	tr|F1QRU6|F1QRU6_DANRE	90.08	242	23	1	540	1265	1	241	3e-135	422	241	100	clic1	Uncharacterized protein
comp182450_c2_seq54	tr|F1QRW0|F1QRW0_DANRE	82.85	449	77	0	23	1369	1	449	0	794	449	100	si:dkey-98f17.5	Uncharacterized protein
comp178982_c0_seq3	tr|F1QRW6|F1QRW6_DANRE	58.32	475	140	5	537	1949	1	421	7e-180	524	421	100	ccdc51	Uncharacterized protein
comp174185_c1_seq9	tr|F1QS16|F1QS16_DANRE	86.43	221	30	0	148	810	1	221	2e-142	408	221	100	pid1	Uncharacterized protein
comp193292_c0_seq2	tr|F1QS23|F1QS23_DANRE	73.1	145	39	0	449	883	1	145	6e-68	228	145	100	gig2o	Uncharacterized protein (Fragment)
comp179676_c0_seq4	tr|F1QS33|F1QS33_DANRE	65.79	304	102	2	314	1219	1	304	9e-135	398	304	100		Uncharacterized protein (Fragment)
comp186963_c0_seq10	tr|F1QS38|F1QS38_DANRE	97.07	307	8	1	1109	2026	1	307	0	614	307	100	ddb1	Uncharacterized protein
comp181636_c0_seq4	tr|F1QS48|F1QS48_DANRE	86.49	296	38	1	1396	2277	1	296	7e-133	403	296	100	LOC559111	Uncharacterized protein
comp179524_c0_seq15	tr|F1QS97|F1QS97_DANRE	68.51	235	66	2	1109	1789	1	235	6e-104	325	235	100	hvcn1	Voltage-gated hydrogen channel 1
comp186477_c0_seq24	tr|F1QSB3|F1QSB3_DANRE	66.54	266	89	0	86	883	1	266	3e-116	350	266	100	srprb	Uncharacterized protein
comp193145_c0_seq12	tr|F1QSH0|F1QSH0_DANRE	68.12	298	74	4	850	1707	1	289	2e-117	366	289	100	march1	Uncharacterized protein
comp171926_c0_seq11	tr|F1QSI4|F1QSI4_DANRE	60.41	341	94	6	11	1024	1	303	1e-137	401	303	100	endou	Uncharacterized protein
comp189472_c2_seq44	tr|F1QSI6|F1QSI6_DANRE	91.19	386	6	1	175	1332	1	358	3e-139	410	358	100	ssbp4	Uncharacterized protein
comp185343_c0_seq2	tr|F1QSI9|F1QSI9_DANRE	63.6	500	158	9	547	2019	1	485	0	607	485	100	slc3a2a	Uncharacterized protein
comp186086_c1_seq4	tr|F1QSJ0|F1QSJ0_DANRE	84.29	140	15	1	192	611	1	133	3e-81	247	133	100	zgc:103586	Uncharacterized protein
comp175851_c0_seq22	tr|F1QSK5|F1QSK5_DANRE	100	182	0	0	376	921	1	182	9e-117	340	182	100	dctn5	Uncharacterized protein
comp170013_c1_seq11	tr|F1QSN9|F1QSN9_DANRE	81.59	201	34	1	146	748	1	198	2e-121	351	198	100	nmrk2	Uncharacterized protein
comp182389_c0_seq11	tr|F1QSP8|F1QSP8_DANRE	77.47	293	33	1	163	1041	1	260	2e-149	437	260	100	prdx4	Uncharacterized protein
comp189909_c0_seq14	tr|F1QSR6|F1QSR6_DANRE	92.12	457	35	1	113	1480	1	457	0	830	457	100	ppp2r3c	Serine/threonine-protein phosphatase 2A regulatory subunit B subunit gamma
comp182144_c2_seq9	tr|F1QSS1|F1QSS1_DANRE	70.97	341	99	0	859	1881	1	341	9e-176	513	341	100	zgc:153041	Uncharacterized protein (Fragment)
comp180984_c0_seq24	tr|F1QST7|F1QST7_DANRE	88.36	550	26	2	778	2427	1	512	0	926	512	100	rbbp5	Uncharacterized protein
comp178524_c0_seq26	tr|F1QSU6|F1QSU6_DANRE	72.04	372	88	5	831	1922	1	364	3e-139	420	364	100	tmeff1b	Uncharacterized protein
comp188590_c1_seq30	tr|F1QSV0|F1QSV0_DANRE	63.3	455	162	3	369	1727	1	452	0	529	452	100	ecsit	Evolutionarily conserved-signaling intermediate in Toll pathway, mitochondrial
comp190060_c0_seq9	tr|F1QSV8|F1QSV8_DANRE	89.37	715	76	0	391	2535	1	715	0	1209	715	100	im:7143453	Uncharacterized protein
comp144848_c0_seq5	tr|F1QT04|F1QT04_DANRE	68.66	67	21	0	371	571	1	67	2e-29	108	67	100		Uncharacterized protein (Fragment)
comp177835_c0_seq20	tr|F1QT63|F1QT63_DANRE	72.33	206	54	2	191	805	1	204	2e-57	188	204	100	sarnp	Uncharacterized protein
comp166802_c0_seq6	tr|F1QT96|F1QT96_DANRE	67.19	64	21	0	1508	1699	1	64	3e-24	99	64	100	zgc:110155	Uncharacterized protein (Fragment)
comp178927_c1_seq1	tr|F1QTC0|F1QTC0_DANRE	77.38	451	99	3	121	1470	1	449	0	680	449	100	pbrm1l	Uncharacterized protein
comp164589_c0_seq4	tr|F1QTJ2|F1QTJ2_DANRE	98.59	142	2	0	366	791	1	142	9e-98	297	142	100	txnl4a	Uncharacterized protein
comp30752_c0_seq1	tr|F1QTK7|F1QTK7_DANRE	48.39	403	201	5	22	1224	1	398	8e-117	352	398	100	dnaja1	Uncharacterized protein
comp182137_c2_seq11	tr|F1QTR0|F1QTR0_DANRE	83.33	396	63	2	539	1717	1	396	0	693	396	100	zgc:123248	Uncharacterized protein
comp187973_c0_seq1	tr|F1QTS0|F1QTS0_DANRE	73.65	296	63	2	601	1488	1	281	1e-146	439	281	100		Uncharacterized protein (Fragment)
comp187538_c0_seq7	tr|F1QTS2|F1QTS2_DANRE	78.69	305	61	1	556	1470	1	301	3e-153	444	301	100	tcea2	Uncharacterized protein
comp181077_c0_seq1	tr|F1QTS7|F1QTS7_DANRE	89.22	167	18	0	242	742	1	167	7e-80	261	167	100	cetn3	Uncharacterized protein
comp195599_c0_seq77	tr|F1QTY6|F1QTY6_DANRE	73.35	559	148	1	932	2608	1	558	0	848	558	100	apeh	Uncharacterized protein (Fragment)
comp192676_c0_seq9	tr|F1QU69|F1QU69_DANRE	64.34	429	142	3	699	1979	1	420	0	537	420	100	mrps30	Uncharacterized protein
comp188341_c0_seq8	tr|F1QU95|F1QU95_DANRE	76.25	299	71	0	165	1061	1	299	4e-160	466	299	100	ccng1	Uncharacterized protein
comp188917_c1_seq49	tr|F1QUA1|F1QUA1_DANRE	72.43	370	41	3	97	1206	1	309	0	516	309	100	usf1	Uncharacterized protein
comp185002_c2_seq7	tr|F1QUA8|F1QUA8_DANRE	77.46	142	31	1	193	618	1	141	2e-75	234	141	100	zgc:158420	Uncharacterized protein (Fragment)
comp191709_c0_seq32	tr|F1QUC2|F1QUC2_DANRE	94.58	719	39	0	223	2379	1	719	0	1436	719	100	ext2	Uncharacterized protein
comp191155_c0_seq29	tr|F1QUC3|F1QUC3_DANRE	86.02	322	35	1	1790	2755	1	312	3e-149	457	312	100	nkx6.1	Uncharacterized protein
comp194801_c0_seq1	tr|F1QUE8|F1QUE8_DANRE	68.49	311	89	4	211	1122	1	309	1e-156	450	309	100	surf1	Uncharacterized protein
comp193561_c1_seq24	tr|F1QUJ9|F1QUJ9_DANRE	85.86	290	40	1	203	1069	1	290	2e-173	513	290	100	ubfd1	Uncharacterized protein
comp187272_c1_seq156	tr|F1QUL6|F1QUL6_DANRE	79.52	293	60	0	2065	2943	1	293	2e-159	492	293	100	afmid	Kynurenine formamidase
comp187201_c0_seq5	tr|F1QUL7|F1QUL7_DANRE	62.21	262	99	0	95	880	1	262	1e-111	335	262	100	zgc:64002	Uncharacterized protein
comp185984_c1_seq36	tr|F1QUM4|F1QUM4_DANRE	84.11	516	82	0	372	1919	1	516	0	901	516	100	dhcr24	Uncharacterized protein
comp193675_c0_seq4	tr|F1QUP1|F1QUP1_DANRE	75.33	227	56	0	429	1109	1	227	2e-114	359	227	100	rpz	Uncharacterized protein
comp190974_c1_seq8	tr|F1QUP8|F1QUP8_DANRE	80.79	203	35	2	36	638	1	201	8e-113	328	201	100		Uncharacterized protein (Fragment)
comp191340_c1_seq230	tr|F1QUS9|F1QUS9_DANRE	98.38	1110	18	0	1211	4540	1	1110	0	2264	1110	100	usp7	Ubiquitin carboxyl-terminal hydrolase
comp176475_c0_seq13	tr|F1QUT5|F1QUT5_DANRE	96.75	431	14	0	114	1406	1	431	0	811	431	100	tfap2a	Uncharacterized protein
comp173128_c1_seq8	tr|F1QUV1|F1QUV1_DANRE	96.88	192	5	1	70	642	1	192	4e-136	389	192	100	LOC799266	Uncharacterized protein (Fragment)
comp175730_c0_seq3	tr|F1QV43|F1QV43_DANRE	85.49	1020	142	4	1344	4397	1	1016	0	1627	1016	100	tshz2	Uncharacterized protein (Fragment)
comp189437_c1_seq6	tr|F1QV52|F1QV52_DANRE	82.48	565	98	1	80	1771	1	565	0	977	565	100	cybb	Uncharacterized protein
comp180594_c0_seq11	tr|F1QV61|F1QV61_DANRE	78.93	299	56	2	777	1655	1	298	4e-146	427	298	100	plekha3	Uncharacterized protein
comp188791_c0_seq3	tr|F1QV73|F1QV73_DANRE	78.2	344	64	4	454	1455	1	343	3e-110	341	343	100	ino80b	Uncharacterized protein
comp193431_c0_seq23	tr|F1QV78|F1QV78_DANRE	49.51	616	269	17	170	1993	1	582	4e-156	483	582	100	si:ch211-89o9.6	Uncharacterized protein
comp192667_c0_seq47	tr|F1QVB9|F1QVB9_DANRE	69.81	1146	329	7	1199	4615	1	1136	0	1601	1136	100	LOC566455	Delta-like protein (Fragment)
comp176431_c0_seq9	tr|F1QVC4|F1QVC4_DANRE	71.7	523	99	7	69	1610	1	483	0	700	483	100	chrna3	Uncharacterized protein (Fragment)
comp177467_c0_seq8	tr|F1QVE4|F1QVE4_DANRE	82.18	174	31	0	54	575	1	174	2e-103	302	174	100	eef1e1	Uncharacterized protein (Fragment)
comp187422_c0_seq37	tr|F1QVG5|F1QVG5_DANRE	72.12	312	87	0	61	996	1	312	3e-150	459	312	100	gpc1b	Uncharacterized protein (Fragment)
comp191848_c0_seq1	tr|F1QVG9|F1QVG9_DANRE	89.86	927	94	0	21	2801	1	927	0	1768	927	100	vps11	Uncharacterized protein
comp193190_c0_seq5	tr|F1QVH3|F1QVH3_DANRE	87.26	212	27	0	339	974	1	212	2e-117	350	212	100	ebag9	Uncharacterized protein
comp189158_c1_seq10	tr|F1QVI1|F1QVI1_DANRE	82.88	222	37	1	105	767	1	222	1e-118	346	222	100	si:dkey-226m8.10	Uncharacterized protein
comp185983_c1_seq10	tr|F1QVJ7|F1QVJ7_DANRE	84.31	274	16	1	168	989	1	247	1e-160	462	247	100	stoml2	Uncharacterized protein
comp185055_c0_seq22	tr|F1QVN6|F1QVN6_DANRE	60.39	467	127	3	384	1784	1	409	5e-167	491	409	100	zfyve27	Uncharacterized protein
comp192644_c2_seq1	tr|F1QVP4|F1QVP4_DANRE	85.23	995	146	1	320	3304	1	994	0	1686	994	100	mfhas1	Uncharacterized protein (Fragment)
comp190199_c0_seq5	tr|F1QVQ3|F1QVQ3_DANRE	78.31	189	41	0	157	723	1	189	4e-67	227	189	100	tp53i11b	Uncharacterized protein
comp175712_c0_seq5	tr|F1QVU2|F1QVU2_DANRE	80.54	298	58	0	239	1132	1	298	4e-156	452	298	100	lztfl1	Uncharacterized protein
comp178798_c0_seq2	tr|F1QW05|F1QW05_DANRE	76.79	224	51	1	94	765	1	223	8e-123	357	223	100	coq7	Uncharacterized protein
comp173884_c0_seq6	tr|F1QW12|F1QW12_DANRE	74.72	447	90	4	24	1316	1	440	0	647	440	100	kremen1	Uncharacterized protein (Fragment)
comp133880_c0_seq1	tr|F1QW74|F1QW74_DANRE	90.68	322	30	0	289	1254	1	322	0	618	322	100	degs2	Uncharacterized protein
comp183375_c0_seq5	tr|F1QWA3|F1QWA3_DANRE	75	284	65	3	264	1106	1	281	2e-137	413	281	100	sb:cb54	Uncharacterized protein (Fragment)
comp192394_c2_seq69	tr|F1QWA6|F1QWA6_DANRE	66.67	411	127	5	225	1448	1	404	2e-164	480	404	100	zfyve19	Uncharacterized protein
comp186337_c0_seq75	tr|F1QWB9|F1QWB9_DANRE	78.37	356	77	0	169	1236	1	356	0	605	356	100	st3gal3b	Uncharacterized protein
comp168658_c0_seq6	tr|F1QWH0|F1QWH0_DANRE	68.75	144	42	2	786	1214	1	142	2e-24	100	142	100	eva1bb	Uncharacterized protein (Fragment)
comp194171_c1_seq17	tr|F1QWH4|F1QWH4_DANRE	80.23	349	69	0	1073	2119	1	349	0	592	349	100	lama2	Uncharacterized protein
comp185870_c0_seq32	tr|F1QWJ5|F1QWJ5_DANRE	90.63	395	37	0	466	1650	1	395	0	657	395	100	map2k2b	Uncharacterized protein
comp80180_c0_seq1	tr|F1QWL0|F1QWL0_DANRE	82.28	158	27	1	47	520	1	157	2e-83	249	157	100	cplx4c	Uncharacterized protein
comp192027_c1_seq23	tr|F1QWL9|F1QWL9_DANRE	47.96	98	50	1	648	938	1	98	9e-22	92	98	100	bpifcl	Uncharacterized protein (Fragment)
comp178922_c0_seq56	tr|F1QWP9|F1QWP9_DANRE	77.93	299	66	0	295	1191	1	299	3e-149	433	299	100	slc35d2	Uncharacterized protein (Fragment)
comp194917_c0_seq49	tr|F1QWT4|F1QWT4_DANRE	50.62	401	157	7	118	1209	1	397	3e-97	318	397	100	herpud2	Homocysteine-responsive endoplasmic reticulum-resident ubiquitin-like domain member 2 protein
comp184526_c0_seq2	tr|F1QWW8|F1QWW8_DANRE	89.42	359	38	0	238	1314	1	359	0	607	359	100	kdsr	Uncharacterized protein
comp161332_c0_seq2	tr|F1QWY1|F1QWY1_DANRE	57.44	484	176	7	163	1578	1	466	2e-163	483	466	100	nfe2	Uncharacterized protein
comp182825_c0_seq30	tr|F1QX12|F1QX12_DANRE	81.43	350	58	1	236	1264	1	350	0	588	350	100	ggps1	Uncharacterized protein
comp189751_c0_seq26	tr|F1QX17|F1QX17_DANRE	89.17	120	13	0	1372	1731	1	120	8e-69	230	120	100		Uncharacterized protein (Fragment)
comp187709_c0_seq3	tr|F1QX19|F1QX19_DANRE	85.99	471	63	1	363	1775	1	468	0	815	468	100	zmpste24	Uncharacterized protein
comp193841_c1_seq157	tr|F1QX50|F1QX50_DANRE	84.83	547	38	1	57	1697	1	502	0	917	502	100	kat8	Uncharacterized protein
comp180197_c0_seq19	tr|F1QX65|F1QX65_DANRE	77.47	293	65	1	1637	2512	1	293	8e-160	489	293	100	tmem129	Transmembrane protein 129 (Fragment)
comp190133_c0_seq3	tr|F1QXI2|F1QXI2_DANRE	70.02	637	169	7	727	2631	1	617	0	783	617	100	xrcc1	Uncharacterized protein
comp167833_c0_seq4	tr|F1QXM4|F1QXM4_DANRE	82.94	211	36	0	115	747	1	211	3e-131	380	211	100	gins3	Uncharacterized protein
comp185363_c0_seq24	tr|F1QXN6|F1QXN6_DANRE	84.87	641	95	2	61	1983	1	639	0	1095	639	100	tbc1d17	Uncharacterized protein
comp184622_c0_seq36	tr|F1QXP5|F1QXP5_DANRE	85.55	934	135	0	160	2961	1	934	0	1589	934	100	mthfd1b	Uncharacterized protein
comp180153_c3_seq2	tr|F1QXS4|F1QXS4_DANRE	57.8	391	108	5	73	1242	1	335	5e-131	388	335	100	zgc:114118	Uncharacterized protein
comp192753_c0_seq37	tr|F1QXV8|F1QXV8_DANRE	89.21	417	45	0	104	1354	1	417	0	776	417	100	pgk1	Phosphoglycerate kinase
comp191683_c0_seq38	tr|F1QXX1|F1QXX1_DANRE	82.06	1070	186	3	322	3528	1	1065	0	1720	1065	100	hip1rb	Uncharacterized protein
comp185102_c1_seq21	tr|F1QY33|F1QY33_DANRE	97.46	118	3	0	47	400	1	118	6e-75	236	118	100	LOC793200	Uncharacterized protein (Fragment)
comp149013_c0_seq3	tr|F1QY50|F1QY50_DANRE	46.67	120	55	5	162	518	1	112	1e-21	88.6	112	100	sst6	Uncharacterized protein
comp195546_c0_seq13	tr|F1QY65|F1QY65_DANRE	92.45	265	20	0	1738	2532	1	265	1e-170	513	265	100	prpf6	Uncharacterized protein (Fragment)
comp167351_c0_seq1	tr|F1QY72|F1QY72_DANRE	55.05	218	89	2	273	908	1	215	5e-76	242	215	100	zgc:64116	Uncharacterized protein
comp190641_c1_seq30	tr|F1QYI8|F1QYI8_DANRE	75.08	305	75	1	204	1115	1	305	6e-150	433	305	100	dusp12	Uncharacterized protein
comp180170_c1_seq2	tr|F1QYJ6|F1QYJ6_DANRE	65.2	296	101	1	413	1294	1	296	5e-144	426	296	100	sult6b1	Uncharacterized protein
comp186550_c0_seq48	tr|F1QYM8|F1QYM8_DANRE	88.35	395	46	0	332	1516	1	395	0	722	395	100	LOC100002673	Ubiquitin carboxyl-terminal hydrolase (Fragment)
comp175920_c0_seq18	tr|F1QYU7|F1QYU7_DANRE	91.9	395	32	0	111	1295	1	395	0	736	395	100	mat2aa	S-adenosylmethionine synthase
comp190455_c0_seq43	tr|F1QYW3|F1QYW3_DANRE	80.14	292	58	0	99	974	1	292	2e-173	494	292	100	jam3a	Uncharacterized protein
comp189929_c4_seq6	tr|F1QYX0|F1QYX0_DANRE	79.68	310	58	1	617	1546	1	305	1e-145	426	305	100	si:ch211-105d11.1	Uncharacterized protein
comp184136_c0_seq29	tr|F1QYZ7|F1QYZ7_DANRE	70.17	600	154	4	289	2088	1	575	0	755	575	100	dok1b	Uncharacterized protein
comp190469_c0_seq16	tr|F1QZ19|F1QZ19_DANRE	90.48	557	53	0	1043	2713	1	557	0	1037	557	100	ttc26	Tetratricopeptide repeat protein 26
comp185305_c0_seq79	tr|F1QZ58|F1QZ58_DANRE	80.88	706	123	2	268	2352	1	705	0	1162	705	100	abch1	Uncharacterized protein (Fragment)
comp190561_c0_seq60	tr|F1QZ60|F1QZ60_DANRE	81.34	611	112	2	278	2107	1	610	0	1025	610	100	xrcc6	Uncharacterized protein
comp167301_c0_seq6	tr|F1QZ78|F1QZ78_DANRE	83.89	422	68	0	238	1503	1	422	0	753	422	100	gmppab	Mannose-1-phosphate guanyltransferase alpha-B
comp193396_c0_seq37	tr|F1QZC2|F1QZC2_DANRE	81.78	752	137	0	185	2440	1	752	0	1261	752	100	ece1	Uncharacterized protein
comp183451_c1_seq8	tr|F1QZD3|F1QZD3_DANRE	79.76	504	102	0	293	1804	1	504	0	875	504	100	uap1	Uncharacterized protein
comp175425_c0_seq17	tr|F1QZD8|F1QZD8_DANRE	87.1	341	43	1	496	1515	1	341	0	537	341	100	ttpal	Uncharacterized protein
comp183375_c1_seq9	tr|F1QZF5|F1QZF5_DANRE	85.78	204	29	0	325	936	1	204	3e-118	351	204	100	zgc:103508	Uncharacterized protein
comp192096_c0_seq1	tr|F1QZI3|F1QZI3_DANRE	69.3	329	95	3	223	1209	1	323	1e-141	416	323	100	LOC794943	Uncharacterized protein
comp180978_c2_seq66	tr|F1QZK3|F1QZK3_DANRE	77.38	610	126	5	725	2539	1	603	0	889	603	100	epb41l4a	Uncharacterized protein (Fragment)
comp185133_c0_seq73	tr|F1QZL1|F1QZL1_DANRE	75.38	199	49	0	24	620	1	199	1e-88	275	199	100	zgc:112148	Uncharacterized protein
comp179691_c0_seq1	tr|F1QZL7|F1QZL7_DANRE	80.61	165	26	3	765	1244	1	164	1e-84	267	164	100	mid1ip1l	Mid1-interacting protein 1-like
comp183618_c1_seq1	tr|F1QZP2|F1QZP2_DANRE	64.18	603	195	7	639	2402	1	597	0	612	597	100	nfil3-5	Uncharacterized protein
comp184777_c0_seq5	tr|F1QZX8|F1QZX8_DANRE	74.52	314	78	1	67	1008	1	312	1e-155	459	312	100	cdkn2aip	Uncharacterized protein
comp178672_c4_seq3	tr|F1QZZ3|F1QZZ3_DANRE	90.42	167	16	0	932	1432	1	167	2e-103	311	167	100	zgc:153595	Uncharacterized protein
comp188165_c1_seq1	tr|F1R026|F1R026_DANRE	71.18	406	78	6	394	1611	1	367	0	567	367	100	stk17a	Uncharacterized protein
comp184347_c1_seq2	tr|F1R031|F1R031_DANRE	74.21	252	65	0	474	1229	1	252	4e-108	325	252	100	zgc:64190	Uncharacterized protein
comp172970_c0_seq1	tr|F1R044|F1R044_DANRE	63.79	174	63	0	38	559	1	174	9e-77	233	174	100	mrpl32	Uncharacterized protein
comp179874_c0_seq1	tr|F1R068|F1R068_DANRE	52.72	239	82	4	1427	2134	1	211	6e-61	211	211	100	lysmd1	Uncharacterized protein
comp188925_c0_seq7	tr|F1R0A3|F1R0A3_DANRE	76	450	101	3	318	1655	1	447	0	706	447	100	zgc:175154	Uncharacterized protein
comp184713_c0_seq1	tr|F1R0B7|F1R0B7_DANRE	80.45	133	26	0	257	655	1	133	5e-68	225	133	100	gskip	GSK3-beta interaction protein
comp187923_c0_seq2	tr|F1R0C0|F1R0C0_DANRE	81.5	254	47	0	938	1699	1	254	1e-128	387	254	100	pgls	Uncharacterized protein
comp180351_c0_seq29	tr|F1R0D3|F1R0D3_DANRE	61.25	80	31	0	424	663	1	80	2e-28	108	80	100	tgds	Uncharacterized protein (Fragment)
comp180924_c0_seq29	tr|F1R0E9|F1R0E9_DANRE	71.01	614	139	9	487	2235	1	606	0	726	606	100	zgc:162928	Uncharacterized protein
comp190851_c1_seq21	tr|F1R0F6|F1R0F6_DANRE	43.51	285	129	10	2353	3186	1	260	8e-43	160	260	100	LOC558079	Uncharacterized protein (Fragment)
comp191836_c1_seq5	tr|F1R0L4|F1R0L4_DANRE	60.48	124	49	0	77	448	1	124	2e-47	166	124	100	zgc:64043	Uncharacterized protein
comp173308_c0_seq1	tr|F1R0M8|F1R0M8_DANRE	77.85	316	67	1	101	1039	1	316	0	531	316	100	rcn3	Uncharacterized protein
comp187800_c0_seq68	tr|F1R0Q0|F1R0Q0_DANRE	86.57	432	54	2	726	2015	1	430	0	593	430	100	syt2a	Uncharacterized protein
comp193851_c0_seq2	tr|F1R0S3|F1R0S3_DANRE	76.22	164	39	0	850	1341	1	164	1e-85	265	164	100	zgc:92907	Uncharacterized protein
comp191109_c1_seq1	tr|F1R0S8|F1R0S8_DANRE	90.72	345	27	2	857	1888	1	341	3e-172	514	341	100	ist1	Uncharacterized protein
comp189146_c1_seq9	tr|F1R112|F1R112_DANRE	88.57	516	48	3	345	1871	1	512	0	968	512	100	LOC100536486	Uncharacterized protein
comp181079_c0_seq32	tr|F1R117|F1R117_DANRE	78.57	658	141	0	187	2160	1	658	0	1017	658	100	lamb1a	Uncharacterized protein (Fragment)
comp190844_c1_seq52	tr|F1R125|F1R125_DANRE	92.54	684	51	0	432	2483	1	684	0	1169	684	100	prkg1b	cGMP-dependent protein kinase
comp190231_c0_seq53	tr|F1R143|F1R143_DANRE	71.52	460	103	8	97	1464	1	436	0	596	436	100	znf395a	Uncharacterized protein
comp188031_c0_seq18	tr|F1R148|F1R148_DANRE	61.71	175	59	1	385	885	1	175	1e-70	233	175	100		Uncharacterized protein (Fragment)
comp190182_c1_seq15	tr|F1R184|F1R184_DANRE	81.19	404	75	1	266	1477	1	403	0	669	403	100	txndc5	Uncharacterized protein
comp178415_c0_seq31	tr|F1R187|F1R187_DANRE	85.63	494	60	2	129	1610	1	483	0	694	483	100	abi1a	Uncharacterized protein
comp192046_c0_seq8	tr|F1R1B8|F1R1B8_DANRE	82.19	438	71	3	1001	2311	1	432	0	645	432	100	zgc:162160	Uncharacterized protein
comp190439_c2_seq53	tr|F1R1D5|F1R1D5_DANRE	78.97	214	45	0	166	807	1	214	9e-126	363	214	100	grapa	Uncharacterized protein
comp190686_c2_seq3	tr|F1R1E9|F1R1E9_DANRE	95.92	147	6	0	204	644	1	147	4e-102	297	147	100	ube2v1	Uncharacterized protein
comp185332_c2_seq17	tr|F1R1S8|F1R1S8_DANRE	86.38	367	49	1	402	1499	1	367	0	632	367	100	gfod2	Uncharacterized protein
comp164790_c0_seq11	tr|F1R1U2|F1R1U2_DANRE	65.17	491	146	7	922	2382	1	470	0	598	470	100	uncx4.1	Homeobox protein unc-4 homolog
comp174060_c0_seq10	tr|F1R1X6|F1R1X6_DANRE	58.36	269	108	1	230	1036	1	265	5e-103	325	265	100	LOC100538205	Uncharacterized protein (Fragment)
comp184212_c0_seq14	tr|F1R1Z7|F1R1Z7_DANRE	91.06	593	52	1	128	1906	1	592	0	1098	592	100	ptpn11b	Tyrosine-protein phosphatase non-receptor type
comp143786_c0_seq1	tr|F1R211|F1R211_DANRE	73.74	297	62	4	373	1227	1	293	1e-121	361	293	100	sox19b	Transcription factor Sox-19b
comp193794_c0_seq10	tr|F1R293|F1R293_DANRE	91.91	482	39	0	88	1533	1	482	0	934	482	100	adsl	Uncharacterized protein
comp178613_c0_seq9	tr|F1R2K9|F1R2K9_DANRE	93.32	794	52	1	928	3306	1	794	0	1460	794	100	rrm1	Ribonucleoside-diphosphate reductase
comp173458_c0_seq46	tr|F1R2M2|F1R2M2_DANRE	65.02	689	208	7	416	2413	1	679	0	895	679	100	olfml2bb	Uncharacterized protein (Fragment)
comp191494_c0_seq49	tr|F1R2Q9|F1R2Q9_DANRE	79.78	272	53	1	218	1027	1	272	2e-133	399	272	100	dram2b	Uncharacterized protein
comp177400_c0_seq1	tr|F1R2T1|F1R2T1_DANRE	57.89	304	106	9	185	1057	1	295	2e-68	233	295	100	cdc42ep1b	Uncharacterized protein
comp194681_c0_seq15	tr|F1R2T8|F1R2T8_DANRE	85.96	171	23	1	666	1175	1	171	6e-91	276	171	100	rcan1b	Uncharacterized protein (Fragment)
comp176794_c0_seq124	tr|F1R334|F1R334_DANRE	96.69	513	16	1	179	1717	1	512	0	924	512	100	psmd2	Uncharacterized protein (Fragment)
comp167978_c0_seq11	tr|F1R341|F1R341_DANRE	63.57	398	101	4	1169	2353	1	357	7e-133	409	357	100	otud3	Uncharacterized protein
comp194764_c1_seq82	tr|F1R349|F1R349_DANRE	88.77	659	71	2	32	2008	1	656	0	1177	656	100	abcd3a	Uncharacterized protein
comp182552_c0_seq5	tr|F1R376|F1R376_DANRE	75.94	1068	250	5	597	3791	1	1064	0	1691	1064	100	ret	Uncharacterized protein
comp166371_c0_seq6	tr|F1R385|F1R385_DANRE	78.02	273	59	1	70	885	1	273	1e-149	433	273	100	armc1l	Armadillo repeat-containing protein 1
comp186586_c0_seq14	tr|F1R393|F1R393_DANRE	68.21	453	107	2	798	2156	1	416	0	632	416	100		Uncharacterized protein (Fragment)
comp194463_c0_seq7	tr|F1R3C4|F1R3C4_DANRE	75.89	336	68	6	262	1248	1	330	8e-168	484	330	100	hoxa10b	Homeobox protein Hox-A10b
comp195246_c2_seq24	tr|F1R3D3|F1R3D3_DANRE	83.69	374	22	1	57	1178	1	335	0	639	335	100	gapdhs	Glyceraldehyde-3-phosphate dehydrogenase
comp188124_c0_seq36	tr|F1R3D4|F1R3D4_DANRE	96.44	225	8	0	450	1124	1	225	9e-158	452	225	100	tmem147	Transmembrane protein 147
comp191864_c0_seq48	tr|F1R3E5|F1R3E5_DANRE	86.4	559	68	3	310	1965	1	558	0	960	558	100	flcn	Uncharacterized protein
comp175456_c0_seq4	tr|F1R3G5|F1R3G5_DANRE	83.42	199	30	2	217	804	1	199	4e-115	339	199	100		Uncharacterized protein (Fragment)
comp190153_c1_seq6	tr|F1R3H0|F1R3H0_DANRE	98.4	125	2	0	1463	1837	1	125	2e-78	254	125	100	lamtor2	Ragulator complex protein LAMTOR2
comp185013_c0_seq6	tr|F1R3N3|F1R3N3_DANRE	80.54	668	112	7	255	2252	1	652	0	1004	652	100	zgc:158225	Transporter
comp190872_c0_seq4	tr|F1R3T1|F1R3T1_DANRE	59.38	421	163	4	167	1420	1	416	7e-120	386	416	100	si:dkeyp-77h1.4	Uncharacterized protein (Fragment)
comp177452_c0_seq8	tr|F1R3T4|F1R3T4_DANRE	80.15	393	78	0	221	1399	1	393	0	563	393	100	galk1	Uncharacterized protein
comp191430_c0_seq27	tr|F1R3W7|F1R3W7_DANRE	68.6	430	134	1	58	1344	1	430	0	609	430	100	xylb	Uncharacterized protein
comp184679_c0_seq7	tr|F1R3X2|F1R3X2_DANRE	91.71	181	15	0	158	700	1	181	9e-117	349	181	100	mcts1	Malignant T-cell-amplified sequence 1
comp175759_c0_seq7	tr|F1R3X4|F1R3X4_DANRE	51.49	202	98	0	109	714	1	202	6e-65	206	202	100	c1orf109	Uncharacterized protein
comp169322_c0_seq9	tr|F1R3Z9|F1R3Z9_DANRE	49.15	118	55	2	208	546	1	118	1e-27	105	118	100		Uncharacterized protein (Fragment)
comp165949_c0_seq9	tr|F1R408|F1R408_DANRE	72.96	233	49	6	767	1459	1	221	4e-86	278	221	100	cited2	Uncharacterized protein
comp184822_c0_seq98	tr|F1R412|F1R412_DANRE	88.03	284	34	0	175	1026	1	284	7e-122	376	284	100	tpm4a	Uncharacterized protein
comp165744_c0_seq13	tr|F1R422|F1R422_DANRE	67.42	310	92	2	58	981	1	303	2e-132	395	303	100	tmem26b	Uncharacterized protein
comp194868_c1_seq12	tr|F1R452|F1R452_DANRE	85.41	706	103	0	38	2155	1	706	0	1295	706	100	acsl4a	Uncharacterized protein
comp188793_c0_seq57	tr|F1R4B7|F1R4B7_DANRE	89.18	490	51	2	191	1657	1	489	0	877	489	100	usp14	Ubiquitin carboxyl-terminal hydrolase
comp167831_c0_seq6	tr|F1R4F5|F1R4F5_DANRE	95.78	332	11	1	230	1225	1	329	0	655	329	100	vps26bl	Vacuolar protein sorting-associated protein 26B-like
comp177728_c0_seq3	tr|F1R4I3|F1R4I3_DANRE	94.05	84	5	0	200	451	1	84	8e-50	169	84	100	rps27.2	40S ribosomal protein S27
comp192298_c1_seq68	tr|F1R4R4|F1R4R4_DANRE	82.64	386	65	2	77	1231	1	385	0	553	385	100	kin	Uncharacterized protein
comp189689_c1_seq3	tr|F1R4S7|F1R4S7_DANRE	80	225	45	0	145	819	1	225	2e-129	374	225	100	ak3	Uncharacterized protein
comp184976_c1_seq4	tr|F1R4T9|F1R4T9_DANRE	74.19	341	61	2	381	1403	1	314	7e-164	483	314	100	zgc:171566	Uncharacterized protein
comp188982_c0_seq39	tr|F1R4V5|F1R4V5_DANRE	72.21	403	108	3	1174	2373	1	402	0	620	402	100	dap3	Uncharacterized protein
comp189546_c0_seq6	tr|F1R4X0|F1R4X0_DANRE	63.26	215	69	4	85	714	1	210	8e-69	226	210	100	ino80c	Uncharacterized protein
comp163796_c0_seq2	tr|F1R4Z8|F1R4Z8_DANRE	73.54	223	59	0	531	1199	1	223	5e-114	341	223	100	gstal	Glutathione S-transferase
comp176392_c0_seq1	tr|F1R500|F1R500_DANRE	75.82	153	37	0	424	882	1	153	6e-68	221	153	100	csdc2a	Uncharacterized protein
comp181017_c0_seq179	tr|F1R5F9|F1R5F9_DANRE	72.08	394	97	6	172	1347	1	383	3e-141	428	383	100	xbp1	Uncharacterized protein
comp174100_c0_seq1	tr|F1R5J9|F1R5J9_DANRE	85.96	292	41	0	33	908	1	292	3e-172	506	292	100	icmt	Uncharacterized protein
comp192850_c0_seq6	tr|F1R5M0|F1R5M0_DANRE	92.98	470	26	3	507	1907	1	466	0	874	466	100	picalmb	Uncharacterized protein
comp188594_c0_seq99	tr|F1R5M7|F1R5M7_DANRE	70.14	365	52	2	928	2022	1	308	4e-153	459	308	100	relnl	Uncharacterized protein (Fragment)
comp195027_c0_seq9	tr|F1R624|F1R624_DANRE	89.94	358	33	1	7	1071	1	358	0	662	358	100	plekhg2	Uncharacterized protein (Fragment)
comp185751_c0_seq48	tr|F1R653|F1R653_DANRE	97.31	484	9	1	30	1481	1	480	0	858	480	100	hdac1	Histone deacetylase
comp177834_c0_seq39	tr|F1R662|F1R662_DANRE	82.14	571	74	1	442	2154	1	543	0	998	543	100	lgi1b	Uncharacterized protein
comp190343_c0_seq3	tr|F1R665|F1R665_DANRE	70.98	479	118	8	555	1943	1	474	6e-161	491	474	100	sdprb	Uncharacterized protein
comp189439_c0_seq7	tr|F1R668|F1R668_DANRE	76.78	267	59	2	339	1133	1	266	9e-141	412	266	100	spi1b	Uncharacterized protein
comp190433_c3_seq3	tr|F1R676|F1R676_DANRE	77.97	395	87	0	20	1204	1	395	0	676	395	100	pofut1	Uncharacterized protein
comp174605_c0_seq7	tr|F1R678|F1R678_DANRE	78.4	426	83	3	485	1762	1	417	0	702	417	100	bmp6	Uncharacterized protein
comp176583_c0_seq1	tr|F1R684|F1R684_DANRE	98.36	183	3	0	1254	1802	1	183	4e-112	342	183	100	rap2c	Uncharacterized protein
comp184589_c0_seq2	tr|F1R6B3|F1R6B3_DANRE	83.26	215	35	1	985	1629	1	214	7e-126	380	214	100	cyb5d1	Cytochrome b5 domain-containing protein 1
comp185633_c0_seq28	tr|F1R6F6|F1R6F6_DANRE	92.17	575	44	1	1052	2773	1	575	0	944	575	100	grk5l	Uncharacterized protein
comp189798_c0_seq163	tr|F1R6F9|F1R6F9_DANRE	81.56	179	30	1	362	889	1	179	4e-99	302	179	100	hrasls	Uncharacterized protein
comp181062_c0_seq14	tr|F1R6I1|F1R6I1_DANRE	54.97	171	33	1	283	663	1	171	2e-42	146	171	100	LOC402880	Uncharacterized protein (Fragment)
comp183283_c0_seq2	tr|F1R6K0|F1R6K0_DANRE	81.35	252	12	1	758	1513	1	217	9e-138	407	217	100	uchl5	Uncharacterized protein (Fragment)
comp192547_c1_seq2	tr|F1R6M4|F1R6M4_DANRE	65.18	224	73	1	272	943	1	219	1e-82	253	219	100		Uncharacterized protein (Fragment)
comp295000_c0_seq1	tr|F1R6N0|F1R6N0_DANRE	55.75	113	44	3	156	479	1	112	1e-32	116	112	100	gip	Uncharacterized protein
comp192158_c0_seq107	tr|F1R6N3|F1R6N3_DANRE	75.94	636	80	5	348	2240	1	568	0	946	568	100	anxa6	Annexin (Fragment)
comp190160_c0_seq31	tr|F1R6U5|F1R6U5_DANRE	93.62	345	22	0	30	1064	1	345	0	570	345	100	snw1	Uncharacterized protein
comp190569_c0_seq13	tr|F1R6V9|F1R6V9_DANRE	89.09	385	40	2	335	1486	1	384	0	710	384	100	nt5c1a	Uncharacterized protein
comp164790_c1_seq10	tr|F1R6X6|F1R6X6_DANRE	96.88	128	4	0	610	993	1	128	8e-88	264	128	100	erfl1	Uncharacterized protein (Fragment)
comp190074_c0_seq43	tr|F1R7C4|F1R7C4_DANRE	64.97	511	166	5	351	1871	1	502	0	642	502	100	npr3	Uncharacterized protein
comp146974_c0_seq2	tr|F1R7D4|F1R7D4_DANRE	70.31	320	63	3	193	1056	1	320	2e-150	432	320	100	si:ch211-209d1.1	Uncharacterized protein
comp194537_c3_seq3	tr|F1R7F7|F1R7F7_DANRE	82.51	406	70	1	889	2106	1	405	0	662	405	100	serpinh1b	Uncharacterized protein
comp162852_c0_seq8	tr|F1R7K8|F1R7K8_DANRE	77.68	327	64	5	171	1139	1	322	2e-149	435	322	100	dbx1b	Homeobox protein DBX1-B
comp182065_c0_seq61	tr|F1R7L1|F1R7L1_DANRE	69.19	211	63	1	37	669	1	209	3e-102	301	209	100	psmd9	Uncharacterized protein
comp195526_c0_seq15	tr|F1R7L8|F1R7L8_DANRE	84.67	783	75	8	733	3033	1	754	0	1229	754	100	bai1a	Uncharacterized protein (Fragment)
comp188902_c0_seq15	tr|F1R7N6|F1R7N6_DANRE	67.46	169	26	3	1300	1800	1	142	4e-58	200	142	100		Uncharacterized protein (Fragment)
comp191803_c0_seq18	tr|F1R7S1|F1R7S1_DANRE	87.8	246	30	0	952	1689	1	246	4e-150	456	246	100	cope	Uncharacterized protein (Fragment)
comp186393_c1_seq8	tr|F1R839|F1R839_DANRE	68.85	366	82	5	318	1415	1	334	2e-140	420	334	100	syap1	Uncharacterized protein
comp184174_c0_seq40	tr|F1R867|F1R867_DANRE	78.28	511	108	2	1128	2651	1	511	0	622	511	100	ccdc61	Uncharacterized protein
comp193234_c0_seq124	tr|F1R868|F1R868_DANRE	42.11	152	72	5	186	593	1	152	6e-21	91.7	152	100	utrn	Uncharacterized protein
comp194864_c0_seq30	tr|F1R881|F1R881_DANRE	86.15	1249	170	2	70	3807	1	1249	0	2128	1249	100	skiv2l	Uncharacterized protein
comp191685_c0_seq6	tr|F1R8L3|F1R8L3_DANRE	77.61	393	88	0	316	1494	1	393	0	624	393	100	rpz5	Uncharacterized protein
comp186800_c1_seq18	tr|F1R8Q0|F1R8Q0_DANRE	90.28	72	7	0	367	582	1	72	1e-28	110	72	100	tmem167a	Protein kish-A
comp191071_c1_seq6	tr|F1R8R1|F1R8R1_DANRE	75.98	229	46	3	173	832	1	229	3e-120	348	229	100	ldlrap1b	Uncharacterized protein (Fragment)
comp170944_c0_seq7	tr|F1R8R8|F1R8R8_DANRE	86.49	185	25	0	758	1312	1	185	6e-117	345	185	100	fah	Uncharacterized protein (Fragment)
comp174013_c0_seq5	tr|F1R8T8|F1R8T8_DANRE	51.59	252	99	5	277	1017	1	234	8e-57	188	234	100	fam204a	Uncharacterized protein
comp190996_c0_seq32	tr|F1R8U1|F1R8U1_DANRE	75.19	528	122	5	28	1590	1	526	0	768	526	100	mospd2	Uncharacterized protein
comp193352_c0_seq3	tr|F1R8U3|F1R8U3_DANRE	80.1	578	112	1	811	2535	1	578	0	978	578	100	galnt12	Uncharacterized protein
comp118659_c0_seq1	tr|F1R8V6|F1R8V6_DANRE	86.34	183	25	0	214	762	1	183	4e-114	331	183	100	par1	Uncharacterized protein
comp173526_c0_seq11	tr|F1R8Z0|F1R8Z0_DANRE	84.08	157	24	1	264	731	1	157	1e-88	272	157	100	gadd45aa	Uncharacterized protein
comp187707_c0_seq20	tr|F1R981|F1R981_DANRE	100	118	0	0	1835	2188	1	118	2e-77	248	118	100		Uncharacterized protein (Fragment)
comp192827_c0_seq21	tr|F1R9A9|F1R9A9_DANRE	62.08	385	141	2	250	1392	1	384	3e-159	467	384	100	serpinb1l1	Uncharacterized protein
comp190274_c0_seq56	tr|F1R9E8|F1R9E8_DANRE	92.29	584	42	2	129	1874	1	583	0	1104	583	100	gad2	Uncharacterized protein
comp164083_c0_seq1	tr|F1R9F5|F1R9F5_DANRE	86.14	267	31	2	386	1186	1	261	6e-135	407	261	100	bhlhe22	Uncharacterized protein
comp187414_c2_seq25	tr|F1R9J0|F1R9J0_DANRE	87.57	378	47	0	103	1236	1	378	0	660	378	100	hdac8	Histone deacetylase
comp193020_c1_seq11	tr|F1R9M6|F1R9M6_DANRE	65.71	659	194	6	387	2363	1	627	0	839	627	100	fbxw8	Uncharacterized protein
comp181454_c0_seq78	tr|F1R9P0|F1R9P0_DANRE	81.41	269	50	0	210	1016	1	269	2e-158	458	269	100	thg1l	Uncharacterized protein
comp182222_c0_seq2	tr|F1R9P8|F1R9P8_DANRE	73.74	377	31	3	775	1905	1	309	4e-170	492	309	100	jkamp	Uncharacterized protein
comp184177_c1_seq5	tr|F1R9Q0|F1R9Q0_DANRE	91.54	201	17	0	97	699	1	201	7e-132	385	201	100	spcs2	Probable signal peptidase complex subunit 2
comp165108_c0_seq1	tr|F1R9Q5|F1R9Q5_DANRE	55.25	590	231	12	393	2105	1	576	0	620	576	100	mmp25a	Uncharacterized protein (Fragment)
comp173434_c0_seq11	tr|F1R9R2|F1R9R2_DANRE	43.51	655	292	10	138	2066	1	589	2e-166	501	589	100	zgc:165651	Uncharacterized protein
comp181424_c1_seq1	tr|F1R9U9|F1R9U9_DANRE	72.95	122	33	0	42	407	1	122	2e-62	201	122	100	plgrkt	Uncharacterized protein (Fragment)
comp183981_c0_seq11	tr|F1R9X2|F1R9X2_DANRE	64.44	329	107	2	358	1344	1	319	2e-138	427	319	100	coq3	Uncharacterized protein
comp189610_c0_seq8	tr|F1R9X7|F1R9X7_DANRE	80.85	449	83	1	175	1512	1	449	0	676	449	100	porcnl	Uncharacterized protein
comp189700_c1_seq17	tr|F1R9Y5|F1R9Y5_DANRE	87.11	636	80	1	736	2637	1	636	0	1147	636	100	pck2	Uncharacterized protein
comp193731_c0_seq30	tr|F1R9Y9|F1R9Y9_DANRE	88.19	254	30	0	525	1286	1	254	4e-130	383	254	100	etfb	Uncharacterized protein
comp185759_c0_seq15	tr|F1RA07|F1RA07_DANRE	65.62	1748	509	26	328	5478	1	1687	0	1817	1687	100	si:ch73-212j7.1	Uncharacterized protein
comp164115_c0_seq4	tr|F1RA15|F1RA15_DANRE	80.69	290	47	3	216	1067	1	287	7e-150	441	287	100	ppapdc3	Probable lipid phosphate phosphatase PPAPDC3
comp190726_c0_seq2	tr|F1RA21|F1RA21_DANRE	73.51	151	35	3	45	491	1	148	4e-53	177	148	100	mrpl27	Uncharacterized protein
comp186966_c0_seq23	tr|F1RA40|F1RA40_DANRE	76.64	428	96	3	470	1744	1	427	0	591	427	100	cluap1	Clusterin-associated protein 1 homolog
comp194823_c0_seq20	tr|F1RA51|F1RA51_DANRE	69.51	1945	523	16	861	6641	1	1893	0	2585	1893	100	itgb4	Integrin beta
comp177064_c0_seq9	tr|F1RA61|F1RA61_DANRE	89.18	231	25	0	103	795	1	231	1e-146	446	231	100		Uncharacterized protein (Fragment)
comp183967_c0_seq12	tr|F1RAA7|F1RAA7_DANRE	88.3	470	52	3	210	1613	1	469	0	766	469	100	zgc:91944	Uncharacterized protein
comp135369_c0_seq2	tr|F1RAD9|F1RAD9_DANRE	91.33	196	16	1	178	762	1	196	3e-132	379	196	100	gins1	Uncharacterized protein
comp179103_c2_seq7	tr|F1RAI7|F1RAI7_DANRE	50	176	54	5	114	635	1	144	7e-20	86.7	144	100	zgc:92489	Uncharacterized protein
comp178948_c0_seq11	tr|F1RAI8|F1RAI8_DANRE	83.92	367	59	0	147	1247	1	367	0	648	367	100	rcl1	Uncharacterized protein
comp167951_c0_seq9	tr|F1RAJ8|F1RAJ8_DANRE	93.94	198	12	0	643	1236	1	198	1e-120	353	198	100	ykt6	Synaptobrevin homolog YKT6
comp182736_c0_seq53	tr|F1RAR3|F1RAR3_DANRE	93.28	134	9	0	334	735	1	134	9e-88	268	134	100	ddx47	Uncharacterized protein (Fragment)
comp195412_c1_seq6	tr|F1RAT9|F1RAT9_DANRE	57.89	399	128	10	357	1541	1	363	3e-123	387	363	100	naa30	Uncharacterized protein
comp183884_c0_seq13	tr|F1RAY7|F1RAY7_DANRE	67.88	330	69	2	510	1499	1	293	2e-153	449	293	100	rpusd1	RNA pseudouridylate synthase domain-containing protein 1
comp179701_c0_seq4	tr|F1RB10|F1RB10_DANRE	88.05	251	29	1	207	956	1	251	3e-156	455	251	100	rgs7bpb	Regulator of G-protein-signaling 7-binding protein B
comp190930_c0_seq15	tr|F1RB34|F1RB34_DANRE	44.52	429	206	5	411	1676	1	404	2e-120	372	404	100	fancb	Uncharacterized protein
comp182857_c0_seq73	tr|F1RB69|F1RB69_DANRE	84.65	684	105	0	109	2160	1	684	0	1088	684	100	thoc5	THO complex subunit 5 homolog
comp189439_c0_seq11	tr|F1RBC1|F1RBC1_DANRE	75.17	298	65	3	339	1208	1	297	1e-153	447	297	100	spi1b	Uncharacterized protein
comp169834_c0_seq30	tr|F1RBD2|F1RBD2_DANRE	79.88	338	67	1	176	1186	1	338	0	564	338	100	ahsa1l	Uncharacterized protein
comp183262_c1_seq12	tr|F1RBK7|F1RBK7_DANRE	42.98	463	193	9	279	1664	1	393	6e-96	302	393	100	cbx7a	Uncharacterized protein
comp189012_c0_seq23	tr|F1RBL7|F1RBL7_DANRE	89.93	149	15	0	971	1417	1	149	7e-87	284	149	100	nudc	Uncharacterized protein (Fragment)
comp186567_c1_seq5	tr|F1RBS6|F1RBS6_DANRE	90.85	153	14	0	499	957	1	153	4e-98	296	153	100	nme2b.2	Nucleoside diphosphate kinase
comp192870_c3_seq33	tr|F1RBV9|F1RBV9_DANRE	76.55	708	128	5	227	2344	1	672	0	955	672	100	cux1b	Uncharacterized protein
comp178731_c2_seq48	tr|F1RBY2|F1RBY2_DANRE	85.44	742	83	2	382	2532	1	742	0	1264	742	100	lrch2	Uncharacterized protein
comp173889_c0_seq2	tr|F1RC28|F1RC28_DANRE	55.9	322	85	4	264	1229	1	265	1e-96	300	265	100	diabloa	Uncharacterized protein
comp194262_c0_seq38	tr|F1RC32|F1RC32_DANRE	80.13	312	58	1	121	1056	1	308	4e-161	477	308	100	napgl	Uncharacterized protein
comp193222_c1_seq63	tr|F1RC85|F1RC85_DANRE	76.24	101	23	1	65	364	1	101	5e-38	132	101	100	acyp1	Acylphosphatase (Fragment)
comp175314_c0_seq5	tr|F1RCB9|F1RCB9_DANRE	65.03	143	19	2	478	888	1	118	4e-43	151	118	100		Uncharacterized protein (Fragment)
comp187061_c0_seq36	tr|F1RCD9|F1RCD9_DANRE	93.03	244	17	0	324	1055	1	244	1e-121	360	244	100	schip1	Uncharacterized protein
comp185699_c0_seq25	tr|F1RCF1|F1RCF1_DANRE	57.88	311	111	5	403	1275	1	311	7e-91	288	311	100	znf839	Uncharacterized protein (Fragment)
comp183712_c0_seq28	tr|F1RCG2|F1RCG2_DANRE	84.08	157	25	0	119	589	1	157	3e-78	248	157	100	ptges3b	Uncharacterized protein (Fragment)
comp195587_c0_seq2	tr|F1RCG9|F1RCG9_DANRE	98.36	428	7	0	331	1614	1	428	0	884	428	100	hdac3	Histone deacetylase
comp179012_c0_seq1	tr|F1RCJ1|F1RCJ1_DANRE	92.04	226	16	1	161	838	1	224	3e-154	436	224	100	styx	Uncharacterized protein
comp182066_c0_seq9	tr|F1RCL5|F1RCL5_DANRE	74.71	174	44	0	8	529	1	174	5e-88	279	174	100	gcsha	Uncharacterized protein
comp180776_c0_seq9	tr|F1RCN7|F1RCN7_DANRE	70.39	358	77	3	503	1561	1	334	6e-144	424	334	100	hspbp1	Uncharacterized protein
comp184154_c0_seq100	tr|F1RCP1|F1RCP1_DANRE	75.96	441	49	2	834	2156	1	384	0	689	384	100	becn1	Uncharacterized protein (Fragment)
comp175733_c0_seq1	tr|F1RCV5|F1RCV5_DANRE	46.67	405	180	9	193	1380	1	378	6e-90	288	378	100		Uncharacterized protein (Fragment)
comp185345_c1_seq8	tr|F1RD15|F1RD15_DANRE	64.49	107	38	0	208	528	1	107	2e-42	150	107	100	cmc1	Uncharacterized protein
comp181072_c0_seq1	tr|F1RD59|F1RD59_DANRE	86.61	127	17	0	165	545	1	127	2e-73	233	127	100	c20orf24	Uncharacterized protein
comp186806_c1_seq3	tr|F1RD66|F1RD66_DANRE	73.35	349	59	4	136	1173	1	318	6e-179	505	318	100		Uncharacterized protein (Fragment)
comp186483_c0_seq27	tr|F1RD69|F1RD69_DANRE	76.51	464	87	3	277	1635	1	453	0	602	453	100		Uncharacterized protein (Fragment)
comp186401_c0_seq10	tr|F1RD81|F1RD81_DANRE	61.11	198	71	3	248	838	1	193	4e-74	236	193	100	si:ch211-14a17.11	Uncharacterized protein (Fragment)
comp136093_c0_seq3	tr|F1RDB7|F1RDB7_DANRE	81.71	175	32	0	200	724	1	175	6e-98	291	175	100	mcee	Uncharacterized protein
comp188485_c0_seq1	tr|F1RDC3|F1RDC3_DANRE	90.58	276	26	0	96	923	1	276	4e-168	491	276	100	tollip	Toll-interacting protein
comp190716_c0_seq329	tr|F1RDC5|F1RDC5_DANRE	97.98	1087	22	0	453	3713	1	1087	0	2188	1087	100	xpo7	Uncharacterized protein
comp193647_c0_seq70	tr|F1RDC6|F1RDC6_DANRE	84.11	107	17	0	2289	2609	1	107	1e-41	150	107	100	tmem14ca	Transmembrane protein 14C
comp182572_c0_seq56	tr|F1RDD7|F1RDD7_DANRE	88.33	360	42	0	126	1205	1	360	0	645	360	100	sms	Uncharacterized protein
comp194970_c1_seq190	tr|F1RDI0|F1RDI0_DANRE	86.01	715	100	0	1425	3569	1	715	0	1180	715	100	slc44a5a	Choline transporter-like protein 5-A
comp193856_c0_seq22	tr|F1RDP0|F1RDP0_DANRE	53.21	280	117	5	2242	3078	1	267	1e-68	234	267	100	kitlgb	Uncharacterized protein
comp190283_c0_seq5	tr|F1RDP4|F1RDP4_DANRE	89.3	673	72	0	114	2132	1	673	0	1101	673	100	abcg1	Uncharacterized protein
comp182363_c1_seq4	tr|F1RDQ7|F1RDQ7_DANRE	86.87	297	39	0	272	1162	1	297	0	549	297	100	cdk4	Uncharacterized protein
comp184365_c1_seq10	tr|F1RDQ9|F1RDQ9_DANRE	82.95	305	48	1	8	922	1	301	0	542	301	100	ctsz	Uncharacterized protein
comp187063_c0_seq7	tr|F1RDR5|F1RDR5_DANRE	80.95	252	48	0	287	1042	1	252	1e-131	398	252	100	mrpl28	Uncharacterized protein
comp191545_c0_seq36	tr|F1RDS8|F1RDS8_DANRE	60.39	308	108	5	1265	2155	1	305	4e-121	371	305	100	p2ry11	Uncharacterized protein (Fragment)
comp192925_c0_seq35	tr|F1RDT5|F1RDT5_DANRE	80.05	381	73	1	1523	2665	1	378	0	602	378	100	LOC100534896	Uncharacterized protein (Fragment)
comp194099_c0_seq9	tr|F1RDU5|F1RDU5_DANRE	79.77	435	87	1	1678	2982	1	434	0	748	434	100	tmem5	Transmembrane protein 5
comp191388_c0_seq59	tr|F1RDV0|F1RDV0_DANRE	63.96	555	162	7	438	2081	1	524	0	660	524	100	optn	Optineurin
comp180327_c0_seq6	tr|F1RDV9|F1RDV9_DANRE	100	58	0	0	354	527	1	58	2e-35	121	58	100	polr2k	Uncharacterized protein
comp187112_c0_seq23	tr|F1RDX1|F1RDX1_DANRE	78.46	325	70	0	237	1211	1	325	6e-149	446	325	100	auh	Uncharacterized protein
comp190521_c1_seq2	tr|F1RDY4|F1RDY4_DANRE	78.33	526	107	2	452	2008	1	526	0	750	526	100	lrrc1	Uncharacterized protein
comp176376_c0_seq4	tr|F1RE09|F1RE09_DANRE	81.06	227	42	1	1845	2522	1	227	8e-103	321	227	100	stard3nl	Uncharacterized protein
comp183606_c0_seq5	tr|F1RE11|F1RE11_DANRE	94.99	379	19	0	431	1567	1	379	0	758	379	100	gnal	Uncharacterized protein
comp184253_c0_seq42	tr|F1RE32|F1RE32_DANRE	84.83	422	61	3	336	1598	1	420	0	659	420	100	irx3a	Uncharacterized protein
comp176938_c1_seq22	tr|F1REK9|F1REK9_DANRE	60.24	254	98	2	808	1560	1	254	7e-100	313	254	100	ncstn	Uncharacterized protein (Fragment)
comp190926_c1_seq3	tr|F1REL5|F1REL5_DANRE	87.34	553	55	2	215	1870	1	539	0	959	539	100	LOC562450	Uncharacterized protein
comp189960_c0_seq25	tr|F1REP7|F1REP7_DANRE	80.87	601	115	0	268	2070	1	601	0	965	601	100	lrrc40	Leucine-rich repeat-containing protein 40
comp174921_c1_seq5	tr|F1REU6|F1REU6_DANRE	90.65	417	39	0	131	1381	1	417	0	668	417	100	pip5k2	Phosphatidylinositol 5-phosphate 4-kinase type-2 gamma
comp187595_c0_seq21	tr|F2Z4R0|F2Z4R0_DANRE	62.56	593	163	5	24	1796	1	536	0	622	536	100	si:ch211-265o23.1	Uncharacterized protein
comp193225_c0_seq28	tr|F2Z4R3|F2Z4R3_DANRE	88.15	599	71	0	312	2108	1	599	0	1087	599	100	LOC100150876	Uncharacterized protein
comp191597_c3_seq28	tr|F2Z4T0|F2Z4T0_DANRE	51.12	401	151	12	263	1342	1	397	2e-115	350	397	100	LOC100333065	Uncharacterized protein
comp187671_c2_seq5	tr|F2Z4T6|F2Z4T6_DANRE	82.18	101	18	0	32	334	1	101	3e-54	180	101	100	urm1	Ubiquitin-related modifier 1
comp192114_c1_seq7	tr|F2Z4T7|F2Z4T7_DANRE	67.88	358	106	4	23	1081	1	354	4e-157	461	354	100	lman2lb	Uncharacterized protein
comp187905_c0_seq35	tr|F2Z4U3|F2Z4U3_DANRE	88.19	542	64	0	314	1939	1	542	0	999	542	100	wls	Uncharacterized protein
comp170713_c0_seq45	tr|F2Z4X2|F2Z4X2_DANRE	58.33	180	72	2	723	1259	1	178	2e-64	215	178	100	btc	Uncharacterized protein
comp185747_c0_seq9	tr|F6NFN1|F6NFN1_DANRE	78	1109	235	5	20	3331	1	1105	0	1723	1105	100	unc13d	Uncharacterized protein
comp186301_c1_seq18	tr|F6NMW3|F6NMW3_DANRE	52.31	216	69	8	169	741	1	207	2e-20	92	207	100	sdc4	Uncharacterized protein
comp193789_c4_seq41	tr|F6NN39|F6NN39_DANRE	93.79	145	8	1	78	512	1	144	2e-83	247	144	100	erc1b	Uncharacterized protein
comp190647_c1_seq52	tr|F6NP87|F6NP87_DANRE	80.79	380	73	0	39	1178	1	380	0	645	380	100	ndufa9	Uncharacterized protein
comp183191_c0_seq3	tr|F6NQC4|F6NQC4_DANRE	93.33	60	4	0	568	747	1	60	4e-23	92	60	100	nrgna	Uncharacterized protein
comp184972_c0_seq118	tr|F6NRL4|F6NRL4_DANRE	87.12	132	16	1	159	554	1	131	1e-25	106	131	100	lrrfip2	Uncharacterized protein
comp193789_c4_seq35	tr|F6NTT5|F6NTT5_DANRE	93.85	244	14	1	78	809	1	243	1e-151	432	243	100	erc1b	Uncharacterized protein
comp189469_c0_seq13	tr|F6NU84|F6NU84_DANRE	83.29	1143	175	9	774	4166	1	1139	0	1683	1139	100	tshz1	Teashirt homolog 1
comp172501_c1_seq7	tr|F6P0Y5|F6P0Y5_DANRE	78.65	89	18	1	129	392	1	89	1e-37	129	89	100	uqcrh	Cytochrome b-c1 complex subunit 6
comp178244_c0_seq23	tr|F8W234|F8W234_DANRE	96.51	229	8	0	116	802	1	229	2e-152	437	229	100	gid8b	Uncharacterized protein
[truncated: 27,507 more rows]
