# Supplementary material for: The central nervous system transcriptome of the weakly electric brown ghost knifefish (Apteronotus leptorhynchus): de novo assembly, annotation, and proteomics validation
Source: BMC Genomics. 2015 Mar 11;16(1):166. doi: 10.1186/s12864-015-1354-2 (PMC4424500; doi:10.1186/s12864-015-1354-2)
Supplement: Additional file 3: Table S2. — Assembly transcripts with best alignment per contig to Actinopterygii protein sequences (UniProt ID and accession), BLAST statistics, sequence coverage of target protein sequence, and description of D. rerio subject protein sequence. Shown are only BLAST hits that covered 80% or more of the target protein sequence. [file 12864_2015_1354_MOESM3_ESM.xlsx]

## Sheet: Actinopterygii BlastX >80%
Assembly Transcript	UniProt	% Identity	Length of Alignment	Mismatch	Gap	Query Start	Query End	Subject Start	Subject End	E-value	Bitscore	DB Hit Length	% Hit Length	Species	Gene Name	Hit Description
comp193832_c0_seq52	sp|A0JMD4|TPC2_DANRE	70.88	759	210	4	2195	4438	1	759	0	1100	759	98.06	Danio rerio	tpcn2	Two pore calcium channel protein 2
comp173222_c0_seq36	sp|A0JME6|ISOC2_DANRE	87.82	197	24	0	191	781	1	197	7e-124	358	197	100	Danio rerio	isoc2	Isochorismatase domain-containing protein 2, mitochondrial
comp185087_c0_seq94	sp|A0JMG1|SPOLB_DANRE	96.68	391	12	1	1389	2561	1	390	0	763	390	99.49	Danio rerio	spoplb	Speckle-type POZ protein-like B
comp182617_c0_seq6	sp|A0JMK5|MTMR2_DANRE	83.99	587	93	1	195	1952	34	620	0	1047	587	94.68	Danio rerio	mtmr2	Myotubularin-related protein 2
comp190362_c0_seq12	sp|A0JPF9-2|ISPD_DANRE	65.06	435	145	4	181	1482	19	447	0	535	429	95.76	Danio rerio	ispd	Isoform 2 of Isoprenoid synthase domain-containing protein
comp195480_c0_seq3	sp|A0MS83|ZN148_DANRE	65.66	827	189	9	438	2903	72	808	0	938	737	91.21	Danio rerio	znf148	Zinc finger protein 148
comp193280_c1_seq85	sp|A1A5H8|YES_DANRE	89.19	546	57	2	1897	3531	1	545	0	994	545	99.82	Danio rerio	yes1	Tyrosine-protein kinase yes
comp186378_c3_seq31	sp|A1A5Y0|NELL2_DANRE	76.38	817	166	1	404	2854	22	811	0	1329	790	97.41	Danio rerio	nell2	Protein kinase C-binding protein NELL2
comp184031_c0_seq2	sp|A1IGX5|FIBIN_DANRE	86.19	210	29	0	328	957	1	210	6e-124	375	210	100	Danio rerio	fibin	Fin bud initiation factor
comp171830_c0_seq3	sp|A1L243-2|MESD_DANRE	85.71	140	20	0	525	944	1	140	2e-76	237	140	88.05	Danio rerio	mesdc2	Isoform 2 of LDLR chaperone MESD
comp171830_c0_seq1	sp|A1L243|MESD_DANRE	81.82	187	34	0	24	584	1	187	6e-99	291	187	90.78	Danio rerio	mesdc2	LDLR chaperone MESD
comp183046_c0_seq112	sp|A1L252|RANB9_DANRE	93.8	581	34	1	485	2221	1	581	0	1116	581	97.32	Danio rerio	ranbp9	Ran-binding protein 9
comp171569_c0_seq5	sp|A1L2F3|NUSAP_DANRE	56.4	461	158	11	91	1392	1	445	2e-142	426	445	99.78	Danio rerio	nusap1	Nucleolar and spindle-associated protein 1
comp181780_c1_seq6	sp|A1L2F6|TM205_DANRE	79.79	188	38	0	121	684	1	188	1e-107	331	188	100	Danio rerio	tmem205	Transmembrane protein 205
comp179966_c0_seq6	sp|A2AVJ0|CD022_DANRE	70.61	228	64	2	63	746	13	237	1e-95	302	225	94.14	Danio rerio	si:ch211-57h10.1	Uncharacterized protein C4orf22 homolog
comp188536_c0_seq11	sp|A2BDR7|CI117_DANRE	58.39	483	180	4	97	1545	1	462	2e-178	522	462	98.09	Danio rerio	si:ch211-233f10.4	Uncharacterized protein C9orf117 homolog
comp174998_c0_seq7	sp|A2BFC9|YI011_DANRE	67.62	244	73	2	223	948	1	240	1e-112	336	240	100	Danio rerio	si:ch211-215c18.4	Uncharacterized protein FLJ46082 homolog
comp179571_c0_seq23	sp|A2BGL3|WSCD2_DANRE	83.47	484	75	2	15	1451	89	572	0	820	484	84.62	Danio rerio	wscd2	WSC domain-containing protein 2
comp174664_c0_seq53	sp|A2BGT0|UBP30_DANRE	70.16	439	106	7	2	1294	70	491	0	606	422	85.95	Danio rerio	usp30	Ubiquitin carboxyl-terminal hydrolase 30
comp188521_c0_seq43	sp|A2BGU8|SEPT3_DANRE	90.27	298	27	1	672	1559	1	298	6e-170	491	298	82.55	Danio rerio	sept3	Neuronal-specific septin-3
comp192640_c0_seq4	sp|A2BHB7|GATC_DANRE	68.79	173	54	0	58	576	12	184	2e-67	226	173	94.02	Danio rerio	gatc	Glutamyl-tRNA(Gln) amidotransferase subunit C, mitochondrial
comp194468_c1_seq8	sp|A2BIG9|LSMD1_DANRE	85.32	109	16	0	63	389	1	109	9e-61	191	109	100	Danio rerio	naa38	N-alpha-acetyltransferase 38, NatC auxiliary subunit
comp194093_c1_seq21	sp|A2BIJ3|BSDC1_DANRE	72.88	424	86	8	414	1661	1	403	1e-173	513	403	97.82	Danio rerio	bsdc1	BSD domain-containing protein 1
comp192757_c2_seq53	sp|A2CE83|SDCG3_DANRE	59.45	291	112	4	378	1247	23	308	3e-105	325	286	91.96	Danio rerio	sdccag3	Serologically defined colon cancer antigen 3 homolog
comp192478_c0_seq139	sp|A2VD33|MOCOS_DANRE	67.88	744	221	4	2287	4518	96	821	0	1028	726	87.36	Danio rerio	mocos	Molybdenum cofactor sulfurase
comp147412_c0_seq2	sp|A3FEM2|FEV_DANRE	85.64	202	27	1	57	656	1	202	5e-127	365	202	85.96	Danio rerio	fev	Protein FEV
comp194214_c0_seq10	sp|A3KNI7|CCDB1_DANRE	61.89	307	115	1	271	1185	1	307	6e-107	325	307	89.24	Danio rerio	ccndbp1	Cyclin-D1-binding protein 1 homolog
comp194217_c0_seq64	sp|A3KNK1|T120A_DANRE	87.68	341	42	0	197	1219	1	341	0	565	341	100	Danio rerio	tmem120a	Transmembrane protein 120A
comp182970_c0_seq13	sp|A3KNK7|MED11_DANRE	94.74	114	6	0	69	410	1	114	2e-73	222	114	100	Danio rerio	med11	Mediator of RNA polymerase II transcription subunit 11
comp194671_c0_seq44	sp|A3KNS9|ARAID_DANRE	54.03	248	88	2	270	1013	9	230	3e-89	283	222	96.52	Danio rerio	atraid	All-trans retinoic acid-induced differentiation factor
comp183299_c0_seq2	sp|A3KNX6|CC70B_DANRE	49.31	217	93	4	11	616	35	249	1e-37	137	215	86.35	Danio rerio	si:dkeyp-30d5.1	UPF0524 protein C3orf70 homolog B
comp183794_c0_seq13	sp|A3KP48|F162B_DANRE	53.21	156	70	2	687	1154	1	153	2e-48	167	153	98.71	Danio rerio	fam162b	Protein FAM162B
comp180026_c0_seq2	sp|A3KP74|SDHF2_DANRE	75.47	159	38	1	322	798	1	158	2e-82	259	158	100	Danio rerio	sdhaf2	Succinate dehydrogenase assembly factor 2, mitochondrial
comp177982_c0_seq5	sp|A3KP85|MET20_DANRE	71.31	237	67	1	81	788	16	252	2e-111	340	237	91.86	Danio rerio	mettl20	Methyltransferase-like protein 20
comp176230_c0_seq13	sp|A3KPA3|NAA60_DANRE	93.8	242	15	0	209	934	1	242	9e-166	474	242	100	Danio rerio	naa60	N-alpha-acetyltransferase 60
comp151814_c0_seq1	sp|A3KPL7|T170A_DANRE	69.06	139	40	2	394	804	8	145	1e-46	160	138	95.17	Danio rerio	tmem170a	Transmembrane protein 170A
comp192863_c0_seq19	sp|A3KPR5|CYAC3_DANRE	72.03	236	66	0	993	1700	5	240	2e-82	266	236	95.55	Danio rerio	cyb561a3	Cytochrome b ascorbate-dependent protein 3
comp190922_c0_seq12	sp|A3KQ58|CB068_DANRE	71.34	164	47	0	115	606	1	164	5e-48	168	164	100	Danio rerio	si:ch211-283h6.4	UPF0561 protein C2orf68 homolog
comp169827_c0_seq4	sp|A3KQA5|ODF3B_DANRE	74.32	257	66	0	741	1511	1	257	1e-132	392	257	100	Danio rerio	odf3b	Outer dense fiber protein 3-B
comp195179_c3_seq20	sp|A3KQI3|MF2NB_DANRE	85.71	126	15	1	594	971	1	123	1e-66	222	123	99.19	Danio rerio	mef2bnb	Protein MEF2BNB
comp170392_c0_seq5	sp|A3KQS5|AF1Q_DANRE	70.24	84	23	1	307	558	1	82	1e-14	70.5	82	100	Danio rerio	mllt11	Protein AF1q
comp180611_c1_seq38	sp|A3KQV2|BROX_DANRE	90.5	337	32	0	116	1126	1	337	0	646	337	82	Danio rerio	brox	BRO1 domain-containing protein BROX
comp183797_c0_seq25	sp|A3QK15|AACS_DANRE	88.71	673	76	0	207	2225	1	673	0	1269	673	100	Danio rerio	aacs	Acetoacetyl-CoA synthetase
comp188067_c0_seq49	sp|A4FUN7|UBP12_DANRE	82.43	444	5	2	306	1637	1	371	0	731	371	100	Danio rerio	usp12a	Ubiquitin carboxyl-terminal hydrolase 12A
comp179071_c0_seq14	sp|A4FVJ7|RBM48_DANRE	54.52	398	135	8	38	1213	7	364	8e-128	381	358	98.35	Danio rerio	rbm48	RNA-binding protein 48
comp187916_c2_seq2	sp|A4IG32|MICU1_DANRE	90.61	426	36	2	22	1296	67	489	0	752	423	86.5	Danio rerio	micu1	Calcium uptake protein 1, mitochondrial
comp172735_c0_seq17	sp|A4IG42|F115_DANRE	69.11	913	281	1	1838	4576	1	912	0	1294	912	100	Danio rerio	fam115	Protein FAM115
comp189659_c3_seq13	sp|A4IG55|PKHO1_DANRE	66.25	557	151	7	341	2011	1	520	0	610	520	100	Danio rerio	plekho1a	Pleckstrin homology domain-containing family O member 1-A
comp182580_c0_seq10	sp|A4IGC3|RIPL2_DANRE	69.57	161	46	2	325	804	5	163	2e-57	188	159	81.54	Danio rerio	rilpl2	RILP-like protein 2
comp176022_c0_seq1	sp|A4IGH4|WDR4_DANRE	64.27	403	138	3	29	1234	1	398	0	537	398	96.37	Danio rerio	wdr4	tRNA (guanine-N(7)-)-methyltransferase non-catalytic subunit wdr4
comp185014_c0_seq29	sp|A4QNW7|PHIPL_DANRE	90.42	355	34	0	432	1496	1	355	0	651	355	94.16	Danio rerio	phyhipl	Phytanoyl-CoA hydroxylase-interacting protein-like
comp184496_c0_seq16	sp|A4QNX2|S247B_DANRE	54.11	292	115	5	834	1664	1	288	3e-70	240	288	100	Danio rerio	slc25a47b	Solute carrier family 25 member 47-B
comp179214_c0_seq3	sp|A4QNX6|CTL2B_DANRE	76.5	468	93	8	263	1639	1	460	0	628	460	100	Danio rerio	ctdspl2b	CTD small phosphatase-like protein 2-B
comp190350_c0_seq37	sp|A4QNZ7|P33MX_DANRE	75.24	319	75	3	234	1184	1	317	6e-139	416	317	100	Danio rerio	p33monox	Putative monooxygenase p33MONOX
comp176995_c0_seq2	sp|A4QP72|FA83D_DANRE	62.39	577	165	10	1445	3148	1	534	0	682	534	100	Danio rerio	fam83d	Protein FAM83D
comp190981_c0_seq4	sp|A4QP75|TRM2B_DANRE	75.59	422	102	1	423	1688	60	480	0	690	421	87.71	Danio rerio	trmt2b	tRNA (uracil(54)-C(5))-methyltransferase homolog-B
comp179457_c0_seq10	sp|A4QP78|CNO11_DANRE	94.16	445	26	0	488	1822	1	445	0	776	445	100	Danio rerio	cnot11	CCR4-NOT transcription complex subunit 11
comp190504_c2_seq5	sp|A4VCH0|SAC1B_DANRE	86.48	488	66	0	29	1492	1	488	0	896	488	83.28	Danio rerio	sacm1lb	Phosphatidylinositide phosphatase SAC1-B
comp182032_c0_seq373	sp|A4VCH4|CP062_DANRE	86.94	965	124	1	25	2919	1	963	0	1691	963	100	Danio rerio	zgc:163107	UPF0505 protein C16orf62 homolog
comp163218_c0_seq9	sp|A5D6V4|TM17B_DANRE	81.68	191	35	0	123	695	1	191	5e-80	246	191	100	Danio rerio	Tmem17b	Transmembrane protein 17B
comp179211_c1_seq40	sp|A5D8S1-2|LUZP2_DANRE	91.27	252	22	0	200	955	1	252	1e-140	406	252	81.03	Danio rerio	luzp2	Isoform 2 of Leucine zipper protein 2
comp187156_c0_seq13	sp|A5D8S8|HEXIM_DANRE	70.92	337	77	6	407	1414	1	317	2e-119	363	317	99.37	Danio rerio	hexim	Protein HEXIM
comp177428_c0_seq2	sp|A5HAK0|RNSL3_DANRE	48.67	150	72	4	167	604	1	149	1e-37	137	149	100	Danio rerio	rnasel3	Ribonuclease-like 3
comp180879_c0_seq14	sp|A5JV83|HSPBB_DANRE	75.12	205	51	0	935	1549	1	205	3e-110	336	205	100	Danio rerio	hspb11	Heat shock protein beta-11
comp194088_c0_seq73	sp|A5PF48|MYO1C_DANRE	84.24	1028	160	1	550	3633	1	1026	0	1773	1026	100	Danio rerio	myo1c	Unconventional myosin-Ic
comp162550_c0_seq2	sp|A5PLA0|RPRML_DANRE	89.47	114	12	0	360	701	1	114	1e-62	207	114	100	Danio rerio	rprml	Reprimo-like protein
comp183103_c1_seq4	sp|A5PLC9|SMIM7_DANRE	87.01	77	10	0	170	400	1	77	5e-38	137	77	100	Danio rerio	smim7	Small integral membrane protein 7
comp182126_c2_seq23	sp|A5PLH4|TM2D1_DANRE	85.96	171	24	0	352	864	27	197	1e-104	314	171	86.8	Danio rerio	tm2d1	TM2 domain-containing protein 1
comp194432_c0_seq2	sp|A5PN52|CK088_DANRE	51.53	163	77	2	642	1124	1	163	6e-43	157	163	99.39	Danio rerio	si:dkey-27p23.3	UPF0722 protein C11orf88 homolog
comp191560_c0_seq3	sp|A5WUL3-2|MED22_DANRE	96.03	126	5	0	101	478	1	126	7e-75	247	126	90	Danio rerio	med22	Isoform 2 of Mediator of RNA polymerase II transcription subunit 22
comp180270_c0_seq2	sp|A5WUY6|STPG1_DANRE	57.84	268	112	1	185	985	16	283	2e-92	284	268	83.75	Danio rerio	stpg1	O(6)-methylguanine-induced apoptosis 2
comp178033_c0_seq6	sp|A5WVU9|TRIQK_DANRE	80.95	84	16	0	69	320	1	84	6e-30	108	84	100	Danio rerio	triqk	Triple QxxK/R motif-containing protein
comp162232_c0_seq86	sp|A5WVX0|ITPA_DANRE	87.19	203	26	0	21	629	1	203	4e-132	379	203	100	Danio rerio	itpa	Inosine triphosphate pyrophosphatase
comp183075_c0_seq12	sp|A5WW21|RASEF_DANRE	64.49	721	196	5	517	2673	1	663	0	901	663	100	Danio rerio	rasef	Ras and EF-hand domain-containing protein
comp171593_c0_seq3	sp|A5WWB6|ZWILC_DANRE	63.42	585	201	7	242	1966	1	582	0	773	582	99.83	Danio rerio	zwilch	Protein zwilch homolog
comp185736_c0_seq3	sp|A5WWC6|HSDL1_DANRE	61.93	352	96	2	1096	2142	1	317	4e-138	436	317	99.37	Danio rerio	hsdl1	Inactive hydroxysteroid dehydrogenase-like protein 1
comp189080_c0_seq8	sp|A6H8T2|CASC1_DANRE	62.65	656	219	7	403	2328	88	731	0	779	644	88.1	Danio rerio	casc1	Protein CASC1
comp189948_c1_seq28	sp|A7E2M3|EMC10_DANRE	76.54	243	56	1	20	745	1	243	4e-137	393	243	94.55	Danio rerio	emc10	ER membrane protein complex subunit 10
comp185820_c0_seq55	sp|A7MC22|CCD69_DANRE	65.82	316	105	3	225	1169	1	314	6e-130	386	314	100	Danio rerio	ccdc69	Coiled-coil domain-containing protein 69
comp178336_c0_seq4	sp|A7MCB7|TMA16_DANRE	67.03	185	55	2	162	713	15	194	3e-77	246	180	92.78	Danio rerio	tma16	Translation machinery-associated protein 16
comp180812_c0_seq56	sp|A7MCS3|CP089_DANRE	67.9	377	94	1	156	1286	2	351	0	526	350	99.72	Danio rerio	2 SV	UPF0764 protein C16orf89 homolog
comp190357_c0_seq22	sp|A7YE96|TT30A_DANRE	85.44	570	83	0	357	2066	6	575	0	1032	570	87.56	Danio rerio	ttc30a	Tetratricopeptide repeat protein 30A
comp178682_c0_seq13	sp|A7YY97|CD37L_DANRE	66.34	303	88	5	17	919	23	313	5e-123	377	291	92.97	Danio rerio	cdc37l1	Hsp90 co-chaperone Cdc37-like 1
comp190969_c3_seq5	sp|A8DZH4|XPR1_DANRE	83.87	589	85	4	12	1763	110	693	0	996	584	84.27	Danio rerio	xpr1	Xenotropic and polytropic retrovirus receptor 1 homolog
comp187172_c2_seq6	sp|A8E7C5|SAC2_DANRE	83.8	1142	161	6	438	3857	1	1120	0	1725	1120	100	Danio rerio	inpp5f	Phosphatidylinositide phosphatase SAC2
comp191707_c2_seq1	sp|A8E7D2|BN3D2_DANRE	72.91	251	66	2	284	1030	4	254	2e-113	344	251	98.82	Danio rerio	bcdin3d	Pre-miRNA 5-monophosphate methyltransferase
comp173718_c0_seq4	sp|A8E7D3|COX14_DANRE	70	60	15	1	514	684	1	60	9e-20	89	60	100	Danio rerio	si:dkey-222f2.8	Cytochrome c oxidase assembly protein COX14 homolog
comp187399_c0_seq127	sp|A8HAL1|UBP16_DANRE	57.11	851	317	16	242	2758	1	815	0	840	815	100	Danio rerio	usp16	Ubiquitin carboxyl-terminal hydrolase 16
comp189685_c0_seq3	sp|A8KB34|ACY2_DANRE	79.68	315	64	0	203	1147	1	315	0	540	315	100	Danio rerio	aspa	Aspartoacylase
comp169424_c0_seq12	sp|A8KBL5|S38AB_DANRE	72.83	449	117	5	136	1476	2	447	0	535	446	99.55	Danio rerio	slc38a11	Putative sodium-coupled neutral amino acid transporter 11
comp189823_c1_seq59	sp|A8KBL7|MEL2A_DANRE	61.26	413	98	5	17	1252	1	352	4e-174	502	352	99.72	Danio rerio	mettl2a	Methyltransferase-like protein 2-A
comp183731_c0_seq4	sp|A8WFT6|HYKK_DANRE	68.64	354	111	0	645	1706	1	354	8e-170	504	354	99.72	Danio rerio	hykk	Hydroxylysine kinase
comp193640_c1_seq15	sp|A8WFU8|KIF22_DANRE	78.51	577	107	6	387	2096	65	631	0	847	567	89.43	Danio rerio	kif22	Kinesin-like protein KIF22
comp192803_c0_seq16	sp|A8WG21|SNXAB_DANRE	77.12	153	35	0	1863	2321	1	153	6e-81	266	153	90	Danio rerio	snx10b	Sorting nexin-10B
comp147352_c0_seq2	sp|A8WHP9|LRRC3_DANRE	69.74	228	69	0	162	845	39	266	9e-117	344	228	85.71	Danio rerio	lrrc3	Leucine-rich repeat-containing protein 3
comp157262_c0_seq2	sp|A8Y5T1|CA194_DANRE	46.83	205	67	3	117	728	1	164	3e-50	172	164	100	Danio rerio	si:ch211-163l21.7	Uncharacterized protein C1orf194 homolog
comp157694_c0_seq17	sp|A8Y5U1|CE051_DANRE	92.39	276	21	0	35	862	1	276	0	537	276	100	Danio rerio	si:dkey-46a10.3	UPF0600 protein C5orf51 homolog
comp188251_c0_seq10	sp|A9C3R8|RP65C_DANRE	79.14	561	88	1	137	1819	1	532	0	951	532	100	Danio rerio	rpe65c	Retinal Mueller cells isomerohydrolase
comp190114_c2_seq2	sp|A9JR56|C42S2_DANRE	92.31	78	6	0	1075	1308	1	78	4e-46	159	78	91.76	Danio rerio	cdc42se2	CDC42 small effector protein 2
comp191060_c0_seq49	sp|A9JRB3|HTR1B_DANRE	89.29	476	50	1	388	1815	1	475	0	850	475	99.79	Danio rerio	htra1b	Serine protease HTRA1B
comp162925_c0_seq3	sp|A9JRE2|MTNA_DANRE	92.92	353	25	0	186	1244	1	353	0	647	353	100	Danio rerio	mri1	Methylthioribose-1-phosphate isomerase
comp189777_c0_seq27	sp|A9JTG5|HOIL1_DANRE	71.77	719	161	5	203	2248	1	714	0	965	714	100	Danio rerio	rbck1	RanBP-type and C3HC4-type zinc finger-containing protein 1
comp188427_c0_seq10	sp|B0CLX4|VSI10_DANRE	45.02	522	271	6	242	1792	2	512	7e-157	468	511	96.6	Danio rerio	vsig10	V-set and immunoglobulin domain-containing protein 10
comp190805_c1_seq5	sp|B0JZP3|THEM6_DANRE	72.28	202	56	0	498	1103	1	202	2e-100	320	202	100	Danio rerio	them6	Protein THEM6
comp194465_c0_seq18	sp|B0S6R1-2|NCKP1_DANRE	98.31	1126	18	1	185	3559	1	1126	0	2224	1126	100	Danio rerio	nckap1	Isoform 2 of Nck-associated protein 1
comp194465_c0_seq94	sp|B0S6R1|NCKP1_DANRE	98.32	1128	18	1	513	3893	1	1128	0	2207	1128	100	Danio rerio	nckap1	Nck-associated protein 1
comp173033_c0_seq34	sp|B0S728|TMM71_DANRE	55.52	290	123	4	634	1491	1	288	3e-71	237	288	100	Danio rerio	tmem71	Transmembrane protein 71
comp185562_c0_seq54	sp|B0UXH6|RGPS1_DANRE	91.74	581	47	1	546	2285	1	581	0	954	581	100	Danio rerio	ralgps1	Ras-specific guanine nucleotide-releasing factor RalGPS1
comp194909_c1_seq24	sp|B0UXP9|IMDH2_DANRE	95.82	478	20	0	2052	3485	33	510	0	948	478	93	Danio rerio	impdh2	Inosine-5-monophosphate dehydrogenase 2
comp185965_c0_seq1	sp|B0UXS1|FXRD2_DANRE	79.54	655	129	2	946	2910	36	685	0	1088	650	94.61	Danio rerio	foxred2	FAD-dependent oxidoreductase domain-containing protein 2
comp190874_c0_seq16	sp|B0UXU6|M4GDA_DANRE	72.82	195	53	0	2327	2911	22	216	8e-83	273	195	90.28	Danio rerio	mif4gda	MIF4G domain-containing protein A
comp187858_c0_seq23	sp|B0UYI1|TEAN2_DANRE	73.91	207	53	1	965	1585	4	209	3e-102	316	206	98.1	Danio rerio	tceanc2	Transcription elongation factor A N-terminal and central domain-containing protein 2
comp182692_c4_seq18	sp|B0V3H4|CS054_DANRE	67.61	247	80	0	391	1131	34	280	3e-116	355	247	80.46	Danio rerio	si:dkey-233h2.2	UPF0692 protein C19orf54 homolog
comp176114_c0_seq3	sp|B2ZGJ1|CLAT_DANRE	77.7	610	135	1	101	1930	1	609	0	961	609	95.6	Danio rerio	chat	Choline O-acetyltransferase
comp188878_c0_seq8	sp|B3DFV0|LYRM9_DANRE	76.62	77	18	0	205	435	1	77	1e-34	131	77	98.72	Danio rerio	lyrm9	LYR motif-containing protein 9
comp190184_c0_seq92	sp|B3DH20|TILB_DANRE	67.03	461	125	10	77	1450	3	439	0	546	437	99.32	Danio rerio	lrrc6	Protein tilB homolog
comp178356_c0_seq20	sp|B3DIV9|KL40A_DANRE	78.41	579	125	0	160	1896	1	579	0	964	579	94.61	Danio rerio	klhl40a	Kelch-like protein 40a
comp181119_c0_seq25	sp|B3DJK0|TM160_DANRE	68.88	196	60	1	44	628	1	196	5e-64	216	196	94.23	Danio rerio	tmem160	Transmembrane protein 160
comp193454_c1_seq2	sp|B8A556|DNPH1_DANRE	73.47	147	35	2	264	704	1	143	5e-63	218	143	100	Danio rerio	dnph1	2-deoxynucleoside 5-phosphate N-hydrolase 1
comp186413_c1_seq3	sp|B8JJV5|SIM13_DANRE	75	88	17	1	413	676	1	83	6e-15	73.6	83	94.32	Danio rerio	smim13	Small integral membrane protein 13
comp145274_c0_seq1	sp|B8JLQ0|LYRM4_DANRE	65.48	84	29	0	15	266	1	84	3e-35	124	84	94.38	Danio rerio	lyrm4	LYR motif-containing protein 4
comp178858_c1_seq3	sp|B8JLV7|VMA21_DANRE	80.77	104	19	1	105	413	1	104	6e-35	123	104	100	Danio rerio	vma21	Vacuolar ATPase assembly integral membrane protein vma21
comp190077_c0_seq80	sp|B8XY56|RNT2_DANRE	51.82	247	81	2	538	1272	2	212	3e-79	264	211	87.92	Danio rerio	rnaset2	Ribonuclease T2
comp195565_c0_seq6	sp|E7EYQ9|TM216_DANRE	76.98	139	32	0	5270	5686	22	160	2e-51	185	139	86.88	Danio rerio	tmem216	Transmembrane protein 216
comp159535_c0_seq17	sp|E7EZ53-2|GALA_DANRE	83.1	142	24	0	94	519	1	142	1e-74	229	142	100	Danio rerio	gal	Isoform B of Galanin peptides
comp159535_c0_seq23	sp|E7EZ53|GALA_DANRE	82.2	118	21	0	600	953	1	118	2e-56	186	118	100	Danio rerio	gal	Galanin peptides
comp182781_c0_seq17	sp|E7F555|IFT43_DANRE	74.41	211	48	3	220	846	1	207	6e-90	286	207	99.52	Danio rerio	ift43	Intraflagellar transport protein 43 homolog
comp192360_c0_seq20	sp|E7FAP1|RN169_DANRE	60.73	606	212	11	1	1791	39	627	0	657	589	93.49	Danio rerio	rnf169	E3 ubiquitin-protein ligase RNF169
comp179971_c1_seq56	sp|E7FDE0|TM138_DANRE	90.12	162	16	0	1324	1809	1	162	1e-89	281	162	100	Danio rerio	tmem138	Transmembrane protein 138
comp188196_c1_seq2	sp|F1Q506|SNXAA_DANRE	64.04	228	74	3	460	1125	1	226	9e-80	252	226	98.69	Danio rerio	snx10a	Sorting nexin-10A
comp195694_c0_seq2	sp|F1Q514|EXO5_DANRE	55.38	390	161	4	934	2073	8	394	2e-124	404	387	98.22	Danio rerio	exo5	Exonuclease V
comp190431_c1_seq20	sp|F1Q575|NNRD_DANRE	70.5	383	43	4	2612	3760	18	330	2e-176	535	313	94.85	Danio rerio	zgc:171429	ATP-dependent (S)-NAD(P)H-hydrate dehydratase
comp184991_c1_seq32	sp|F1Q7Z7|DAAF3_DANRE	63.49	482	161	3	566	2005	1	469	0	603	469	100	Danio rerio	dnaaf3	Dynein assembly factor 3, axonemal
comp183424_c0_seq9	sp|F1QFS9|UBP13_DANRE	89.15	710	76	1	119	2245	1	710	0	1322	710	82.56	Danio rerio	usp13	Ubiquitin carboxyl-terminal hydrolase 13
comp183525_c0_seq30	sp|F1QGH9|PS11B_DANRE	96.28	376	14	0	24	1151	1	376	0	707	376	89.1	Danio rerio	psmd11b	26S proteasome non-ATPase regulatory subunit 11B
comp192420_c0_seq39	sp|F1QN74|ZMY10_DANRE	74.5	451	112	1	204	1556	1	448	0	667	448	100	Danio rerio	zmynd10	Zinc finger MYND domain-containing protein 10
comp177468_c0_seq7	sp|F1QW76|BATF_DANRE	85.48	124	17	1	43	411	1	124	2e-58	192	124	100	Danio rerio	batf	Basic leucine zipper transcriptional factor ATF-like
comp187164_c0_seq1	sp|F1QWZ4|GDF2_DANRE	55.05	376	150	7	2632	3759	6	362	1e-117	380	357	91.77	Danio rerio	gdf2	Growth/differentiation factor 2
comp182595_c3_seq4	sp|F1QY75|APC15_DANRE	92.56	121	9	0	710	1072	1	121	9e-36	132	121	100	Danio rerio	anapc15	Anaphase-promoting complex subunit 15
comp188308_c0_seq16	sp|F1R6N4|ECHD1_DANRE	69.54	302	86	3	312	1211	1	298	9e-135	412	298	98.68	Danio rerio	echdc1	Ethylmalonyl-CoA decarboxylase
comp187286_c0_seq26	sp|F1RAX8|COQ6_DANRE	83.37	487	78	2	788	2248	1	484	0	853	484	100	Danio rerio	coq6	Ubiquinone biosynthesis monooxygenase COQ6
comp181081_c0_seq1	sp|F1RCE7|MTFR1_DANRE	63.85	260	91	1	730	1509	61	317	2e-75	255	257	80.82	Danio rerio	mtfr1	Mitochondrial fission regulator 1
comp161772_c0_seq14	sp|F1RDG9|FYNB_DANRE	88.93	524	52	2	159	1715	1	523	0	971	523	96.14	Danio rerio	fynb	Tyrosine-protein kinase fynb
comp187245_c0_seq2	sp|F1RDM5|AMER1_DANRE	63.88	789	239	14	287	2590	34	797	0	769	764	82.15	Danio rerio	amer1	APC membrane recruitment protein 1
comp185804_c0_seq27	sp|F6P3G4|PS11A_DANRE	93.66	410	26	0	20	1249	1	410	0	756	410	97.39	Danio rerio	psmd11a	26S proteasome non-ATPase regulatory subunit 11A
comp184652_c0_seq5	sp|F8W4H9|MRP2A_DANRE	67.27	220	68	4	1526	2182	1	217	4e-77	257	217	100	Danio rerio	mrap2a	Melanocortin-2 receptor aCCessory protein 2A
comp180516_c0_seq5	sp|I6V1W0|BMBL_DANRE	67.95	649	163	8	85	2016	4	612	0	798	609	99.51	Danio rerio	bmb	Protein brambleberry
comp177625_c0_seq2	sp|L7YAI7|B3GN1_DANRE	82.25	445	65	1	360	1694	1	431	0	732	431	100	Danio rerio	b3gnt1	N-acetyllactosaminide beta-1,3-N-acetylglucosaminyltransferase
comp188031_c0_seq15	sp|O42182-2|FBLN1_DANRE	71.08	664	172	7	1227	3200	1	650	0	950	650	98.19	Danio rerio	fbln1	Isoform C of Fibulin-1
comp188031_c0_seq6	sp|O42182|FBLN1_DANRE	75.11	695	153	7	1227	3293	1	681	0	1051	681	100	Danio rerio	fbln1	Fibulin-1
comp179365_c0_seq4	sp|O42222|GDF8_DANRE	88.33	377	41	3	179	1309	1	374	0	650	374	100	Danio rerio	mstnb	Growth/differentiation factor 8
comp172343_c0_seq71	sp|O42248|GBLP_DANRE	98.42	317	5	0	91	1041	1	317	0	648	317	100	Danio rerio	gnb2l1	Guanine nucleotide-binding protein subunit beta-2-like 1
comp186527_c0_seq32	sp|O42364|APOEB_DANRE	66.43	280	94	0	357	1196	1	280	3e-124	378	280	99.64	Danio rerio	apoeb	Apolipoprotein Eb
comp184590_c0_seq2	sp|O42365|HXA2B_DANRE	89.81	363	33	2	219	1295	1	363	0	646	363	100	Danio rerio	hoxa2b	Homeobox protein Hox-A2b
comp180094_c1_seq11	sp|O42370|HXD3A_DANRE	88.41	397	44	2	566	1753	1	396	0	727	396	100	Danio rerio	hoxd3a	Homeobox protein Hox-D3a
comp150399_c0_seq3	sp|O42606|NGN1_DANRE	77.67	215	40	2	152	793	1	208	2e-90	280	208	100	Danio rerio	neurog1	Neurogenin-1
comp180978_c2_seq39	sp|O57457|E41L4_DANRE	77.33	591	121	6	521	2278	1	583	0	834	583	94.18	Danio rerio	epb4.1l4	Band 4.1-like protein 4
comp184697_c1_seq9	sp|O57474-2|CXA1_DANRE	77.7	269	26	1	17	721	14	282	1e-110	327	269	95.39	Danio rerio	gja1	Isoform 2 of Gap junction alpha-1 protein
comp184697_c1_seq12	sp|O57474|CXA1_DANRE	83.99	381	27	1	1773	2813	1	381	8e-177	525	381	100	Danio rerio	gja1	Gap junction alpha-1 protein
comp173760_c0_seq6	sp|O73682-2|VGFAA_DANRE	82.64	144	25	0	577	1008	1	144	2e-71	226	144	100	Danio rerio	vegfaa	Isoform VEGF121 of Vascular endothelial growth factor A-A
comp173760_c0_seq15	sp|O73682|VGFAA_DANRE	86.17	188	26	0	577	1140	1	188	1e-103	312	188	100	Danio rerio	vegfaa	Vascular endothelial growth factor A-A
comp193637_c0_seq12	sp|O73872|SODC_DANRE	77.27	154	35	0	95	556	1	154	2e-80	251	154	100	Danio rerio	sod1	Superoxide dismutase [Cu-Zn]
comp181093_c0_seq37	sp|O93507-2|TAL1_DANRE	81.28	187	24	2	13	570	30	206	4e-94	289	177	85.92	Danio rerio	tal1	Isoform beta of T-cell acute lymphocytic leukemia protein 1 homolog
comp181093_c0_seq8	sp|O93507|TAL1_DANRE	76.79	349	54	5	224	1264	1	324	8e-162	474	324	100	Danio rerio	tal1	T-cell acute lymphocytic leukemia protein 1 homolog
comp171155_c0_seq3	sp|P09013|HXB5B_DANRE	83.09	278	43	4	320	1147	1	276	7e-147	436	276	100	Danio rerio	hoxb5b	Homeobox protein Hox-B5b
comp179514_c2_seq2	sp|P09015|HME2A_DANRE	76.4	267	60	2	136	933	1	265	7e-128	372	265	100	Danio rerio	eng2a	Homeobox protein engrailed-2a
comp190211_c1_seq1	sp|P0C8M4|MTURN_DANRE	92.48	133	10	0	296	694	1	133	2e-86	260	133	100	Danio rerio	mturn	Maturin
comp189188_c0_seq2	sp|P0C8Y1|MZT1_DANRE	92	75	6	0	230	454	1	75	3e-37	138	75	100	Danio rerio	mzt1	Mitotic-spindle organizing protein 1
comp188573_c0_seq99	sp|P0CH95|PHF8_DANRE	82.22	990	116	10	1417	4377	1	933	0	1424	933	90.41	Danio rerio	phf8	Histone lysine demethylase PHF8
comp325261_c0_seq1	sp|P0DMC2|ELA_DANRE	66.67	48	12	1	109	240	1	48	3e-06	43.9	48	82.76	Danio rerio	apela	Apelin receptor early endogenous ligand
comp168183_c0_seq4	sp|P31533|HME2B_DANRE	85.26	251	35	2	119	871	1	249	9e-122	373	249	95.4	Danio rerio	eng2b	Homeobox protein engrailed-2b
comp169121_c0_seq7	sp|P47792|SX19A_DANRE	91.39	244	18	1	2	733	57	297	1e-128	387	241	81.14	Danio rerio	sox19a	Transcription factor Sox-19a
comp177209_c0_seq6	sp|P47793|WNT4A_DANRE	96.59	352	12	0	514	1569	1	352	0	675	352	100	Danio rerio	wnt4a	Protein Wnt-4a
comp181480_c0_seq20	sp|P47794|CCNE1_DANRE	68.26	460	96	1	517	1896	1	410	0	588	410	100	Danio rerio	ccne1	G1/S-specific cyclin-E1
comp192476_c0_seq23	sp|P50894|RS7_TAKRU	97.42	194	5	0	732	1313	1	194	1e-125	380	194	100	Takifugu rubripes	rps7	40S ribosomal protein S7
comp189113_c0_seq10	sp|P53406|ISL2A_DANRE	96.32	353	13	0	183	1241	1	353	0	678	353	98.33	Danio rerio	isl2a	Insulin gene enhancer protein isl-2a
comp106790_c0_seq2	sp|P53544|GSC_DANRE	94.32	229	11	2	148	831	1	228	2e-149	434	228	95	Danio rerio	gsc	Homeobox protein goosecoid
comp187812_c0_seq14	sp|P58368|ANKHB_DANRE	92.18	422	33	0	730	1995	1	422	0	777	422	84.23	Danio rerio	ankhb	Progressive ankylosis protein homolog B
comp176678_c1_seq9	sp|P59015|VPS18_DANRE	88.34	978	110	2	252	3185	1	974	0	1746	974	100	Danio rerio	vps18	Vacuolar protein sorting-associated protein 18 homolog
comp173491_c0_seq25	sp|P69091|RL18_ORENI	89.36	188	20	0	435	998	1	188	4e-107	325	188	100	Oreochromis niloticus	rpl18	60S ribosomal protein L18
comp170768_c0_seq7	sp|P79724|HXADB_DANRE	86.43	280	33	1	100	939	1	275	8e-177	517	275	95.16	Danio rerio	hoxa13b	Homeobox protein Hox-A13b
comp191806_c0_seq2	sp|P79733|RIR2_DANRE	89.38	386	40	1	1194	2348	1	386	0	726	386	100	Danio rerio	rrm2	Ribonucleoside-diphosphate reductase subunit M2
comp169743_c0_seq2	sp|P79734|P53_DANRE	58.45	373	92	5	332	1408	5	328	2e-121	366	324	86.86	Danio rerio	tp53	Cellular tumor antigen p53
comp186194_c0_seq25	sp|P79735|RAN_DANRE	80.19	207	41	0	3228	3848	8	214	9e-110	350	207	96.28	Danio rerio	ran	GTP-binding nuclear protein Ran
comp167823_c0_seq1	sp|P79739|CP26A_DANRE	85.11	470	70	0	108	1517	23	492	0	859	470	95.53	Danio rerio	cyp26a1	Cytochrome P450 26A1
comp183147_c0_seq11	sp|P79741|PESC_DANRE	81.06	565	106	1	144	1835	1	565	0	894	565	96.91	Danio rerio	pes	Pescadillo
comp192758_c1_seq13	sp|P83571|RUVB2_DANRE	97.62	463	11	0	201	1589	1	463	0	832	463	100	Danio rerio	ruvbl2	RuvB-like 2
comp164033_c0_seq7	sp|P85857|GDF6A_DANRE	81.95	410	68	3	95	1324	1	404	0	656	404	100	Danio rerio	gdf6a	Growth/differentiation factor 6-A
comp174854_c0_seq1	sp|Q01703|MSXC_DANRE	82.12	274	48	1	96	917	1	273	1e-118	369	273	100	Danio rerio	msxc	Homeobox protein MSH-C
comp184004_c2_seq8	sp|Q04475|B2MG_DANRE	57.14	112	48	0	172	507	1	112	7e-40	142	112	96.55	Danio rerio	b2m	Beta-2-microglobulin
comp174521_c0_seq10	sp|Q05AK9|TMA7_DANRE	88.68	53	6	0	22	180	1	53	1e-12	65.1	53	82.81	Danio rerio	tma7	Translation machinery-associated protein 7
comp189320_c0_seq7	sp|Q05AM4|FAH2B_DANRE	73.36	458	121	1	1158	2531	70	526	0	612	457	86.88	Danio rerio	faah2b	Fatty-acid amide hydrolase 2-B
comp190207_c0_seq51	sp|Q06ZW3|SETB2_DANRE	47.88	566	210	14	1619	3316	65	545	5e-132	421	481	87.3	Danio rerio	setdb2	Histone-lysine N-methyltransferase SETDB2
comp169501_c0_seq3	sp|Q07342|FOXA2_DANRE	89.2	389	36	3	622	1782	25	409	0	557	385	94.13	Danio rerio	foxa2	Forkhead box protein A2
comp167109_c0_seq1	sp|Q08BA6|ALKB5_DANRE	82.93	328	49	3	824	1807	4	324	7e-174	504	321	91.19	Danio rerio	alkbh5	RNA demethylase ALKBH5
comp189179_c0_seq45	sp|Q08BB2|P2012_DANRE	63.01	538	175	6	63	1652	1	522	0	662	522	100	Danio rerio	pm20d1.2	Probable carboxypeptidase PM20D1.2
comp179199_c1_seq40	sp|Q08BB3|DCA12_DANRE	92.41	435	32	1	5	1306	48	482	0	813	435	90.25	Danio rerio	dcaf12	DDB1- and CUL4-associated factor 12
comp184987_c0_seq63	sp|Q08BB5|CTL2A_DANRE	90.09	464	45	1	1296	2687	1	463	0	782	463	98.72	Danio rerio	ctdspl2a	CTD small phosphatase-like protein 2-A
comp186350_c1_seq79	sp|Q08BC4|STPG2_DANRE	45.96	594	232	7	103	1713	1	562	1e-150	464	562	100	Danio rerio	stpg2	Sperm-tail PG-rich repeat-containing protein 2
comp193761_c0_seq85	sp|Q08BC6|ENO4_DANRE	53.6	556	204	6	68	1597	1	548	6e-173	508	548	95.14	Danio rerio	eno4	Enolase-like protein ENO4
comp173758_c0_seq78	sp|Q08BM8|CNOT7_DANRE	98.79	247	3	0	1367	2107	40	286	9e-166	485	247	86.36	Danio rerio	cnot7	CCR4-NOT transcription complex subunit 7
comp168735_c0_seq2	sp|Q08BN1|CJ053_DANRE	66.3	92	31	0	111	386	1	92	7e-39	137	92	100	Danio rerio	zgc:153142	UPF0728 protein C10orf53 homolog
comp179240_c0_seq11	sp|Q08BY0|NDUF7_DANRE	75.53	380	90	3	355	1491	27	404	0	588	378	89.57	Danio rerio	ndufaf7	NADH dehydrogenase [ubiquinone] complex I, assembly factor 7
comp192480_c0_seq7	sp|Q08C33|ISOC1_DANRE	89.82	285	27	1	15	869	1	283	0	536	283	100	Danio rerio	isoc1	Isochorismatase domain-containing protein 1
comp186631_c0_seq1	sp|Q08C60|FUT11_DANRE	79.91	463	93	0	482	1870	15	477	0	790	463	95.86	Danio rerio	fut11	Alpha-(1,3)-fucosyltransferase 11
comp195196_c1_seq9	sp|Q08C93|ABD12_DANRE	80.42	383	69	3	960	2096	1	381	0	649	381	99.74	Danio rerio	abhd12	Monoacylglycerol lipase ABHD12
comp182991_c0_seq4	sp|Q08CA1|GDPP1_DANRE	61.27	346	120	3	241	1275	9	341	7e-134	406	333	97.08	Danio rerio	gdpgp1	GDP-D-glucose phosphorylase 1
comp175975_c1_seq14	sp|Q08CE6|T178A_DANRE	96.04	278	11	0	52	885	24	301	0	568	278	92.36	Danio rerio	tmem178a	Transmembrane protein 178A
comp172137_c0_seq15	sp|Q08CH3|MPND_DANRE	90.63	459	42	1	202	1578	1	458	0	809	458	100	Danio rerio	mpnd	MPN domain-containing protein
comp185705_c2_seq27	sp|Q08CH6|CB062_DANRE	53.1	403	129	3	1049	2233	1	351	4e-128	392	351	98.6	Danio rerio	zgc:153063	Uncharacterized protein C2orf62 homolog
comp173506_c0_seq4	sp|Q08CI8|S238A_DANRE	77.64	246	48	1	314	1030	1	246	4e-121	359	246	85.71	Danio rerio	slc25a38a	Solute carrier family 25 member 38-A
comp173600_c0_seq3	sp|Q08CN0|TPPC2_DANRE	81.21	165	6	1	674	1168	1	140	2e-87	271	140	100	Danio rerio	trappc2	Trafficking protein particle complex subunit 2
comp193694_c1_seq26	sp|Q08CN9|ZNRF2_DANRE	70.18	228	53	4	588	1259	1	217	1e-88	290	217	100	Danio rerio	znrf2	E3 ubiquitin-protein ligase ZNRF2
comp183194_c0_seq10	sp|Q0P3X8|LTOR4_DANRE	90.91	99	9	0	70	366	1	99	2e-57	193	99	100	Danio rerio	lamtor4	Ragulator complex protein LAMTOR4
comp177262_c0_seq11	sp|Q0P424|ELP6_DANRE	73.98	269	65	1	260	1066	1	264	4e-116	352	264	100	Danio rerio	elp6	Elongator complex protein 6
comp183983_c1_seq9	sp|Q0P442|RNKB_DANRE	65.75	146	5	1	150	587	1	101	2e-45	157	101	100	Danio rerio	rnasekb	Ribonuclease kappa-B
comp185471_c0_seq3	sp|Q0P448|DPCD_DANRE	70.44	203	57	1	324	932	1	200	1e-97	311	200	100	Danio rerio	dpcd	Protein DPCD
comp190978_c0_seq2	sp|Q0P451|COA5_DANRE	79.45	73	15	0	1635	1853	1	73	2e-32	125	73	97.33	Danio rerio	coa5	Cytochrome c oxidase assembly factor 5
comp190068_c0_seq75	sp|Q0P457|KTI12_DANRE	76.8	306	33	2	115	1029	7	275	2e-169	482	269	97.82	Danio rerio	kti12	Protein KTI12 homolog
comp193643_c0_seq5	sp|Q0P485|C85CA_DANRE	78.77	391	78	2	918	2075	1	391	1e-179	551	391	100	Danio rerio	ccdc85ca	Coiled-coil domain-containing protein 85C-A
comp163795_c0_seq6	sp|Q0P4B9|F195B_DANRE	54.29	140	18	2	980	1390	1	97	1e-35	134	97	100	Danio rerio	fam195b	Protein FAM195B
comp180852_c0_seq4	sp|Q0P4C4|DCAKD_DANRE	86.63	202	27	0	268	873	1	202	5e-103	325	202	88.21	Danio rerio	dcakd	Dephospho-CoA kinase domain-containing protein
comp175196_c0_seq22	sp|Q0P4C5|CD047_DANRE	70.51	312	90	2	450	1382	1	311	6e-144	426	311	100	Danio rerio	zgc:153146	UPF0602 protein C4orf47 homolog
comp150489_c0_seq5	sp|Q0P4F6|CA192_DANRE	52.36	233	69	6	322	990	1	201	2e-63	206	201	94.37	Danio rerio	zgc:152916	UPF0740 protein C1orf192 homolog
comp180521_c1_seq54	sp|Q0V947|T161A_DANRE	74.59	555	77	4	79	1740	1	492	0	661	492	99.39	Danio rerio	tmem161a	Transmembrane protein 161A
comp183456_c0_seq2	sp|Q0VFV6|SELS_DANRE	66.67	177	54	4	289	810	1	175	4e-38	147	175	92.11	Danio rerio	vimp	Selenoprotein S
comp180252_c1_seq18	sp|Q0VIA1-2|MED10_DANRE	96.12	103	4	0	325	633	1	103	3e-62	207	103	97.17	Danio rerio	med10	Isoform 2 of Mediator of RNA polymerase II transcription subunit 10
comp180252_c1_seq4	sp|Q0VIA1|MED10_DANRE	96.12	129	5	0	325	711	1	129	2e-82	258	129	96.27	Danio rerio	med10	Mediator of RNA polymerase II transcription subunit 10
comp188169_c0_seq29	sp|Q155U0|VPS51_DANRE	90.33	817	77	2	424	2874	13	827	0	1424	815	98.55	Danio rerio	vps51	Vacuolar protein sorting-associated protein 51 homolog
comp186723_c0_seq7	sp|Q1ECV8|TPL2A_DANRE	84.95	186	28	0	1583	2140	1	186	2e-104	329	186	100	Danio rerio	tnfaip8l2a	Tumor necrosis factor, alpha-induced protein 8-like protein 2 A
comp185857_c1_seq4	sp|Q1ECW2|NPAS4_DANRE	81.06	808	144	4	347	2749	1	806	0	989	806	86.39	Danio rerio	npas4	Neuronal PAS domain-containing protein 4
comp191017_c0_seq12	sp|Q1ECW6|LEGL_DANRE	67.84	171	47	4	115	624	1	164	3e-69	228	164	100	Danio rerio	lgalsl	Galectin-related protein
comp175320_c0_seq31	sp|Q1ECY2|HXBDA_DANRE	92.43	304	22	1	82	993	1	303	0	564	303	100	Danio rerio	hoxb13a	Homeobox protein Hox-B13a
comp178295_c0_seq7	sp|Q1ED21|NR2CA_DANRE	81.69	142	25	1	39	464	1	141	9e-74	239	141	100	Danio rerio	nr2c2ap	Nuclear receptor 2C2-associated protein
comp185107_c0_seq32	sp|Q1JPS1|PCF5B_DANRE	87.23	235	27	1	447	1151	1	232	3e-127	383	232	100	Danio rerio	pcgf5b	Polycomb group RING finger protein 5-B
comp193190_c0_seq1	sp|Q1JPX3|SYFA_DANRE	90.34	497	48	0	58	1548	1	497	0	906	497	100	Danio rerio	farsa	Phenylalanine--tRNA ligase alpha subunit
comp193840_c0_seq10	sp|Q1JPY8|PSPC1_DANRE	79.49	473	86	4	193	1611	1	462	0	624	462	90.23	Danio rerio	pspc1	Paraspeckle component 1
comp181844_c0_seq70	sp|Q1JPZ7|PRP39_DANRE	68.37	724	157	9	357	2513	4	660	0	929	657	87.37	Danio rerio	prpf39	Pre-mRNA-processing factor 39
comp175449_c0_seq21	sp|Q1L673|VDRB_DANRE	89.37	414	42	1	26	1261	1	414	0	699	414	98.1	Danio rerio	vdrb	Vitamin D3 receptor B
comp182606_c0_seq14	sp|Q1L864|JGN1B_DANRE	80.33	183	36	0	574	1122	1	183	6e-97	301	183	100	Danio rerio	jagn1b	Protein jagunal homolog 1-B
comp184507_c0_seq45	sp|Q1L8D2|MANEL_DANRE	86.04	444	59	2	881	2209	1	442	0	810	442	100	Danio rerio	maneal	Glycoprotein endo-alpha-1,2-mannosidase-like protein
comp182129_c0_seq4	sp|Q1L8Y6|BBIP1_DANRE	86.15	65	9	0	157	351	1	65	3e-29	112	65	90.28	Danio rerio	bbip1	BBSome-interacting protein 1
comp186420_c0_seq16	sp|Q1L987|ATPF1_DANRE	76.82	302	70	0	50	955	1	302	2e-174	503	302	100	Danio rerio	atpaf1	ATP synthase mitochondrial F1 complex assembly factor 1
comp190025_c1_seq3	sp|Q1L9A2|OPA3_DANRE	89.81	157	16	0	140	610	1	157	3e-89	272	157	100	Danio rerio	opa3	Optic atrophy 3 protein homolog
comp194004_c1_seq5	sp|Q1LU86|F92A1_DANRE	90.36	249	24	0	824	1570	11	259	6e-163	471	249	84.41	Danio rerio	fam92a1	Protein FAM92A1
comp174549_c0_seq41	sp|Q1LU93|F206A_DANRE	57.08	233	42	3	259	957	3	177	7e-77	246	175	98.87	Danio rerio	fam206a	Protein FAM206A
comp185838_c0_seq2	sp|Q1LUI2|HDDC2_DANRE	85.16	182	27	0	34	579	1	182	8e-112	333	182	91	Danio rerio	hddc2	HD domain-containing protein 2
comp183330_c1_seq32	sp|Q1LUK1|QIL1_DANRE	78.64	103	22	0	315	623	3	105	1e-40	147	103	92.79	Danio rerio	qil1	Protein QIL1
comp165096_c0_seq2	sp|Q1LUM3|ENDUC_DANRE	75.49	306	73	1	518	1429	1	306	7e-164	477	306	99.03	Danio rerio	endouc	Poly(U)-specific endoribonuclease-C
comp186789_c0_seq3	sp|Q1LUV9|M1I1B_DANRE	79.11	158	18	3	984	1445	1	147	6e-78	251	147	100	Danio rerio	mid1ip1b	Mid1-interacting protein 1-B
comp179300_c0_seq6	sp|Q1LV17|I2BP1_DANRE	78.54	615	108	11	636	2474	13	605	0	865	593	98.02	Danio rerio	irf2bp1	Interferon regulatory factor 2-binding protein 1
comp193849_c0_seq114	sp|Q1LV19|SPKAP_DANRE	66.32	1541	449	16	185	4660	18	1537	0	1845	1520	95.24	Danio rerio	sphkap	A-kinase anchor protein SPHKAP
comp163054_c0_seq1	sp|Q1LV50|CENPP_DANRE	60.99	282	109	1	390	1235	1	281	9e-116	353	281	99.65	Danio rerio	cenpp	Centromere protein P
comp187386_c0_seq12	sp|Q1LVE8|SF3B3_DANRE	96.88	1217	38	0	998	4648	1	1217	0	2450	1217	100	Danio rerio	sf3b3	Splicing factor 3B subunit 3
comp175472_c0_seq35	sp|Q1LVP6|F175A_DANRE	59.19	397	156	2	132	1322	1	391	1e-166	489	391	100	Danio rerio	fam175a	BRCA1-A complex subunit Abraxas
comp182128_c0_seq1	sp|Q1LVQ2|SH34A_DANRE	85.78	830	106	7	42	2513	1	824	0	1468	824	85.39	Danio rerio	sh3bp4a	SH3 domain-binding protein 4-A
comp184953_c0_seq3	sp|Q1LVV0|FA83H_DANRE	63.23	1251	375	26	350	4039	1	1187	0	1352	1187	99.58	Danio rerio	fam83h	Protein FAM83H
comp190400_c0_seq2	sp|Q1LWC2|T106B_DANRE	87.88	264	32	0	128	919	1	264	2e-144	434	264	98.88	Danio rerio	tmem106b	Transmembrane protein 106B
comp168978_c0_seq3	sp|Q1LWG3|RM36_DANRE	54.31	116	53	0	120	467	1	116	2e-19	87	116	100	Danio rerio	mrpl36	39S ribosomal protein L36, mitochondrial
comp180444_c0_seq6	sp|Q1LWJ6|ARPIN_DANRE	74.66	221	54	1	54	716	1	219	1e-118	352	219	96.9	Danio rerio	arpin	Arpin
comp187591_c0_seq53	sp|Q1LWL2|DS22A_DANRE	74.29	210	51	2	317	943	1	208	2e-94	292	208	100	Danio rerio	dusp22a	Dual specificity protein phosphatase 22-A
comp177196_c0_seq13	sp|Q1LWV4|LHX9_DANRE	97.72	394	9	0	590	1771	1	394	0	698	394	99.49	Danio rerio	lhx9	LIM/homeobox protein Lhx9
comp186351_c0_seq1	sp|Q1LWV7|TLDC1_DANRE	72.89	450	119	2	281	1627	1	448	0	600	448	99.56	Danio rerio	tldc1	TLD domain-containing protein 1
comp183932_c0_seq2	sp|Q1LWX3|NTAQ1_DANRE	61.83	241	52	2	287	1006	1	202	2e-95	301	202	100	Danio rerio	wdyhv1	Protein N-terminal glutamine amidohydrolase
comp190131_c1_seq29	sp|Q1LX59|C2512_DANRE	80.73	275	53	0	565	1389	1	275	5e-164	476	275	99.64	Danio rerio	ch25hl1.2	Cholesterol 25-hydroxylase-like protein 1, member 2
comp176893_c0_seq38	sp|Q1LXC9|INT3_DANRE	95.61	957	42	0	248	3118	1	957	0	1848	957	94.1	Danio rerio	ints3	Integrator complex subunit 3
comp188753_c1_seq67	sp|Q1LXE6|TT39C_DANRE	83.17	624	59	5	598	2466	1	579	0	1055	579	100	Danio rerio	ttc39c	Tetratricopeptide repeat protein 39C
comp168393_c0_seq7	sp|Q1LXI5|RM54_DANRE	61.19	134	49	1	50	451	5	135	4e-43	149	131	97.04	Danio rerio	mrpl54	39S ribosomal protein L54, mitochondrial
comp176184_c0_seq20	sp|Q1LXS2|PSMG2_DANRE	72.77	235	63	1	114	818	1	234	4e-128	371	234	90	Danio rerio	psmg2	Proteasome assembly chaperone 2
comp177742_c2_seq85	sp|Q1LXZ9|SKR1B_DANRE	81.05	765	126	8	272	2551	1	751	0	1102	751	100	Danio rerio	skor1b	SKI family transcriptional corepressor 1 homolog-B
comp190052_c1_seq14	sp|Q1LY10|FSD1_DANRE	87.19	484	61	1	232	1683	1	483	0	886	483	97.58	Danio rerio	fsd1	Fibronectin type III and SPRY domain-containing protein 1
comp184966_c0_seq42	sp|Q1LY46|LETM1_DANRE	81.34	686	99	6	2	2014	57	728	0	915	672	88.77	Danio rerio	letm1	LETM1 and EF-hand domain-containing protein 1, mitochondrial
comp176233_c0_seq19	sp|Q1LYB6|ATF1B_DANRE	78.3	106	23	0	24	341	1	106	1e-27	108	106	99.07	Danio rerio	atpif1b	ATPase inhibitor B, mitochondrial
comp185203_c1_seq40	sp|Q1LYG4|CR3LB_DANRE	68.12	367	115	2	3353	4453	46	410	7e-123	396	365	85.28	Danio rerio	creb3l3b	Cyclic AMP-responsive element-binding protein 3-like protein 3-B
comp179073_c0_seq11	sp|Q1LYL8|ASTE1_DANRE	40.25	651	341	15	182	2059	36	663	3e-129	412	628	90.75	Danio rerio	aste1	Protein asteroid homolog 1
comp192101_c0_seq1	sp|Q1MTD3|MCES_DANRE	79.52	332	68	0	449	1444	69	400	0	526	332	83	Danio rerio	rnmt	mRNA cap guanine-N7 methyltransferase
comp191715_c1_seq8	sp|Q1MTD4|CR19A_DANRE	65.79	228	53	3	171	821	1	214	4e-98	294	214	88.43	Danio rerio	si:ch211-105d11.2	Uncharacterized protein C18orf19 homolog A
comp186405_c0_seq58	sp|Q1MTE5|ARL3_DANRE	96.15	182	7	0	485	1030	1	182	4e-122	366	182	100	Danio rerio	arl3	ADP-ribosylation factor-like protein 3
comp180425_c0_seq5	sp|Q1RLT2|SPTSB_DANRE	85	80	12	0	213	452	1	80	5e-42	140	80	100	Danio rerio	sptssb	Serine palmitoyltransferase small subunit B
comp193204_c0_seq9	sp|Q1RLU1|BRAT1_DANRE	51.27	825	393	5	340	2796	1	822	0	671	822	100	Danio rerio	brat1	BRCA1-associated ATM activator 1
comp189950_c0_seq101	sp|Q1RM55|PIHD1_DANRE	74.72	265	67	0	505	1299	22	286	1e-123	381	265	92.33	Danio rerio	pih1d1	PIH1 domain-containing protein 1
comp173393_c1_seq37	sp|Q1RMB5|K1644_DANRE	67.16	201	50	4	1328	1903	9	202	4e-81	265	194	95.57	Danio rerio	si:dkey-14k9.2	Uncharacterized protein KIAA1644 homolog
comp178081_c1_seq1	sp|Q24JV4|U390_DANRE	87.34	79	10	0	48	284	1	79	7e-24	97.8	79	80.61	Danio rerio	zgc:136864	UPF0390 protein zgc136864
comp185476_c0_seq15	sp|Q25C93|FEZF1_DANRE	79.4	466	53	8	246	1625	1	429	0	720	429	100	Danio rerio	fezf1	Fez family zinc finger protein 1
comp166388_c0_seq5	sp|Q2L6K8|CNPY4_DANRE	77.5	200	43	2	332	925	18	217	6e-108	322	200	92.17	Danio rerio	cnpy4	Protein canopy 4
comp174881_c0_seq11	sp|Q2L6L1|CNPY1_DANRE	73.8	187	46	1	241	792	1	187	8e-94	292	187	100	Danio rerio	cnpy1	Protein canopy-1
comp158003_c0_seq12	sp|Q2WG80|RIPP1_DANRE	63.08	130	44	2	207	596	15	140	4e-43	150	126	90	Danio rerio	ripply1	Protein ripply1
comp186738_c0_seq51	sp|Q2YDP8|THNS2_DANRE	67.91	402	128	1	1002	2207	75	475	0	582	401	84.24	Danio rerio	thnsl2	Threonine synthase-like 2
comp186578_c0_seq9	sp|Q2YDR3|IMPA3_DANRE	79.45	292	60	0	426	1301	1	292	6e-176	502	292	85.63	Danio rerio	impad1	Inositol monophosphatase 3
comp187652_c3_seq7	sp|Q32LQ3|OSGP2_DANRE	66.5	412	85	2	1028	2263	19	377	3e-177	523	359	88.86	Danio rerio	osgepl1	Probable tRNA N6-adenosine threonylcarbamoyltransferase, mitochondrial
comp184833_c0_seq2	sp|Q32LQ6|MFSD1_DANRE	79.43	389	79	1	44	1207	1	389	0	627	389	84.38	Danio rerio	mfsd1	Major facilitator superfamily domain-containing protein 1
comp191345_c0_seq133	sp|Q32LU1|MIRO2_DANRE	80.46	527	100	1	1973	3544	91	617	0	788	527	85.41	Danio rerio	rhot2	Mitochondrial Rho GTPase 2
comp171009_c0_seq1	sp|Q32PK2|T150B_DANRE	44.72	284	79	2	62	913	16	221	2e-72	234	206	88.79	Danio rerio	tmem150b	Transmembrane protein 150B
comp187762_c1_seq86	sp|Q32PL1|PP1R7_DANRE	90.43	345	32	1	1009	2040	1	345	0	574	345	100	Danio rerio	ppp1r7	Protein phosphatase 1 regulatory subunit 7
comp192688_c0_seq9	sp|Q32PL8|PRIPO_DANRE	66.85	540	161	5	131	1747	1	523	0	731	523	100	Danio rerio	primpol	DNA-directed primase/polymerase protein
comp176151_c2_seq4	sp|Q32PP9|SOX14_DANRE	98.32	238	4	0	399	1112	1	238	3e-147	441	238	100	Danio rerio	sox14	Transcription factor Sox-14
comp180647_c0_seq30	sp|Q32PV0|GULP1_DANRE	68.77	301	92	2	104	1003	1	300	1e-132	395	300	100	Danio rerio	gulp1	PTB domain-containing engulfment adapter protein 1
comp167080_c0_seq6	sp|Q3LGD4-2|RFP4A_DANRE	91.65	395	32	1	352	1536	91	484	0	731	394	81.4	Danio rerio	rab11fip4a	Isoform 2 of Rab11 family-interacting protein 4A
comp167080_c0_seq3	sp|Q3LGD4|RFP4A_DANRE	86.76	627	72	4	318	2183	1	621	0	1052	621	100	Danio rerio	rab11fip4a	Rab11 family-interacting protein 4A
comp187598_c0_seq12	sp|Q498Z6|RT07_DANRE	76.32	228	50	1	885	1556	1	228	7e-124	372	228	100	Danio rerio	mrps7	28S ribosomal protein S7, mitochondrial
comp190888_c2_seq17	sp|Q49GP5|P4K2B_DANRE	89.89	445	43	1	3	1337	59	501	0	791	443	88.42	Danio rerio	pi4k2b	Phosphatidylinositol 4-kinase type 2-beta
comp184931_c0_seq6	sp|Q4JQI7|NU1M_TETNG	77.04	318	72	1	1552	2502	2	319	3e-128	395	318	98.15	Tetraodon nigroviridis	MT-ND1	NADH-ubiquinone oxidoreductase chain 1
comp173582_c1_seq10	sp|Q4KMI4|REEP2_DANRE	85.66	251	29	3	194	946	1	244	2e-125	376	244	91.04	Danio rerio	reep2	Receptor expression-enhancing protein 2
comp166867_c0_seq1	sp|Q4KMJ1|CHAC2_DANRE	69.86	219	24	1	218	874	1	177	1e-104	316	177	97.25	Danio rerio	chac2	Cation transport regulator-like protein 2
comp184581_c0_seq5	sp|Q4QRC6|ISCA1_DANRE	89.92	129	13	0	402	788	1	129	4e-76	239	129	100	Danio rerio	isca1	Iron-sulfur cluster assembly 1 homolog, mitochondrial
comp182604_c0_seq67	sp|Q4QRH7|PEX16_DANRE	81.27	299	55	1	353	1249	38	335	1e-146	433	298	88.96	Danio rerio	pex16	Peroxisomal membrane protein PEX16
comp179995_c0_seq18	sp|Q4RGM4|RM33_TETNG	84.62	65	10	0	178	372	1	65	6e-31	115	65	100	Tetraodon nigroviridis	mrpl33	39S ribosomal protein L33, mitochondrial
comp192649_c0_seq39	sp|Q4V8X0|TPRA1_DANRE	81.58	380	66	3	311	1447	1	377	0	643	377	99.74	Danio rerio	tpra1	Transmembrane protein adipocyte-associated 1 homolog
comp193566_c1_seq3	sp|Q4V8Z3|CEP19_DANRE	74.84	159	40	0	484	960	1	159	1e-71	230	159	98.76	Danio rerio	cep19	Centrosomal protein of 19 kDa
comp175486_c0_seq8	sp|Q4V908|UBE2S_DANRE	80.28	218	10	1	1713	2366	1	185	5e-112	349	185	83.71	Danio rerio	ube2s	Ubiquitin-conjugating enzyme E2 S
comp188470_c0_seq4	sp|Q4V921|SMI19_DANRE	93.33	90	6	0	111	380	1	90	2e-54	182	90	86.54	Danio rerio	smim19	Small integral membrane protein 19
comp184877_c0_seq4	sp|Q4V922|GSG1L_DANRE	95.9	268	11	0	272	1075	1	268	2e-176	499	268	88.16	Danio rerio	gsg1l	Germ cell-specific gene 1-like protein
comp182824_c0_seq168	sp|Q4V9P6|ADAL_DANRE	81.03	348	66	0	457	1500	1	348	0	600	348	100	Danio rerio	adal	Adenosine deaminase-like protein
comp171271_c0_seq3	sp|Q4VBI2|IR3IP_DANRE	93.9	82	5	0	16	261	1	82	2e-46	157	82	100	Danio rerio	ier3ip1	Immediate early response 3-interacting protein 1
comp103284_c0_seq1	sp|Q4VBJ9|MORN5_DANRE	75.32	158	39	0	101	574	17	174	4e-71	222	158	88.76	Danio rerio	morn5	MORN repeat-containing protein 5
comp297939_c0_seq1	sp|Q4VBT1|FA1B1_DANRE	67.83	115	37	0	3	347	14	128	2e-51	164	115	89.84	Danio rerio	fabp1b.1	Fatty acid binding protein 1-B.1
comp173409_c0_seq4	sp|Q502C1|RT24_DANRE	72.15	158	44	0	792	1265	6	163	8e-75	240	158	96.93	Danio rerio	mrps24	28S ribosomal protein S24, mitochondrial
comp166306_c0_seq3	sp|Q502D1|GLOD5_DANRE	72.05	161	43	1	696	1172	3	163	8e-74	238	161	98.77	Danio rerio	glod5	Glyoxalase domain-containing protein 5
comp168935_c0_seq1	sp|Q502G5|CA050_DANRE	86.24	189	26	0	179	745	1	189	2e-120	351	189	100	Danio rerio	zgc:112255	Uncharacterized protein C1orf50 homolog
comp173151_c0_seq12	sp|Q502H1|AAMDC_DANRE	87.7	122	15	0	1045	1410	1	122	3e-70	227	122	100	Danio rerio	aamdc	Mth938 domain-containing protein
comp176601_c1_seq1	sp|Q502I1|RPRMA_DANRE	93.2	103	7	0	264	572	1	103	3e-58	197	103	100	Danio rerio	rprma	Protein reprimo A
comp172933_c0_seq10	sp|Q502J7|DCTN6_DANRE	87.69	195	24	0	65	649	1	195	1e-122	355	195	100	Danio rerio	dctn6	Dynactin subunit 6
comp179362_c0_seq2	sp|Q502K1|EXOG_DANRE	65.4	341	109	4	169	1191	6	337	1e-170	489	332	96.79	Danio rerio	exog	Nuclease EXOG, mitochondrial
comp191048_c1_seq6	sp|Q502K2|SAMH1_DANRE	77.01	522	113	2	798	2342	95	616	0	848	522	83.92	Danio rerio	samhd1	Deoxynucleoside triphosphate triphosphohydrolase SAMHD1
comp178227_c3_seq16	sp|Q502K9|SELT2_DANRE	81.08	222	29	3	95	757	1	210	2e-114	345	210	100	Danio rerio	selt2	Selenoprotein T2
comp188224_c0_seq8	sp|Q502M6|ANR29_DANRE	84.9	298	45	0	238	1131	1	298	3e-164	476	298	100	Danio rerio	ankrd29	Ankyrin repeat domain-containing protein 29
comp173216_c0_seq2	sp|Q503B7|B9D1_DANRE	87.62	202	24	1	110	715	1	201	3e-128	375	201	100	Danio rerio	b9d1	B9 domain-containing protein 1
comp180002_c0_seq384	sp|Q503E9|IMA6_DANRE	76.72	567	33	4	470	2170	1	468	0	829	468	87.31	Danio rerio	kpna5	Importin subunit alpha-6
comp166024_c1_seq8	sp|Q503L4|IAH1_DANRE	78.88	232	47	1	100	795	9	238	3e-133	390	230	96.64	Danio rerio	iah1	Isoamyl acetate-hydrolyzing esterase 1 homolog
comp174834_c0_seq2	sp|Q503N2|SPC24_DANRE	69.59	194	59	0	549	1130	9	202	6e-76	244	194	96.04	Danio rerio	spc24	Kinetochore protein Spc24
comp171069_c0_seq7	sp|Q503P2|NIP7_DANRE	91.11	180	16	0	100	639	1	180	6e-124	356	180	100	Danio rerio	nip7	60S ribosome subunit biogenesis protein NIP7 homolog
comp189219_c0_seq4	sp|Q503U1|LYM5A_DANRE	90.59	85	8	0	437	691	1	85	4e-46	159	85	100	Danio rerio	lyrm5a	LYR motif-containing protein 5A
comp183330_c1_seq81	sp|Q503W7|ATD1B_DANRE	84.97	366	50	2	176	1270	1	362	0	607	362	100	Danio rerio	atad1b	ATPase family AAA domain-containing protein 1-B
comp182846_c0_seq9	sp|Q503X2|RM04_DANRE	83.44	302	49	1	137	1039	1	302	2e-164	488	302	100	Danio rerio	mrpl4	39S ribosomal protein L4, mitochondrial
comp187320_c0_seq3	sp|Q504E7|SZRD1_DANRE	82.86	140	22	1	92	505	17	156	2e-53	185	140	86.96	Danio rerio	szrd1	SUZ domain-containing protein 1
comp174837_c0_seq1	sp|Q504G0|TM127_DANRE	96.62	237	8	0	607	1317	1	237	2e-146	430	237	100	Danio rerio	tmem127	Transmembrane protein 127
comp194684_c0_seq2	sp|Q52KL1|FITM2_DANRE	63.4	235	84	1	55	759	4	236	5e-95	311	233	92.46	Danio rerio	fitm2	Fat storage-inducing transmembrane protein 2
comp193027_c0_seq24	sp|Q561X0|NEPR1_DANRE	80.65	155	0	1	57	521	1	125	6e-77	248	125	100	Danio rerio	cnep1r1	Nuclear envelope phosphatase-regulatory subunit 1
comp195282_c1_seq14	sp|Q561X9|BDH2_DANRE	71.28	296	32	1	260	1147	1	243	1e-145	432	243	99.18	Danio rerio	bdh2	3-hydroxybutyrate dehydrogenase type 2
comp173845_c0_seq9	sp|Q561Y0|WDR92_DANRE	89.66	358	37	0	129	1202	1	358	0	659	358	100	Danio rerio	wdr92	WD repeat-containing protein 92
comp174602_c1_seq12	sp|Q566M8|RN150_DANRE	88.1	420	49	1	535	1794	1	419	0	699	419	100	Danio rerio	rnf150	RING finger protein 150
comp188297_c1_seq1	sp|Q566N0|ENPP4_DANRE	70.18	446	132	1	314	1651	1	445	0	641	445	96.95	Danio rerio	enpp4	Bis(5-adenosyl)-triphosphatase enpp4
comp175642_c1_seq1	sp|Q566V0|ARCH_DANRE	86.42	162	22	0	38	523	1	162	5e-98	307	162	100	Danio rerio	zbtb8os	Protein archease
comp194995_c2_seq8	sp|Q566V9|AUGNA_DANRE	75.63	119	29	0	1826	2182	24	142	1e-44	162	119	83.8	Danio rerio	zgc:112443	Augurin-A
comp178721_c0_seq51	sp|Q566X6|PTCD2_DANRE	59.04	354	140	3	3	1061	1	350	5e-139	406	350	91.86	Danio rerio	ptcd2	Pentatricopeptide repeat-containing protein 2, mitochondrial
comp185473_c0_seq14	sp|Q566Y1|ELP4_DANRE	64.83	344	117	1	66	1085	13	356	3e-144	432	344	86.65	Danio rerio	elp4	Elongator complex protein 4
comp187623_c1_seq1	sp|Q567C3|CA074_DANRE	50.19	261	124	2	353	1135	5	259	7e-78	256	255	98.46	Danio rerio	zgc:112163	UPF0739 protein C1orf74 homolog
comp178562_c0_seq15	sp|Q567G2|WDR73_DANRE	62.5	376	137	2	189	1307	1	375	3e-163	472	375	99.73	Danio rerio	wdr73	WD repeat-containing protein 73
comp187813_c0_seq17	sp|Q567X9|IPRI_DANRE	65.23	532	183	2	109	1701	1	531	0	736	531	98.52	Danio rerio	itprip	Inositol 1,4,5-trisphosphate receptor-interacting protein
comp182814_c0_seq2	sp|Q567Y6|RABL5_DANRE	75.94	187	45	0	321	881	1	187	3e-91	278	187	100	Danio rerio	rabl5	Rab-like protein 5
comp187392_c0_seq16	sp|Q567Z6|CRIPT_DANRE	98.02	101	2	0	30	332	1	101	2e-67	207	101	100	Danio rerio	cript	Cysteine-rich PDZ-binding protein
comp178025_c0_seq2	sp|Q568B7|GTDC1_DANRE	71.23	424	112	2	330	1580	1	421	0	619	421	97.23	Danio rerio	gtdc1	Glycosyltransferase-like domain-containing protein 1
comp168970_c0_seq1	sp|Q568B8|TOR4A_DANRE	69.43	350	103	2	5	1042	60	409	2e-157	462	350	85.57	Danio rerio	tor4a	Torsin-4A
comp176327_c1_seq37	sp|Q568D2|CO026_DANRE	60.08	263	85	1	234	1022	55	297	2e-107	323	243	80.73	Danio rerio	zgc:110373	Uncharacterized protein C15orf26 homolog
comp188188_c0_seq22	sp|Q568F6|PURA2_DANRE	79.57	514	46	3	469	2010	1	455	0	810	455	100	Danio rerio	adss	Adenylosuccinate synthetase isozyme 2
comp161566_c0_seq3	sp|Q568J8|TM256_DANRE	75.44	114	28	0	99	440	1	114	3e-48	164	114	100	Danio rerio	tmem256	Transmembrane protein 256
comp185855_c0_seq57	sp|Q568K5|NAA40_DANRE	93.69	222	14	0	1181	1846	1	222	5e-135	412	222	93.67	Danio rerio	naa40	N-alpha-acetyltransferase 40
comp183604_c0_seq12	sp|Q568M3|CRLF3_DANRE	81.06	396	73	2	16	1203	51	444	0	675	394	88.74	Danio rerio	crlf3	Cytokine receptor-like factor 3
comp190723_c1_seq3	sp|Q568Q0|NUD18_DANRE	64.85	293	92	5	2	880	43	324	2e-123	371	282	86.77	Danio rerio	nudt18	8-oxo-dGDP phosphatase NUDT18
comp189202_c0_seq6	sp|Q568T4|HIKES_DANRE	80.71	197	28	1	274	834	1	197	8e-108	324	197	100	Danio rerio	zgc:110091	Protein Hikeshi
comp179109_c0_seq22	sp|Q568V3|FBX50_DANRE	67.23	235	77	0	92	796	1	235	3e-117	344	235	99.16	Danio rerio	nccrp1	F-box only protein 50
comp265680_c0_seq1	sp|Q568W0|SELW_DANRE	61.18	85	32	1	41	295	1	84	3e-32	113	84	97.67	Danio rerio	sepw1	Selenoprotein W
comp189787_c0_seq20	sp|Q56A55|ABCB8_DANRE	79.94	663	116	7	710	2665	1	657	0	1006	657	92.02	Danio rerio	abcb8	ATP-binding cassette sub-family B member 8, mitochondrial
comp166649_c0_seq1	sp|Q575S8|CYGB2_DANRE	81.44	167	31	0	1	501	13	179	7e-95	292	167	93.3	Danio rerio	cygb2	Cytoglobin-2
comp193400_c1_seq88	sp|Q58EB4|HIBCH_DANRE	82.51	343	60	0	80	1108	1	343	0	592	343	89.79	Danio rerio	hibch	3-hydroxyisobutyryl-CoA hydrolase, mitochondrial
comp184008_c0_seq1	sp|Q58ED9|NAA20_DANRE	98.31	178	3	0	92	625	1	178	4e-126	367	178	100	Danio rerio	naa20	N-alpha-acetyltransferase 20
comp189070_c0_seq9	sp|Q58EK3|PLCX3_DANRE	93.17	322	22	0	71	1036	1	322	0	633	322	100	Danio rerio	plcxd3	PI-PLC X domain-containing protein 3
comp188491_c0_seq131	sp|Q58EL0|HXCBA_DANRE	90.52	306	28	1	155	1069	1	306	0	538	306	100	Danio rerio	hoxc11a	Homeobox protein Hox-C11a
comp178477_c0_seq1	sp|Q58EL2|TMM35_DANRE	95	160	8	0	899	1378	1	160	5e-79	250	160	100	Danio rerio	tmem35	Transmembrane protein 35
comp183762_c0_seq4	sp|Q58EM4|CF211_DANRE	72.81	456	116	1	520	1887	1	448	0	686	448	100	Danio rerio	zgc:110816	UPF0364 protein C6orf211 homolog
comp195595_c1_seq5	sp|Q5BJ10|PF23A_DANRE	57.04	284	112	4	715	1563	10	284	2e-86	282	275	92.91	Danio rerio	phf23a	PHD finger protein 23A
comp182199_c0_seq7	sp|Q5BJB7|RM10_DANRE	67.92	240	77	0	20	739	1	240	1e-115	343	240	95.24	Danio rerio	mrpl10	39S ribosomal protein L10, mitochondrial
comp180448_c0_seq37	sp|Q5BJJ5|HDHD2_DANRE	84.35	262	41	0	826	1611	1	262	1e-157	461	262	100	Danio rerio	hdhd2	Haloacid dehalogenase-like hydrolase domain-containing protein 2
comp190953_c0_seq6	sp|Q5BJJ6|MAT2B_DANRE	89.34	272	29	0	3	818	52	323	2e-178	513	272	84.21	Danio rerio	mat2b	Methionine adenosyltransferase 2 subunit beta
comp188214_c0_seq5	sp|Q5BJJ8|RM51_DANRE	62.66	158	25	1	338	811	1	124	4e-62	198	124	100	Danio rerio	mrpl51	39S ribosomal protein L51, mitochondrial
comp191377_c0_seq21	sp|Q5BKW8|SIM12_DANRE	85.71	91	13	0	606	878	1	91	6e-46	165	91	100	Danio rerio	smim12	Small integral membrane protein 12
comp176013_c0_seq1	sp|Q5BL29|S39A9_DANRE	91.63	263	21	1	133	918	1	263	2e-117	347	263	85.11	Danio rerio	slc39a9	Zinc transporter ZIP9
comp135432_c0_seq1	sp|Q5BLB7|MALD1_DANRE	80.25	162	32	0	264	749	1	162	9e-75	238	162	100	Danio rerio	marveld1	MARVEL domain-containing protein 1
comp181478_c0_seq1	sp|Q5BLD8|MT21A_DANRE	77.06	218	50	0	316	969	1	218	7e-95	292	218	100	Danio rerio	mettl21a	Protein N-lysine methyltransferase METTL21A
comp191773_c0_seq14	sp|Q5CZR5|NATTL_DANRE	56.36	291	127	0	531	1403	25	315	8e-102	315	291	92.38	Danio rerio	zgc:113413	Natterin-like protein
comp174334_c0_seq10	sp|Q5D013|MET10_DANRE	68.53	232	72	1	201	896	1	231	1e-108	337	231	99.14	Danio rerio	mettl10	Methyltransferase-like protein 10
comp168781_c0_seq2	sp|Q5D014|GTL3B_DANRE	86.36	110	15	0	135	464	1	110	1e-63	205	110	100	Danio rerio	gtlf3b	Protein GTLF3B
comp160675_c0_seq7	sp|Q5D016|PFD1_DANRE	91.8	122	10	0	46	411	1	122	2e-76	229	122	100	Danio rerio	pfdn1	Prefoldin subunit 1
comp185998_c1_seq58	sp|Q5EAP5|RFX2_DANRE	85.19	601	77	5	167	1939	1	599	0	952	599	81.61	Danio rerio	rfx2	DNA-binding protein RFX2
comp190874_c0_seq32	sp|Q5EAQ1|M4GDB_DANRE	71.3	216	62	0	1370	2017	7	222	9e-91	292	216	97.3	Danio rerio	mif4gdb	MIF4G domain-containing protein B
comp187556_c0_seq2	sp|Q5EAR5|TRPT1_DANRE	78.26	207	45	0	199	819	18	224	4e-104	315	207	92	Danio rerio	trpt1	tRNA 2-phosphotransferase 1
comp175810_c0_seq25	sp|Q5EB14|SWET1_DANRE	78.44	218	47	0	134	787	1	218	8e-112	345	218	99.54	Danio rerio	slc50a1	Sugar transporter SWEET1
comp182369_c0_seq46	sp|Q5F2N3|FUT10_DANRE	74.08	436	107	2	461	1768	28	457	0	669	430	93.89	Danio rerio	fut10	Alpha-(1,3)-fucosyltransferase 10
comp193391_c1_seq79	sp|Q5M7Y0|C43BP_DANRE	71.91	534	118	3	2	1513	47	578	0	718	532	85.81	Danio rerio	col4a3bp	Collagen type IV alpha-3-binding protein
comp191581_c0_seq34	sp|Q5M9P8-2|ARL6_DANRE	92.27	194	15	0	1222	1803	1	194	5e-125	373	194	100	Danio rerio	arl6	Isoform 2 of ADP-ribosylation factor-like protein 6
comp191581_c0_seq43	sp|Q5M9P8|ARL6_DANRE	94.38	178	10	0	463	996	1	178	9e-119	351	178	95.7	Danio rerio	arl6	ADP-ribosylation factor-like protein 6
comp185515_c0_seq13	sp|Q5MD89|VGFR3_DANRE	73.19	1160	287	6	177	3644	18	1157	0	1766	1140	84.01	Danio rerio	flt4	Vascular endothelial growth factor receptor 3
comp178041_c0_seq5	sp|Q5PQZ7|POPD1_DANRE	87.66	316	36	3	332	1273	10	324	0	534	315	89.49	Danio rerio	bves	Blood vessel epicardial substance
comp188047_c0_seq6	sp|Q5PR55|CL029_DANRE	75.54	327	77	1	109	1089	1	324	0	537	324	99.69	Danio rerio	zgc:103499	Uncharacterized protein C12orf29 homolog
comp191071_c1_seq9	sp|Q5PRC0|CH25H_DANRE	80.48	251	49	0	2221	2973	1	251	8e-140	429	251	100	Danio rerio	ch25h	Cholesterol 25-hydroxylase-like protein
comp187805_c1_seq20	sp|Q5PRC1|LHFP_DANRE	88.5	200	23	0	34	633	1	200	2e-89	281	200	100	Danio rerio	lhfp	Lipoma HMGIC fusion partner homolog
comp184169_c0_seq2	sp|Q5PRD0|143BA_DANRE	96.14	233	9	0	405	1103	1	233	8e-161	461	233	95.49	Danio rerio	ywhaba	14-3-3 protein beta/alpha-A
comp185414_c0_seq83	sp|Q5PRD4|KC1G1_DANRE	90.05	422	40	2	1156	2418	1	421	0	711	421	100	Danio rerio	csnk1g1	Casein kinase I isoform gamma-1
comp167756_c0_seq15	sp|Q5RFU5|MMAC_DANRE	66.24	234	79	0	5	706	11	244	5e-116	343	234	93.6	Danio rerio	mmachc	Methylmalonic aciduria and homocystinuria type C protein homolog
comp190398_c0_seq15	sp|Q5RFZ7|F167A_DANRE	52.17	207	90	3	389	991	1	204	6e-51	179	204	100	Danio rerio	fam167a	Protein FAM167A
comp192978_c1_seq68	sp|Q5RG45|CP135_DANRE	74.9	956	234	4	176	3034	2	954	0	1343	953	81.87	Danio rerio	cep135	Centrosomal protein of 135 kDa
comp180653_c0_seq54	sp|Q5RGE4|MEIG1_DANRE	89.13	92	10	0	141	416	1	92	2e-50	178	92	100	Danio rerio	meig1	Meiosis expressed gene 1 protein homolog
comp190101_c1_seq71	sp|Q5RGE5|DCR1C_DANRE	65.2	684	179	9	577	2604	1	633	0	856	633	99.06	Danio rerio	dclre1c	Protein artemis
comp181833_c0_seq8	sp|Q5RGE6|HSP7E_DANRE	82.6	523	60	1	988	2556	1	492	0	878	492	97.62	Danio rerio	hspa14	Heat shock 70 kDa protein 14
comp192425_c2_seq24	sp|Q5RGL7|SMY2B_DANRE	72.09	430	120	0	301	1590	2	431	0	650	430	99.08	Danio rerio	smyd2b	N-lysine methyltransferase SMYD2-B
comp192318_c0_seq37	sp|Q5RGP9|TAP26_DANRE	57.03	256	104	3	107	856	1	256	3e-62	214	256	100	Danio rerio	ccdc59	Thyroid transcription factor 1-associated protein 26 homolog
comp188896_c1_seq98	sp|Q5RGV1|IMDH3_DANRE	93.77	514	32	0	1290	2831	1	514	0	964	514	100	Danio rerio	impdh1b	Inosine-5-monophosphate dehydrogenase 1b
comp187934_c0_seq1	sp|Q5RGZ1|CDPF1_DANRE	77.33	75	17	0	165	389	1	75	2e-34	131	75	86.21	Danio rerio	cdpf1	Cysteine-rich DPF motif domain-containing protein 1
comp189766_c0_seq4	sp|Q5RH02|SCO2_DANRE	70	230	67	1	547	1230	42	271	3e-112	347	230	82.44	Danio rerio	sco2	Protein SCO2 homolog, mitochondrial
comp184393_c0_seq124	sp|Q5RH71-2|TSN33_DANRE	80.45	179	34	1	6	542	38	215	1e-89	281	178	82.79	Danio rerio	tspan33	Isoform 2 of Tetraspanin-33
comp184393_c0_seq60	sp|Q5RH71|TSN33_DANRE	78.29	281	61	0	188	1030	1	281	5e-146	434	281	100	Danio rerio	tspan33	Tetraspanin-33
comp162523_c0_seq6	sp|Q5RH95|RSAD2_DANRE	74.37	359	89	2	423	1490	1	359	0	565	359	100	Danio rerio	rsad2	Radical S-adenosyl methionine domain-containing protein 2
comp186846_c2_seq66	sp|Q5RHQ8|LIN9_DANRE	92.24	438	34	0	28	1341	1	438	0	725	438	80.66	Danio rerio	lin9	Protein lin-9 homolog
comp194206_c0_seq50	sp|Q5RHU7|MDM1_DANRE	48.24	680	275	15	620	2617	1	617	5e-142	442	617	94.05	Danio rerio	mdm1	Nuclear protein MDM1
comp181117_c1_seq4	sp|Q5RHX6|DCNL4_DANRE	93	257	18	0	59	829	6	262	2e-170	479	257	91.79	Danio rerio	dcun1d4	DCN1-like protein 4
comp176637_c0_seq12	sp|Q5RHZ2|CC167_DANRE	52.14	117	20	1	99	449	12	92	3e-27	103	81	81	Danio rerio	ccdc167	Coiled-coil domain-containing protein 167
comp183559_c0_seq13	sp|Q5RIU9|PORED_DANRE	61.15	314	117	1	397	1338	1	309	9e-121	368	309	100	Danio rerio	srd5a3	Polyprenol reductase
comp176126_c0_seq21	sp|Q5RIV4-2|ADAT2_DANRE	79.41	170	34	1	221	730	12	180	9e-100	296	169	82.04	Danio rerio	adat2	Isoform 2 of tRNA-specific adenosine deaminase 2
comp176126_c0_seq30	sp|Q5RIV4|ADAT2_DANRE	78.49	186	40	0	221	778	12	197	2e-109	326	186	86.92	Danio rerio	adat2	tRNA-specific adenosine deaminase 2
comp180743_c0_seq4	sp|Q5RKQ0|SPF27_DANRE	92.9	183	13	0	27	575	1	183	5e-117	338	183	81.33	Danio rerio	bcas2	Pre-mRNA-splicing factor SPF27
comp71249_c0_seq1	sp|Q5RZ65|AGR2_DANRE	92.75	138	10	0	147	560	34	171	1e-94	282	138	80.7	Danio rerio	agr2	Anterior gradient protein 2 homolog
comp187802_c0_seq71	sp|Q5SNX7|GALC_DANRE	73.7	654	169	2	123	2075	6	659	0	996	654	99.09	Danio rerio	galc	Galactocerebrosidase
comp171678_c3_seq4	sp|Q5SP50|ZCRB1_DANRE	80.45	220	41	1	556	1215	1	218	3e-83	268	218	100	Danio rerio	zcrb1	Zinc finger CCHC-type and RNA-binding motif-containing protein 1
comp194265_c0_seq17	sp|Q5SPB6|CHAC1_DANRE	85.64	195	27	1	889	1470	1	195	1e-115	350	195	99.49	Danio rerio	chac1	Cation transport regulator-like protein 1
comp193696_c0_seq33	sp|Q5SPD7|P5CR3_DANRE	69.85	262	78	1	126	911	3	263	9e-124	374	261	90.62	Danio rerio	pycrl	Pyrroline-5-carboxylate reductase 3
comp187650_c0_seq34	sp|Q5SPH9|RT10_DANRE	50.82	244	54	3	14	742	1	179	1e-67	213	179	95.72	Danio rerio	mrps10	Probable 28S ribosomal protein S10, mitochondrial
comp186946_c0_seq17	sp|Q5SPP0|CLVS2_DANRE	98.48	329	5	0	1165	2151	1	329	0	671	329	100	Danio rerio	clvs2	Clavesin-2
comp185139_c0_seq33	sp|Q5SPR8|ESCO2_DANRE	61.23	583	201	10	294	2033	49	609	0	650	561	92.12	Danio rerio	esco2	N-acetyltransferase ESCO2
comp179857_c1_seq21	sp|Q5TYP8|CA095_DANRE	86.15	130	16	1	71	460	1	128	5e-61	206	128	100	Danio rerio	si:dkeyp-59a8.4	Uncharacterized transmembrane protein C1orf95 homolog
comp191961_c2_seq109	sp|Q5TYQ8|ZC3HE_DANRE	66.43	697	191	12	127	2172	1	669	0	778	669	100	Danio rerio	zc3h14	Zinc finger CCCH domain-containing protein 14
comp194505_c1_seq46	sp|Q5TYS5|SCRN2_DANRE	77.57	419	90	1	3021	4277	1	415	0	678	415	100	Danio rerio	scrn2	Secernin-2
comp174857_c0_seq4	sp|Q5TYV0|EMC7_DANRE	81.86	237	43	0	489	1199	1	237	9e-109	328	237	100	Danio rerio	emc7	ER membrane protein complex subunit 7
comp183445_c0_seq12	sp|Q5TYW6|RSPH9_DANRE	69.68	277	84	0	1783	2613	1	277	4e-123	381	277	100	Danio rerio	rsph9	Radial spoke head protein 9 homolog
comp157345_c0_seq4	sp|Q5TZ07-2|PPAC2_DANRE	81.6	163	23	3	185	658	1	161	2e-68	229	161	84.74	Danio rerio	ppapdc2	Isoform 2 of Presqualene diphosphate phosphatase
comp180898_c0_seq1	sp|Q5TZ24|MOXD1_DANRE	72.59	591	158	2	205	1965	1	591	0	912	591	96.25	Danio rerio	moxd1	DBH-like monooxygenase protein 1 homolog
comp174742_c0_seq9	sp|Q5TZ51|MPV17_DANRE	68.28	227	22	1	81	761	1	177	1e-88	274	177	100	Danio rerio	mpv17	Protein Mpv17
comp134424_c0_seq1	sp|Q5TZA3|TM251_DANRE	80.99	142	26	1	403	825	1	142	2e-71	225	142	100	Danio rerio	tmem251	Transmembrane protein 251
comp190109_c0_seq186	sp|Q5U378|TBCE_DANRE	64.95	545	164	2	268	1902	4	521	0	691	518	99.42	Danio rerio	tbce	Tubulin-specific chaperone E
comp171788_c0_seq7	sp|Q5U385|TBPL1_DANRE	78.18	220	13	1	297	956	1	185	1e-115	347	185	99.46	Danio rerio	tbpl1	TATA box-binding protein-like protein 1
comp172584_c0_seq12	sp|Q5U395|CNEPA_DANRE	89.95	199	10	1	319	885	1	199	3e-125	365	199	81.22	Danio rerio	ctdnep1a	CTD nuclear envelope phosphatase 1A
comp191456_c1_seq7	sp|Q5U3F2|SLU7_DANRE	82.6	569	90	2	165	1844	3	571	0	857	569	99.65	Danio rerio	slu7	Pre-mRNA-splicing factor SLU7
comp121030_c0_seq3	sp|Q5U3F8|3HAO_DANRE	75.32	231	56	1	412	1104	57	286	7e-118	350	230	80.14	Danio rerio	haao	3-hydroxyanthranilate 3,4-dioxygenase
comp179630_c0_seq7	sp|Q5U3G6|YIF1B_DANRE	84.49	303	44	1	121	1020	2	304	0	523	303	99.67	Danio rerio	yif1b	Protein YIF1B
comp175491_c1_seq12	sp|Q5U3I2|S7A6O_DANRE	73.38	308	79	2	116	1036	1	306	3e-131	389	306	93.87	Danio rerio	slc7a6os	Probable RNA polymerase II nuclear localization protein SLC7A6OS
comp178578_c0_seq3	sp|Q5U3N7|CHUR_DANRE	89.29	112	12	0	99	434	1	112	2e-68	219	112	100	Danio rerio	churc1	Protein Churchill
comp187843_c1_seq4	sp|Q5U3U3|CPT2_DANRE	84.35	671	102	2	390	2402	1	668	0	1168	668	99.85	Danio rerio	cpt2	Carnitine O-palmitoyltransferase 2, mitochondrial
comp184276_c0_seq10	sp|Q5U3V7|S2543_DANRE	77.97	345	75	1	254	1285	1	345	0	542	345	100	Danio rerio	slc25a43	Solute carrier family 25 member 43
comp193249_c0_seq35	sp|Q5U3V9|SNF8_DANRE	95.74	258	11	0	428	1201	1	258	6e-159	481	258	100	Danio rerio	snf8	Vacuolar-sorting protein SNF8
comp172089_c0_seq6	sp|Q5U3W1|SG196_DANRE	76.71	292	66	1	410	1285	13	302	3e-130	385	290	83.57	Danio rerio	pomk	Protein O-mannose kinase
comp189194_c0_seq2	sp|Q5W8I8|VGL2A_DANRE	94.08	473	25	2	499	1914	1	471	0	910	471	80.65	Danio rerio	slc17a6b	Vesicular glutamate transporter 2.1
comp191950_c0_seq4	sp|Q5XIY4|ACN9_DANRE	73.17	123	33	0	450	818	1	123	1e-56	192	123	100	Danio rerio	acn9	Protein ACN9 homolog, mitochondrial
comp178608_c0_seq17	sp|Q5XIY6|VTC1B_DANRE	60	440	116	4	144	1460	1	381	1e-166	486	381	100	Danio rerio	atp6v1c1b	V-type proton ATPase subunit C 1-B
comp192571_c0_seq4	sp|Q5XIZ6|GPD1L_DANRE	92.02	351	28	0	125	1177	1	351	0	666	351	100	Danio rerio	gpd1l	Glycerol-3-phosphate dehydrogenase 1-like protein
comp175163_c0_seq11	sp|Q5XIZ9|RTKN2_DANRE	69.09	689	165	6	50	2113	1	642	0	906	642	100	Danio rerio	rtkn2	Rhotekin-2
comp189181_c1_seq3	sp|Q5XJ36|PARK7_DANRE	90.48	189	18	0	63	629	1	189	3e-116	351	189	100	Danio rerio	park7	Protein DJ-1
comp186216_c1_seq36	sp|Q5XJ54|GLRX3_DANRE	84.35	313	49	0	14	952	1	313	0	553	313	96.01	Danio rerio	glrx3	Glutaredoxin 3
comp181300_c0_seq19	sp|Q5XJ57|TRMB_DANRE	84.62	208	25	2	747	1370	1	201	4e-125	370	201	83.4	Danio rerio	mettl1	tRNA (guanine-N(7)-)-methyltransferase
comp166184_c0_seq5	sp|Q5XJ85|MYD88_DANRE	61.96	326	69	5	241	1179	1	284	2e-132	398	284	100	Danio rerio	myd88	Myeloid differentiation primary response protein MyD88
comp183565_c0_seq3	sp|Q5XJ97|C1D_DANRE	69.5	141	42	1	114	533	1	141	8e-58	195	141	95.27	Danio rerio	c1d	Nuclear nucleic acid-binding protein C1D
comp180141_c0_seq9	sp|Q5XJA0|TYDP2_DANRE	69.48	367	99	4	315	1394	4	364	0	526	361	97.83	Danio rerio	tdp2	Tyrosyl-DNA phosphodiesterase 2
comp186487_c0_seq49	sp|Q5XJK9|CMS1_DANRE	64.6	291	96	3	395	1246	1	291	1e-107	326	291	100	Danio rerio	cmss1	Protein CMSS1
comp165473_c0_seq3	sp|Q5XJR6|ORML3_DANRE	92.81	153	11	0	708	1166	1	153	2e-91	279	153	100	Danio rerio	ormdl3	ORM1-like protein 3
comp182606_c0_seq24	sp|Q5XJX0|JGN1A_DANRE	90.71	183	17	0	111	659	1	183	5e-96	286	183	100	Danio rerio	jagn1a	Protein jagunal homolog 1-A
comp178071_c0_seq20	sp|Q5XJX1|SEGN_DANRE	81.62	272	50	0	290	1105	1	272	6e-158	455	272	100	Danio rerio	scgn	Secretagogin
comp190523_c1_seq23	sp|Q5XLR4|BORE1_DANRE	78.26	276	56	3	69	890	1	274	3e-127	374	274	99.28	Danio rerio	cdca8	Borealin
comp176188_c0_seq6	sp|Q5YB40|MFNG_DANRE	64.88	373	106	4	881	1996	1	349	5e-153	461	349	96.94	Danio rerio	mfng	Beta-1,3-N-acetylglucosaminyltransferase manic fringe
comp185650_c1_seq3	sp|Q641M3|TMM18_DANRE	67.57	185	27	1	46	600	1	152	2e-78	243	152	100	Danio rerio	tmem18	Transmembrane protein 18
comp177924_c1_seq6	sp|Q642H2|CRBL2_DANRE	87.76	98	11	1	549	839	22	119	6e-48	171	98	82.35	Danio rerio	crebl2	cAMP-responsive element-binding protein-like 2
comp177526_c0_seq1	sp|Q66HV9|LIG1B_DANRE	86.98	622	81	0	301	2166	1	622	0	1004	622	100	Danio rerio	lingo1b	Leucine-rich repeat and immunoglobulin-like domain-containing nogo receptor-interacting protein 1-B
comp164834_c0_seq2	sp|Q66HY7|IF4E3_DANRE	91.15	226	18	1	150	827	1	224	5e-131	382	224	100	Danio rerio	eif4e3	Eukaryotic translation initiation factor 4E type 3
comp185893_c1_seq8	sp|Q66I51|T55BB_DANRE	74.81	262	66	0	1367	2152	1	262	4e-116	362	262	100	Danio rerio	tmem55bb	Transmembrane protein 55B-B
comp182823_c0_seq8	sp|Q66I79|SELK_DANRE	80.77	78	15	0	448	681	1	78	3e-23	95.5	78	82.98	Danio rerio	selk	Selenoprotein K
comp180046_c0_seq14	sp|Q66I84|DCC1_DANRE	80.26	390	77	0	124	1293	1	390	0	648	390	99.74	Danio rerio	dscc1	Sister chromatid cohesion protein DCC1
comp195206_c2_seq19	sp|Q66IB8|CB076_DANRE	78.4	125	27	0	1167	1541	2	126	1e-65	215	125	99.21	Danio rerio	zgc:101851	UPF0538 protein C2orf76 homolog
comp189724_c1_seq8	sp|Q66IC8|TC1D1_DANRE	72.55	153	39	1	2173	2631	24	173	2e-72	243	150	86.71	Danio rerio	tctex1d1	Tctex1 domain-containing protein 1
comp190265_c0_seq190	sp|Q66IE4|T237B_DANRE	67.15	411	129	4	2031	3254	6	413	2e-141	439	408	98.79	Danio rerio	tmem237b	Transmembrane protein 237B
comp174049_c1_seq4	sp|Q66JN8|RSG1_DANRE	74	250	65	0	107	856	3	252	4e-125	373	250	99.21	Danio rerio	rsg1	REM2- and Rab-like small GTPase 1
comp177878_c1_seq3	sp|Q66L49|SCMC1_DANRE	83.86	477	76	1	522	1949	1	477	0	850	477	100	Danio rerio	slc25a24	Calcium-binding mitochondrial carrier protein SCaMC-1
comp181289_c1_seq84	sp|Q66PG1|LARG2_DANRE	92.06	756	33	1	11	2278	22	750	0	1422	729	97.2	Danio rerio	gyltl1b	Glycosyltransferase-like protein LARGE2
comp180458_c0_seq14	sp|Q68EH9|CRBN_DANRE	89.58	403	41	1	271	1476	29	431	0	747	403	93.5	Danio rerio	crbn	Protein cereblon
comp183560_c0_seq51	sp|Q68EK9|CDC26_DANRE	92.05	88	5	2	516	773	1	88	5e-36	134	88	100	Danio rerio	cdc26	Anaphase-promoting complex subunit CDC26
comp187112_c0_seq21	sp|Q68EL3|BET1L_DANRE	91.4	93	8	0	865	1143	1	93	1e-50	177	93	84.55	Danio rerio	bet1l	BET1-like protein
comp154953_c0_seq2	sp|Q68EL6|NFIL3_DANRE	75.57	393	95	1	15	1193	71	462	0	556	392	84.85	Danio rerio	nfil3	Nuclear factor interleukin-3-regulated protein
comp190238_c0_seq21	sp|Q68FN7|DHSDB_DANRE	72.15	158	43	1	42	512	1	158	2e-71	236	158	100	Danio rerio	sdhdb	Succinate dehydrogenase [ubiquinone] cytochrome b small subunit B, mitochondrial
comp194439_c2_seq12	sp|Q6AXJ2|EI3HA_DANRE	89.25	335	36	0	12	1016	1	335	8e-180	510	335	100	Danio rerio	eif3ha	Eukaryotic translation initiation factor 3 subunit H-A
comp187985_c0_seq10	sp|Q6AXJ3|DEXI_DANRE	92.13	89	7	0	797	1063	1	89	1e-44	160	89	100	Danio rerio	dexi	Dexamethasone-induced protein homolog
comp191110_c0_seq58	sp|Q6AXK4|BABA1_DANRE	66.83	419	84	3	46	1284	1	370	0	556	370	100	Danio rerio	babam1	BRISC and BRCA1-A complex member 1
comp181552_c0_seq11	sp|Q6AZA0|THIL_DANRE	81.84	457	46	1	58	1428	1	420	0	719	420	100	Danio rerio	acat1	Acetyl-CoA acetyltransferase, mitochondrial
comp192345_c0_seq47	sp|Q6AZB3|CPIN1_DANRE	72.35	311	82	2	172	1095	1	310	3e-107	329	310	99.68	Danio rerio	ciapin1	Anamorsin
comp193521_c0_seq31	sp|Q6AZB8|HARB1_DANRE	85.67	349	49	1	762	1805	1	349	0	624	349	100	Danio rerio	harbi1	Putative nuclease HARBI1
comp186709_c0_seq19	sp|Q6AZD4|IMP2L_DANRE	80.43	184	33	2	783	1328	1	183	7e-97	308	183	100	Danio rerio	immp2l	Mitochondrial inner membrane protease subunit 2
comp187744_c0_seq12	sp|Q6AZW1|KISHB_DANRE	90.54	74	7	0	813	1034	1	74	2e-39	142	74	100	Danio rerio	tmem167b	Protein kish-B
comp183020_c0_seq48	sp|Q6AZW2|A1A1A_DANRE	74.69	320	81	0	107	1066	2	321	0	532	320	98.77	Danio rerio	akr1a1a	Alcohol dehydrogenase [NADP(+)] A
comp164638_c0_seq22	sp|Q6DBR0|RUSD4_DANRE	68.48	330	102	1	242	1225	14	343	3e-134	402	330	92.18	Danio rerio	rpusd4	RNA pseudouridylate synthase domain-containing protein 4
comp191829_c0_seq50	sp|Q6DBR4|TIPIN_DANRE	61.03	290	81	5	1403	2224	1	274	6e-90	296	274	93.2	Danio rerio	tipin	TIMELESS-interacting protein
comp174537_c0_seq18	sp|Q6DBT3|TXD17_DANRE	86.18	123	17	0	159	527	1	123	1e-73	228	123	100	Danio rerio	txndc17	Thioredoxin domain-containing protein 17
comp180387_c0_seq35	sp|Q6DBU8|LIPH_DANRE	62.28	456	169	2	38	1402	1	454	0	617	454	100	Danio rerio	liph	Lipase member H
comp195579_c0_seq13	sp|Q6DBW1|RG1BB_DANRE	81.43	463	84	1	252	1634	1	463	0	800	463	97.47	Danio rerio	rasgef1bb	Ras-GEF domain-containing family member 1B-B
comp173754_c1_seq1	sp|Q6DC04|CARM1_DANRE	94.73	588	31	0	90	1853	1	588	0	1123	588	100	Danio rerio	carm1	Histone-arginine methyltransferase CARM1
comp189911_c0_seq43	sp|Q6DC37|HNMT_DANRE	62.67	292	109	0	146	1021	1	292	3e-132	398	292	100	Danio rerio	hnmt	Histamine N-methyltransferase
comp187920_c0_seq41	sp|Q6DEF6|USB1_DANRE	68.61	223	70	0	132	800	53	275	9e-113	332	223	80.8	Danio rerio	usb1	U6 snRNA phosphodiesterase
comp186798_c0_seq47	sp|Q6DEJ5|AASD1_DANRE	74.67	458	70	1	100	1473	1	412	0	693	412	100	Danio rerio	aarsd1	Alanyl-tRNA editing protein Aarsd1
comp193104_c0_seq15	sp|Q6DEJ6|MF2AB_DANRE	79.2	524	101	2	166	1725	2	521	0	790	520	99.43	Danio rerio	mfsd2ab	Major facilitator superfamily domain-containing protein 2A-B
comp177102_c0_seq14	sp|Q6DEL1|S38A7_DANRE	77.39	429	51	1	13	1299	82	464	0	613	383	82.37	Danio rerio	slc38a7	Putative sodium-coupled neutral amino acid transporter 7
comp192707_c0_seq14	sp|Q6DEM5|TIM8A_DANRE	92.22	90	7	0	858	1127	1	90	3e-49	173	90	100	Danio rerio	timm8a	Mitochondrial import inner membrane translocase subunit Tim8 A
comp179824_c0_seq39	sp|Q6DEN0|UFC1_DANRE	81.63	196	6	1	292	879	1	166	2e-105	320	166	100	Danio rerio	ufc1	Ubiquitin-fold modifier-conjugating enzyme 1
comp186753_c1_seq1	sp|Q6DG38|GPAT3_DANRE	84.93	438	65	1	154	1464	1	438	0	790	438	97.55	Danio rerio	agpat9	Glycerol-3-phosphate acyltransferase 3
comp189501_c0_seq41	sp|Q6DG88|ATG4B_DANRE	86.85	365	43	2	776	1858	12	375	0	625	364	92.39	Danio rerio	atg4b	Cysteine protease ATG4B
comp194713_c0_seq13	sp|Q6DG91|PSMG1_DANRE	57.34	286	109	4	89	937	1	276	1e-89	286	276	99.64	Danio rerio	psmg1	Proteasome assembly chaperone 1
comp185147_c0_seq2	sp|Q6DG99|KCTD6_DANRE	96.62	237	8	0	726	1436	1	237	2e-167	484	237	100	Danio rerio	kctd6	BTB/POZ domain-containing protein KCTD6
comp190513_c1_seq1	sp|Q6DGA7|CQ062_DANRE	80.47	169	33	0	134	640	1	169	1e-93	296	169	82.04	Danio rerio	zgc:91940	Uncharacterized protein C17orf62 homolog
comp180849_c0_seq4	sp|Q6DGB6|CC103_DANRE	57.31	253	97	5	138	893	1	243	9e-65	215	243	98.38	Danio rerio	ccdc103	Coiled-coil domain-containing protein 103
comp181897_c0_seq6	sp|Q6DGI3|NOP16_DANRE	73.1	171	41	2	181	678	1	171	7e-75	241	171	100	Danio rerio	nop16	Nucleolar protein 16
comp178525_c1_seq3	sp|Q6DGK2|LDHBB_DANRE	80.32	371	36	1	1229	2341	1	334	0	589	334	100	Danio rerio	ldhbb	L-lactate dehydrogenase B-B chain
comp181564_c0_seq16	sp|Q6DGL8|RT15_DANRE	68.42	228	69	3	737	1411	1	228	1e-98	308	228	86.69	Danio rerio	mrps15	28S ribosomal protein S15, mitochondrial
comp171303_c0_seq5	sp|Q6DGM3|RM15_DANRE	80.68	264	51	0	2	793	33	296	6e-159	452	264	89.19	Danio rerio	mrpl15	39S ribosomal protein L15, mitochondrial
comp186020_c0_seq1	sp|Q6DGM8|JDP2_DANRE	67.11	149	49	0	71	517	1	149	2e-48	166	149	95.51	Danio rerio	jdp2	Jun dimerization protein 2
comp165908_c0_seq10	sp|Q6DGP2|SYF2_DANRE	84.87	238	36	0	162	875	1	238	2e-146	422	238	100	Danio rerio	syf2	Pre-mRNA-splicing factor syf2
comp194325_c0_seq12	sp|Q6DGP4|NFI1L_DANRE	88.3	171	20	0	1377	1889	1	171	1e-102	317	171	81.43	Danio rerio	ndfip1l	NEDD4 family-interacting protein 1-like
comp186509_c1_seq15	sp|Q6DGP8|NRN1_DANRE	77.94	136	27	1	6	413	10	142	5e-71	223	133	93.66	Danio rerio	nrn1	Neuritin
comp184909_c0_seq39	sp|Q6DGQ0|SPT4H_DANRE	79.45	146	1	1	134	571	1	117	2e-73	230	117	100	Danio rerio	supt4h1	Transcription elongation factor SPT4
comp187431_c1_seq6	sp|Q6DGR4|F203A_DANRE	78.33	383	77	1	103	1251	1	377	2e-178	514	377	100	Danio rerio	fam203a	Protein FAM203A
comp194914_c1_seq52	sp|Q6DGS3-2|KC2D2_DANRE	78.19	518	101	3	944	2497	8	513	0	824	506	98.64	Danio rerio	camk2d2	Isoform A of Calcium/calmodulin-dependent protein kinase type II delta 2 chain
comp188479_c0_seq18	sp|Q6DGV1|CELF4_DANRE	95.44	504	21	2	320	1828	1	503	0	809	503	96.73	Danio rerio	celf4	CUGBP Elav-like family member 4
comp190949_c0_seq10	sp|Q6DGX3|ANR54_DANRE	72.61	314	77	5	654	1583	1	309	9e-141	419	309	98.1	Danio rerio	ankrd54	Ankyrin repeat domain-containing protein 54
comp190487_c0_seq57	sp|Q6DGZ0|GPT11_DANRE	65.05	289	73	2	1630	2493	1	262	2e-97	313	262	100	Danio rerio	gpatch11	G patch domain-containing protein 11
comp188192_c0_seq30	sp|Q6DH26|MED31_DANRE	94.85	136	7	0	389	796	1	136	7e-73	229	136	100	Danio rerio	med31	Mediator of RNA polymerase II transcription subunit 31
comp168266_c0_seq10	sp|Q6DH42|ENY2_DANRE	95.79	95	4	0	72	356	1	95	8e-47	160	95	100	Danio rerio	eny2	Transcription and mRNA export factor ENY2
comp183396_c0_seq57	sp|Q6DH44|WDR83_DANRE	89.35	310	33	0	209	1138	1	310	0	587	310	98.41	Danio rerio	wdr83	WD repeat domain-containing protein 83
comp191620_c1_seq10	sp|Q6DH65|DENR_DANRE	84.13	208	24	1	194	790	1	208	2e-89	279	208	100	Danio rerio	denr	Density-regulated protein
comp173626_c0_seq4	sp|Q6DH66|TM20B_DANRE	93.84	146	9	0	269	706	1	146	1e-64	210	146	100	Danio rerio	tomm20b	Mitochondrial import receptor subunit TOM20 homolog B
comp192526_c0_seq16	sp|Q6DH69|FAH2A_DANRE	80.8	526	100	1	850	2427	1	525	0	732	525	98.68	Danio rerio	faah2a	Fatty-acid amide hydrolase 2-A
comp193956_c0_seq74	sp|Q6DH87|FUND1_DANRE	62.78	180	14	1	228	767	1	127	1e-50	178	127	83.55	Danio rerio	fundc1	FUN14 domain-containing protein 1
comp188916_c0_seq2	sp|Q6DHC1|RB18B_DANRE	93.2	206	13	1	60	677	1	205	6e-127	393	205	100	Danio rerio	rab18b	Ras-related protein Rab-18-B
comp190017_c0_seq26	sp|Q6DHF7|GTPBA_DANRE	75.2	375	93	0	148	1272	1	375	5e-168	496	375	98.68	Danio rerio	gtpbp10	GTP-binding protein 10
comp190446_c0_seq3	sp|Q6DHI0|ACY3A_DANRE	69.01	313	97	0	2102	3040	12	324	8e-159	483	313	95.43	Danio rerio	acy3.1	N-acyl-aromatic-L-amino acid amidohydrolase (carboxylate-forming) A
comp191816_c1_seq32	sp|Q6DHI5|SIR5_DANRE	84.16	303	47	1	360	1265	1	303	2e-174	502	303	99.34	Danio rerio	sirt5	NAD-dependent protein deacylase sirtuin-5, mitochondrial
comp185743_c0_seq6	sp|Q6DHJ1|TYW3_DANRE	62.8	250	90	2	169	915	4	251	3e-107	332	248	98.8	Danio rerio	tyw3	tRNA wybutosine-synthesizing protein 3 homolog
comp190913_c0_seq3	sp|Q6DHK1|NNRE_DANRE	77.62	286	56	3	2303	3145	1	283	5e-150	456	283	100	Danio rerio	apoa1bp	NAD(P)H-hydrate epimerase
comp185712_c0_seq44	sp|Q6DHK8|NTCP7_DANRE	87.99	333	40	0	154	1152	1	333	5e-172	491	333	99.11	Danio rerio	slc10a7	Sodium/bile acid cotransporter 7
comp179254_c0_seq10	sp|Q6DHL4|SUMO2_DANRE	98.9	91	1	0	25	297	3	93	3e-61	189	91	94.79	Danio rerio	sumo2	Small ubiquitin-related modifier 2
comp191805_c1_seq38	sp|Q6DHL5|LRC57_DANRE	81.14	228	43	0	761	1444	1	228	2e-116	366	228	95.8	Danio rerio	lrrc57	Leucine-rich repeat-containing protein 57
comp188700_c0_seq18	sp|Q6DHN0|TMM53_DANRE	68.25	315	64	1	209	1153	1	279	3e-136	414	279	99.29	Danio rerio	tmem53	Transmembrane protein 53
comp180273_c0_seq1	sp|Q6DHP1|CLD7A_DANRE	75.78	256	16	3	253	1014	1	212	2e-120	363	212	100	Danio rerio	cldn7a	Claudin-7-A
comp194809_c1_seq8	sp|Q6DHP6|NARF_DANRE	82.58	465	81	0	653	2047	1	465	0	817	465	100	Danio rerio	narf	Nuclear prelamin A recognition factor
comp175772_c0_seq2	sp|Q6DHR8-2|NGBR_DANRE	67.73	251	72	3	182	925	1	245	1e-117	348	245	95.33	Danio rerio	nus1	Isoform 2 of Nogo-B receptor
comp175772_c0_seq1	sp|Q6DHR8|NGBR_DANRE	67.14	280	83	3	182	1012	1	274	4e-132	387	274	100	Danio rerio	nus1	Nogo-B receptor
comp189684_c0_seq39	sp|Q6DHS9|S2548_DANRE	81.55	309	57	0	12	938	1	309	0	537	309	100	Danio rerio	slc25a48	Solute carrier family 25 member 48
comp192578_c0_seq109	sp|Q6DHU1|CLP1L_DANRE	51.96	460	195	5	1133	2455	86	538	5e-157	493	453	84.2	Danio rerio	clptm1l	Cleft lip and palate transmembrane protein 1-like protein
comp178313_c0_seq3	sp|Q6DHU8|TOPK_DANRE	82.06	340	58	2	84	1097	1	339	0	523	339	100	Danio rerio	pbk	Lymphokine-activated killer T-cell-originated protein kinase homolog
comp177817_c0_seq5	sp|Q6DI06|TIM10_DANRE	97.73	88	2	0	153	416	1	88	2e-55	178	88	100	Danio rerio	timm10	Mitochondrial import inner membrane translocase subunit Tim10
comp193631_c1_seq47	sp|Q6DRC3|CU059_DANRE	85.21	284	42	0	1100	1951	7	290	8e-162	491	284	97.93	Danio rerio		UPF0769 protein C21orf59 homolog
comp191147_c0_seq73	sp|Q6DRC4|EIF3G_DANRE	97.57	288	7	0	308	1171	1	288	0	537	288	98.29	Danio rerio	eif3g	Eukaryotic translation initiation factor 3 subunit G
comp190061_c0_seq62	sp|Q6DRD3|DPOLB_DANRE	82.44	353	32	2	3	1058	13	336	0	580	324	96.43	Danio rerio	polb	DNA polymerase beta
comp173197_c0_seq28	sp|Q6DRD9|ABHDB_DANRE	80.43	281	54	1	498	1340	1	280	7e-161	463	280	88.33	Danio rerio	abhd11	Alpha/beta hydrolase domain-containing protein 11
comp152553_c0_seq1	sp|Q6DRH5|NOP10_DANRE	96.88	64	2	0	193	384	1	64	9e-38	130	64	100	Danio rerio	nop10	H/ACA ribonucleoprotein complex subunit 3
comp179940_c2_seq39	sp|Q6DRI1|EI3EA_DANRE	95.29	446	21	0	2	1339	1	446	0	889	446	100	Danio rerio	eif3ea	Eukaryotic translation initiation factor 3 subunit E-A
comp175287_c1_seq7	sp|Q6DRJ7|NDC80_DANRE	65.69	685	181	3	96	2147	1	632	0	825	632	100	Danio rerio	ndc80	Kinetochore protein NDC80 homolog
comp183007_c0_seq52	sp|Q6DRJ9|RIC8B_DANRE	70.08	528	152	1	517	2082	1	528	0	680	528	98.51	Danio rerio	ric8b	Synembryn-B
comp193487_c0_seq8	sp|Q6DRL4|TICRR_DANRE	53.23	1888	768	35	695	6205	1	1824	0	1654	1824	100	Danio rerio	ticrr	Treslin
comp194829_c1_seq8	sp|Q6DRL8|MD19B_DANRE	81.5	200	32	2	71	670	1	195	2e-91	279	195	81.25	Danio rerio	med19b	Mediator of RNA polymerase II transcription subunit 19-B
comp182603_c0_seq43	sp|Q6DRM0|WRB_DANRE	85.21	169	25	0	232	738	2	170	6e-102	303	169	99.41	Danio rerio	wrb	Tail-anchored protein insertion receptor WRB
comp190991_c0_seq26	sp|Q6DRP4|CCM2_DANRE	88.6	456	46	4	127	1485	1	453	0	743	453	99.56	Danio rerio	ccm2	Malcavernin
comp193821_c0_seq189	sp|Q6GMG5|IMDH1_DANRE	87.67	584	26	2	465	2210	1	540	0	1024	540	99.26	Danio rerio	impdh1a	Inosine-5-monophosphate dehydrogenase 1a
comp192957_c0_seq44	sp|Q6GMG6|S5A3B_DANRE	76.04	455	102	3	196	1548	1	452	0	687	452	100	Danio rerio	slc52a3b	Solute carrier family 52, riboflavin transporter, member 3-B
comp173622_c0_seq1	sp|Q6GMG8|LITAF_DANRE	52.17	161	69	2	378	842	5	163	2e-40	148	159	97.55	Danio rerio	litaf	Lipopolysaccharide-induced tumor necrosis factor-alpha factor homolog
comp193718_c0_seq57	sp|Q6GMH0|PRP18_DANRE	87.73	326	30	1	74	1051	1	316	0	539	316	92.4	Danio rerio	prpf18	Pre-mRNA-splicing factor 18
comp191016_c1_seq8	sp|Q6GMI0|HTR1A_DANRE	82.25	479	84	1	166	1599	1	479	0	795	479	100	Danio rerio	htra1a	Serine protease HTRA1A
comp177373_c0_seq8	sp|Q6GMI7|ENOPH_DANRE	86.87	259	34	0	894	1670	1	259	5e-150	450	259	99.23	Danio rerio	enoph1	Enolase-phosphatase E1
comp185575_c0_seq3	sp|Q6GMK0|MGT4B_DANRE	96.53	547	19	0	334	1974	1	547	0	1103	547	100	Danio rerio	mgat4b	Alpha-1,3-mannosyl-glycoprotein 4-beta-N-acetylglucosaminyltransferase B
comp185842_c0_seq24	sp|Q6GMK6|TSN9_DANRE	89.54	239	25	0	479	1195	1	239	4e-134	400	239	100	Danio rerio	tspan9	Tetraspanin-9
comp156724_c0_seq2	sp|Q6GMK7|SH3L2_DANRE	76.42	106	22	1	223	540	1	103	3e-51	168	103	98.1	Danio rerio	sh3bgrl2	SH3 domain-binding glutamic acid-rich-like protein 2
comp194327_c0_seq16	sp|Q6GQN0|CEP41_DANRE	76.76	327	73	1	292	1263	1	327	1e-162	484	327	87.43	Danio rerio	cep41	Centrosomal protein of 41 kDa
comp192489_c1_seq12	sp|Q6GQN8|MECR_DANRE	77.49	342	77	0	745	1770	36	377	9e-167	495	342	90.72	Danio rerio	mecr	Trans-2-enoyl-CoA reductase, mitochondrial
comp184363_c0_seq18	sp|Q6IMK3|DJC27_DANRE	98.17	273	5	0	618	1436	1	273	0	559	273	100	Danio rerio	dnajc27	DnaJ homolog subfamily C member 27
comp189232_c0_seq2	sp|Q6IQA2|LYSM3_DANRE	74.59	307	73	3	97	1011	1	304	3e-134	405	304	99.67	Danio rerio	lysmd3	LysM and putative peptidoglycan-binding domain-containing protein 3
comp171986_c1_seq74	sp|Q6IQH6|LPPR1_DANRE	88.85	314	35	0	279	1220	1	314	0	587	314	94.29	Danio rerio	lppr1	Lipid phosphate phosphatase-related protein type 1
comp186854_c0_seq1	sp|Q6IQM2|CYC_DANRE	92.31	104	8	0	251	562	1	104	2e-62	200	104	100	Danio rerio	cyc	Cytochrome c
comp186234_c0_seq3	sp|Q6IQP3|CALUA_DANRE	90.45	314	30	0	254	1195	1	314	0	592	314	99.68	Danio rerio	calua	Calumenin-A
comp190905_c1_seq19	sp|Q6IQS6|SAE1_DANRE	85.06	348	52	0	3231	4274	1	348	0	562	348	100	Danio rerio	sae1	SUMO-activating enzyme subunit 1
comp185420_c1_seq4	sp|Q6IQS9|RM23_DANRE	86.93	153	20	0	108	566	1	153	2e-86	271	153	100	Danio rerio	mrpl23	39S ribosomal protein L23, mitochondrial
comp192130_c0_seq3	sp|Q6IQT4|CSN2_DANRE	92.63	448	1	1	627	1970	28	443	0	837	416	93.91	Danio rerio	cops2	COP9 signalosome complex subunit 2
comp193938_c0_seq61	sp|Q6NUT7|SORT1_DANRE	74.24	792	201	3	179	2548	20	810	0	1194	791	97.17	Danio rerio	sort1	Sortilin
comp187162_c0_seq22	sp|Q6NV04|ILVBL_DANRE	84.44	604	94	0	5	1816	18	621	0	1001	604	97.26	Danio rerio	ilvbl	Acetolactate synthase-like protein
comp179026_c3_seq9	sp|Q6NV18|NHEJ1_DANRE	54.29	350	115	7	313	1353	2	309	3e-113	346	308	99.68	Danio rerio	nhej1	Non-homologous end-joining factor 1
comp179674_c2_seq3	sp|Q6NV25|SMO3L_DANRE	100	93	0	0	114	392	1	93	5e-62	193	93	98.94	Danio rerio	sumo3l	Small ubiquitin-related modifier 3-like
comp183500_c1_seq23	sp|Q6NV31|WDR82_DANRE	98.4	313	5	0	256	1194	1	313	0	631	313	100	Danio rerio	wdr82	WD repeat-containing protein 82
comp178792_c0_seq35	sp|Q6NV34|DECR2_DANRE	85	300	43	1	299	1192	1	300	0	530	300	100	Danio rerio	decr2	Peroxisomal 2,4-dienoyl-CoA reductase
comp195446_c0_seq103	sp|Q6NVC5|MIRO1_DANRE	93.54	619	40	0	464	2320	1	619	0	1219	619	100	Danio rerio	rhot1a	Mitochondrial Rho GTPase 1-A
comp183705_c0_seq28	sp|Q6NW58|SPAST_DANRE	65.56	543	131	8	254	1750	6	536	0	622	531	93.16	Danio rerio	spast	Spastin
comp178848_c0_seq2	sp|Q6NW96-2|SP9_DANRE	96.54	433	15	0	544	1842	15	447	0	656	433	96.87	Danio rerio	sp9	Isoform 2 of Transcription factor Sp9
comp178848_c0_seq4	sp|Q6NW96|SP9_DANRE	96.58	439	15	0	128	1444	1	439	0	667	439	100	Danio rerio	sp9	Transcription factor Sp9
comp171725_c0_seq6	sp|Q6NWF4|VPS25_DANRE	92.53	174	13	0	872	1393	1	174	4e-112	342	174	100	Danio rerio	vps25	Vacuolar protein-sorting-associated protein 25
comp191348_c0_seq14	sp|Q6NWG4|ANM6_DANRE	80.24	339	67	0	69	1085	7	345	0	580	339	97.13	Danio rerio	prmt6	Protein arginine N-methyltransferase 6
comp162784_c0_seq2	sp|Q6NWH1|DCA10_DANRE	86.12	454	54	3	494	1837	1	451	0	742	451	88.78	Danio rerio	dcaf10	DDB1- and CUL4-associated factor 10
comp157620_c0_seq2	sp|Q6NWJ0|BC7BA_DANRE	66.48	176	54	3	56	583	1	171	1e-65	208	171	84.24	Danio rerio	bcl7ba	B-cell CLL/lymphoma 7 protein family member B-A
comp193842_c0_seq26	sp|Q6NWK2|AP2MA_DANRE	99.54	437	1	1	158	1468	1	436	0	899	436	100	Danio rerio	ap2m1a	AP-2 complex subunit mu-A
comp179934_c0_seq4	sp|Q6NWL4|RCD1_DANRE	99.29	282	2	0	191	1036	15	296	0	579	282	94.63	Danio rerio	rqcd1	Cell differentiation protein RCD1 homolog
comp183380_c1_seq5	sp|Q6NWX7|NTM1A_DANRE	87.89	223	27	0	2039	2707	1	223	2e-135	414	223	100	Danio rerio	ntmt1	N-terminal Xaa-Pro-Lys N-methyltransferase 1
comp179090_c0_seq7	sp|Q6NX08|WDR12_DANRE	87.68	422	52	0	145	1410	1	422	0	744	422	100	Danio rerio	wdr12	Ribosome biogenesis protein wdr12
comp143299_c1_seq2	sp|Q6NXD2|CHM2B_DANRE	90.19	214	21	0	146	787	1	214	1e-127	368	214	100	Danio rerio	chmp2b	Charged multivesicular body protein 2b
comp190057_c0_seq7	sp|Q6NY34|AS1BB_DANRE	85.71	175	25	0	2140	2664	23	197	2e-100	317	175	88.83	Danio rerio	asf1bb	Histone chaperone asf1b-B
comp184685_c0_seq1	sp|Q6NY74|RFA1_DANRE	81.95	604	104	2	172	1977	1	601	0	1040	601	100	Danio rerio	rpa1	Replication protein A 70 kDa DNA-binding subunit
comp185276_c1_seq16	sp|Q6NY88|CHMP3_DANRE	90.54	222	17	2	246	902	1	221	4e-101	312	221	100	Danio rerio	chmp3	Charged multivesicular body protein 3
comp183617_c0_seq18	sp|Q6NYB4|MB211_DANRE	100	359	0	0	410	1486	1	359	0	746	359	100	Danio rerio	mab21l1	Protein mab-21-like 1
comp205382_c0_seq1	sp|Q6NYD1|ROMO1_DANRE	63.75	80	29	0	58	297	1	80	2e-29	106	80	100	Danio rerio	romo1	Reactive oxygen species modulator 1
comp187790_c1_seq13	sp|Q6NYD7|OCAD1_DANRE	53.61	263	119	3	283	1071	7	266	1e-63	218	260	97.74	Danio rerio	ociad1	OCIA domain-containing protein 1
comp190987_c0_seq13	sp|Q6NYE2|RCC2_DANRE	87.93	522	36	1	1453	3018	1	495	0	902	495	100	Danio rerio	rcc2	Protein RCC2 homolog
comp168008_c0_seq11	sp|Q6NYF0|LACB2_DANRE	77.51	289	62	2	1741	2598	1	289	2e-144	436	289	100	Danio rerio	lactb2	Beta-lactamase-like protein 2
comp175175_c0_seq16	sp|Q6NYP8|N6MT2_DANRE	78.7	169	33	1	147	653	1	166	3e-94	284	166	100	Danio rerio	n6amt2	N(6)-adenine-specific DNA methyltransferase 2
comp163700_c0_seq2	sp|Q6NYT3|IER5L_DANRE	86.67	300	38	2	166	1059	2	301	2e-172	504	300	99.67	Danio rerio	ier5l	Immediate early response gene 5-like protein
comp173779_c0_seq60	sp|Q6NYU7|UPP_DANRE	94.76	210	11	0	23	652	48	257	9e-146	417	210	81.71	Danio rerio	uprt	Uracil phosphoribosyltransferase homolog
comp180721_c0_seq32	sp|Q6NYX8|PITH1_DANRE	90	190	19	0	244	813	21	210	1e-121	365	190	90.48	Danio rerio	pithd1	PITH domain-containing protein 1
comp174246_c1_seq6	sp|Q6NYY4|AS1BA_DANRE	93.88	196	12	0	469	1056	1	196	2e-120	360	196	99.49	Danio rerio	asf1ba	Histone chaperone asf1b-A
comp181804_c0_seq30	sp|Q6NYZ4|PLA1A_DANRE	64.04	456	161	3	161	1519	1	456	0	609	456	100	Danio rerio	pla1a	Phospholipase A1 member A
comp188093_c0_seq5	sp|Q6NYZ6|SCM2A_DANRE	84.88	463	70	0	126	1514	7	469	0	832	463	98.72	Danio rerio	slc25a25a	Calcium-binding mitochondrial carrier protein SCaMC-2-A
comp120343_c0_seq1	sp|Q6NZ04|SIX1B_DANRE	98.59	284	4	0	3	854	1	284	0	585	284	100	Danio rerio	six1b	Homeobox protein six1b
comp178949_c0_seq13	sp|Q6NZ22|MET14_DANRE	90.65	385	34	1	387	1535	18	402	0	654	385	84.62	Danio rerio	mettl14	N6-adenosine-methyltransferase subunit METTL14
comp185064_c1_seq1	sp|Q6NZS4|RTCB_DANRE	96.24	505	19	0	123	1637	1	505	0	1013	505	100	Danio rerio	rtcb	tRNA-splicing ligase RtcB homolog
comp167548_c0_seq63	sp|Q6NZZ9|RBM22_DANRE	89.07	430	42	2	25	1314	1	425	0	703	425	100	Danio rerio	rbm22	Pre-mRNA-splicing factor RBM22
comp272280_c0_seq1	sp|Q6P026|BAF_DANRE	63.53	85	31	0	26	280	3	87	6e-35	122	85	94.44	Danio rerio	banf1	Barrier-to-autointegration factor
comp177619_c0_seq11	sp|Q6P036|S2533_DANRE	90.13	314	31	0	211	1152	1	314	0	587	314	100	Danio rerio	slc25a33	Solute carrier family 25 member 33
comp185503_c0_seq2	sp|Q6P0C7|SCAM5_DANRE	96.28	188	7	0	2758	3321	43	230	3e-88	291	188	81.74	Danio rerio	scamp5	Secretory carrier-associated membrane protein 5
comp182802_c0_seq17	sp|Q6P0D9|CIAO1_DANRE	65.97	429	46	3	331	1617	1	329	0	557	329	99.7	Danio rerio	ciao1	Probable cytosolic iron-sulfur protein assembly protein ciao1
comp174771_c2_seq1	sp|Q6P0E1|SOX2_DANRE	94.6	315	17	0	319	1263	1	315	6e-168	495	315	100	Danio rerio	sox2	Transcription factor Sox-2
comp169082_c0_seq2	sp|Q6P0F9|INS1A_DANRE	66.88	465	70	8	407	1795	1	383	0	546	383	100	Danio rerio	insm1a	Insulinoma-associated protein 1a
comp179049_c0_seq59	sp|Q6P0H6|CSN4_DANRE	97.29	406	11	0	520	1737	1	406	0	821	406	100	Danio rerio	cops4	COP9 signalosome complex subunit 4
comp154312_c0_seq1	sp|Q6P0I8|EXOS6_DANRE	84.05	232	37	0	4	699	40	271	1e-145	415	232	85.61	Danio rerio	exosc6	Exosome complex component MTR3
comp183541_c1_seq11	sp|Q6P0U0|NAGA_DANRE	85.4	404	59	0	1515	2726	1	404	0	721	404	100	Danio rerio	amdhd2	Putative N-acetylglucosamine-6-phosphate deacetylase
comp135159_c0_seq1	sp|Q6P0U3|RSLBB_DANRE	81.59	201	33	2	179	775	1	199	9e-116	338	199	81.56	Danio rerio	rasl11b	Ras-like protein family member 11B
comp177444_c2_seq17	sp|Q6P104|QKIB_DANRE	95.3	319	14	1	655	1608	1	319	0	551	319	100	Danio rerio	qkib	Protein quaking-B
comp182851_c0_seq1	sp|Q6P135|TMUB1_DANRE	69.15	295	79	3	2212	3069	1	292	7e-107	345	292	100	Danio rerio	tmub1	Transmembrane and ubiquitin-like domain-containing protein 1
comp191967_c1_seq8	sp|Q6P2T0|TM38A_DANRE	88.72	257	29	0	241	1011	1	257	3e-155	444	257	87.12	Danio rerio	tmem38a	Trimeric intracellular cation channel type A
comp189031_c0_seq13	sp|Q6P2U9|CSN3_DANRE	96.64	387	13	0	2907	4067	19	405	0	790	387	91.49	Danio rerio	cops3	COP9 signalosome complex subunit 3
comp184621_c0_seq6	sp|Q6P3G4|CCSAP_DANRE	60.53	266	94	5	348	1121	1	263	3e-94	306	263	100	Danio rerio	ccsap	Centriole, cilia and spindle-associated protein
comp193364_c0_seq136	sp|Q6P3K3|FBX9_DANRE	80.19	424	81	3	729	2000	1	421	0	718	421	100	Danio rerio	fbxo9	F-box only protein 9
comp172329_c2_seq103	sp|Q6P3L6|DH12A_DANRE	84.45	283	44	0	870	1718	1	283	3e-171	494	283	88.71	Danio rerio	hsd17b12a	Estradiol 17-beta-dehydrogenase 12-A
comp162990_c0_seq2	sp|Q6P4U6|ZNRF1_DANRE	94.88	215	10	1	38	679	1	215	2e-126	380	215	100	Danio rerio	znrf1	E3 ubiquitin-protein ligase znrf1
comp181884_c0_seq7	sp|Q6P5J6|LRC42_DANRE	61.66	386	133	7	50	1195	33	407	2e-141	431	375	92.14	Danio rerio	lrrc42	Leucine-rich repeat-containing protein 42
comp178914_c0_seq90	sp|Q6P5L8|HSDL2_DANRE	79.33	416	84	2	334	1578	1	415	0	608	415	100	Danio rerio	hsdl2	Hydroxysteroid dehydrogenase-like protein 2
comp193067_c1_seq12	sp|Q6P698|PLSL_DANRE	89.73	623	64	0	214	2082	2	624	0	1161	623	99.84	Danio rerio	lcp1	Plastin-2
comp194272_c0_seq4	sp|Q6P963|GLO2_DANRE	84.36	307	44	1	595	1515	1	303	0	555	303	100	Danio rerio	hagh	Hydroxyacylglutathione hydrolase, mitochondrial
comp184145_c0_seq4	sp|Q6PBH5|NDUA4_DANRE	85.07	67	10	0	2838	3038	16	82	1e-32	127	67	81.71	Danio rerio	ndufa4	NADH dehydrogenase [ubiquinone] 1 alpha subcomplex subunit 4
comp171028_c0_seq4	sp|Q6PBI2|PDPFB_DANRE	87.07	116	13	2	1064	1408	1	115	5e-49	171	115	100	Danio rerio	ppdpfb	Pancreatic progenitor cell differentiation and proliferation factor B
comp184466_c0_seq14	sp|Q6PBI5|RS25_DANRE	96.77	124	4	0	215	586	1	124	9e-53	172	124	100	Danio rerio	rps25	40S ribosomal protein S25
comp174223_c0_seq1	sp|Q6PBI8|TM177_DANRE	67.42	310	101	0	1232	2161	1	310	6e-127	394	310	100	Danio rerio	tmem177	Transmembrane protein 177
comp189096_c0_seq39	sp|Q6PBJ2|CP080_DANRE	99.48	192	1	0	1272	1847	1	192	5e-134	398	192	100	Danio rerio	zgc:73380	UPF0468 protein C16orf80 homolog
comp183803_c0_seq9	sp|Q6PBK1|CCD58_DANRE	86.11	144	20	0	360	791	1	144	4e-84	263	144	100	Danio rerio	ccdc58	Coiled-coil domain-containing protein 58
comp189240_c3_seq5	sp|Q6PBM1|GLRX5_DANRE	74.19	155	34	1	88	534	1	155	1e-73	242	155	100	Danio rerio	glrx5	Glutaredoxin-related protein 5, mitochondrial
comp192149_c1_seq46	sp|Q6PBM8|RBM18_DANRE	89.42	189	17	2	2379	2945	1	186	1e-94	306	186	98.94	Danio rerio	rbm18	Probable RNA-binding protein 18
comp183043_c2_seq9	sp|Q6PBN2|AIDA_DANRE	93.07	303	21	0	314	1222	1	303	0	535	303	100	Danio rerio	aida	Axin interactor, dorsalization-associated protein
comp181703_c0_seq2	sp|Q6PBP3|F213A_DANRE	82.08	212	38	0	239	874	1	212	6e-107	323	212	100	Danio rerio	fam213a	Redox-regulatory protein FAM213A
comp182766_c0_seq24	sp|Q6PBQ2|CHMP7_DANRE	69.6	477	89	3	767	2188	12	435	0	596	424	92.78	Danio rerio	chmp7	Charged multivesicular body protein 7
comp191778_c2_seq7	sp|Q6PBT6|GFRP_DANRE	84.34	83	13	0	161	409	1	83	1e-42	155	83	93.26	Danio rerio	gchfr	GTP cyclohydrolase 1 feedback regulatory protein
comp189361_c0_seq4	sp|Q6PBT8|FGF1_DANRE	68.59	156	40	2	128	595	1	147	2e-66	215	147	100	Danio rerio	fgf1	Putative fibroblast growth factor 1
comp167196_c0_seq3	sp|Q6PBU0|F136A_DANRE	81.16	138	26	0	536	949	1	138	2e-75	238	138	100	Danio rerio	fam136a	Protein FAM136A
comp187419_c0_seq63	sp|Q6PBU5|GRT1A_DANRE	75.71	350	85	0	987	2036	7	356	0	596	350	98.31	Danio rerio	grtp1a	Growth hormone-regulated TBC protein 1-A
comp162730_c0_seq3	sp|Q6PBU7|UQCC2_DANRE	87.6	129	16	0	14	400	1	129	9e-78	235	129	100	Danio rerio	uqcc2	Ubiquinol-cytochrome-c reductase complex assembly factor 2
comp179661_c0_seq11	sp|Q6PBV4|RWDD3_DANRE	58.91	258	104	2	560	1333	1	256	6e-102	314	256	99.61	Danio rerio	rwdd3	RWD domain-containing protein 3
comp186122_c0_seq28	sp|Q6PBV6|NHP2_DANRE	89.23	130	14	0	300	689	21	150	8e-64	209	130	86.67	Danio rerio	nhp2	H/ACA ribonucleoprotein complex subunit 2-like protein
comp181058_c0_seq4	sp|Q6PBW5|RP65A_DANRE	81.15	573	66	1	140	1858	1	531	0	990	531	100	Danio rerio	rpe65a	Retinoid isomerohydrolase
comp181036_c0_seq4	sp|Q6PBY1|RS3A_DANRE	98.49	265	3	1	54	845	1	265	0	517	265	99.25	Danio rerio	rps3a	40S ribosomal protein S3a
comp181548_c2_seq7	sp|Q6PBY3|EDF1_DANRE	90.14	142	14	0	2695	3120	1	142	5e-70	234	142	97.26	Danio rerio	edf1	Endothelial differentiation-related factor 1 homolog
comp176768_c2_seq65	sp|Q6PBY7|TPC13_DANRE	93.69	412	25	1	617	1849	1	412	0	742	412	100	Danio rerio	trappc13	Trafficking protein particle complex subunit 13
comp197282_c0_seq1	sp|Q6PC14|RL23_DANRE	76.98	126	29	0	71	448	14	139	5e-69	211	126	90	Danio rerio	rpl23	60S ribosomal protein L23
comp181441_c3_seq10	sp|Q6PC24|YIF1A_DANRE	77.08	349	37	3	357	1400	1	307	2e-167	482	307	100	Danio rerio	yif1a	Protein YIF1A
comp192018_c1_seq9	sp|Q6PC30|CSN5_DANRE	98.35	303	5	0	805	1713	1	303	0	573	303	90.72	Danio rerio	cops5	COP9 signalosome complex subunit 5
comp194454_c1_seq10	sp|Q6PC69|RL10A_DANRE	95.37	216	10	0	103	750	1	216	2e-130	386	216	100	Danio rerio	rpl10a	60S ribosomal protein L10a
comp188010_c1_seq16	sp|Q6PC91|BT3L4_DANRE	99.37	158	1	0	56	529	1	158	1e-84	260	158	100	Danio rerio	btf3l4	Transcription factor BTF3 homolog 4
comp180197_c0_seq45	sp|Q6PD82|TM129_DANRE	77.29	361	81	1	906	1985	1	361	0	597	361	100	Danio rerio	tmem129	Transmembrane protein 129
comp177243_c0_seq62	sp|Q6PD83|BZW1A_DANRE	98.09	419	8	0	223	1479	1	419	0	777	419	100	Danio rerio	bzw1a	Basic leucine zipper and W2 domain-containing protein 1-A
comp186398_c1_seq11	sp|Q6PEH1|ERD22_DANRE	96.23	212	8	0	362	997	1	212	2e-132	398	212	100	Danio rerio	kdelr2	ER lumen protein retaining receptor 2
comp184091_c0_seq22	sp|Q6PEH5|UB2V2_DANRE	98.62	145	2	0	208	642	1	145	2e-99	295	145	100	Danio rerio	ube2v2	Ubiquitin-conjugating enzyme E2 variant 2
comp191798_c1_seq12	sp|Q6PFJ9|ARI1_DANRE	97.34	527	13	1	175	1752	1	527	0	1048	527	100	Danio rerio	arih1	E3 ubiquitin-protein ligase arih1
comp186098_c0_seq29	sp|Q6PFK1-2|ZN598_DANRE	87.94	315	36	1	83	1027	40	352	0	576	313	86.94	Danio rerio	znf598	Isoform 2 of Zinc finger protein 598
comp185387_c0_seq4	sp|Q6PFL0|MED27_DANRE	93.57	311	20	0	18	950	1	311	0	614	311	100	Danio rerio	med27	Mediator of RNA polymerase II transcription subunit 27
comp168917_c0_seq22	sp|Q6PFL8|THYN1_DANRE	65.08	252	49	3	179	913	12	231	4e-103	311	220	95.24	Danio rerio	thyn1	Thymocyte nuclear protein 1
comp157252_c0_seq3	sp|Q6PFM0-2|JMJD6_DANRE	88.89	198	22	0	343	936	1	198	6e-130	376	198	87.61	Danio rerio	jmjd6	Isoform 2 of Bifunctional arginine demethylase and lysyl-hydroxylase JMJD6
comp184222_c0_seq11	sp|Q6PFM4|LNPB_DANRE	75.77	388	78	3	330	1481	6	381	7e-154	465	376	93.53	Danio rerio	lnpb	Protein lunapark-B
comp185746_c1_seq14	sp|Q6PFS5|ERD23_DANRE	86.05	215	30	0	2432	3076	1	215	4e-122	384	215	100	Danio rerio	kdelr3	ER lumen protein retaining receptor 3
comp180563_c1_seq1	sp|Q6PFT6|TMM47_DANRE	81.77	181	30	2	145	678	1	181	1e-89	280	181	100	Danio rerio	tmem47	Transmembrane protein 47
comp187570_c0_seq69	sp|Q6PG29|SKAP2_DANRE	70.64	344	97	4	141	1169	1	341	2e-146	434	341	100	Danio rerio	skap2	Src kinase-associated phosphoprotein 2
comp182740_c0_seq8	sp|Q6PGU2|MAF1_DANRE	90.76	249	21	1	677	1423	1	247	2e-151	451	247	100	Danio rerio	maf1	Repressor of RNA polymerase III transcription MAF1 homolog
comp181444_c0_seq218	sp|Q6PGW3|CJ076_DANRE	93.18	689	46	1	759	2822	1	689	0	1262	689	100	Danio rerio	zgc:63733	UPF0668 protein C10orf76 homolog
comp181109_c0_seq10	sp|Q6PHE8|CC124_DANRE	80.09	216	41	1	227	868	1	216	2e-91	282	216	100	Danio rerio	ccdc124	Coiled-coil domain-containing protein 124
comp278816_c0_seq1	sp|Q6PHH3|PD10A_DANRE	39.89	188	96	5	128	670	26	203	1e-30	118	178	84.76	Danio rerio	pdcd10a	Programmed cell death protein 10-A
comp179278_c0_seq3	sp|Q6PHI9|RAB4A_DANRE	97.65	213	5	0	206	844	1	213	2e-144	434	213	100	Danio rerio	rab4a	Ras-related protein Rab-4A
comp187670_c0_seq60	sp|Q6PHY8|SELTB_DANRE	81.4	172	32	0	121	636	15	186	7e-103	308	172	89.12	Danio rerio	selt1b	Selenoprotein T1b
comp184075_c0_seq4	sp|Q6PUF3|DHI1L_DANRE	68.64	287	90	0	302	1162	1	287	7e-143	422	287	100	Danio rerio	hsd11b1l	Hydroxysteroid 11-beta-dehydrogenase 1-like protein
comp178029_c0_seq11	sp|Q6PUR7|SMR8B_DANRE	47.67	1007	434	20	374	3280	1	952	0	731	952	96.65	Danio rerio	smcr8b	Smith-Magenis syndrome chromosomal region candidate gene 8-B protein homolog
comp59790_c0_seq1	sp|Q6Q415|RL36_DANRE	60.44	91	36	0	22	294	4	94	2e-25	96.7	91	86.67	Danio rerio	rpl36	60S ribosomal protein L36
comp192877_c0_seq2	sp|Q6QA33|DH12B_DANRE	84.89	311	47	0	102	1034	1	311	2e-171	489	311	100	Danio rerio	hsd17b12b	Estradiol 17-beta-dehydrogenase 12-B
comp134613_c0_seq2	sp|Q6QU75|PITX3_DANRE	97.61	293	7	0	313	1191	1	293	4e-157	462	293	100	Danio rerio	pitx3	Pituitary homeobox 3
comp193097_c0_seq4	sp|Q6QZN6|DACT1_DANRE	69.57	736	201	9	4370	6550	100	821	0	877	722	87.94	Danio rerio	dact1	Dapper homolog 1
comp163377_c0_seq6	sp|Q6RVD7|SX21B_DANRE	89.08	238	24	1	412	1125	1	236	6e-124	368	236	96.33	Danio rerio	sox21b	Transcription factor Sox-21-B
comp193753_c0_seq165	sp|Q6TEL0|MTMR8_DANRE	66.23	690	173	6	127	2190	1	632	0	938	632	100	Danio rerio	mtmr8	Myotubularin-related protein 8
comp190087_c0_seq6	sp|Q6TEP1|F91A1_DANRE	90.05	734	42	3	204	2402	1	704	0	1268	704	84.72	Danio rerio	fam91a1	Protein FAM91A1
comp187925_c0_seq29	sp|Q6TGS6|SYYC_DANRE	90.17	529	52	0	114	1700	1	529	0	941	529	100	Danio rerio	yars	Tyrosine--tRNA ligase, cytoplasmic
comp188126_c0_seq7	sp|Q6TGU2|SEH1_DANRE	89.65	367	35	1	91	1191	1	364	0	682	364	100	Danio rerio	seh1l	Nucleoporin seh1
comp179310_c1_seq18	sp|Q6TGW5|OSTF1_DANRE	92.52	214	16	0	96	737	1	214	3e-136	399	214	100	Danio rerio	ostf1	Osteoclast-stimulating factor 1
comp191238_c1_seq44	sp|Q6TGY8|EMC2_DANRE	94.95	297	15	0	54	944	1	297	0	587	297	100	Danio rerio	emc2	ER membrane protein complex subunit 2
comp181015_c0_seq35	sp|Q6TH01|C10_DANRE	94	100	6	0	271	570	1	100	4e-58	193	100	81.97	Danio rerio	si:dkey-29f10.1	Protein C10
comp188619_c0_seq13	sp|Q6TH15|EIF3D_DANRE	96.06	533	20	1	206	1804	1	532	0	1055	532	96.38	Danio rerio	eif3d	Eukaryotic translation initiation factor 3 subunit D
comp185937_c0_seq16	sp|Q6TH22-2|DDI2_DANRE	85.19	405	53	2	230	1423	1	405	0	631	405	99.02	Danio rerio	ddi2	Isoform 2 of Protein DDI1 homolog 2
comp185937_c0_seq6	sp|Q6TH22|DDI2_DANRE	85.09	409	54	2	230	1435	1	409	0	639	409	99.51	Danio rerio	ddi2	Protein DDI1 homolog 2
comp186879_c0_seq3	sp|Q6TLE4|MMGT1_DANRE	89.23	130	13	1	166	552	1	130	1e-68	216	130	100	Danio rerio	mmgt1	Membrane magnesium transporter 1
comp188972_c0_seq22	sp|Q6TLF6|RGN_DANRE	72.58	299	78	2	549	1445	1	295	2e-158	465	295	100	Danio rerio	rgn	Regucalcin
comp191302_c0_seq56	sp|Q6TLH3|CUED2_DANRE	76.5	234	53	1	1208	1903	1	234	1e-106	330	234	82.98	Danio rerio	cuedc2	CUE domain-containing protein 2
comp189883_c0_seq49	sp|Q6TNP8|VP26A_DANRE	96.94	327	10	0	1247	2227	1	327	0	655	327	100	Danio rerio	vps26a	Vacuolar protein sorting-associated protein 26A
comp189451_c0_seq50	sp|Q6TNS2|PK1IP_DANRE	68.5	346	107	1	163	1200	8	351	6e-173	503	344	93.48	Danio rerio	pak1ip1	p21-activated protein kinase-interacting protein 1-like
comp184246_c2_seq5	sp|Q6TNT2|ANR46_DANRE	97.37	228	6	0	142	825	1	228	1e-138	409	228	100	Danio rerio	ankrd46	Ankyrin repeat domain-containing protein 46
comp185459_c2_seq8	sp|Q6TNU3|INT10_DANRE	80.39	719	129	3	151	2283	1	715	0	1154	715	100	Danio rerio	ints10	Integrator complex subunit 10
comp170017_c0_seq4	sp|Q6UFS5|ZN503_DANRE	91.68	565	41	3	269	1951	1	563	0	796	563	100	Danio rerio	znf503	Zinc finger protein 503
comp177676_c0_seq3	sp|Q6VEU3|PNO1_DANRE	81.3	230	40	2	266	946	1	230	5e-125	364	230	91.27	Danio rerio	pno1	RNA-binding protein PNO1
comp187525_c0_seq26	sp|Q6VN46|MYG_DANRE	72.11	147	41	0	450	890	1	147	4e-56	191	147	100	Danio rerio	mb	Myoglobin
comp183959_c0_seq120	sp|Q6ZM19|IF6_DANRE	82.13	291	6	1	568	1440	1	245	1e-160	467	245	100	Danio rerio	eif6	Eukaryotic translation initiation factor 6
comp177531_c2_seq2	sp|Q6ZM28|HRG1B_DANRE	88.19	144	17	0	203	634	1	144	5e-81	263	144	100	Danio rerio	slc48a1a	Heme transporter hrg1-B
comp188035_c2_seq8	sp|Q708S6|ASI1C_DANRE	89.88	484	49	0	547	1998	1	484	0	861	484	91.49	Danio rerio	asic1	Acid-sensing ion channel 1
comp123335_c0_seq2	sp|Q71N41|GAMT_DANRE	88.89	234	26	0	227	928	1	234	3e-158	451	234	100	Danio rerio	gamt	Guanidinoacetate N-methyltransferase
comp192204_c1_seq1	sp|Q71SG7|GCNT4_DANRE	67.96	412	128	3	21	1250	1	410	0	583	410	95.79	Danio rerio	gcnt4	Beta-1,3-galactosyl-O-glycosyl-glycoprotein beta-1,6-N-acetylglucosaminyltransferase 4
comp194627_c2_seq10	sp|Q7SX99|FUMH_DANRE	90.47	472	45	0	9	1424	38	509	0	878	472	92.73	Danio rerio	fh	Fumarate hydratase, mitochondrial
comp183648_c0_seq16	sp|Q7SXG4-2|SAE2_DANRE	86.39	617	81	2	135	1985	1	614	0	1067	614	95.94	Danio rerio	uba2	Isoform 2 of SUMO-activating enzyme subunit 2
comp195344_c0_seq11	sp|Q7SXI6|NDL1A_DANRE	83.49	321	53	0	2617	3579	1	321	3e-165	500	321	93.31	Danio rerio	ndel1a	Nuclear distribution protein nudE-like 1-A
comp190476_c1_seq217	sp|Q7SXN5|DNM1L_DANRE	83.79	691	81	4	124	2103	1	691	0	1157	691	100	Danio rerio	dnm1l	Dynamin-1-like protein
comp167301_c0_seq11	sp|Q7SXP8|GMPAB_DANRE	77.52	387	61	1	13	1173	62	422	0	626	361	85.55	Danio rerio	gmppab	Mannose-1-phosphate guanyltransferase alpha-B
comp181048_c0_seq49	sp|Q7SXR3|MAEA_DANRE	95.21	397	18	1	34	1224	1	396	0	739	396	100	Danio rerio	maea	Macrophage erythroblast attacher
comp188058_c0_seq10	sp|Q7SXV9|CALUB_DANRE	86.12	317	42	1	105	1055	1	315	0	537	315	100	Danio rerio	calub	Calumenin-B
comp189960_c0_seq13	sp|Q7SXW3|LRC40_DANRE	62.41	681	176	9	268	2310	1	601	0	767	601	100	Danio rerio	lrrc40	Leucine-rich repeat-containing protein 40
comp194349_c1_seq25	sp|Q7SXW4|EMC3_DANRE	98.47	261	4	0	222	1004	1	261	0	528	261	100	Danio rerio	emc3	ER membrane protein complex subunit 3
comp168475_c0_seq6	sp|Q7SXX7|MB12A_DANRE	67.87	277	85	3	353	1180	1	274	3e-130	388	274	99.64	Danio rerio	mvb12a	Multivesicular body subunit 12A
comp187683_c0_seq10	sp|Q7SY06|HADC_DANRE	77.63	371	55	2	334	1443	1	344	0	600	344	95.82	Danio rerio	ptplad1	Very-long-chain (3R)-3-hydroxyacyl-[acyl-carrier protein] dehydratase
comp182668_c0_seq11	sp|Q7SY10|T161B_DANRE	88.5	426	49	0	201	1478	1	426	0	696	426	88.02	Danio rerio	tmem161b	Transmembrane protein 161B
comp184095_c0_seq2	sp|Q7SY24|KPCB_DANRE	92.5	667	46	3	157	2157	1	663	0	1224	663	98.96	Danio rerio	prkcbb	Protein kinase C beta type
comp184084_c0_seq17	sp|Q7SY31|TM206_DANRE	80.54	298	58	0	140	1033	1	298	7e-167	486	298	100	Danio rerio	tmem206	Transmembrane protein 206
comp191920_c0_seq45	sp|Q7SYC7|T185L_DANRE	92.91	296	20	1	2601	3485	10	305	1e-175	526	296	84.33	Danio rerio	zgc:63572	Transmembrane protein 185-like
comp183605_c0_seq29	sp|Q7SYE0|ATG13_DANRE	81.8	511	82	2	215	1738	1	503	0	784	503	100	Danio rerio	atg13	Autophagy-related protein 13
comp190572_c0_seq31	sp|Q7SYM0|UCK2A_DANRE	91.7	253	20	1	105	863	1	252	2e-159	478	252	96.55	Danio rerio	uck2a	Uridine-cytidine kinase 2-A
comp182546_c1_seq44	sp|Q7SYN5|RXRBA_DANRE	91.69	445	23	1	418	1710	27	471	0	761	445	94.48	Danio rerio	rxrba	Retinoic acid receptor RXR-beta-A
comp194896_c0_seq78	sp|Q7SZC2|XPO2_DANRE	86.8	917	68	2	308	3058	1	864	0	1610	864	88.98	Danio rerio	cse1l	Exportin-2
comp187842_c0_seq12	sp|Q7SZE3|L2GL2_DANRE	83.92	970	112	6	48	2945	1	930	0	1550	930	91.18	Danio rerio	llgl2	Lethal(2) giant larvae protein homolog 2
comp169134_c0_seq3	sp|Q7SZQ0|MBOA7_DANRE	78.05	451	98	1	5	1354	1	451	0	758	451	96.57	Danio rerio	mboat7	Lysophospholipid acyltransferase 7
comp167567_c0_seq8	sp|Q7SZR5|SUMO1_DANRE	94	100	6	0	115	414	1	100	1e-56	192	100	100	Danio rerio	sumo1	Small ubiquitin-related modifier 1
comp163957_c0_seq5	sp|Q7SZS1|SX21A_DANRE	68.94	235	66	4	145	843	1	230	9e-99	297	230	96.23	Danio rerio	sox21a	Transcription factor Sox-21-A
comp193769_c1_seq73	sp|Q7T006|TELO2_DANRE	70.27	676	192	3	17	2044	155	821	0	946	667	81.14	Danio rerio	telo2	Telomere length regulation protein TEL2 homolog
comp184823_c0_seq12	sp|Q7T012|HDHD3_DANRE	74.79	242	60	1	39	761	1	242	2e-132	385	242	100	Danio rerio	hdhd3	Haloacid dehalogenase-like hydrolase domain-containing protein 3
comp184697_c1_seq1	sp|Q7T047|CX32_DANRE	69.63	270	78	3	128	934	1	267	6e-129	397	267	96.39	Danio rerio	cx32.2	Gap junction Cx32.2 protein
comp180642_c0_seq13	sp|Q7T141|PI15A_DANRE	84.23	260	41	0	229	1008	1	260	2e-162	467	260	100	Danio rerio	pi15a	Peptidase inhibitor 15-A
comp173851_c0_seq7	sp|Q7T297|F172A_DANRE	74.24	427	98	3	97	1377	1	415	0	608	415	100	Danio rerio	fam172a	Protein FAM172A
comp174306_c4_seq8	sp|Q7T2A3|DDA1_DANRE	97.12	104	1	1	466	771	1	104	7e-67	210	104	100	Danio rerio	dda1	DET1- and DDB1-associated protein 1
comp174500_c0_seq12	sp|Q7T2A5|EIF3L_DANRE	90.92	584	5	1	190	1941	24	559	0	1023	536	93.06	Danio rerio	eif3l	Eukaryotic translation initiation factor 3 subunit L
comp181449_c0_seq10	sp|Q7T2B9|MTPN_DANRE	92.08	101	8	0	14	316	1	101	6e-62	193	101	85.59	Danio rerio	mtpn	Myotrophin
comp173637_c0_seq5	sp|Q7T2D1|RD10B_DANRE	84.82	336	50	1	382	1386	1	336	0	610	336	100	Danio rerio	rdh10b	Retinol dehydrogenase 10-B
comp187356_c0_seq31	sp|Q7T2D4|ERGI2_DANRE	89.07	375	41	0	2399	3523	1	375	0	706	375	99.73	Danio rerio	ergic2	Endoplasmic reticulum-Golgi intermediate compartment protein 2
comp192239_c1_seq204	sp|Q7T312|CCD25_DANRE	89.86	207	21	0	168	788	1	207	1e-115	345	207	100	Danio rerio	ccdc25	Coiled-coil domain-containing protein 25
comp188501_c0_seq60	sp|Q7T322|NAA35_DANRE	94.98	637	31	1	64	1974	1	636	0	1226	636	87.85	Danio rerio	naa35	N-alpha-acetyltransferase 35, NatC auxiliary subunit
comp179543_c1_seq2	sp|Q7T326|CISD2_DANRE	86.84	114	13	1	1322	1663	24	135	7e-45	163	112	82.96	Danio rerio	cisd2	CDGSH iron-sulfur domain-containing protein 2
comp169664_c0_seq17	sp|Q7T330|SPOP_DANRE	99.44	360	2	0	350	1429	1	360	0	680	360	96.26	Danio rerio	spop	Speckle-type POZ protein
comp166138_c0_seq13	sp|Q7T338|FGOP2_DANRE	59.72	283	46	3	539	1387	1	215	2e-96	296	215	100	Danio rerio	fgfr1op2	FGFR1 oncogene partner 2 homolog
comp173604_c0_seq14	sp|Q7T339|CHMP5_DANRE	93.18	220	15	0	218	877	1	220	7e-117	347	220	100	Danio rerio	chmp5	Charged multivesicular body protein 5
comp173649_c0_seq3	sp|Q7T352|CL023_DANRE	81.67	120	22	0	1185	1544	1	120	1e-31	124	120	100	Danio rerio	si:dkey-227k11.2	UPF0444 transmembrane protein C12orf23 homolog
comp132052_c0_seq1	sp|Q7T364|TPL2B_DANRE	83.33	174	29	0	343	864	1	174	5e-86	275	174	93.55	Danio rerio	tnfaip8l2b	Tumor necrosis factor, alpha-induced protein 8-like protein 2 B
comp186845_c1_seq33	sp|Q7T392|T179B_DANRE	71.36	206	59	0	384	1001	14	219	7e-98	295	206	94.06	Danio rerio	tmem179b	Transmembrane protein 179B
comp193395_c0_seq39	sp|Q7T394|LIS1A_DANRE	95.61	410	18	0	636	1865	1	410	0	827	410	100	Danio rerio	pafah1b1a	Lissencephaly-1 homolog A
comp187120_c0_seq2	sp|Q7T3B2|HRG1A_DANRE	77.78	144	32	0	751	1182	1	144	1e-74	241	144	100	Danio rerio	slc48a1b	Heme transporter hrg1-A
comp186448_c0_seq11	sp|Q7T3C3|CUTA_DANRE	64.17	120	43	0	526	885	30	149	1e-53	182	120	80	Danio rerio	cuta	Protein CutA homolog
comp163999_c0_seq23	sp|Q7T3C6|CPSF5_DANRE	98.25	228	4	0	198	881	1	228	6e-163	461	228	100	Danio rerio	cpsf5	Cleavage and polyadenylation specificity factor subunit 5
comp181270_c0_seq25	sp|Q7T3C7|RT4I1_DANRE	77.96	372	82	0	412	1527	16	387	0	623	372	96.12	Danio rerio	rtn4ip1	Reticulon-4-interacting protein 1 homolog, mitochondrial
comp95039_c0_seq1	sp|Q7T3D0|TP8L3_DANRE	92.54	201	15	0	63	665	1	201	4e-113	332	201	99.5	Danio rerio	tnfaip8l3	Tumor necrosis factor alpha-induced protein 8-like protein 3
comp189420_c0_seq114	sp|Q7T3E5|KAT3_DANRE	85.82	416	58	1	890	2134	16	431	0	756	416	92.44	Danio rerio	ccbl2	Kynurenine--oxoglutarate transaminase 3
comp165455_c0_seq2	sp|Q7T3H2|INS1B_DANRE	73.53	476	97	10	85	1494	1	453	0	575	453	100	Danio rerio	insm1b	Insulinoma-associated protein 1b
comp177943_c0_seq4	sp|Q7T3H7|MED18_DANRE	94.71	208	11	0	659	1282	1	208	3e-120	359	208	100	Danio rerio	med18	Mediator of RNA polymerase II transcription subunit 18
comp191598_c3_seq2	sp|Q7T3I0|ZC4H2_DANRE	89.81	206	21	0	628	1245	1	206	7e-102	323	206	91.96	Danio rerio	zc4h2	Zinc finger C4H2 domain-containing protein
comp183346_c0_seq5	sp|Q7T3X9|NARPB_DANRE	98.2	111	2	0	580	912	1	111	3e-69	229	111	100	Danio rerio	nrarpb	Notch-regulated ankyrin repeat-containing protein B
comp168676_c1_seq3	sp|Q7T3Y0|NARPA_DANRE	97.32	112	3	0	646	981	1	112	4e-73	230	112	100	Danio rerio	nrarpa	Notch-regulated ankyrin repeat-containing protein A
comp190467_c0_seq33	sp|Q7ZTU9|TBX2_DANRE	82.51	566	90	4	431	2116	1	561	0	902	561	81.66	Danio rerio	tbx2b	T-box transcription factor TBX2b
comp185830_c0_seq8	sp|Q7ZTZ2|RLP24_DANRE	88.2	161	19	0	56	538	1	161	4e-91	279	161	100	Danio rerio	rsl24d1	Probable ribosome biogenesis protein RLP24
comp194348_c0_seq17	sp|Q7ZU13|SPNS1_DANRE	84.39	442	69	0	65	1390	65	506	0	713	442	87.35	Danio rerio	spns1	Protein spinster homolog 1
comp181661_c0_seq23	sp|Q7ZU42|OLA1_DANRE	95.03	382	19	0	758	1903	15	396	0	758	382	96.46	Danio rerio	ola1	Obg-like ATPase 1
comp181777_c0_seq19	sp|Q7ZUC2|CAB45_DANRE	89.86	345	35	0	430	1464	12	356	0	621	345	96.91	Danio rerio	sdf4	45 kDa calcium-binding protein
comp184108_c0_seq83	sp|Q7ZUC7|PGES2_DANRE	72.41	377	100	3	51	1175	1	375	0	521	375	99.47	Danio rerio	ptges2	Prostaglandin E synthase 2
comp184064_c1_seq27	sp|Q7ZUG5|RS21_DANRE	95.06	81	4	0	155	397	1	81	1e-50	161	81	100	Danio rerio	rps21	40S ribosomal protein S21
comp145832_c0_seq6	sp|Q7ZUH5|RM14_DANRE	79.43	141	29	0	192	614	1	141	9e-75	229	141	100	Danio rerio	mrpl14	39S ribosomal protein L14, mitochondrial
comp192068_c0_seq48	sp|Q7ZUQ3|STK3_DANRE	95.73	492	21	0	311	1786	1	492	0	924	492	100	Danio rerio	stk3	Serine/threonine-protein kinase 3
comp186488_c0_seq5	sp|Q7ZUS1|VRK1_DANRE	73.09	431	103	5	921	2195	1	424	0	598	424	99.76	Danio rerio	vrk1	Serine/threonine-protein kinase VRK1
comp189328_c1_seq24	sp|Q7ZUU1|UNC50_DANRE	67.06	340	30	4	1412	2428	1	259	2e-127	391	259	100	Danio rerio	unc50	Protein unc-50 homolog
comp180522_c0_seq19	sp|Q7ZUX3|WIPI4_DANRE	96.86	350	11	0	356	1405	1	350	0	700	350	97.77	Danio rerio	wdr45	WD repeat domain phosphoinositide-interacting protein 4
comp191580_c0_seq14	sp|Q7ZUZ0|CSN8_DANRE	90.58	191	18	0	73	645	1	191	6e-116	362	191	100	Danio rerio	cops8	COP9 signalosome complex subunit 8
comp195198_c0_seq159	sp|Q7ZV00|OTU6B_DANRE	76.12	289	63	3	157	1017	1	285	2e-123	393	285	97.27	Danio rerio	otud6b	OTU domain-containing protein 6B
comp188956_c1_seq4	sp|Q7ZV03|VP26B_DANRE	92.31	325	25	0	493	1467	1	325	0	629	325	98.19	Danio rerio	vps26b	Vacuolar protein sorting-associated protein 26B
comp182652_c0_seq14	sp|Q7ZV22|MTAP_DANRE	81.43	280	52	0	193	1032	1	280	3e-173	490	280	100	Danio rerio	mtap	S-methyl-5-thioadenosine phosphorylase
comp185758_c1_seq21	sp|Q7ZV26|SOSSC_DANRE	92.08	101	8	0	2200	2502	1	101	1e-39	148	101	98.06	Danio rerio	inip	SOSS complex subunit C
comp100465_c0_seq1	sp|Q7ZV43|TOLIP_DANRE	31.03	261	153	3	188	904	17	272	5e-33	128	256	92.75	Danio rerio	tollip	Toll-interacting protein
comp189440_c2_seq20	sp|Q7ZV50|MAGT1_DANRE	78.61	360	43	1	50	1129	1	326	0	548	326	99.39	Danio rerio	magt1	Magnesium transporter protein 1
comp177612_c1_seq75	sp|Q7ZV60|BCS1_DANRE	90.48	420	40	0	742	2001	1	420	0	748	420	100	Danio rerio	bcs1l	Mitochondrial chaperone BCS1
comp189898_c0_seq1	sp|Q7ZV68|VPS29_DANRE	99.45	181	1	0	2496	3038	2	182	2e-118	374	181	99.45	Danio rerio	vps29	Vacuolar protein sorting-associated protein 29
comp190572_c0_seq18	sp|Q7ZV79|UCK2B_DANRE	89.43	227	24	0	478	1158	35	261	2e-141	422	227	86.97	Danio rerio	uck2b	Uridine-cytidine kinase 2-B
comp186966_c0_seq7	sp|Q7ZVC2|CLUA1_DANRE	59.88	486	133	6	799	2247	1	427	2e-155	468	427	100	Danio rerio	cluap1	Clusterin-associated protein 1 homolog
comp185914_c0_seq46	sp|Q7ZVH1|MPRGA_DANRE	69.57	345	88	4	303	1286	1	345	3e-159	465	345	100	Danio rerio	paqr5a	Membrane progestin receptor gamma-A
comp191718_c2_seq7	sp|Q7ZVK4|VPS36_DANRE	91.62	382	32	0	443	1588	1	382	0	703	382	100	Danio rerio	vps36	Vacuolar protein-sorting-associated protein 36
comp195233_c0_seq25	sp|Q7ZVM1|STRUM_DANRE	92.58	1159	86	0	437	3913	1	1159	0	2172	1159	100	Danio rerio	zgc:55908	WASH complex subunit strumpellin
comp186841_c0_seq39	sp|Q7ZVP8|TM38B_DANRE	73.33	255	68	0	228	992	1	255	6e-137	397	255	88.24	Danio rerio	tmem38b	Trimeric intracellular cation channel type B
comp181949_c0_seq40	sp|Q7ZVR1|WDR75_DANRE	66.59	826	273	2	4	2478	2	825	0	1128	824	99.04	Danio rerio	wdr75	WD repeat-containing protein 75
comp186961_c0_seq4	sp|Q7ZVS8|CMTR2_DANRE	67.89	738	234	1	324	2528	1	738	0	946	738	99.33	Danio rerio	cmtr2	Cap-specific mRNA (nucleoside-2-O-)-methyltransferase 2
comp186251_c0_seq1	sp|Q7ZVS9|MYCB_DANRE	75.93	403	74	7	175	1335	1	396	2e-169	502	396	100	Danio rerio	mycb	Transcriptional regulator Myc-B
comp190810_c0_seq4	sp|Q7ZVX6|UBA3_DANRE	83.6	445	39	3	797	2122	20	433	0	739	414	89.61	Danio rerio	uba3	NEDD8-activating enzyme E1 catalytic subunit
comp188440_c1_seq5	sp|Q7ZW00|AGK_DANRE	73.81	378	99	0	141	1274	45	422	0	548	378	89.57	Danio rerio	agk	Acylglycerol kinase, mitochondrial
comp180078_c1_seq10	sp|Q7ZW02|CHPT1_DANRE	81.68	382	70	0	249	1394	1	382	0	599	382	100	Danio rerio	chpt1	Cholinephosphotransferase 1
comp190581_c0_seq21	sp|Q7ZW16|RNF41_DANRE	97.93	290	6	0	566	1435	29	318	0	595	290	91.19	Danio rerio	rnf41	E3 ubiquitin-protein ligase NRDP1
comp182584_c3_seq6	sp|Q7ZW33|UTP15_DANRE	78.96	518	108	1	103	1656	1	517	0	830	517	100	Danio rerio	utp15	U3 small nucleolar RNA-associated protein 15 homolog
comp182438_c0_seq3	sp|Q7ZW38|SPS1_DANRE	98.63	366	5	0	2201	3298	1	366	0	760	366	93.37	Danio rerio	sephs1	Selenide, water dikinase 1
comp183172_c1_seq2	sp|Q7ZW41|RPB7_DANRE	79.44	214	1	1	117	758	1	171	4e-100	300	171	99.42	Danio rerio	polr2g	DNA-directed RNA polymerase II subunit RPB7
comp190649_c0_seq46	sp|Q7ZW63|NUF2_DANRE	70.2	453	134	1	51	1409	3	454	0	602	452	99.56	Danio rerio	nuf2	Kinetochore protein Nuf2
comp175447_c0_seq1	sp|Q7ZW78-2|RN181_DANRE	88.6	114	13	0	71	412	1	114	1e-66	219	114	87.02	Danio rerio	rnf181	Isoform 2 of E3 ubiquitin-protein ligase RNF181
comp175447_c0_seq5	sp|Q7ZW78|RN181_DANRE	91.03	156	14	0	109	576	1	156	1e-100	305	156	100	Danio rerio	rnf181	E3 ubiquitin-protein ligase RNF181
comp190639_c0_seq2	sp|Q7ZWA3-2|RBMX_DANRE	70.03	307	37	3	363	1208	1	277	3e-80	260	277	100	Danio rerio	rbmx	Isoform 2 of RNA-binding motif protein, X chromosome
comp190673_c0_seq41	sp|Q7ZWB7|BBS5_DANRE	88.95	371	12	1	132	1244	1	342	0	672	342	100	Danio rerio	bbs5	Bardet-Biedl syndrome 5 protein homolog
comp191497_c0_seq31	sp|Q7ZWC4|PELO_DANRE	91.56	308	26	0	2	925	63	370	0	598	308	80	Danio rerio	pelo	Protein pelota homolog
comp186579_c2_seq17	sp|Q7ZWF0|RAE1L_DANRE	97.97	345	7	0	700	1734	24	368	0	721	345	93.75	Danio rerio	rae1	mRNA export factor
comp182322_c0_seq9	sp|Q7ZZ00|ZN511_DANRE	55.29	255	102	5	135	893	21	265	3e-88	272	245	88.45	Danio rerio	znf511	Zinc finger protein 511
comp156495_c0_seq1	sp|Q7ZZY8|UTS2B_DANRE	52.25	111	44	6	115	441	22	125	3e-24	96.3	104	83.2	Danio rerio	uts2b	Prepro-urotensin II-beta
comp184046_c0_seq57	sp|Q800G5|MXE_DANRE	62.44	647	207	4	71	1993	9	625	0	701	617	98.72	Danio rerio	mxe	Interferon-induced GTP-binding protein MxE
comp193918_c0_seq22	sp|Q801G2|MPRAB_DANRE	86.72	354	47	0	4227	5288	1	354	0	645	354	100	Danio rerio	paqr7b	Membrane progestin receptor alpha-B
comp187670_c0_seq55	sp|Q802F2|SELTA_DANRE	84.97	193	29	0	101	679	1	193	7e-115	340	193	100	Danio rerio	selt1a	Selenoprotein T1a
comp165154_c1_seq2	sp|Q802F3|SEP15_DANRE	87.58	153	19	0	49	507	1	153	9e-73	225	153	100	Danio rerio	sep15	15 kDa selenoprotein
comp185728_c0_seq15	sp|Q802G6|MSB1A_DANRE	84.4	109	17	0	67	393	1	109	2e-56	191	109	99.09	Danio rerio	msrb1	Methionine-R-sulfoxide reductase B1-A
comp189847_c0_seq190	sp|Q803A6|MCMBP_DANRE	75.31	559	129	2	124	1773	1	559	0	852	559	88.59	Danio rerio	mcmbp	Mini-chromosome maintenance complex-binding protein
comp186957_c2_seq62	sp|Q803C9|PTSS1_DANRE	89.66	445	45	1	465	1799	2	445	0	796	444	95.48	Danio rerio	ptdss1	Phosphatidylserine synthase 1
comp193395_c0_seq42	sp|Q803D2|LIS1B_DANRE	95.37	410	19	0	404	1633	1	410	0	830	410	100	Danio rerio	pafah1b1b	Lissencephaly-1 homolog B
comp179702_c2_seq3	sp|Q803F5|APMAP_DANRE	84.35	377	59	0	816	1946	1	377	0	641	377	90.84	Danio rerio	apmap	Adipocyte plasma membrane-associated protein
comp186669_c1_seq11	sp|Q803F6|RSSA_DANRE	93.2	309	19	1	20	946	1	307	9e-175	494	307	99.68	Danio rerio	rpsa	40S ribosomal protein SA
comp168272_c1_seq26	sp|Q803I2-2|ERGI3_DANRE	95.88	388	16	0	72	1235	1	388	0	782	388	100	Danio rerio	ergic3	Isoform 2 of Endoplasmic reticulum-Golgi intermediate compartment protein 3
comp168272_c1_seq13	sp|Q803I2|ERGI3_DANRE	95.82	383	16	0	72	1220	1	383	0	771	383	100	Danio rerio	ergic3	Endoplasmic reticulum-Golgi intermediate compartment protein 3
comp155213_c0_seq2	sp|Q803K4|SETD6_DANRE	69.04	407	117	3	159	1364	1	403	0	550	403	87.61	Danio rerio	setd6	N-lysine methyltransferase setd6
comp189885_c0_seq18	sp|Q803R5|CMTR1_DANRE	79.04	830	172	2	1047	3533	1	829	0	1280	829	100	Danio rerio	cmtr1	Cap-specific mRNA (nucleoside-2-O-)-methyltransferase 1
comp188023_c0_seq12	sp|Q803W1|SCRN3_DANRE	80.62	418	80	1	1051	2304	1	417	0	721	417	100	Danio rerio	scrn3	Secernin-3
comp185564_c0_seq13	sp|Q803X0|SERC5_DANRE	81.8	456	81	2	452	1816	1	455	0	662	455	98.91	Danio rerio	serinc5	Serine incorporator 5
comp187115_c4_seq2	sp|Q803Y4|UFM1_DANRE	95.45	88	4	0	607	870	1	88	7e-50	168	88	97.78	Danio rerio	ufm1	Ubiquitin-fold modifier 1
comp194228_c0_seq51	sp|Q803Z2|YIPF3_DANRE	92.55	322	23	1	3514	4479	1	321	3e-174	540	321	93.31	Danio rerio	yipf3	Protein YIPF3
comp158846_c0_seq1	sp|Q804Q5|FEZF2_DANRE	70.67	433	57	5	3	1298	67	430	0	599	364	84.65	Danio rerio	fezf2	Fez family zinc finger protein 2
comp189726_c1_seq4	sp|Q804W2|PRV7_DANRE	86.24	109	15	0	332	658	1	109	1e-53	179	109	100	Danio rerio	pvalb7	Parvalbumin-7
comp170775_c1_seq24	sp|Q8AV61|INSI1_DANRE	89.64	251	26	0	212	964	1	251	3e-125	371	251	100	Danio rerio	insig1	Insulin-induced gene 1 protein
comp179900_c0_seq2	sp|Q8AW42|S39AD_DANRE	76.39	305	71	1	5	916	40	344	4e-155	461	305	87.64	Danio rerio	slc39a13	Zinc transporter ZIP13
comp143952_c0_seq1	sp|Q8AWY9|HXB7A_DANRE	72.07	222	59	1	45	710	1	219	8e-102	308	219	96.48	Danio rerio	hoxb7a	Homeobox protein Hox-B7a
comp192989_c1_seq3	sp|Q8AYB8|HOP_DANRE	83.1	71	12	0	447	659	7	77	4e-36	130	71	92.21	Danio rerio	hopx	Homeodomain-only protein
comp180147_c0_seq15	sp|Q8JFB7|ORML1_DANRE	100	153	0	0	387	845	1	153	5e-104	316	153	100	Danio rerio	ormdl1	ORM1-like protein 1
comp182549_c0_seq35	sp|Q8JFQ2|RBTN1_DANRE	99.34	151	1	0	795	1247	1	151	6e-104	311	151	97.42	Danio rerio	lmo1	Rhombotin-1
comp191733_c0_seq32	sp|Q8JFW1|ASND1_DANRE	66.45	614	195	5	847	2664	1	611	0	786	611	99.84	Danio rerio	asnsd1	Asparagine synthetase domain-containing protein 1
comp164870_c0_seq2	sp|Q8JFW4|ADAT3_DANRE	65.71	350	103	1	524	1573	1	333	5e-163	477	333	99.11	Danio rerio	adat3	Probable inactive tRNA-specific adenosine deaminase-like protein 3
comp185088_c0_seq24	sp|Q8JGR7-2|INT7_DANRE	91.54	201	11	1	99	683	1	201	2e-110	323	201	94.37	Danio rerio	ints7	Isoform 2 of Integrator complex subunit 7
comp172540_c1_seq6	sp|Q8JGS9|RS18_DANRE	97.73	132	3	0	191	586	1	132	1e-84	262	132	86.84	Danio rerio	rps18	40S ribosomal protein S18
comp187613_c0_seq27	sp|Q8JH47|CDK8_DANRE	90.18	438	7	2	469	1779	44	446	0	751	403	86.85	Danio rerio	cdk8	Cyclin-dependent kinase 8
comp161590_c0_seq3	sp|Q8JH55|HXB8B_DANRE	78.19	243	51	1	38	760	1	243	1e-118	350	243	98.38	Danio rerio	hoxb8b	Homeobox protein Hox-B8b
comp195623_c0_seq2	sp|Q8JH70|ALDCB_DANRE	92.29	363	28	0	4313	5401	1	363	0	660	363	100	Danio rerio	aldocb	Fructose-bisphosphate aldolase C-B
comp166224_c1_seq3	sp|Q8JHE9|APH1B_DANRE	88.37	258	30	0	268	1041	1	258	9e-151	439	258	100	Danio rerio	aph1b	Gamma-secretase subunit Aph-1b
comp179763_c1_seq2	sp|Q8JHF0|PEN2_DANRE	90.91	99	9	0	842	1138	1	99	1e-59	194	99	98.02	Danio rerio	psenen	Gamma-secretase subunit PEN-2
comp189698_c0_seq20	sp|Q8JHF2|LFNG_DANRE	76.21	412	60	2	131	1366	1	374	0	657	374	100	Danio rerio	lfng	Beta-1,3-N-acetylglucosaminyltransferase lunatic fringe
comp181454_c0_seq6	sp|Q8JHJ1|RL35_DANRE	96.75	123	4	0	236	604	1	123	1e-53	184	123	100	Danio rerio	rpl35	60S ribosomal protein L35
comp181643_c0_seq55	sp|Q8JHJ2|DDX55_DANRE	80.64	594	112	3	204	1979	1	593	0	908	593	100	Danio rerio	ddx55	ATP-dependent RNA helicase DDX55
comp179102_c0_seq53	sp|Q8JIR0|BMI1A_DANRE	91.83	257	20	1	2993	3763	1	256	3e-164	498	256	80	Danio rerio	bmi1a	Polycomb complex protein BMI-1-A
comp190488_c0_seq7	sp|Q8JIY8|MK67I_DANRE	73.33	225	56	2	85	747	1	225	3e-90	287	225	83.64	Danio rerio	nifk	MKI67 FHA domain-interacting nucleolar phosphoprotein
comp187355_c0_seq36	sp|Q8UWJ4|DLLD_DANRE	78.84	794	89	6	405	2780	1	717	0	1231	717	100	Danio rerio	dld	Delta-like protein D
comp185326_c0_seq79	sp|Q90268-10|PAX2A_DANRE	95.44	351	9	1	415	1467	1	344	0	555	344	89.35	Danio rerio	pax2a	Isoform 10 of Paired box protein Pax-2a
comp185326_c0_seq70	sp|Q90268-12|PAX2A_DANRE	97.41	348	9	0	740	1783	1	348	0	571	348	88.1	Danio rerio	pax2a	Isoform 12 of Paired box protein Pax-2a
comp185326_c0_seq43	sp|Q90268-3|PAX2A_DANRE	97.38	344	9	0	784	1815	1	344	0	563	344	87.98	Danio rerio	pax2a	Isoform 2 of Paired box protein Pax-2a
comp185326_c0_seq59	sp|Q90268-9|PAX2A_DANRE	95.49	355	9	1	784	1848	1	348	0	564	348	89.46	Danio rerio	pax2a	Isoform 9 of Paired box protein Pax-2a
comp190442_c0_seq7	sp|Q90413|FGFR4_DANRE	83.9	801	109	3	779	3175	1	783	0	1269	783	84.92	Danio rerio	fgfr4	Fibroblast growth factor receptor 4
comp130250_c0_seq3	sp|Q90419|TWHH_DANRE	79.37	412	85	0	73	1308	1	412	0	691	412	99.04	Danio rerio	shhb	Tiggy-winkle hedgehog protein
comp187969_c1_seq2	sp|Q90423|HXB1B_DANRE	57.91	354	100	3	365	1423	1	306	2e-124	380	306	99.67	Danio rerio	hoxb1b	Homeobox protein Hox-B1b
comp176970_c0_seq24	sp|Q90460|C166A_DANRE	62.63	562	197	5	204	1853	1	561	0	622	561	99.47	Danio rerio	alcama	CD166 antigen homolog A
comp139289_c0_seq1	sp|Q90469|HXDAA_DANRE	82.14	336	54	4	65	1066	1	332	0	567	332	100	Danio rerio	hoxd10a	Homeobox protein Hox-D10a
comp167578_c0_seq10	sp|Q90470|HXDBA_DANRE	88.93	280	26	3	285	1121	1	276	5e-168	495	276	100	Danio rerio	hoxd11a	Homeobox protein Hox-D11a
comp169095_c0_seq2	sp|Q90471|HXDCA_DANRE	61.94	268	95	2	181	981	1	262	4e-95	298	262	100	Danio rerio	hoxd12a	Homeobox protein Hox-D12a
comp164852_c0_seq1	sp|Q90472|HXDDA_DANRE	47.86	257	103	5	210	965	14	244	1e-54	190	231	90.23	Danio rerio	hoxd13a	Homeobox protein Hox-D13a
comp160567_c0_seq1	sp|Q90474|H90A1_DANRE	71.06	698	194	3	80	2152	1	697	0	941	697	96.14	Danio rerio	hsp90a.1	Heat shock protein HSP 90-alpha 1
comp184404_c0_seq333	sp|Q90482|PO3F1_DANRE	96.1	359	12	2	155	1228	1	358	0	717	358	97.28	Danio rerio	pou3f1	POU domain, class 3, transcription factor 1
comp159481_c0_seq1	sp|Q90485|HBB2_DANRE	75	148	37	0	50	493	1	148	3e-82	248	148	100	Danio rerio	ba2	Hemoglobin subunit beta-2
comp191154_c0_seq88	sp|Q90X44-1|NRF1_DANRE	94.47	506	23	2	178	1686	1	504	0	762	504	100	Danio rerio	nrf1	Isoform 2 of Nuclear respiratory factor 1
comp183664_c1_seq4	sp|Q90X49-2|CCD80_DANRE	89.19	185	20	0	248	802	1	185	8e-110	328	185	88.52	Danio rerio	ccdc80	Isoform 2 of Coiled-coil domain-containing protein 80
comp189092_c4_seq36	sp|Q90XF2|KPCI_DANRE	94.39	588	33	0	229	1992	1	588	0	1109	588	100	Danio rerio	prkci	Protein kinase C iota type
comp186474_c1_seq25	sp|Q90Y50|CXAR_DANRE	74.19	372	96	0	140	1255	1	372	0	531	372	100	Danio rerio	cxadr	Coxsackievirus and adenovirus receptor homolog
comp187798_c0_seq1	sp|Q90YJ2|NGB_DANRE	84.91	159	24	0	185	661	1	159	3e-90	287	159	100	Danio rerio	ngb	Neuroglobin
comp190172_c0_seq9	sp|Q90YL3|MED26_DANRE	42.43	601	287	19	107	1768	1	589	7e-118	374	589	100	Danio rerio	med26	Mediator of RNA polymerase II transcription subunit 26
comp102651_c0_seq1	sp|Q90Z10|RL13_DANRE	56.77	192	83	0	67	642	6	197	4e-60	194	192	91	Danio rerio	rpl13	60S ribosomal protein L13
comp176481_c1_seq2	sp|Q90ZL1|MSGN1_DANRE	56.69	157	41	4	861	1328	1	131	9e-43	155	131	100	Danio rerio	msgn1	Mesogenin-1
comp184887_c1_seq18	sp|Q90ZL2|LANC1_DANRE	77.28	405	92	0	80	1294	1	405	0	672	405	100	Danio rerio	lancl1	LanC-like protein 1
comp186500_c1_seq33	sp|Q90ZM2|S61A1_DANRE	99.36	471	3	0	1499	2911	6	476	0	955	471	98.95	Danio rerio	sec61al1	Protein transport protein Sec61 subunit alpha-like 1
comp162802_c0_seq1	sp|Q91981|OTX2_DANRE	78.28	290	61	2	150	1016	1	289	4e-124	385	289	100	Danio rerio	otx2	Homeobox protein OTX2
comp194255_c1_seq1	sp|Q92005|EF1A_DANRE	96.24	452	17	0	585	1940	1	452	0	902	452	97.84	Danio rerio	eef1a	Elongation factor 1-alpha
comp180437_c0_seq17	sp|Q92008|SHH_DANRE	85.45	385	55	1	620	1774	35	418	0	689	384	91.87	Danio rerio	shha	Sonic hedgehog protein A
comp192945_c0_seq4	sp|Q92051|CAHZ_DANRE	76.92	260	60	0	889	1668	1	260	6e-146	427	260	100	Danio rerio	cahz	Carbonic anhydrase
comp174898_c1_seq8	sp|Q98875|DLX1A_DANRE	92.91	254	16	1	795	1556	1	252	9e-160	462	252	100	Danio rerio	dlx1a	Homeobox protein Dlx1a
comp178709_c0_seq44	sp|Q98876|DLX2B_DANRE	85.87	276	37	1	207	1028	1	276	1e-137	412	276	100	Danio rerio	dlx2b	Homeobox protein Dlx2b
comp189600_c1_seq2	sp|Q98TT6|4EB3L_DANRE	85.71	112	16	0	15	350	1	112	1e-50	175	112	100	Danio rerio	eif4ebp3l	Eukaryotic translation initiation factor 4E-binding protein 3-like
comp186115_c3_seq15	sp|Q98TZ8|FLOT2_DANRE	91.97	361	29	0	2	1084	68	428	0	622	361	84.35	Danio rerio	flot2a	Flotillin-2a
comp181577_c0_seq11	sp|Q9DDE3|ACES_DANRE	80.6	634	122	1	1512	3410	1	634	0	1049	634	100	Danio rerio	ache	Acetylcholinesterase
comp164368_c0_seq1	sp|Q9DE24|FXC1B_DANRE	79.91	433	85	1	396	1688	1	433	0	699	433	100	Danio rerio	foxc1b	Forkhead box C1-B
comp180325_c1_seq5	sp|Q9DFS4|STAR3_DANRE	84.39	442	69	0	5	1330	7	448	0	714	442	98.66	Danio rerio	stard3	StAR-related lipid transfer protein 3
comp178749_c1_seq30	sp|Q9DFS6|IF4EA_DANRE	95.45	176	8	0	245	772	40	215	4e-110	335	176	81.86	Danio rerio	eif4e1a	Eukaryotic translation initiation factor 4E-1A
comp192985_c1_seq9	sp|Q9DG10|STAR_DANRE	75.28	267	64	1	3060	3854	19	285	5e-126	399	267	93.68	Danio rerio	star	Steroidogenic acute regulatory protein, mitochondrial
comp186038_c2_seq9	sp|Q9DGH0|TWS1A_DANRE	83.94	193	30	1	615	1193	26	217	2e-112	338	192	88.48	Danio rerio	twsg1a	Twisted gastrulation protein homolog 1-A
comp188574_c0_seq17	sp|Q9DGJ3|NPC2_DANRE	74.5	149	38	0	496	942	1	149	3e-70	229	149	100	Danio rerio	npc2	Epididymal secretory protein E1
comp186771_c1_seq16	sp|Q9DGK4|TCTP_DANRE	85.38	171	25	0	95	607	1	171	5e-105	310	171	100	Danio rerio	tpt1	Translationally-controlled tumor protein homolog
comp187456_c0_seq1	sp|Q9I8K8|S1PR2_DANRE	83.24	370	56	1	496	1587	1	370	0	560	370	100	Danio rerio	s1pr2	Sphingosine 1-phosphate receptor 2
comp119909_c0_seq3	sp|Q9I8L5|FA10A_DANRE	83.33	126	21	0	312	689	1	126	4e-72	227	126	100	Danio rerio	fabp10a	Fatty acid-binding protein 10-A, liver basic
comp194695_c0_seq1	sp|Q9I8P2|PYYA_DANRE	79.38	97	20	0	228	518	1	97	2e-41	152	97	100	Danio rerio	pyya	Peptide YY-A
comp176028_c0_seq1	sp|Q9I8P3|NPY_DANRE	60.58	104	31	2	91	396	1	96	6e-34	125	96	100	Danio rerio	npy	Pro-neuropeptide Y
comp192779_c0_seq3	sp|Q9I9N5|TRADD_DANRE	72.7	293	80	0	452	1330	1	293	6e-153	442	293	100	Danio rerio	tradd	Tumor necrosis factor receptor type 1-associated DEATH domain protein
comp156536_c0_seq2	sp|Q9I9N6|ASC_DANRE	37.88	198	114	2	288	854	1	198	4e-33	126	198	97.54	Danio rerio	pycard	Apoptosis-associated speck-like protein containing a CARD
comp193499_c0_seq13	sp|Q9IB61|BLCAP_DANRE	98.85	87	1	0	3046	3306	1	87	1e-49	175	87	100	Danio rerio	blcap	Bladder cancer-associated protein
comp190445_c0_seq6	sp|Q9IBD1|CELF3_DANRE	98.13	374	7	0	354	1475	49	422	0	566	374	82.74	Danio rerio	celf3	CUGBP Elav-like family member 3
comp193528_c1_seq7	sp|Q9PTH3|IBP2A_DANRE	78.31	272	52	3	243	1046	1	269	4e-152	437	269	97.46	Danio rerio	igfbp2a	Insulin-like growth factor-binding protein 2-A
comp190540_c0_seq2	sp|Q9PTP1|PCNA_DANRE	98.85	260	3	0	35	814	1	260	0	528	260	100	Danio rerio	pcna	Proliferating cell nuclear antigen
comp180420_c0_seq7	sp|Q9PTS2|DCUP_DANRE	85.36	362	53	0	199	1284	1	362	0	655	362	98.1	Danio rerio	urod	Uroporphyrinogen decarboxylase
comp200081_c0_seq1	sp|Q9PVK4|LDHBA_DANRE	43.07	332	185	2	43	1026	1	332	1e-83	264	332	99.4	Danio rerio	ldhba	L-lactate dehydrogenase B-A chain
comp179463_c1_seq53	sp|Q9PVK5|LDHA_DANRE	93.09	333	23	0	2104	3102	1	333	0	612	333	100	Danio rerio	ldha	L-lactate dehydrogenase A chain
comp194927_c1_seq14	sp|Q9PWL6|HXA9A_DANRE	60.24	254	96	4	18	779	1	249	2e-89	295	249	99.6	Danio rerio	hoxa9a	Homeobox protein Hox-A9a
comp165099_c0_seq2	sp|Q9PWM2|HXB9A_DANRE	92.77	249	18	0	135	881	1	249	2e-145	421	249	100	Danio rerio	hoxb9a	Homeobox protein Hox-B9a
comp181299_c0_seq13	sp|Q9PWM3|HXC4A_DANRE	93.2	250	17	0	2	751	19	268	5e-118	352	250	93.28	Danio rerio	hoxc4a	Homeobox protein Hox-C4a
comp134109_c0_seq2	sp|Q9PWM6|HXD9A_DANRE	79.12	249	48	2	32	772	1	247	3e-142	406	247	94.27	Danio rerio	hoxd9a	Homeobox protein Hox-D9a
comp175462_c0_seq1	sp|Q9W5Z2-2|PITX2_DANRE	99.26	269	2	0	432	1238	1	269	5e-130	389	269	100	Danio rerio	pitx2	Isoform a of Pituitary homeobox 2
comp170300_c0_seq5	sp|Q9W6A7|OPSR1_DANRE	84.46	341	53	0	406	1428	1	341	0	617	341	95.52	Danio rerio	opn1lw1	Red-sensitive opsin-1
comp172559_c0_seq3	sp|Q9W6C7|NDF6B_DANRE	77.38	336	57	5	129	1136	1	317	9e-160	470	317	100	Danio rerio	neurod6b	Neurogenic differentiation factor 6-B
comp192311_c1_seq112	sp|Q9W6S8|SMN1_DANRE	63.25	283	98	4	70	906	1	281	8e-64	219	281	100	Danio rerio	smn1	Survival motor neuron protein 1
comp184172_c0_seq124	sp|Q9W6T7|PSN1_DANRE	74.47	376	64	7	12	1052	30	402	8e-162	467	373	81.8	Danio rerio	psen1	Presenilin-1
comp191286_c1_seq37	sp|Q9W735|PRM1A_DANRE	22.29	821	535	21	43	2385	59	816	1e-47	186	758	91.77	Danio rerio	prom1a	Prominin-1-A
comp185656_c1_seq14	sp|Q9W7E7|SMAD5_DANRE	97.12	452	13	0	76	1431	13	464	0	766	452	97.41	Danio rerio	smad5	Mothers against decapentaplegic homolog 5
comp135105_c0_seq2	sp|Q9W7M8|TYB_DANRE	85	40	6	0	64	183	1	40	3e-08	50.4	40	88.89	Danio rerio	tmsb	Thymosin beta
comp179093_c0_seq2	sp|Q9YGW7|DAZL_DANRE	65.38	260	43	3	931	1707	16	229	6e-86	273	214	93.45	Danio rerio	dazl	Deleted in azoospermia-like
comp184016_c0_seq24	sp|Q9YGX5|CPEB1_DANRE	59.79	475	166	7	228	1622	65	524	7e-162	483	460	82.29	Danio rerio	cpeb1	Cytoplasmic polyadenylation element-binding protein 1
comp182334_c0_seq16	sp|Q9YHT4|HEM0_DANRE	85.18	587	81	2	134	1888	1	583	0	1052	583	100	Danio rerio	alas2	5-aminolevulinate synthase, erythroid-specific, mitochondrial
comp182384_c0_seq9	sp|Q9YHZ5|PIM2_DANRE	73.95	311	80	1	1681	2613	1	310	9e-151	459	310	100	Danio rerio	pim2	Serine/threonine-protein kinase pim-2
comp177579_c3_seq4	tr|A0A4W4|A0A4W4_DANRE	83.67	349	41	3	392	1435	1	334	0	562	334	96.53	Danio rerio	negr1	Kilon
comp183496_c1_seq110	tr|A0AUR9|A0AUR9_DANRE	98.97	487	5	0	93	1553	1	487	0	966	487	100	Danio rerio	gps1	G protein pathway suppressor 1
comp186290_c0_seq35	tr|A0F081|A0F081_DANRE	76.12	448	103	2	284	1627	1	444	0	624	444	100	Danio rerio	sesn2	Sestrin 2
comp185226_c0_seq2	tr|A0JMC5|A0JMC5_DANRE	40.16	249	132	5	798	1526	1	238	6e-27	113	238	96.36	Danio rerio	tmem51a	Uncharacterized protein
comp188919_c0_seq44	tr|A0JME5|A0JME5_DANRE	88.78	392	44	0	1953	3128	1	392	0	725	392	99.49	Danio rerio	phkg1a	Uncharacterized protein
comp186048_c2_seq60	tr|A0JMF4|A0JMF4_DANRE	95.74	352	15	0	271	1326	1	352	0	663	352	82.05	Danio rerio	sept7b	Septin 7b
comp183242_c2_seq97	tr|A0JMJ1|A0JMJ1_DANRE	79.42	617	126	1	51	1898	1	617	0	1062	617	85.69	Danio rerio	scinla	Scinderin like a
comp182313_c0_seq15	tr|A0JMJ7|A0JMJ7_DANRE	57.34	293	105	6	929	1795	66	342	9e-73	249	277	80.99	Danio rerio	cbx8a	Chromobox homolog 8 (Pc class homolog, Drosophila)
comp175431_c1_seq18	tr|A0JMK6|A0JMK6_DANRE	70.37	594	157	10	711	2468	1	583	0	724	583	100	Danio rerio	scg2b	Uncharacterized protein
comp183935_c0_seq1	tr|A0JML1|A0JML1_DANRE	66.8	250	78	3	586	1335	18	262	3e-99	312	245	93.16	Danio rerio	gas1b	Growth arrest-specific 1b
comp181337_c0_seq34	tr|A0JML4|A0JML4_DANRE	83	300	51	0	1	900	38	337	1e-163	468	300	83.8	Danio rerio	zgc:153952	Uncharacterized protein
comp183600_c0_seq29	tr|A0JML6|A0JML6_DANRE	63.22	348	124	3	159	1199	40	384	4e-108	346	345	89.84	Danio rerio	tuft1a	Uncharacterized protein
comp176101_c0_seq5	tr|A0JMM0|A0JMM0_DANRE	77.67	403	48	5	16	1221	87	448	0	618	362	80.8	Danio rerio	znf362a	Uncharacterized protein
comp184054_c0_seq27	tr|A0JMM1|A0JMM1_DANRE	80.98	184	35	0	781	1332	1	184	5e-90	293	184	100	Danio rerio	zgc:153981	Uncharacterized protein
comp182950_c0_seq21	tr|A0JMM2|A0JMM2_DANRE	82.66	271	46	1	469	1278	1	271	7e-166	476	271	100	Danio rerio	agpat2	1-acylglycerol-3-phosphate O-acyltransferase 2 (Lysophosphatidic acid acyltransferase, beta)
comp166265_c0_seq3	tr|A0JMN0|A0JMN0_DANRE	69.72	393	80	2	75	1244	48	404	0	537	357	88.37	Danio rerio	sgms1	Uncharacterized protein
comp192092_c0_seq93	tr|A0JMN2|A0JMN2_DANRE	82.48	628	110	0	157	2040	1	628	0	1090	628	99.68	Danio rerio	zgc:154046	Uncharacterized protein
comp190328_c1_seq40	tr|A0JMN9|A0JMN9_DANRE	87.25	541	69	0	210	1832	1	541	0	1001	541	98.19	Danio rerio	zgc:154077	Uncharacterized protein
comp183013_c0_seq10	tr|A0JMP2|A0JMP2_DANRE	92.24	361	27	1	516	1595	1	361	0	691	361	100	Danio rerio	ppm1la	Uncharacterized protein
comp156229_c0_seq3	tr|A0JMP5|A0JMP5_DANRE	84.19	645	102	0	4	1938	98	742	0	1172	645	86.93	Danio rerio	aoc1	Amine oxidase
comp174240_c0_seq8	tr|A0JMQ6|A0JMQ6_DANRE	81.61	473	86	1	264	1682	35	506	0	794	472	92.01	Danio rerio	cyp4v8	Cyp4v2 protein
comp181971_c0_seq2	tr|A0JPF7|A0JPF7_DANRE	70.69	331	89	3	272	1264	1	323	3e-110	338	323	100	Danio rerio	zgc:153996	Uncharacterized protein
comp184957_c0_seq2	tr|A0M8V6|A0M8V6_DANRE	70.37	162	47	1	86	571	1	161	3e-73	237	161	99.38	Danio rerio	cav2	Caveolin
comp186209_c1_seq1	tr|A0PJQ5|A0PJQ5_DANRE	77.57	263	57	2	148	933	1	262	4e-149	432	262	100	Danio rerio	rab36	RAB36, member RAS oncogene family
comp182801_c0_seq2	tr|A0PJR3|A0PJR3_DANRE	80.26	304	55	2	485	1393	1	300	2e-144	434	300	92.88	Danio rerio	zgc:158309	Uncharacterized protein
comp187453_c1_seq1	tr|A1A5X6|A1A5X6_DANRE	84.27	375	59	0	129	1253	1	375	0	653	375	100	Danio rerio	phyhipla	Uncharacterized protein
comp170644_c0_seq2	tr|A1A5Y7|A1A5Y7_DANRE	85.9	78	11	0	194	427	1	78	5e-11	60.1	78	82.11	Danio rerio	zgc:158409	Uncharacterized protein
comp178530_c0_seq11	tr|A1A601|A1A601_DANRE	86.45	310	42	0	28	957	1	310	6e-137	414	310	100	Danio rerio	rnf115	Uncharacterized protein
comp179119_c1_seq19	tr|A1L1F5|A1L1F5_DANRE	83.51	758	122	3	562	2829	1	757	0	1290	757	100	Danio rerio	acap1	Uncharacterized protein
comp188607_c0_seq7	tr|A1L1P8|A1L1P8_DANRE	90.82	294	27	0	4	885	61	354	0	576	294	83.05	Danio rerio	hs2st1a	Heparan sulfate 2-O-sulfotransferase 1
comp184878_c1_seq3	tr|A1L1T3|A1L1T3_DANRE	93.02	530	35	1	508	2091	1	530	0	962	530	100	Danio rerio	slc32a1	Solute carrier family 32 (GABA vesicular transporter), member 1
comp182913_c2_seq5	tr|A1L1V1|A1L1V1_DANRE	78.16	348	75	1	90	1130	3	350	0	546	348	93.05	Danio rerio	fnta	Uncharacterized protein
comp188874_c0_seq109	tr|A1L263|A1L263_DANRE	90.66	364	33	1	716	1804	38	401	0	581	364	90.77	Danio rerio	pank2	Uncharacterized protein
comp163353_c0_seq2	tr|A1L293|A1L293_DANRE	81.97	183	33	0	596	1144	1	183	4e-110	328	183	100	Danio rerio	ptpmt1	Protein tyrosine phosphatase, mitochondrial 1
comp179737_c0_seq20	tr|A1L2A9|A1L2A9_DANRE	76.37	292	66	1	140	1015	3	291	3e-141	416	289	88.11	Danio rerio	pnpla7a	Uncharacterized protein
comp189291_c0_seq91	tr|A1L2B7|A1L2B7_DANRE	70.49	366	66	3	312	1406	27	351	2e-164	484	325	91.04	Danio rerio	sirt3	Sirtuin (Silent mating type information regulation 2 homolog) 3 (S. cerevisiae)
comp174169_c0_seq6	tr|A1L2E2|A1L2E2_DANRE	92.18	588	6	1	1383	3146	1	548	0	1114	548	100	Danio rerio	ebf3	Uncharacterized protein
comp180716_c0_seq41	tr|A1L5C9|A1L5C9_DANRE	79.69	645	129	1	14	1948	26	668	0	1053	643	85.85	Danio rerio	sema3ga	Semaphorin 3ga
comp190739_c0_seq69	tr|A2AR62|A2AR62_DANRE	69.77	129	39	0	464	850	1	129	2e-59	192	129	99.23	Danio rerio	ptpn22	Uncharacterized protein
comp180939_c0_seq133	tr|A2AR69|A2AR69_DANRE	57.77	869	309	11	1439	4024	43	860	0	887	818	95.12	Danio rerio	itih6	Uncharacterized protein
comp190101_c0_seq8	tr|A2ARG7|A2ARG7_DANRE	78.57	70	13	1	333	536	2	71	7e-13	67.8	70	98.59	Danio rerio	atp5ib	Uncharacterized protein
comp181959_c0_seq11	tr|A2ARH1|A2ARH1_DANRE	81.56	244	45	0	34	765	1	244	1e-145	428	244	92.42	Danio rerio	rchy1	Uncharacterized protein
comp164645_c0_seq4	tr|A2ATX1|A2ATX1_DANRE	86.49	348	47	0	18	1061	15	362	0	628	348	96.13	Danio rerio	polr1c	Uncharacterized protein
comp185095_c0_seq70	tr|A2ATX3|A2ATX3_DANRE	72	250	59	1	199	948	28	266	1e-119	352	239	86.28	Danio rerio	pcgf6	Si:ch211-67n3.7 protein
comp173178_c0_seq12	tr|A2ATX7|A2ATX7_DANRE	87.77	695	74	3	309	2393	1	684	0	1190	684	84.34	Danio rerio	cnnm2a	Uncharacterized protein
comp195105_c0_seq9	tr|A2AV34|A2AV34_DANRE	70.4	321	79	2	3886	4845	26	331	1e-148	465	306	92.45	Danio rerio	coq9	Uncharacterized protein
comp185236_c1_seq12	tr|A2AV71|A2AV71_DANRE	85.85	424	57	3	123	1391	1	422	0	683	422	100	Danio rerio	npffr2.1	Novel protein similar to vertebrate neuropeptide FF receptor family
comp194686_c0_seq34	tr|A2AWD5|A2AWD5_DANRE	61.47	109	41	1	315	638	1	109	1e-38	138	109	100	Danio rerio	aldh9a1b	Aldehyde dehydrogenase family 9 member A1-B
comp186087_c0_seq10	tr|A2AWE1|A2AWE1_DANRE	90.95	199	18	0	48	644	1	199	1e-131	381	199	100	Danio rerio	prdx1	Uncharacterized protein
comp194779_c2_seq6	tr|A2AWU1|A2AWU1_DANRE	87.42	461	52	2	548	1915	26	485	0	850	460	94.85	Danio rerio	olfm1a	Uncharacterized protein
comp194779_c2_seq17	tr|A2AWU2|A2AWU2_DANRE	76.74	129	24	2	548	919	26	153	5e-57	194	128	83.66	Danio rerio	olfm1a	Uncharacterized protein
comp187543_c0_seq1	tr|A2BDR2|A2BDR2_DANRE	61.71	269	96	4	251	1048	1	265	1e-106	328	265	99.62	Danio rerio	ptrh1	Uncharacterized protein
comp192709_c0_seq84	tr|A2BDR6|A2BDR6_DANRE	63.18	603	197	6	2121	3914	47	629	0	742	583	91.81	Danio rerio	sh2d3cb	Uncharacterized protein
comp177916_c0_seq6	tr|A2BE65|A2BE65_DANRE	89.11	248	27	0	3041	3784	4	251	7e-154	473	248	91.85	Danio rerio	hoxc9a	Homeobox protein Hox-C9a
comp161499_c0_seq1	tr|A2BE66|A2BE66_DANRE	75.98	333	80	0	140	1138	1	333	0	531	333	98.81	Danio rerio	hoxc10a	Uncharacterized protein
comp181030_c0_seq18	tr|A2BE68|A2BE68_DANRE	90.18	275	25	2	25	846	1	274	4e-155	461	274	100	Danio rerio	hoxc12a	Homeo box C12a
comp187267_c0_seq70	tr|A2BEM4|A2BEM4_DANRE	74.17	271	68	1	330	1142	1	269	2e-144	425	269	82.26	Danio rerio	nrp1b	Uncharacterized protein
comp160361_c0_seq5	tr|A2BEM8|A2BEM8_DANRE	76.92	338	77	1	54	1067	1	337	7e-179	508	337	100	Danio rerio	ctsll	Uncharacterized protein
comp195595_c1_seq2	tr|A2BEN3|A2BEN3_DANRE	75	200	50	0	4641	5240	35	234	3e-99	324	200	85.47	Danio rerio	plscr3a	Uncharacterized protein
comp193144_c0_seq26	tr|A2BEP0|A2BEP0_DANRE	46.94	458	191	12	287	1594	1	428	2e-105	340	428	100	Danio rerio	mrps31	Uncharacterized protein
comp194622_c0_seq1	tr|A2BEV4|A2BEV4_DANRE	80.27	223	34	1	419	1087	1	213	5e-119	370	213	100	Danio rerio	tagln3a	Tagln3 protein
comp164792_c2_seq44	tr|A2BF64|A2BF64_DANRE	71.12	329	90	2	267	1238	2	330	3e-173	503	329	99.7	Danio rerio	ctssb.2	Uncharacterized protein
comp192926_c2_seq22	tr|A2BF67|A2BF67_DANRE	84.62	117	18	0	113	463	1	117	1e-65	204	117	100	Danio rerio	ensab	Uncharacterized protein
comp192926_c2_seq2	tr|A2BF68|A2BF68_DANRE	43.98	216	87	5	141	686	13	228	5e-47	166	216	94.74	Danio rerio	mcl1b	Uncharacterized protein
comp187294_c0_seq37	tr|A2BF91|A2BF91_DANRE	88.68	265	30	0	1347	2141	1	265	2e-156	461	265	100	Danio rerio	zgc:101858	Uncharacterized protein
comp186315_c0_seq1	tr|A2BF92|A2BF92_DANRE	75.78	417	86	7	389	1612	1	411	0	602	411	100	Danio rerio	si:ch211-236k19.4	Uncharacterized protein
comp192548_c1_seq8	tr|A2BF98|A2BF98_DANRE	92.84	796	57	0	1185	3572	1	796	0	1486	796	100	Danio rerio	si:ch211-236k19.7	Uncharacterized protein
comp188714_c2_seq21	tr|A2BFD8|A2BFD8_DANRE	47.26	146	77	0	969	1406	1	146	1e-34	132	146	95.42	Danio rerio	thy1	Uncharacterized protein
comp182819_c0_seq12	tr|A2BFG9|A2BFG9_DANRE	83.1	568	95	1	743	2446	1	567	0	957	567	88.18	Danio rerio	si:ch211-49j11.1	Uncharacterized protein
comp188182_c0_seq20	tr|A2BFP2|A2BFP2_DANRE	74.75	408	98	3	33	1244	1	407	0	627	407	99.27	Danio rerio	ncf1	Uncharacterized protein
comp187940_c0_seq1	tr|A2BFQ2|A2BFQ2_DANRE	75.15	1191	279	11	380	3937	1	1179	0	1364	1179	100	Danio rerio	si:ch211-284e13.4	Uncharacterized protein
comp194700_c0_seq13	tr|A2BFS6|A2BFS6_DANRE	92.86	406	28	1	1341	2555	1	406	0	724	406	100	Danio rerio	dpagt1	Dpagt1 protein
comp195517_c2_seq5	tr|A2BFT1|A2BFT1_DANRE	96.42	559	20	0	1062	2738	83	641	0	1060	559	87.21	Danio rerio	abcg4a	Uncharacterized protein
comp181312_c1_seq18	tr|A2BFT4|A2BFT4_DANRE	88.58	473	53	1	2	1420	102	573	0	820	472	82.37	Danio rerio	ftr82	Uncharacterized protein
comp190226_c0_seq5	tr|A2BFU3|A2BFU3_DANRE	83.72	516	79	5	621	2168	1	511	0	730	511	100	Danio rerio	atf5a	Si:dkey-127j5.5
comp37470_c0_seq1	tr|A2BFW0|A2BFW0_DANRE	33.5	203	120	2	116	682	13	214	3e-25	104	202	94.39	Danio rerio	zfand5a	Uncharacterized protein
comp190233_c0_seq43	tr|A2BFY7|A2BFY7_DANRE	95.64	275	11	1	40	861	33	307	1e-175	503	275	87.58	Danio rerio	purba	Si:dkey-202n14.1
comp182800_c0_seq5	tr|A2BG14|A2BG14_DANRE	74.49	439	112	0	84	1400	5	443	0	669	439	97.56	Danio rerio	gda	Uncharacterized protein
comp184747_c0_seq8	tr|A2BG79|A2BG79_DANRE	81.86	215	36	2	268	909	1	213	1e-94	294	213	100	Danio rerio	bnip3lb	Uncharacterized protein
comp175710_c1_seq2	tr|A2BGB4|A2BGB4_DANRE	84.65	215	33	0	265	909	14	228	1e-117	348	215	94.3	Danio rerio	pafah1b2	Si:ch211-139a5.3
comp183593_c0_seq7	tr|A2BGB8|A2BGB8_DANRE	49.49	297	140	3	658	1542	8	296	9e-79	256	289	97.64	Danio rerio	si:dkey-111e8.1	Uncharacterized protein
comp180919_c0_seq1	tr|A2BGD2|A2BGD2_DANRE	84.21	304	48	0	37	948	1	304	4e-172	493	304	99.35	Danio rerio	hoxc13a	Homeobox protein Hox-C13a
comp181962_c0_seq7	tr|A2BGE0|A2BGE0_DANRE	87.89	603	72	1	81	1886	1	603	0	1106	603	99.67	Danio rerio	stxbp1b	Si:rp71-10d23.3
comp195219_c1_seq44	tr|A2BGH2|A2BGH2_DANRE	87.43	525	65	1	417	1991	1	524	0	915	524	100	Danio rerio	ppil2	Uncharacterized protein
comp173843_c3_seq1	tr|A2BGH3|A2BGH3_DANRE	81.34	359	65	1	6	1082	69	425	0	639	357	84	Danio rerio	gal3st1	Uncharacterized protein
comp185565_c0_seq13	tr|A2BGH5|A2BGH5_DANRE	46.24	439	227	6	172	1464	4	441	2e-116	373	438	99.32	Danio rerio	si:dkey-3h3.3	Uncharacterized protein
comp168018_c0_seq1	tr|A2BGL6|A2BGL6_DANRE	66.01	353	110	2	135	1163	1	353	5e-142	422	353	100	Danio rerio	cmklr1	Cmklr1 protein
comp185286_c0_seq8	tr|A2BGN1|A2BGN1_DANRE	73.93	349	89	1	772	1818	1	347	9e-176	511	347	87.63	Danio rerio	mvk	Uncharacterized protein
comp183436_c0_seq5	tr|A2BGP9|A2BGP9_DANRE	66	300	97	1	72	971	1	295	2e-142	419	295	99.66	Danio rerio	fam151b	Uncharacterized protein
comp172497_c0_seq2	tr|A2BGQ1|A2BGQ1_DANRE	85.26	190	28	0	29	598	1	190	1e-118	345	190	100	Danio rerio	dhfr	Uncharacterized protein
comp169766_c0_seq2	tr|A2BGQ5|A2BGQ5_DANRE	76.67	210	13	1	198	827	1	174	7e-93	286	174	100	Danio rerio	zgc:86811	Uncharacterized protein
comp189978_c0_seq53	tr|A2BGR0|A2BGR0_DANRE	73.06	991	158	6	320	3145	18	948	0	1408	931	96.98	Danio rerio	zgc:56194	Uncharacterized protein
comp173006_c0_seq2	tr|A2BGS4|A2BGS4_DANRE	93.37	181	12	0	221	763	1	181	1e-63	203	181	94.76	Danio rerio	fam219ab	Uncharacterized protein
comp173006_c0_seq16	tr|A2BGS5|A2BGS5_DANRE	93.1	174	12	0	221	742	1	174	9e-74	228	174	94.57	Danio rerio	fam219ab	Uncharacterized protein
comp180127_c1_seq14	tr|A2BGS7|A2BGS7_DANRE	67.3	211	49	4	632	1264	1	191	3e-75	251	191	88.43	Danio rerio	klf9	Si:dkey-201c13.3
comp179418_c0_seq6	tr|A2BGU5|A2BGU5_DANRE	80.99	342	65	0	138	1163	3	344	0	556	342	99.13	Danio rerio	lrpap1	Uncharacterized protein
comp194773_c0_seq51	tr|A2BGV1|A2BGV1_DANRE	75.35	572	137	2	1788	3500	13	581	0	822	569	97.93	Danio rerio	mcoln1a	Uncharacterized protein
comp184501_c0_seq18	tr|A2BGW6|A2BGW6_DANRE	66.23	305	48	2	85	999	1	250	7e-123	362	250	100	Danio rerio	utp11l	Uncharacterized protein
comp180379_c0_seq3	tr|A2BGW8|A2BGW8_DANRE	65.58	430	106	7	587	1867	1	391	2e-169	516	391	95.37	Danio rerio	zbtb43	Uncharacterized protein
comp177569_c0_seq123	tr|A2BGZ3|A2BGZ3_DANRE	84.57	337	16	2	244	1254	1	301	0	574	301	100	Danio rerio	ankra2	Uncharacterized protein
comp184161_c0_seq7	tr|A2BH23|A2BH23_DANRE	85.19	135	15	4	65	460	1	133	1e-64	201	133	87.5	Danio rerio	si:dkey-35m8.1	Uncharacterized protein
comp283779_c0_seq1	tr|A2BHA6|A2BHA6_DANRE	64.2	81	29	0	18	260	14	94	2e-18	77.8	81	86.17	Danio rerio	srsf7a	Uncharacterized protein
comp182525_c0_seq4	tr|A2BHB8|A2BHB8_DANRE	56.69	157	68	0	290	760	1	157	1e-43	155	157	100	Danio rerio	isg15	Uncharacterized protein
comp195160_c1_seq41	tr|A2BHD8|A2BHD8_DANRE	78.89	540	112	2	68	1681	2	541	0	888	540	99.82	Danio rerio	hexb	Beta-hexosaminidase
comp176514_c2_seq77	tr|A2BHH5|A2BHH5_DANRE	86.05	301	39	1	337	1239	1	298	1e-164	484	298	100	Danio rerio	prune2	Uncharacterized protein
comp186715_c3_seq1	tr|A2BHH9|A2BHH9_DANRE	76.67	480	99	2	415	1815	1	480	0	674	480	100	Danio rerio	sstr3	Uncharacterized protein
comp177902_c1_seq17	tr|A2BHK0|A2BHK0_DANRE	45.19	135	74	0	207	611	9	143	1e-34	129	135	94.41	Danio rerio	si:dkey-58f10.7	Uncharacterized protein
comp181376_c0_seq54	tr|A2BHT9|A2BHT9_DANRE	90.1	192	19	0	96	671	1	192	3e-112	327	192	87.27	Danio rerio	clpp	ATP-dependent Clp protease proteolytic subunit
comp184183_c2_seq15	tr|A2BIA5|A2BIA5_DANRE	80	170	31	2	5	514	1	167	1e-83	254	167	94.35	Danio rerio	bloc1s2	Uncharacterized protein
comp190800_c0_seq7	tr|A2BIB1|A2BIB1_DANRE	63.98	211	75	1	554	1183	49	259	3e-59	209	211	81.47	Danio rerio	cdca5	Uncharacterized protein
comp188933_c0_seq14	tr|A2BIC6|A2BIC6_DANRE	81.2	516	97	0	1556	3103	1	516	0	826	516	99.81	Danio rerio	lap3	Uncharacterized protein
comp160380_c0_seq3	tr|A2BID0|A2BID0_DANRE	72.33	159	41	2	207	683	22	177	7e-69	216	156	83.87	Danio rerio	si:ch211-243a20.3	Uncharacterized protein
comp186610_c0_seq56	tr|A2BIE9|A2BIE9_DANRE	78	200	44	0	457	1056	1	200	1e-97	296	200	83.68	Danio rerio	qdprb1	Uncharacterized protein
comp173851_c0_seq33	tr|A2BIF6|A2BIF6_DANRE	69.17	240	62	3	172	891	1	228	4e-93	286	228	100	Danio rerio	fam172a	Protein FAM172A (Fragment)
comp194575_c0_seq4	tr|A2BIH1|A2BIH1_DANRE	64.33	171	27	1	148	558	1	171	7e-64	219	171	100	Danio rerio	sat2b	Uncharacterized protein
comp190539_c0_seq25	tr|A2BIH4|A2BIH4_DANRE	48.52	1078	443	26	1155	4373	199	1169	0	815	971	83.06	Danio rerio	znf644a	Uncharacterized protein
comp178279_c0_seq3	tr|A2BIH6|A2BIH6_DANRE	74.79	837	199	4	157	2667	1	825	0	1247	825	100	Danio rerio	lrrc8da	Uncharacterized protein
comp176521_c0_seq13	tr|A2BIH7|A2BIH7_DANRE	97.7	304	7	0	2300	3211	7	310	0	587	304	96.2	Danio rerio	gtf2b	Uncharacterized protein
comp173531_c0_seq3	tr|A2BIK3|A2BIK3_DANRE	66.38	354	110	4	668	1714	71	420	3e-143	444	350	83.33	Danio rerio	b3gnt2l	Uncharacterized protein
comp169691_c0_seq17	tr|A2BIK9|A2BIK9_DANRE	65.09	232	80	1	257	952	34	264	1e-103	316	231	86.19	Danio rerio	si:dkey-26m3.1	Uncharacterized protein (Fragment)
comp174461_c0_seq5	tr|A2BIL9|A2BIL9_DANRE	64.11	287	91	4	524	1381	33	308	5e-108	341	276	89.61	Danio rerio	tsen34	Uncharacterized protein
comp176810_c0_seq19	tr|A2BIM5|A2BIM5_DANRE	66.36	107	35	1	35	352	1	107	3e-42	148	107	100	Danio rerio	si:busm1-265n4.4	Uncharacterized protein
comp187971_c1_seq51	tr|A2BIM7|A2BIM7_DANRE	91.17	725	57	1	162	2336	1	718	0	1368	718	100	Danio rerio	tars	Uncharacterized protein
comp195676_c0_seq13	tr|A2BIN5|A2BIN5_DANRE	92.34	535	41	0	6	1610	32	566	0	1001	535	94.52	Danio rerio	mccc2	Uncharacterized protein
comp166769_c0_seq2	tr|A2BIN6|A2BIN6_DANRE	73.13	134	36	0	31	432	1	134	2e-69	214	134	100	Danio rerio	zgc:158640	Uncharacterized protein
comp166338_c0_seq4	tr|A2BIN9|A2BIN9_DANRE	62	250	84	4	218	943	5	251	4e-105	320	247	91.82	Danio rerio	si:ch211-29n12.1	Uncharacterized protein
comp177872_c0_seq22	tr|A2BIQ2|A2BIQ2_DANRE	76.77	297	61	3	327	1211	1	291	1e-158	461	291	100	Danio rerio	unga	Uncharacterized protein
comp179613_c0_seq42	tr|A2BIQ6|A2BIQ6_DANRE	56.36	236	93	3	445	1152	1	226	2e-85	270	226	97	Danio rerio	si:ch211-110p13.9	Uncharacterized protein
comp189023_c0_seq245	tr|A2BIQ7|A2BIQ7_DANRE	60.32	431	98	7	1272	2564	52	409	1e-165	509	358	87.32	Danio rerio	zcchc8	Uncharacterized protein
comp189383_c1_seq10	tr|A2BIR0|A2BIR0_DANRE	79.9	393	79	0	116	1294	1	393	0	677	393	99.49	Danio rerio	si:ch211-89f7.1	Uncharacterized protein
comp191992_c2_seq37	tr|A2BIR2|A2BIR2_DANRE	38.26	115	67	2	88	420	1	115	8e-19	87	115	96.64	Danio rerio	ccl-c5a	Uncharacterized protein
comp123684_c0_seq1	tr|A2BIR3|A2BIR3_DANRE	99.34	151	1	0	13	465	1	151	1e-93	274	151	98.05	Danio rerio	ube2l3b	Uncharacterized protein
comp184688_c0_seq12	tr|A2BIR7|A2BIR7_DANRE	80.73	218	42	0	173	826	1	218	5e-121	367	218	100	Danio rerio	sdf2l1	Uncharacterized protein
comp186092_c0_seq116	tr|A2CE48|A2CE48_DANRE	81.01	632	95	4	197	2083	1	610	0	961	610	97.91	Danio rerio	pias2	Uncharacterized protein
comp195567_c1_seq4	tr|A2CE51|A2CE51_DANRE	91.41	792	68	0	2813	5188	70	861	0	1496	792	91.99	Danio rerio	eef2l2	Uncharacterized protein
comp178704_c0_seq37	tr|A2CE52|A2CE52_DANRE	49.17	661	284	7	83	2047	1	615	0	553	615	99.68	Danio rerio	fancg	Uncharacterized protein
comp128535_c0_seq1	tr|A2CE76|A2CE76_DANRE	42.59	270	141	8	329	1123	1	261	2e-45	164	261	94.57	Danio rerio	upk3b	Uncharacterized protein
comp194536_c0_seq29	tr|A2CE79|A2CE79_DANRE	85.92	284	40	0	3974	4825	16	299	2e-156	491	284	94.98	Danio rerio	fcho2	FCH domain only protein 2 (Fragment)
comp190574_c0_seq27	tr|A2CE85|A2CE85_DANRE	71.86	430	121	0	728	2017	1	430	5e-177	546	430	80.52	Danio rerio	card9	Uncharacterized protein
comp191921_c0_seq18	tr|A2CED5|A2CED5_DANRE	65.14	327	109	2	253	1233	21	342	9e-154	447	322	94.15	Danio rerio	gbgt1l4	Uncharacterized protein
comp183059_c0_seq41	tr|A2CED8|A2CED8_DANRE	70.27	1026	243	10	370	3447	1	964	0	1382	964	87.64	Danio rerio	man2a1	Uncharacterized protein
comp175573_c0_seq2	tr|A2CEF5|A2CEF5_DANRE	85.54	242	35	0	111	836	2	243	5e-148	434	242	99.59	Danio rerio	clic5b	Chloride intracellular channel 5
comp182262_c2_seq9	tr|A2CEG4|A2CEG4_DANRE	96.96	296	9	0	446	1333	1	296	0	584	296	91.64	Danio rerio	barhl1b	BarH-like 1.1
comp177591_c0_seq1	tr|A2CEG7|A2CEG7_DANRE	82.97	229	39	0	31	717	1	229	2e-124	368	229	100	Danio rerio	yipf6	Protein YIPF6
comp180660_c0_seq52	tr|A2CEJ4|A2CEJ4_DANRE	44.76	210	92	4	75	692	1	190	4e-46	161	190	90.91	Danio rerio	si:dkey-172m14.2	Uncharacterized protein
comp193626_c0_seq41	tr|A2CEM4|A2CEM4_DANRE	82.07	513	90	1	1804	3336	1	513	0	810	513	100	Danio rerio	atl3	Uncharacterized protein
comp170142_c0_seq2	tr|A2CEM5|A2CEM5_DANRE	75	288	59	6	363	1208	48	328	1e-121	373	281	84.64	Danio rerio	si:ch211-145o7.3	Uncharacterized protein
comp167324_c0_seq2	tr|A2CEM8|A2CEM8_DANRE	67.22	360	102	8	306	1379	1	346	3e-89	290	346	100	Danio rerio	fosl1a	Uncharacterized protein
comp193969_c0_seq11	tr|A2CEN0|A2CEN0_DANRE	91.88	357	29	0	1243	2313	1	357	0	691	357	100	Danio rerio	fibpa	Uncharacterized protein
comp167043_c0_seq1	tr|A2CEN1|A2CEN1_DANRE	88.19	432	51	0	3	1298	9	440	0	776	432	98.18	Danio rerio	efemp2a	Uncharacterized protein
comp192172_c0_seq106	tr|A2CEP6|A2CEP6_DANRE	79.12	273	54	1	153	962	1	273	3e-148	429	273	95.79	Danio rerio	pip5kl1	Uncharacterized protein
comp180491_c0_seq4	tr|A2CET1|A2CET1_DANRE	67.42	485	153	3	111	1562	1	481	0	540	481	91.79	Danio rerio	rsph4a	Uncharacterized protein
comp191868_c1_seq4	tr|A2CET2|A2CET2_DANRE	84.75	295	45	0	1067	1951	1	295	8e-162	489	295	100	Danio rerio	si:dkeyp-117b8.3	Uncharacterized protein
comp171826_c0_seq6	tr|A2CEU2|A2CEU2_DANRE	57.04	277	98	6	159	941	3	274	6e-103	313	272	96.11	Danio rerio	dkk3b	Si:dkey-80c24.6 protein
comp164277_c0_seq5	tr|A2CEW6|A2CEW6_DANRE	71.43	294	46	1	7	888	51	306	2e-152	436	256	83.66	Danio rerio	stk16	Uncharacterized protein
comp193791_c3_seq187	tr|A2CEX4|A2CEX4_DANRE	75.13	768	177	3	112	2373	1	768	0	1063	768	100	Danio rerio	ascc2	Uncharacterized protein
comp185386_c0_seq214	tr|A2CEX5|A2CEX5_DANRE	68.12	345	89	6	464	1465	13	347	2e-150	456	335	88.62	Danio rerio	si:ch211-188g24.2	Uncharacterized protein
comp189530_c2_seq5	tr|A2CEY7|A2CEY7_DANRE	53.37	163	75	1	123	611	2	163	1e-52	181	162	83.94	Danio rerio	si:dkey-251i10.2	Uncharacterized protein
comp182775_c1_seq18	tr|A2CF03|A2CF03_DANRE	64.04	584	201	4	172	1908	1	580	0	726	580	100	Danio rerio	las1l	Uncharacterized protein
comp194037_c0_seq3	tr|A2CF49|A2CF49_DANRE	90.44	272	26	0	16	831	53	324	2e-171	496	272	83.95	Danio rerio	ppp2r4	Uncharacterized protein
comp190758_c1_seq26	tr|A2CF54|A2CF54_DANRE	91.03	468	42	0	8	1411	98	565	0	889	468	82.83	Danio rerio	scai	Uncharacterized protein
comp187909_c0_seq6	tr|A2CG95|A2CG95_DANRE	85.52	359	51	1	27	1100	3	361	0	630	359	84.27	Danio rerio	acadm	Uncharacterized protein
comp190654_c0_seq9	tr|A2CG97|A2CG97_DANRE	89.74	156	16	0	356	823	7	162	7e-98	296	156	90.7	Danio rerio	rabggtb	Uncharacterized protein
comp172237_c0_seq172	tr|A2VCY2|A2VCY2_DANRE	63.87	537	140	4	427	2004	1	494	0	667	494	98.8	Danio rerio	ncf2	Uncharacterized protein
comp174221_c0_seq1	tr|A2VD37|A2VD37_DANRE	80.09	231	46	0	41	733	33	263	6e-127	368	231	87.83	Danio rerio	LOC562139	Similar to chymotrypsinogen B1
comp181990_c0_seq8	tr|A3KGQ1|A3KGQ1_DANRE	90.63	331	26	3	266	1252	1	328	0	597	328	100	Danio rerio	mc5ra	Uncharacterized protein
comp126296_c0_seq2	tr|A3KH13|A3KH13_DANRE	89.58	96	10	0	51	338	1	96	5e-56	176	96	100	Danio rerio	s100a1	S100A1 protein
comp175543_c0_seq59	tr|A3KH14|A3KH14_DANRE	60.52	841	298	4	496	2967	1	824	0	955	824	96.49	Danio rerio	tlr18	Toll-like receptor
comp180784_c0_seq8	tr|A3KH16|A3KH16_DANRE	76.28	607	141	2	316	2136	1	604	0	867	604	100	Danio rerio	lingo4b	Uncharacterized protein
comp193426_c1_seq16	tr|A3KNA6|A3KNA6_DANRE	75.18	681	145	5	2269	4248	1	678	0	827	678	85.07	Danio rerio	epc2	LOC566102 protein
comp137590_c0_seq6	tr|A3KNG1|A3KNG1_DANRE	47.32	429	208	7	53	1333	5	417	6e-125	378	413	84.8	Danio rerio	zgc:161973	Uncharacterized protein
comp181998_c0_seq3	tr|A3KNK9|A3KNK9_DANRE	75.89	224	51	1	797	1459	1	224	2e-114	345	224	100	Danio rerio	zgc:162171	Uncharacterized protein
comp180221_c0_seq18	tr|A3KNL3|A3KNL3_DANRE	95.12	287	14	0	317	1177	1	287	0	577	287	83.67	Danio rerio	pcyt1ba	Pcyt1b protein
comp181538_c0_seq29	tr|A3KNL7|A3KNL7_DANRE	37.97	266	131	9	448	1215	50	291	7e-40	150	242	82.59	Danio rerio	ms4a17a.17	Ms4a17a.17 protein
comp189207_c0_seq18	tr|A3KNM2|A3KNM2_DANRE	68.79	173	53	1	125	643	1	172	1e-75	235	172	91.98	Danio rerio	tpd52	Si:ch211-203l9.2
comp183868_c0_seq43	tr|A3KNM7|A3KNM7_DANRE	87.01	331	42	1	109	1098	1	331	0	573	331	99.7	Danio rerio	dok6	Uncharacterized protein
comp182769_c0_seq28	tr|A3KNN6|A3KNN6_DANRE	74.21	442	104	4	423	1736	1	436	0	637	436	98.42	Danio rerio	dph7	Uncharacterized protein
comp185081_c0_seq11	tr|A3KNN8|A3KNN8_DANRE	75.68	259	59	1	168	932	1	259	2e-128	383	259	100	Danio rerio	cox11	Uncharacterized protein
comp193167_c0_seq10	tr|A3KNP3|A3KNP3_DANRE	64.92	305	104	2	940	1848	12	315	8e-119	363	304	96.51	Danio rerio	parvg	Uncharacterized protein
comp195093_c1_seq56	tr|A3KNP9|A3KNP9_DANRE	73.03	356	95	1	368	1435	16	370	2e-151	455	355	94.16	Danio rerio	LOC557740	LOC557740 protein (Fragment)
comp180519_c0_seq7	tr|A3KNW5|A3KNW5_DANRE	75.2	375	79	4	165	1283	1	363	0	551	363	96.03	Danio rerio	coq2	Uncharacterized protein
comp180959_c0_seq1	tr|A3KP29|A3KP29_DANRE	82.05	156	26	1	3370	3831	1	156	6e-83	272	156	100	Danio rerio	zgc:162898	Uncharacterized protein
comp180695_c1_seq17	tr|A3KP53|A3KP53_DANRE	76.7	412	90	2	122	1348	1	409	0	625	409	99.76	Danio rerio	skp2	Skp2 protein
comp192011_c1_seq77	tr|A3KP55|A3KP55_DANRE	76.71	292	64	2	307	1173	1	291	5e-157	469	291	100	Danio rerio	atpaf2	ATP synthase mitochondrial F1 complex assembly factor 2
comp159688_c0_seq2	tr|A3KP86|A3KP86_DANRE	74.83	143	34	1	180	608	1	141	9e-73	225	141	100	Danio rerio	zgc:163057	Uncharacterized protein
comp181088_c0_seq11	tr|A3KPG7|A3KPG7_DANRE	78.67	225	47	1	176	847	1	225	4e-127	377	225	100	Danio rerio	crp1	Uncharacterized protein
comp194589_c0_seq50	tr|A3KPJ4|A3KPJ4_DANRE	71.48	596	152	9	127	1914	3	580	0	817	578	88.92	Danio rerio	ptprn2	Uncharacterized protein (Fragment)
comp168668_c0_seq1	tr|A3KPL8|A3KPL8_DANRE	59.18	294	111	6	440	1297	20	312	4e-90	286	293	93.91	Danio rerio	rltpr	Uncharacterized protein
comp172036_c0_seq6	tr|A3KPM3|A3KPM3_DANRE	65.99	394	118	6	342	1496	1	387	2e-147	438	387	100	Danio rerio	si:ch211-220f12.4	Uncharacterized protein
comp176308_c0_seq20	tr|A3KPP3|A3KPP3_DANRE	71.35	185	51	2	214	768	1	183	1e-71	238	183	100	Danio rerio	rangrf	Uncharacterized protein
comp189619_c0_seq167	tr|A3KPP9|A3KPP9_DANRE	86.76	899	97	3	178	2829	1	892	0	1573	892	100	Danio rerio	exoc1	Uncharacterized protein
comp190604_c0_seq16	tr|A3KPS4|A3KPS4_DANRE	84.33	983	145	6	958	3891	21	999	0	1570	979	98	Danio rerio	sema6dl	Semaphorin 6D-S
comp165859_c0_seq3	tr|A3KPU0|A3KPU0_DANRE	58.68	167	69	0	245	745	31	197	9e-66	209	167	84.34	Danio rerio	il17ra2	Uncharacterized protein
comp175616_c0_seq1	tr|A3KPW6|A3KPW6_DANRE	74.96	567	139	2	90	1787	18	582	0	916	565	83.09	Danio rerio	mamdc2a	Uncharacterized protein
comp194590_c0_seq11	tr|A3KPX0|A3KPX0_DANRE	56.09	460	163	5	721	2097	1	422	3e-134	421	422	99.76	Danio rerio	si:ch211-215a10.4	Uncharacterized protein
comp193733_c0_seq29	tr|A3KPZ7|A3KPZ7_DANRE	68.19	371	93	4	10	1056	77	444	4e-126	395	368	82.88	Danio rerio	slc39a7	Solute carrier family 39 (Zinc transporter), member 7
comp183475_c0_seq8	tr|A3KPZ9|A3KPZ9_DANRE	52.89	346	133	9	56	1078	2	322	4e-95	303	321	99.69	Danio rerio	si:ch211-152p11.4	Novel protein similar to vertebrate regulator of G-protein signalling family
comp188761_c0_seq9	tr|A3KQ03|A3KQ03_DANRE	81.33	541	95	2	668	2272	1	541	0	837	541	100	Danio rerio	mgat1b	Novel protein similar to vertebrate mannosyl (Alpha-1,3-)-glycoprotein beta-1,2-N-acetylglucosaminyltransferase (MGAT1)
comp176421_c0_seq8	tr|A3KQ12|A3KQ12_DANRE	91.39	302	26	0	9	914	57	358	0	537	302	84.36	Danio rerio	wnt4b	Protein Wnt
comp183610_c0_seq33	tr|A3KQ53|A3KQ53_DANRE	75.05	505	44	4	135	1649	1	423	0	721	423	100	Danio rerio	si:ch211-195b13.1	Uncharacterized protein
comp189051_c0_seq6	tr|A3KQ85|A3KQ85_DANRE	80.49	164	32	0	320	811	21	184	8e-88	275	164	80.79	Danio rerio	arl2bp	ADP-ribosylation factor-like 2 binding protein
comp182373_c1_seq3	tr|A3KQ86|A3KQ86_DANRE	58.76	177	69	2	151	681	1	173	2e-42	149	173	100	Danio rerio	si:dkey-73n10.4	Novel protein similar to vertebrate transmembrane 4 superfamily member 11 (Plasmolipin) (TM4SF11)
comp177780_c2_seq37	tr|A3KQE0|A3KQE0_DANRE	54.3	709	296	9	39	2120	22	717	0	660	696	97.07	Danio rerio	si:dkey-29p10.4	Uncharacterized protein
comp187278_c0_seq17	tr|A3KQE3|A3KQE3_DANRE	67.82	174	53	2	136	657	1	171	1e-70	222	171	100	Danio rerio	zgc:56106	Uncharacterized protein
comp189764_c0_seq122	tr|A3KQF2|A3KQF2_DANRE	30.86	256	167	2	3015	3770	37	286	2e-26	115	250	87.41	Danio rerio	ccdc42b	Uncharacterized protein
comp183590_c3_seq23	tr|A3KQG0|A3KQG0_DANRE	84.36	275	41	1	77	901	1	273	4e-130	378	273	100	Danio rerio	mxi1	Max-interacting protein 1
comp158476_c1_seq7	tr|A3KQH0|A3KQH0_DANRE	89.92	258	26	0	43	816	1	258	2e-113	335	258	100	Danio rerio	tspan18b	Uncharacterized protein
comp161855_c0_seq2	tr|A3KQK1|A3KQK1_DANRE	87.88	99	12	0	589	885	16	114	3e-56	184	99	86.84	Danio rerio	tac1	Preprotachykinin 1
comp194241_c0_seq30	tr|A3KQK2|A3KQK2_DANRE	84.85	561	84	1	111	1793	1	560	0	970	560	100	Danio rerio	asns	Asparagine synthetase
comp185929_c0_seq29	tr|A3KQL1|A3KQL1_DANRE	91.59	428	36	0	43	1326	1	428	0	794	428	100	Danio rerio	necab2	Uncharacterized protein
comp174516_c0_seq15	tr|A3KQM5|A3KQM5_DANRE	82.3	226	40	0	24	701	16	241	1e-113	344	226	93.78	Danio rerio	si:dkey-246g23.2	Uncharacterized protein
comp189770_c1_seq1	tr|A3KQS0|A3KQS0_DANRE	68.7	230	72	0	231	920	1	230	6e-110	331	230	92.74	Danio rerio	mrpl9	Uncharacterized protein
comp190242_c0_seq205	tr|A3KQW9|A3KQW9_DANRE	62.98	940	335	5	1085	3886	1	933	0	1118	933	98.52	Danio rerio	adnp2b	Uncharacterized protein
comp189425_c0_seq8	tr|A3KQX1|A3KQX1_DANRE	87.55	474	59	0	476	1897	1	474	0	822	474	100	Danio rerio	cndp2	Uncharacterized protein
comp190637_c0_seq19	tr|A3QJW5|A3QJW5_DANRE	92.78	568	41	0	370	2073	1	568	0	1022	568	95.46	Danio rerio	ctps1a	CTP synthase
comp183727_c0_seq18	tr|A3QJX1|A3QJX1_DANRE	88.02	484	58	0	6	1457	64	547	0	809	484	85.06	Danio rerio	kcnk10a	Uncharacterized protein
comp189221_c0_seq76	tr|A3QJX4|A3QJX4_DANRE	70.39	510	150	1	62	1591	1	509	0	750	509	99.8	Danio rerio	sars2	Seryl-tRNA synthetase 2
comp193917_c0_seq2	tr|A3QJX7|A3QJX7_DANRE	87.7	374	45	1	318	1436	1	374	0	627	374	100	Danio rerio	oprd1a	Uncharacterized protein
comp192651_c0_seq5	tr|A3QJY9|A3QJY9_DANRE	73.08	208	56	0	3	626	39	246	9e-113	333	208	84.55	Danio rerio	pex11a	Si:dkeyp-84g1.1 protein
comp192315_c0_seq3	tr|A3QK14|A3QK14_DANRE	85.71	294	42	0	1068	1949	1	294	1e-176	533	294	100	Danio rerio	zgc:66242	Uncharacterized protein
comp178973_c0_seq7	tr|A3QK20|A3QK20_DANRE	65.42	454	146	4	363	1712	51	497	0	555	447	89.94	Danio rerio	ptger4b	Uncharacterized protein
comp185850_c1_seq52	tr|A3QK31|A3QK31_DANRE	92.44	582	44	0	207	1952	1	582	0	1085	582	100	Danio rerio	slc17a7	MGC163045 protein
comp186170_c0_seq31	tr|A3QK38|A3QK38_DANRE	64.24	755	267	2	519	2783	21	772	0	959	752	83	Danio rerio	wdr66	Uncharacterized protein
comp176326_c0_seq38	tr|A3QK39|A3QK39_DANRE	86.07	201	27	1	78	677	1	201	2e-97	295	201	99.5	Danio rerio	bcl7a	B-cell CLL/lymphoma 7 protein family member A
comp187233_c1_seq9	tr|A3QK41|A3QK41_DANRE	80.57	211	41	0	399	1031	41	251	2e-119	355	211	81.78	Danio rerio	alkbh2	Uncharacterized protein
comp182786_c1_seq9	tr|A4FTT3|A4FTT3_DANRE	97.62	420	10	0	83	1342	1	420	0	841	420	84.68	Danio rerio	rbpja	Rbpja protein
comp182786_c1_seq3	tr|A4FTT4|A4FTT4_DANRE	96.67	420	14	0	83	1342	1	420	0	835	420	85.54	Danio rerio	rbpjb	Su(H)B
comp193237_c0_seq14	tr|A4FUL9|A4FUL9_DANRE	80.83	339	65	0	149	1165	1	339	0	595	339	100	Danio rerio	zgc:136564	Uncharacterized protein
comp188682_c0_seq266	tr|A4FUM8|A4FUM8_DANRE	96.88	448	14	0	274	1617	62	509	0	912	448	88.02	Danio rerio	atp6v1b2	ATPase, H+ transporting, lysosomal V1 subunit B2
comp192792_c0_seq14	tr|A4FUN5|A4FUN5_DANRE	90.88	285	26	0	47	901	1	285	6e-162	462	285	100	Danio rerio	rab43	Rab43 protein
comp187408_c0_seq13	tr|A4FUP0|A4FUP0_DANRE	68.4	288	91	0	143	1006	1	288	1e-147	437	288	100	Danio rerio	sult2st3	Sulfotransferase family 2, cytosolic sulfotransferase 3
comp187614_c3_seq17	tr|A4FVG2|A4FVG2_DANRE	86.14	166	22	1	94	591	1	165	2e-85	257	165	100	Danio rerio	cog5	MGC162012 protein
comp167332_c0_seq6	tr|A4FVI3|A4FVI3_DANRE	70.21	141	42	0	362	784	1	141	2e-68	214	141	100	Danio rerio	oraov1	Oraov1 protein
comp190885_c0_seq91	tr|A4IG31|A4IG31_DANRE	79.61	829	151	4	3934	6411	1	814	0	1366	814	99.27	Danio rerio	hhipl1	LOC100002738 protein (Fragment)
comp189313_c0_seq17	tr|A4IG47|A4IG47_DANRE	79.6	755	142	5	510	2744	1	753	0	1283	753	95.2	Danio rerio	dnajc10	Dnajc10 protein
comp185945_c3_seq1	tr|A4IG53|A4IG53_DANRE	74.71	261	66	0	162	944	4	264	2e-138	408	261	98.86	Danio rerio	comtb	Si:dkey-13a21.15 protein
comp191795_c0_seq4	tr|A4IG58|A4IG58_DANRE	84.89	450	64	1	427	1764	1	450	0	822	450	100	Danio rerio	mgat2	Uncharacterized protein
comp187488_c0_seq22	tr|A4IGB0|A4IGB0_DANRE	38.4	526	297	11	507	2042	7	519	5e-100	325	513	98.46	Danio rerio	si:ch211-182e10.4	LOC553308 protein
comp182302_c0_seq53	tr|A4IGC8|A4IGC8_DANRE	92.48	718	54	0	141	2294	1	718	0	1352	718	91.82	Danio rerio	aldh18a1	Aldh18a1 protein
comp185164_c0_seq23	tr|A4IGE5|A4IGE5_DANRE	74.85	334	79	2	84	1082	1	330	1e-177	505	330	100	Danio rerio	trit1	Si:ch211-194e15.1 protein
comp188189_c0_seq57	tr|A4JYK0|A4JYK0_DANRE	38.74	1017	525	33	133	2982	10	995	0	601	986	94.53	Danio rerio	si:dkey-24p1.1	Si:dkey-24p1.1
comp179412_c1_seq4	tr|A4JYQ0|A4JYQ0_DANRE	80.22	359	68	2	103	1176	1	357	0	577	357	100	Danio rerio	cntfr	Cntfr
comp194379_c1_seq11	tr|A4QN54|A4QN54_DANRE	92.08	366	29	0	1	1098	4	369	0	719	366	99.19	Danio rerio	LOC555922	LOC555922 protein (Fragment)
comp185117_c0_seq1	tr|A4QN62|A4QN62_DANRE	82.31	441	77	1	138	1457	1	441	0	739	441	100	Danio rerio	gxylt2	Glt8d4 protein
comp184133_c0_seq5	tr|A4QN68|A4QN68_DANRE	71.07	197	57	0	27	617	1	197	3e-94	295	197	100	Danio rerio	commd9	Si:ch211-154e15.3 protein
comp191609_c2_seq32	tr|A4QNU5|A4QNU5_DANRE	51.04	386	132	8	152	1270	4	345	6e-94	302	342	95.8	Danio rerio	cxcr3.1	Cxcr3.1 protein
comp191003_c0_seq14	tr|A4QNU7|A4QNU7_DANRE	84.09	572	90	1	204	1916	1	572	0	1016	572	100	Danio rerio	sgpl1	Sgpl1 protein
comp183096_c1_seq35	tr|A4QNV8|A4QNV8_DANRE	73.21	739	178	9	9	2204	112	837	0	725	726	85.11	Danio rerio	phc2b	Uncharacterized protein
comp162733_c0_seq16	tr|A4QNW4|A4QNW4_DANRE	76.4	161	38	0	133	615	22	182	2e-77	237	161	88.46	Danio rerio	cdnf	Uncharacterized protein
comp194368_c0_seq542	tr|A4QNW8|A4QNW8_DANRE	54.39	1024	417	12	413	3478	2	977	0	1020	976	96.92	Danio rerio	axdnd1	Si:dkey-171o17.5 protein
comp179810_c1_seq19	tr|A4QNX5|A4QNX5_DANRE	97.28	147	4	0	36	476	1	147	3e-103	305	147	100	Danio rerio	ube2d4	Uncharacterized protein
comp183770_c0_seq5	tr|A4QP34|A4QP34_DANRE	78.6	458	98	0	932	2305	21	478	0	665	458	95.82	Danio rerio	antxr2a	Anthrax toxin receptor 2a
comp172531_c0_seq33	tr|A4QP68|A4QP68_DANRE	86.51	289	37	1	2	868	27	313	0	522	287	91.69	Danio rerio	zgc:162952	Uncharacterized protein
comp193073_c0_seq29	tr|A4QPA0|A4QPA0_DANRE	91.91	544	44	0	1209	2840	60	603	0	984	544	90.22	Danio rerio	me3	Malic enzyme
comp191645_c1_seq67	tr|A4VCF2|A4VCF2_DANRE	91.47	539	42	2	836	2452	1	535	0	920	535	100	Danio rerio	nrbp1	Si:dkey-12h9.7 protein
comp191518_c0_seq94	tr|A5D6T0|A5D6T0_DANRE	85.58	832	120	0	168	2663	1	832	0	1439	832	99.64	Danio rerio	vps16	MGC162584 protein
comp183623_c1_seq28	tr|A5D6U7|A5D6U7_DANRE	35.75	565	201	14	745	2421	81	489	1e-75	261	409	83.64	Danio rerio	ankdd1a	Uncharacterized protein
comp179346_c0_seq12	tr|A5D8K9|A5D8K9_DANRE	99.16	238	2	0	268	981	1	238	3e-142	419	238	100	Danio rerio	zcchc24	Uncharacterized protein
comp163059_c0_seq3	tr|A5HAK2|A5HAK2_DANRE	35.97	139	79	5	178	585	1	132	6e-14	69.7	132	97.78	Danio rerio	rnasel4	RNase 3
comp185871_c0_seq36	tr|A5PF14|A5PF14_DANRE	69.74	856	207	5	240	2804	1	805	0	1030	805	98.41	Danio rerio	zgc:153738	Uncharacterized protein
comp190422_c0_seq56	tr|A5PF18|A5PF18_DANRE	77.91	86	19	0	68	325	1	86	1e-38	140	86	88.66	Danio rerio	nexn	Uncharacterized protein
comp185040_c0_seq75	tr|A5PF35|A5PF35_DANRE	39.18	388	152	14	522	1514	1	361	7e-58	206	361	99.72	Danio rerio	pphln1	Uncharacterized protein
comp184717_c0_seq2	tr|A5PKT3|A5PKT3_DANRE	99.42	173	1	0	205	723	29	201	4e-116	356	173	86.07	Danio rerio	cbln2b	Cbln2b protein
comp176199_c0_seq4	tr|A5PLA1|A5PLA1_DANRE	98.12	213	4	0	521	1159	1	213	7e-146	434	213	100	Danio rerio	tmem230	Uncharacterized protein
comp173047_c0_seq3	tr|A5PLB0|A5PLB0_DANRE	74.7	336	81	3	1	1005	21	353	2e-168	487	333	94.33	Danio rerio	hmces	Uncharacterized protein
comp178536_c0_seq5	tr|A5PLC1|A5PLC1_DANRE	71.77	496	136	3	132	1619	27	518	0	776	492	94.98	Danio rerio	kdelc2	Uncharacterized protein
comp188900_c0_seq31	tr|A5PLC6|A5PLC6_DANRE	87.86	206	25	0	51	668	1	206	8e-124	372	206	100	Danio rerio	bag1	Si:dkey-216e9.4 protein
comp190740_c2_seq3	tr|A5PLD2|A5PLD2_DANRE	75	184	43	1	559	1101	5	188	8e-87	267	184	97.35	Danio rerio	slc38a3a	Uncharacterized protein
comp173670_c1_seq31	tr|A5PLI0|A5PLI0_DANRE	82.45	188	33	0	402	965	1	188	4e-102	306	188	91.71	Danio rerio	ptprdb	Uncharacterized protein
comp174431_c1_seq1	tr|A5PLK0|A5PLK0_DANRE	74.61	319	81	0	95	1051	1	319	4e-162	468	319	94.38	Danio rerio	kcnk1a	Uncharacterized protein
comp185637_c0_seq15	tr|A5PM73|A5PM73_DANRE	45.63	515	239	14	4453	5943	101	592	4e-132	432	492	82.69	Danio rerio	si:ch211-165i18.2	Novel protein similar to vertebrate endonuclease domain containing 1 (ENDOD1)
comp193432_c0_seq14	tr|A5PM89|A5PM89_DANRE	70.91	464	133	2	509	1894	1	464	0	678	464	100	Danio rerio	chst2a	Uncharacterized protein
comp171228_c0_seq4	tr|A5PM98|A5PM98_DANRE	92.19	384	30	0	544	1695	1	384	0	762	384	86.1	Danio rerio	ntn1a	Uncharacterized protein
comp194256_c1_seq10	tr|A5PMA3|A5PMA3_DANRE	94.93	434	19	1	1	1302	31	461	0	793	431	93.49	Danio rerio	fibcd1	Uncharacterized protein
comp186448_c0_seq21	tr|A5PMA7|A5PMA7_DANRE	57.67	163	69	0	428	916	4	166	2e-60	201	163	97.6	Danio rerio	DKEY-10N19.1	Novel protein (Zgc:63972)
comp187972_c0_seq1	tr|A5PMB6|A5PMB6_DANRE	59.18	98	40	0	775	1068	5	102	3e-34	127	98	85.22	Danio rerio	prg4b	Uncharacterized protein
comp122592_c0_seq4	tr|A5PMB7|A5PMB7_DANRE	89.64	222	23	0	2	667	41	262	2e-145	421	222	84.73	Danio rerio	si:dkeyp-110e4.11	Uncharacterized protein
comp185656_c1_seq6	tr|A5PMB9|A5PMB9_DANRE	100	119	0	0	514	870	13	131	3e-67	216	119	90.84	Danio rerio	smad5	Mothers against decapentaplegic homolog 5
comp190566_c0_seq19	tr|A5PMC2|A5PMC2_DANRE	76.88	372	81	3	811	1917	6	375	5e-163	485	370	98.67	Danio rerio	gpr137	Uncharacterized protein
comp187625_c0_seq4	tr|A5PMD2|A5PMD2_DANRE	79.88	497	98	2	274	1761	1	496	0	805	496	100	Danio rerio	cdc20	Uncharacterized protein
comp191248_c0_seq3	tr|A5PMF1|A5PMF1_DANRE	83.66	563	92	0	815	2503	1	563	0	965	563	100	Danio rerio	ak5	Uncharacterized protein
comp171279_c0_seq1	tr|A5PMF8|A5PMF8_DANRE	37.5	144	79	4	458	889	1	133	2e-17	82.8	133	91.72	Danio rerio	si:ch211-114l13.9	Uncharacterized protein
comp163049_c1_seq2	tr|A5PMG7|A5PMG7_DANRE	46.45	310	138	11	212	1120	1	289	7e-57	194	289	100	Danio rerio	si:ch211-199o1.5	Uncharacterized protein
comp193776_c1_seq51	tr|A5PMG8|A5PMG8_DANRE	68.73	841	228	9	178	2634	1	828	0	1206	828	100	Danio rerio	sort1b	Uncharacterized protein
comp185504_c0_seq59	tr|A5PMH7|A5PMH7_DANRE	93.29	164	11	0	1	492	13	176	2e-106	322	164	92.66	Danio rerio	pisd	Uncharacterized protein
comp178618_c0_seq1	tr|A5PMI4|A5PMI4_DANRE	76.14	264	63	0	621	1412	1	264	3e-128	392	264	99.62	Danio rerio	srd5a1	Uncharacterized protein
comp169705_c0_seq6	tr|A5PMJ4|A5PMJ4_DANRE	63.87	346	123	2	358	1392	1	345	3e-140	419	345	96.64	Danio rerio	paqr7a	Uncharacterized protein
comp180251_c0_seq1	tr|A5PMM5|A5PMM5_DANRE	82.36	567	73	6	388	2073	1	545	0	936	545	96.12	Danio rerio	snx18a	Sorting nexin
comp187900_c1_seq22	tr|A5PMN5|A5PMN5_DANRE	67.12	438	143	1	120	1430	1	438	0	628	438	100	Danio rerio	zgc:77651	Uncharacterized protein
comp190262_c0_seq5	tr|A5PMP0|A5PMP0_DANRE	74.71	344	86	1	21	1052	71	413	0	558	343	83.05	Danio rerio	capn2b	Uncharacterized protein
comp194123_c0_seq35	tr|A5PMQ0|A5PMQ0_DANRE	75.18	423	69	4	168	1370	1	409	0	622	409	100	Danio rerio	tasp1	Uncharacterized protein
comp192958_c1_seq4	tr|A5PMS4|A5PMS4_DANRE	66.39	366	105	3	502	1599	1	348	3e-148	462	348	100	Danio rerio	rhbdd3	Uncharacterized protein
comp192208_c0_seq29	tr|A5PMS9|A5PMS9_DANRE	90.53	950	87	2	135	2984	1	947	0	1593	947	100	Danio rerio	ap1b1	Uncharacterized protein
comp272642_c0_seq1	tr|A5PMT0|A5PMT0_DANRE	90.74	108	10	0	111	434	2	109	5e-58	182	108	86.4	Danio rerio	ap1b1	Uncharacterized protein
comp124334_c0_seq1	tr|A5PMV4|A5PMV4_DANRE	67.13	216	71	0	237	884	1	216	1e-107	322	216	98.63	Danio rerio	gig2p	Gig2-like protein DreP
comp192983_c0_seq15	tr|A5PMV7|A5PMV7_DANRE	94.75	495	26	0	2	1486	95	589	0	968	495	84.04	Danio rerio	ppp2r1a	Uncharacterized protein
comp158096_c0_seq4	tr|A5PMV8|A5PMV8_DANRE	89.18	342	27	2	85	1110	1	332	0	610	332	100	Danio rerio	lhx8a	Uncharacterized protein
comp194219_c1_seq41	tr|A5PMX2|A5PMX2_DANRE	73.78	534	76	9	1491	2981	1	507	0	764	507	99.41	Danio rerio	cdc14ab	Uncharacterized protein
comp191088_c1_seq10	tr|A5PMY1|A5PMY1_DANRE	89.71	311	28	1	17	949	13	319	9e-175	494	307	96.24	Danio rerio	rims3	Uncharacterized protein
comp182276_c1_seq7	tr|A5PMY3|A5PMY3_DANRE	59.18	147	60	0	121	561	1	147	1e-51	176	147	100	Danio rerio	si:dkey-119m17.2	Uncharacterized protein
comp189222_c1_seq108	tr|A5PMY5|A5PMY5_DANRE	82.57	545	63	5	546	2171	1	516	0	880	516	100	Danio rerio	stam	Uncharacterized protein
comp195584_c0_seq13	tr|A5PN01|A5PN01_DANRE	86.63	486	65	0	345	1802	2	487	0	766	486	99.79	Danio rerio	si:dkeyp-120h9.1	Uncharacterized protein
comp179999_c0_seq103	tr|A5PN19|A5PN19_DANRE	79.88	810	135	4	74	2500	1	783	0	1083	783	89.59	Danio rerio	zgc:163098	Uncharacterized protein
comp179777_c0_seq55	tr|A5PN27|A5PN27_DANRE	68.56	1091	340	2	310	3576	1	1090	0	1472	1090	100	Danio rerio	si:dkey-119f1.1	Uncharacterized protein
comp193112_c0_seq17	tr|A5PN55|A5PN55_DANRE	91.12	552	49	0	3	1658	30	581	0	1029	552	95.01	Danio rerio	me2	Malic enzyme
comp161968_c0_seq2	tr|A5PN60|A5PN60_DANRE	81.44	291	48	2	18	872	58	348	3e-175	497	291	82.91	Danio rerio	ctgfb	Connective tissue growth factor-like protein
comp174226_c1_seq24	tr|A5PN62|A5PN62_DANRE	81.82	286	52	0	59	916	1	286	2e-160	462	286	100	Danio rerio	ddah2	Si:dkey-46a12.1
comp191587_c2_seq3	tr|A5WUN5|A5WUN5_DANRE	89.51	324	24	2	383	1324	1	324	0	599	324	100	Danio rerio	si:ch211-253h3.1	Uncharacterized protein
comp191388_c0_seq77	tr|A5WUQ0|A5WUQ0_DANRE	63.53	447	130	5	850	2178	100	517	1e-173	531	418	80.85	Danio rerio	optn	Optineurin
comp173057_c0_seq5	tr|A5WUQ1|A5WUQ1_DANRE	67.67	266	80	3	312	1091	11	276	3e-104	315	266	96.38	Danio rerio	ccdc3	Uncharacterized protein
comp173104_c0_seq32	tr|A5WUQ3|A5WUQ3_DANRE	94.11	730	40	2	5	2188	4	732	0	1306	729	99.59	Danio rerio	slc6a17	Transporter
comp188205_c1_seq1	tr|A5WUR0|A5WUR0_DANRE	87.78	581	66	3	27	1763	1	578	0	1061	578	100	Danio rerio	cdc40	Uncharacterized protein
comp255041_c0_seq1	tr|A5WUR1|A5WUR1_DANRE	36.31	168	106	1	42	542	1	168	2e-33	122	168	87.05	Danio rerio	si:dkeyp-88f5.5	Uncharacterized protein
comp171049_c0_seq5	tr|A5WUS1|A5WUS1_DANRE	87.13	171	22	0	1268	1780	3	173	1e-86	273	171	89.53	Danio rerio	sulf2a	Uncharacterized protein
comp195527_c1_seq26	tr|A5WUS2|A5WUS2_DANRE	80.87	847	152	6	53	2569	29	873	0	1322	845	96.79	Danio rerio	sulf2a	Uncharacterized protein
comp194743_c0_seq10	tr|A5WUT7|A5WUT7_DANRE	77.78	513	107	4	464	1984	1	512	0	770	512	100	Danio rerio	riok2	Uncharacterized protein
comp181538_c0_seq59	tr|A5WUU7|A5WUU7_DANRE	47.95	219	100	6	418	1053	41	252	2e-45	164	212	84.13	Danio rerio	ms4a17a.11	Uncharacterized protein
comp193897_c1_seq55	tr|A5WUW7|A5WUW7_DANRE	67.53	154	50	0	662	1123	10	163	5e-72	228	154	87.5	Danio rerio	zgc:92335	Uncharacterized protein
comp194168_c0_seq37	tr|A5WUY2|A5WUY2_DANRE	53	317	101	2	566	1516	1	269	7e-96	303	269	100	Danio rerio	dguok	Uncharacterized protein
comp191241_c0_seq30	tr|A5WUY4|A5WUY4_DANRE	90.84	993	69	2	252	3167	44	1035	0	1746	992	95.75	Danio rerio	smarca1	Uncharacterized protein
comp165742_c0_seq5	tr|A5WUZ4|A5WUZ4_DANRE	75	276	69	0	138	965	1	276	2e-153	439	276	95.17	Danio rerio	fhl3b	Uncharacterized protein
comp173674_c1_seq29	tr|A5WV15|A5WV15_DANRE	88.52	244	19	2	178	882	1	244	2e-78	246	244	100	Danio rerio	zgc:86607	Uncharacterized protein
comp176310_c0_seq9	tr|A5WV16|A5WV16_DANRE	74.95	543	136	0	78	1706	1	543	0	857	543	80.92	Danio rerio	acsl4l	Uncharacterized protein
comp158732_c0_seq2	tr|A5WV54|A5WV54_DANRE	69.2	276	85	0	180	1007	23	298	7e-138	416	276	92.31	Danio rerio	si:dkey-266f7.9	Uncharacterized protein
comp162979_c0_seq2	tr|A5WV64|A5WV64_DANRE	90.71	183	17	0	100	648	1	183	3e-122	353	183	100	Danio rerio	imp3	Uncharacterized protein
comp182034_c0_seq1	tr|A5WV68|A5WV68_DANRE	70.45	132	37	1	120	509	1	132	8e-59	200	132	89.8	Danio rerio	tsen15	Similar to chromosome 1 open reading frame 19
comp192455_c0_seq20	tr|A5WVI9|A5WVI9_DANRE	90.56	413	39	0	31	1269	1	413	0	698	413	100	Danio rerio	dnaja2l	Uncharacterized protein
comp175227_c0_seq39	tr|A5WVL5|A5WVL5_DANRE	85.71	294	39	1	15	896	48	338	0	535	291	86.09	Danio rerio	fbp2	Uncharacterized protein
comp194128_c0_seq54	tr|A5WVL6|A5WVL6_DANRE	84.87	337	51	0	111	1121	1	337	0	627	337	100	Danio rerio	ctsla	Uncharacterized protein
comp194573_c0_seq70	tr|A5WVR3|A5WVR3_DANRE	56.03	696	265	10	274	2316	2	671	0	696	670	99.55	Danio rerio	tsnaxip1	Uncharacterized protein
comp166986_c0_seq3	tr|A5WVS4|A5WVS4_DANRE	53.56	239	104	4	72	788	1	232	5e-77	246	232	100	Danio rerio	pigx	Uncharacterized protein
comp166986_c0_seq4	tr|A5WVS5|A5WVS5_DANRE	46.81	282	111	6	72	917	1	243	1e-70	231	243	100	Danio rerio	pigx	Uncharacterized protein
comp179809_c0_seq5	tr|A5WVS7|A5WVS7_DANRE	88.7	230	25	1	929	1615	13	242	2e-132	394	230	95.04	Danio rerio	ing5a	Inhibitor of growth family, member 5a
comp187533_c1_seq21	tr|A5WVT4|A5WVT4_DANRE	69.7	264	77	1	248	1039	3	263	2e-131	384	261	99.24	Danio rerio	si:ch211-71m22.1	Uncharacterized protein
comp182450_c2_seq90	tr|A5WVV4|A5WVV4_DANRE	85.11	403	60	0	23	1231	1	403	0	724	403	91.59	Danio rerio	si:dkey-98f17.5	Uncharacterized protein
comp190515_c0_seq14	tr|A5WVX8|A5WVX8_DANRE	88.34	429	50	0	137	1423	40	468	0	741	429	91.67	Danio rerio	metap2a	Methionine aminopeptidase 2
comp189863_c0_seq61	tr|A5WVX9|A5WVX9_DANRE	94.32	616	28	2	354	2201	12	620	0	1216	609	98.23	Danio rerio	zdhhc17	Palmitoyltransferase
comp183973_c1_seq8	tr|A5WVY0|A5WVY0_DANRE	67.11	599	174	3	105	1838	1	597	0	771	597	100	Danio rerio	rars2	Uncharacterized protein
comp194895_c0_seq36	tr|A5WVY7|A5WVY7_DANRE	79.67	979	165	6	112	3027	1	952	0	1556	952	100	Danio rerio	xrn2	Uncharacterized protein
comp177183_c0_seq28	tr|A5WW16|A5WW16_DANRE	67.9	271	83	2	207	1019	1	267	7e-136	397	267	98.52	Danio rerio	sla1	Uncharacterized protein
comp165007_c0_seq5	tr|A5WW28|A5WW28_DANRE	52.5	80	35	1	326	556	1	80	1e-15	73.6	80	94.12	Danio rerio	s100a11	Uncharacterized protein
comp192608_c0_seq9	tr|A5WW46|A5WW46_DANRE	68.39	696	201	10	4096	6171	73	753	0	858	681	90.08	Danio rerio	atmin	Uncharacterized protein
comp181213_c0_seq1	tr|A5WW80|A5WW80_DANRE	67.4	181	51	3	75	617	1	173	3e-77	245	173	100	Danio rerio	rgs13	Uncharacterized protein
comp181117_c1_seq10	tr|A5WW84|A5WW84_DANRE	92.83	279	20	0	4	840	9	287	4e-176	495	279	91.48	Danio rerio	dcun1d4	DCN1-like protein
comp189873_c0_seq1	tr|A5WWB9|A5WWB9_DANRE	63.11	206	69	3	413	1030	1	199	3e-75	249	199	100	Danio rerio	dnajb9b	Uncharacterized protein
comp171399_c0_seq26	tr|A5WWE4|A5WWE4_DANRE	86.71	301	29	1	606	1508	1	290	0	529	290	99.66	Danio rerio	eif2b1	Uncharacterized protein
comp184860_c1_seq6	tr|A5WWE9|A5WWE9_DANRE	78.44	668	132	3	392	2377	1	662	0	874	662	100	Danio rerio	flrt2	Uncharacterized protein
comp187799_c0_seq1	tr|A5WWF5|A5WWF5_DANRE	55.89	943	364	22	506	3268	25	937	0	886	913	94.71	Danio rerio	si:ch73-85k9.1	Uncharacterized protein (Fragment)
comp165241_c0_seq1	tr|A5WWG3|A5WWG3_DANRE	64.94	174	46	2	397	912	13	173	2e-72	227	161	93.06	Danio rerio	cdkn1a	Uncharacterized protein (Fragment)
comp192922_c0_seq15	tr|A5WWI2|A5WWI2_DANRE	83.03	218	37	0	114	767	1	218	6e-130	375	218	99.54	Danio rerio	cmpk	UMP-CMP kinase
comp170868_c0_seq68	tr|A5WWI9|A5WWI9_DANRE	80.33	122	24	0	30	395	1	122	6e-64	211	122	97.6	Danio rerio	si:ch73-92i20.1	Uncharacterized protein
comp193910_c1_seq1	tr|A5WWJ0|A5WWJ0_DANRE	70.48	498	146	1	157	1647	4	501	0	760	498	99.4	Danio rerio	cyp46a1	Uncharacterized protein
comp174678_c0_seq10	tr|A5XCC5|A5XCC5_DANRE	94.59	37	2	0	1558	1668	1	37	1e-15	75.5	37	100	Danio rerio	suv420h2	Suppressor of variegation 4-20 protein-like 2 (Fragment)
comp182811_c0_seq42	tr|A5XCD1|A5XCD1_DANRE	70.14	144	43	0	314	745	1	144	3e-69	216	144	95.36	Danio rerio	smyd3	SET and MYND domain containing 3 (Fragment)
comp194603_c1_seq56	tr|A6H8S5|A6H8S5_DANRE	83.23	161	18	1	866	1321	1	161	9e-41	154	161	87.5	Danio rerio	rbm5	Rbm5 protein
comp192873_c0_seq59	tr|A6H8U1|A6H8U1_DANRE	76.38	199	34	3	1498	2061	17	213	2e-54	194	197	92.49	Danio rerio	zgc:165666	Uncharacterized protein
comp154090_c0_seq2	tr|A7BJ43|A7BJ43_DANRE	73.21	377	95	1	318	1448	27	397	0	560	371	93.45	Danio rerio	mapkapk2b	Ser/Thr protein kinase
comp181209_c0_seq14	tr|A7E2K1|A7E2K1_DANRE	87.56	201	24	1	396	998	1	200	1e-79	249	200	80.97	Danio rerio	zgc:171719	Uncharacterized protein
comp176978_c1_seq15	tr|A7E2L8|A7E2L8_DANRE	96.7	91	3	0	10	282	1	91	3e-55	178	91	100	Danio rerio	zgc:171959	Uncharacterized protein
comp185691_c0_seq15	tr|A7E2P9|A7E2P9_DANRE	88.79	116	12	1	486	833	1	115	7e-64	211	115	100	Danio rerio	dnajc19	DnaJ (Hsp40) homolog, subfamily C, member 19
comp184024_c1_seq35	tr|A7KQF2|A7KQF2_DANRE	92.64	530	36	3	56	1636	1	530	0	839	530	100	Danio rerio	zic4	Uncharacterized protein
comp146089_c0_seq1	tr|A7LNS7|A7LNS7_DANRE	74.39	164	37	4	241	723	1	162	1e-64	209	162	100	Danio rerio	crhb	Corticotropin releasing factor
comp174416_c0_seq19	tr|A7M796|A7M796_DANRE	85.64	369	48	1	243	1334	21	389	0	599	369	90.22	Danio rerio	ryr3	Ryanodine receptor 3 (Fragment)
comp190619_c0_seq28	tr|A7MBU9|A7MBU9_DANRE	77.96	245	53	1	124	858	1	244	8e-141	420	244	100	Danio rerio	cmbl	Uncharacterized protein
comp175084_c1_seq27	tr|A7MBV6|A7MBV6_DANRE	83.69	417	63	2	516	1754	1	416	0	663	416	100	Danio rerio	spryd3	Uncharacterized protein
comp188703_c0_seq8	tr|A7MBV9|A7MBV9_DANRE	59.52	210	83	2	384	1010	1	209	2e-49	177	209	100	Danio rerio	aurkaip1	Uncharacterized protein
comp154647_c0_seq1	tr|A7MCB2|A7MCB2_DANRE	69.28	166	51	0	155	652	1	166	4e-82	253	166	90.71	Danio rerio	oep	Oep protein
comp170118_c0_seq2	tr|A7MCL7|A7MCL7_DANRE	73	100	26	1	102	398	1	100	5e-47	157	100	100	Danio rerio	MGC174082	MGC174082 protein
comp179643_c2_seq40	tr|A7MCQ3|A7MCQ3_DANRE	89.16	249	27	0	190	936	1	249	4e-155	451	249	100	Danio rerio	gtf2f2a	MGC174761 protein
comp168463_c0_seq23	tr|A7MCR5|A7MCR5_DANRE	95.22	356	17	0	96	1163	1	356	0	691	356	100	Danio rerio	rfc3	Replication factor C (Activator 1) 3
comp184100_c0_seq7	tr|A7MD57|A7MD57_DANRE	75.81	277	60	2	539	1363	1	272	4e-136	400	272	91.58	Danio rerio	zgc:154015	DCN1-like protein
comp189263_c0_seq56	tr|A7MD87|A7MD87_DANRE	73.72	506	126	4	469	1980	1	501	0	792	501	100	Danio rerio	dync2i1	Uncharacterized protein
comp188000_c2_seq9	tr|A7YT47|A7YT47_DANRE	83.36	763	125	1	52	2340	1	761	0	1202	761	100	Danio rerio	hadhaa	Hadha protein
comp174796_c0_seq17	tr|A7YY10|A7YY10_DANRE	95.65	92	4	0	19	294	1	92	1e-55	180	92	100	Danio rerio	zgc:171772	Uncharacterized protein
comp188879_c0_seq6	tr|A7YY99|A7YY99_DANRE	54.64	97	8	1	410	700	11	71	5e-07	51.2	61	85.92	Danio rerio	atp5ia	Uncharacterized protein
comp187617_c1_seq1	tr|A7YYD9|A7YYD9_DANRE	95.38	195	8	1	1339	1923	35	228	9e-101	314	194	83.62	Danio rerio	pabpn1	Pabpn1 protein
comp184721_c0_seq1	tr|A7YYE5|A7YYE5_DANRE	79.33	208	41	1	571	1188	1	208	3e-111	331	208	100	Danio rerio	cmtm4	CKLF-like MARVEL transmembrane domain containing 4
comp171455_c0_seq1	tr|A8BA25|A8BA25_DANRE	59.85	396	141	4	121	1263	10	402	8e-146	436	393	96.8	Danio rerio	si:ch73-257c13.2	Uncharacterized protein (Fragment)
comp185454_c0_seq2	tr|A8BA29|A8BA29_DANRE	69.55	289	81	5	130	993	31	313	3e-128	394	283	90.42	Danio rerio	ostm1	Uncharacterized protein (Fragment)
comp188745_c0_seq2	tr|A8BB59|A8BB59_DANRE	68.69	329	103	0	1467	2453	37	365	1e-157	472	329	89.89	Danio rerio	tsku	Tsukushin (Fragment)
comp178887_c0_seq22	tr|A8C5J1|A8C5J1_DANRE	44.76	105	47	3	131	445	11	104	5e-15	75.9	94	81.03	Danio rerio	kiss1	Kisspeptin
comp164874_c0_seq11	tr|A8DZ59|A8DZ59_DANRE	63.09	298	108	2	94	981	1	298	4e-136	397	298	86.63	Danio rerio	rnls	Uncharacterized protein
comp178401_c0_seq4	tr|A8DZ86|A8DZ86_DANRE	64.22	668	230	3	311	2299	18	681	0	716	664	96.51	Danio rerio	vasna	Uncharacterized protein
comp192310_c1_seq26	tr|A8DZD6|A8DZD6_DANRE	88.83	206	23	0	262	879	1	206	1e-115	365	206	89.57	Danio rerio	gabpb2b	Uncharacterized protein
comp193478_c0_seq33	tr|A8DZH9|A8DZH9_DANRE	76.84	272	59	1	3019	3822	18	289	6e-144	449	272	94.12	Danio rerio	zgc:110366	Uncharacterized protein
comp194103_c0_seq16	tr|A8DZJ0|A8DZJ0_DANRE	80.27	223	44	0	78	746	24	246	4e-111	353	223	90.65	Danio rerio	tbcb	Uncharacterized protein
comp168311_c1_seq4	tr|A8E526|A8E526_DANRE	68.26	167	13	1	115	615	1	127	6e-64	205	127	91.37	Danio rerio	rpl14	Rpl14 protein
comp191330_c0_seq3	tr|A8E597|A8E597_DANRE	68	250	79	1	484	1233	23	271	5e-119	360	249	91.54	Danio rerio	zgc:162204	Uncharacterized protein
comp182593_c1_seq5	tr|A8E5F3|A8E5F3_DANRE	86.24	298	41	0	1386	2279	1	298	0	551	298	100	Danio rerio	glod4	Glyoxalase domain containing 4
comp184025_c0_seq13	tr|A8E5H4|A8E5H4_DANRE	93.06	144	9	1	539	970	1	143	6e-88	278	143	100	Danio rerio	golga7	Uncharacterized protein
comp176680_c0_seq13	tr|A8E5I2|A8E5I2_DANRE	77.64	331	67	3	56	1048	1	324	9e-171	490	324	81.41	Danio rerio	zgc:77517	Uncharacterized protein
comp180708_c0_seq16	tr|A8E5K6|A8E5K6_DANRE	87.64	275	1	1	153	977	1	242	5e-174	491	242	84.91	Danio rerio	cnot8	CCR4-NOT transcription complex, subunit 8
comp182552_c0_seq10	tr|A8E7C6|A8E7C6_DANRE	76.49	1110	254	5	597	3917	1	1106	0	1769	1106	100	Danio rerio	ret	Uncharacterized protein
comp175724_c0_seq21	tr|A8E7C8|A8E7C8_DANRE	82.27	547	55	1	517	2157	33	537	0	905	505	93.52	Danio rerio	csgalnact2	Uncharacterized protein
comp190075_c0_seq85	tr|A8E7C9|A8E7C9_DANRE	74.44	1025	208	6	277	3333	1	977	0	1385	977	100	Danio rerio	sec23ip	Uncharacterized protein
comp189757_c0_seq41	tr|A8E7D4|A8E7D4_DANRE	84.82	336	51	0	408	1415	1	336	0	595	336	86.82	Danio rerio	cers5	Uncharacterized protein
comp182839_c1_seq4	tr|A8E7D6|A8E7D6_DANRE	63.83	141	34	3	315	701	1	136	3e-35	129	136	89.47	Danio rerio	zgc:153383	Uncharacterized protein
comp191642_c0_seq43	tr|A8E7F0|A8E7F0_DANRE	69.16	415	128	0	344	1588	26	440	0	583	415	94.32	Danio rerio	setd4	Uncharacterized protein
comp192517_c1_seq4	tr|A8E7F2|A8E7F2_DANRE	63.72	339	119	3	434	1444	3	339	8e-158	461	337	96.29	Danio rerio	mhc1zea	MHC class I antigen ZEA transcript variant 1
comp186698_c0_seq19	tr|A8E7F8|A8E7F8_DANRE	69.47	131	39	1	155	544	1	131	1e-43	160	131	100	Danio rerio	si:ch211-126j24.3	Uncharacterized protein
comp193474_c0_seq21	tr|A8E7G6|A8E7G6_DANRE	81.48	243	45	0	1571	2299	39	281	2e-139	420	243	86.48	Danio rerio	prdx3	Uncharacterized protein
comp187489_c0_seq82	tr|A8E7G9|A8E7G9_DANRE	55.9	390	125	6	163	1320	1	347	4e-139	414	347	100	Danio rerio	si:ch211-117n7.7	Uncharacterized protein
comp194539_c1_seq5	tr|A8E7K4|A8E7K4_DANRE	87.78	311	36	2	820	1746	1	311	7e-174	504	311	83.16	Danio rerio	pcyt1aa	Uncharacterized protein
comp278440_c0_seq1	tr|A8E7K7|A8E7K7_DANRE	74.73	91	23	0	42	314	3	93	2e-40	135	91	80.53	Danio rerio	ap2m1a	AP-2 complex subunit mu-A
comp155364_c0_seq2	tr|A8E7N0|A8E7N0_DANRE	80.81	271	42	3	357	1157	1	265	8e-139	405	265	81.54	Danio rerio	junba	Uncharacterized protein
comp184516_c0_seq1	tr|A8E7N7|A8E7N7_DANRE	48.69	1146	468	17	48	3476	248	1276	0	980	1029	80.58	Danio rerio	pogza	Uncharacterized protein
comp180643_c0_seq25	tr|A8E7N8|A8E7N8_DANRE	91.09	258	21	1	349	1122	1	256	6e-173	491	256	100	Danio rerio	psmb4	Proteasome subunit beta type
comp172130_c0_seq2	tr|A8E7Q8|A8E7Q8_DANRE	60.4	202	80	0	151	756	19	220	1e-83	262	202	91.82	Danio rerio	si:ch211-225p5.8	Si:ch211-225p5.8
comp187715_c0_seq49	tr|A8E7S3|A8E7S3_DANRE	72.88	306	83	0	171	1088	1	306	5e-167	490	306	100	Danio rerio	sdr16c5a	Uncharacterized protein
comp266237_c0_seq1	tr|A8E7T8|A8E7T8_DANRE	65.99	294	99	1	59	940	1	293	3e-121	359	293	81.62	Danio rerio	bdkrb1	Uncharacterized protein
comp156130_c0_seq1	tr|A8KB27|A8KB27_DANRE	80.13	312	57	1	160	1095	1	307	0	523	307	99.68	Danio rerio	avpr2l	Si:dkey-257i7.3 protein
comp186996_c0_seq90	tr|A8KB53|A8KB53_DANRE	90.65	321	30	0	90	1052	1	321	2e-149	433	321	82.95	Danio rerio	LOC566318	LOC566318 protein (Fragment)
comp189123_c0_seq32	tr|A8KB58|A8KB58_DANRE	93.66	142	9	0	384	809	1	142	6e-94	283	142	100	Danio rerio	abca1b	Uncharacterized protein
comp180702_c1_seq10	tr|A8KBR9|A8KBR9_DANRE	78.69	183	11	1	203	751	1	155	3e-93	287	155	87.57	Danio rerio	flot2b	Uncharacterized protein
comp187674_c0_seq29	tr|A8KBT3|A8KBT3_DANRE	83.66	202	31	2	2835	3437	22	222	1e-108	350	201	90.54	Danio rerio	gclc	Gclc protein
comp194068_c0_seq31	tr|A8KBV5|A8KBV5_DANRE	43.5	246	133	2	1351	2085	19	259	4e-57	201	241	81.97	Danio rerio	zgc:174234	Uncharacterized protein
comp187587_c0_seq3	tr|A8KC02|A8KC02_DANRE	80.14	277	55	0	187	1017	1	277	1e-152	453	277	100	Danio rerio	cbr1l	LOC792137 protein
comp189045_c0_seq7	tr|A8KC11|A8KC11_DANRE	75.67	263	64	0	155	943	1	263	1e-145	430	263	100	Danio rerio	ca7	Carbonic anhydrase VII
comp176381_c0_seq6	tr|A8KC45|A8KC45_DANRE	64.62	325	97	7	131	1084	1	314	3e-99	308	314	86.98	Danio rerio	cbx8b	Uncharacterized protein
comp183455_c0_seq162	tr|A8WFT4|A8WFT4_DANRE	61.47	475	140	7	581	1996	16	450	0	557	435	96.67	Danio rerio	scly	Uncharacterized protein
comp177706_c0_seq6	tr|A8WFU6|A8WFU6_DANRE	78.16	403	88	0	191	1399	1	403	0	622	403	100	Danio rerio	serpinh1a	Uncharacterized protein
comp189411_c0_seq9	tr|A8WG14|A8WG14_DANRE	48.63	255	109	5	2011	2751	11	251	3e-64	224	241	88.28	Danio rerio	zgc:172120	Uncharacterized protein
comp186044_c0_seq45	tr|A8WG41|A8WG41_DANRE	70.56	479	139	2	247	1680	17	494	0	681	478	96.76	Danio rerio	hhat	Hhat protein
comp163527_c0_seq6	tr|A8WG70|A8WG70_DANRE	78.9	346	71	2	11	1045	62	406	3e-173	495	345	84.77	Danio rerio	dnajc18	DnaJ (Hsp40) homolog, subfamily C, member 18
comp186574_c0_seq1	tr|A8WG81|A8WG81_DANRE	87.32	339	43	0	166	1182	1	339	0	589	339	100	Danio rerio	tmem59l	Transmembrane protein 59-like
comp182575_c0_seq33	tr|A8WG92|A8WG92_DANRE	69.62	418	109	2	194	1444	1	401	0	590	401	99.01	Danio rerio	acp6	Uncharacterized protein
comp191773_c0_seq16	tr|A8WGA7|A8WGA7_DANRE	56.01	291	128	0	1100	1972	25	315	1e-98	315	291	92.38	Danio rerio	zgc:172290	Uncharacterized protein
comp178665_c0_seq18	tr|A8WGM1|A8WGM1_DANRE	72.6	219	56	3	230	874	1	219	1e-105	316	219	89.02	Danio rerio	vapal	Uncharacterized protein
comp173345_c0_seq6	tr|A8WGN3|A8WGN3_DANRE	67.29	214	60	2	66	677	1	214	1e-88	276	214	99.53	Danio rerio	rgs4	Rgs4 protein
comp167662_c0_seq22	tr|A8WGN5|A8WGN5_DANRE	49.17	480	201	10	110	1525	1	445	3e-124	385	445	97.16	Danio rerio	rnf180	Rnf180 protein
comp173065_c0_seq52	tr|A8WGN9|A8WGN9_DANRE	82.48	371	64	1	103	1215	27	396	0	665	370	93.43	Danio rerio	lipf	Lipase
comp194118_c0_seq25	tr|A8WGP7|A8WGP7_DANRE	96.93	423	13	0	277	1545	1	423	0	852	423	85.8	Danio rerio	ugdh	UDP-glucose 6-dehydrogenase
comp162314_c0_seq5	tr|A8WGS0|A8WGS0_DANRE	83.94	137	22	0	95	505	1	137	3e-79	240	137	100	Danio rerio	cyb5a	Cyb5a protein
comp180891_c0_seq5	tr|A8WGS8|A8WGS8_DANRE	81.82	231	37	2	238	930	30	255	2e-117	362	226	88.63	Danio rerio	olig3	LOC566728 protein
comp182099_c1_seq30	tr|A8WGT3|A8WGT3_DANRE	81.35	327	56	2	95	1069	1	324	0	553	324	82.23	Danio rerio	cyth4b	Uncharacterized protein
comp182118_c0_seq5	tr|A8WH84|A8WH84_DANRE	52.94	408	174	6	60	1247	1	402	1e-130	396	402	100	Danio rerio	il11ra	Interleukin 11 receptor alpha chain
comp181504_c0_seq45	tr|A8WH86|A8WH86_DANRE	30.31	386	240	10	2	1111	33	405	4e-37	147	373	90.75	Danio rerio	il13ra1	Interleukin 13 receptor alpha 1
comp177086_c0_seq46	tr|A8WH88|A8WH88_DANRE	54.11	584	224	11	218	1957	11	554	2e-160	504	544	98.19	Danio rerio	ghrb	Growth hormone receptor.b
comp191777_c0_seq17	tr|A8WH92|A8WH92_DANRE	39.45	436	219	13	44	1273	87	503	6e-74	256	417	82.9	Danio rerio	il2rb	Interleukin 2 receptor beta
comp178557_c0_seq6	tr|A8WH93|A8WH93_DANRE	48.37	337	151	10	149	1114	24	352	5e-83	268	329	90.88	Danio rerio	il2rga	Interleukin 2 receptor gamma common.a
comp194062_c0_seq182	tr|A8WHA9|A8WHA9_DANRE	34.03	667	346	24	406	2346	1	593	2e-94	319	593	87.98	Danio rerio	il12rb2l	Interleukin 12 receptor beta 2.b
comp191377_c0_seq9	tr|A8WHN3|A8WHN3_DANRE	87.73	163	15	1	1524	2012	10	167	2e-80	263	158	94.61	Danio rerio	timm17b	Uncharacterized protein
comp191869_c0_seq16	tr|A8WHN7|A8WHN7_DANRE	82.69	208	36	0	68	691	2	209	8e-106	323	208	99.52	Danio rerio	bcar3	Uncharacterized protein
comp185971_c1_seq14	tr|A8WHN8|A8WHN8_DANRE	86.45	487	64	2	60	1514	24	510	0	879	487	95.3	Danio rerio	agbl4	Uncharacterized protein (Fragment)
comp191869_c0_seq44	tr|A8WHP0|A8WHP0_DANRE	62.69	134	43	2	60	440	1	134	5e-33	122	134	97.81	Danio rerio	bcar3	Uncharacterized protein
comp188496_c1_seq34	tr|A8WHP1|A8WHP1_DANRE	61.56	450	161	4	622	1941	29	476	0	580	448	91.43	Danio rerio	si:dkey-7o6.3	Uncharacterized protein
comp185265_c1_seq4	tr|A8WHP2|A8WHP2_DANRE	63.91	133	47	1	139	537	1	132	3e-44	150	132	99.25	Danio rerio	zgc:171480	Uncharacterized protein
comp191283_c1_seq40	tr|A8WHQ7|A8WHQ7_DANRE	80.39	923	175	3	5	2764	152	1071	0	1499	920	85.9	Danio rerio	itga6a	Uncharacterized protein
comp191283_c1_seq96	tr|A8WHQ8|A8WHQ8_DANRE	78.03	974	178	3	5	2917	152	1092	0	1525	941	86.17	Danio rerio	itga6a	Uncharacterized protein
comp177755_c0_seq2	tr|A8WHR1|A8WHR1_DANRE	56.02	432	97	6	109	1401	1	340	1e-160	465	340	99.42	Danio rerio	mettl8	Uncharacterized protein
comp168961_c0_seq2	tr|A8WHU9|A8WHU9_DANRE	81.77	609	106	2	347	2173	1	604	0	1053	604	97.89	Danio rerio	kbtbd7	Uncharacterized protein
comp167146_c0_seq1	tr|A8WHV0|A8WHV0_DANRE	75.54	233	54	2	127	816	1	233	5e-119	365	233	100	Danio rerio	zgc:101559	Uncharacterized protein
comp189069_c0_seq3	tr|A8WHV1|A8WHV1_DANRE	88.03	117	11	1	416	757	12	128	1e-54	179	117	91.41	Danio rerio	rgcc	Uncharacterized protein
comp186624_c0_seq49	tr|A8WHV5|A8WHV5_DANRE	79.07	602	123	3	700	2499	1	601	0	956	601	91.48	Danio rerio	plk2b	Uncharacterized protein
comp177880_c0_seq48	tr|A8WHV7|A8WHV7_DANRE	61.4	114	38	2	606	932	1	113	2e-27	110	113	100	Danio rerio	si:dkey-190g11.7	Uncharacterized protein
comp169185_c0_seq2	tr|A8WHV8|A8WHV8_DANRE	66.05	215	69	2	806	1447	22	233	3e-95	298	212	90.99	Danio rerio	cenph	Centromere protein h
comp188780_c1_seq22	tr|A8WHY1|A8WHY1_DANRE	98.63	146	2	0	302	739	1	146	1e-97	303	146	89.57	Danio rerio	rab5b	Uncharacterized protein
comp191301_c0_seq15	tr|A8WIN7|A8WIN7_DANRE	79.64	727	148	0	350	2530	4	730	0	1251	727	99.59	Danio rerio	plod1a	Uncharacterized protein
comp163113_c0_seq7	tr|A8WIQ4|A8WIQ4_DANRE	54.62	260	111	5	13	789	1	254	3e-87	267	254	98.83	Danio rerio	si:ch211-165b19.8	Uncharacterized protein
comp166237_c1_seq3	tr|A8WIQ8|A8WIQ8_DANRE	86.21	261	30	4	1418	2191	16	273	4e-105	332	258	94.51	Danio rerio	olig2	Uncharacterized protein
comp156651_c0_seq2	tr|A9C3N1|A9C3N1_DANRE	58.2	122	50	1	395	757	6	127	4e-31	118	122	94.57	Danio rerio	rassf2a	Uncharacterized protein
comp187042_c3_seq24	tr|A9C3Q3|A9C3Q3_DANRE	96.86	477	14	1	148	1575	1	477	0	947	477	84.28	Danio rerio	anapc7	Uncharacterized protein
comp188290_c0_seq1	tr|A9C3Q7|A9C3Q7_DANRE	82.77	412	68	1	1254	2489	1	409	0	708	409	100	Danio rerio	amt	Aminomethyltransferase
comp191886_c0_seq33	tr|A9C3R2|A9C3R2_DANRE	74.47	282	71	1	2335	3177	2	283	5e-149	459	282	97.58	Danio rerio	elovl7a	Uncharacterized protein
comp180164_c0_seq1	tr|A9C3R4|A9C3R4_DANRE	84.05	163	26	0	353	841	1	163	6e-95	300	163	91.57	Danio rerio	ercc8	Uncharacterized protein
comp174445_c0_seq13	tr|A9C3R5|A9C3R5_DANRE	72.78	158	43	0	239	712	1	158	3e-76	239	158	96.93	Danio rerio	ndufaf2	Uncharacterized protein
comp192110_c0_seq17	tr|A9C3S0|A9C3S0_DANRE	79.81	530	107	0	33	1622	74	603	0	886	530	87.89	Danio rerio	si:ch211-198n5.11	Uncharacterized protein
comp190529_c0_seq35	tr|A9C3S4|A9C3S4_DANRE	87.47	367	46	0	379	1479	1	367	0	686	367	100	Danio rerio	tor3a	Uncharacterized protein
comp170187_c2_seq6	tr|A9C3S8|A9C3S8_DANRE	59.6	151	57	1	396	848	5	151	2e-35	134	147	96.71	Danio rerio	si:dkey-20d21.12	Uncharacterized protein
comp177486_c0_seq6	tr|A9C3S9|A9C3S9_DANRE	61.19	402	153	2	278	1477	28	428	1e-167	488	401	93.69	Danio rerio	hyal3	Hyaluronidase
comp191022_c0_seq12	tr|A9C3T0|A9C3T0_DANRE	92.64	394	28	1	742	1923	1	393	0	705	393	98.99	Danio rerio	prkar2aa	Uncharacterized protein
comp180501_c0_seq2	tr|A9C3T2|A9C3T2_DANRE	72.84	232	63	0	145	840	7	238	4e-119	376	232	86.25	Danio rerio	mgll	Uncharacterized protein
comp187493_c2_seq15	tr|A9C3U0|A9C3U0_DANRE	68.7	393	116	4	192	1355	1	391	1e-180	518	391	100	Danio rerio	si:ch211-204d2.4	Uncharacterized protein
comp183712_c0_seq50	tr|A9C460|A9C460_DANRE	54.62	238	102	4	548	1243	23	260	3e-69	227	238	90.84	Danio rerio	si:ch211-170d8.5	Uncharacterized protein
comp164310_c0_seq3	tr|A9C462|A9C462_DANRE	77.14	105	23	1	214	528	1	104	6e-54	176	104	96.3	Danio rerio	cox6a1	Cytochrome c oxidase subunit 6A, mitochondrial
comp188952_c0_seq15	tr|A9C4A6|A9C4A6_DANRE	56.52	368	145	8	1833	2900	16	380	3e-98	325	365	91.94	Danio rerio	mkrn4	Uncharacterized protein
comp188952_c0_seq49	tr|A9C4A7|A9C4A7_DANRE	61.29	155	55	3	44	496	1	154	3e-49	166	154	95.65	Danio rerio	mkrn4	Uncharacterized protein
comp188952_c0_seq7	tr|A9C4A8|A9C4A8_DANRE	63.77	138	45	3	886	1287	3	139	1e-41	152	137	85.09	Danio rerio	mkrn4	Uncharacterized protein
comp185958_c0_seq220	tr|A9C4A9|A9C4A9_DANRE	54.87	503	216	5	106	1608	8	501	5e-168	493	494	98.41	Danio rerio	fance	Fanconi anemia, complementation group E
comp190860_c0_seq10	tr|A9JR57|A9JR57_DANRE	80.95	441	78	3	16	1332	62	498	0	621	437	87.75	Danio rerio	phactr3a	Phosphatase and actin regulator
comp191171_c0_seq85	tr|A9JR95|A9JR95_DANRE	80.98	489	91	2	369	1832	5	492	0	771	488	99.19	Danio rerio	LOC559136	LOC559136 protein (Fragment)
comp190255_c1_seq72	tr|A9JR96|A9JR96_DANRE	72.15	657	169	6	17	1987	1	643	0	907	643	98.92	Danio rerio	wdr43	Uncharacterized protein
comp194718_c0_seq299	tr|A9JRB4|A9JRB4_DANRE	89.95	1005	98	2	39	3047	65	1068	0	1713	1004	91.36	Danio rerio	pi4kab	Uncharacterized protein
comp175252_c0_seq16	tr|A9JRD3|A9JRD3_DANRE	81.4	457	82	1	1017	2378	6	462	0	767	457	91.58	Danio rerio	zgc:172162	Uncharacterized protein
comp180149_c0_seq1	tr|A9JRD9|A9JRD9_DANRE	73.05	256	68	1	600	1364	1	256	3e-115	354	256	98.46	Danio rerio	gas1a	Gas1a protein
comp178636_c0_seq2	tr|A9JRG2|A9JRG2_DANRE	46.67	225	111	6	2	664	43	262	6e-50	169	220	83.65	Danio rerio	si:ch211-114l13.10	LOC567964 protein (Fragment)
comp170764_c0_seq1	tr|A9JRH0|A9JRH0_DANRE	90.55	688	65	0	796	2859	1	688	0	1172	688	95.96	Danio rerio	lrrn1	Lrrn1 protein
comp166199_c0_seq3	tr|A9JRW9|A9JRW9_DANRE	63.56	236	73	7	183	869	1	230	5e-48	172	230	100	Danio rerio	hbegfa	Uncharacterized protein
comp170319_c0_seq1	tr|A9JRX5|A9JRX5_DANRE	40.87	208	109	4	107	703	4	206	1e-41	150	203	87.5	Danio rerio	si:dkey-10p5.7	Si:dkey-10p5.7
comp157362_c0_seq1	tr|A9JST7|A9JST7_DANRE	69.37	111	3	1	397	636	1	111	7e-44	149	111	82.84	Danio rerio	zgc:171482	Uncharacterized protein
comp185538_c2_seq28	tr|A9JSW0|A9JSW0_DANRE	95.87	121	5	0	331	693	18	138	3e-79	241	121	87.68	Danio rerio	fkbp2	Peptidyl-prolyl cis-trans isomerase
comp185507_c0_seq4	tr|A9JSZ0|A9JSZ0_DANRE	82.26	840	113	2	28	2547	53	856	0	1366	804	90.95	Danio rerio	hmgcra	3-hydroxy-3-methylglutaryl-Coenzyme A reductase a
comp170627_c0_seq6	tr|A9JT06|A9JT06_DANRE	93.43	213	13	1	24	659	1	213	1e-131	387	213	100	Danio rerio	eif4e1c	Uncharacterized protein
comp187643_c0_seq128	tr|A9JT13|A9JT13_DANRE	87.36	261	33	0	109	891	1	261	8e-175	493	261	80.8	Danio rerio	thoc6	THO complex 6 homolog (Drosophila)
comp167275_c0_seq8	tr|A9JT16|A9JT16_DANRE	77.9	181	12	1	167	709	1	153	2e-90	270	153	100	Danio rerio	pfdn5	Pfdn5 protein
comp184490_c2_seq178	tr|A9JT21|A9JT21_DANRE	83.51	570	46	1	437	2146	1	522	0	897	522	88.62	Danio rerio	ctps1b	CTP synthase
comp168089_c0_seq3	tr|A9JT69|A9JT69_DANRE	50.76	394	166	6	253	1413	1	373	1e-105	328	373	82.16	Danio rerio	hic1l	Hic1l protein
comp183767_c1_seq31	tr|A9JTA8|A9JTA8_DANRE	65.86	580	174	6	117	1799	1	575	0	673	575	99.83	Danio rerio	rangap1b	Rangap1 protein
comp193748_c0_seq25	tr|A9JTB1|A9JTB1_DANRE	63.53	255	93	0	185	949	3	257	4e-111	335	255	83.06	Danio rerio	npl	N-acetylneuraminate lyase
comp187909_c0_seq19	tr|A9JTB3|A9JTB3_DANRE	86.08	424	58	1	200	1468	1	424	0	747	424	100	Danio rerio	acadm	Acyl-Coenzyme A dehydrogenase, C-4 to C-12 straight chain
comp182119_c0_seq28	tr|A9JTC4|A9JTC4_DANRE	94.95	297	15	0	365	1255	1	297	0	602	297	100	Danio rerio	memo1	Mediator of cell motility 1
comp194962_c0_seq16	tr|A9JTC6|A9JTC6_DANRE	42.45	245	129	7	235	954	24	261	7e-50	177	238	82.07	Danio rerio	zgc:174863	Uncharacterized protein
comp169066_c0_seq1	tr|A9JTD2|A9JTD2_DANRE	94.7	434	23	0	9	1310	62	495	0	672	434	87.68	Danio rerio	kcna2b	Uncharacterized protein
comp190506_c0_seq63	tr|A9JTF4|A9JTF4_DANRE	88	375	30	2	508	1590	1	374	3e-104	335	374	100	Danio rerio	cirbp	LOC100002393 protein
comp174888_c0_seq2	tr|A9JTG0|A9JTG0_DANRE	56.7	418	111	11	189	1433	1	351	9e-115	357	351	99.72	Danio rerio	zgc:175128	Uncharacterized protein
comp183212_c0_seq6	tr|A9UGK1|A9UGK1_DANRE	85.32	361	40	3	211	1290	1	349	0	598	349	100	Danio rerio	mkxa	Homeobox protein mohawk A
comp188401_c1_seq12	tr|A9ULR9|A9ULR9_DANRE	87.99	308	34	2	327	1250	26	330	1e-163	479	305	92.42	Danio rerio	kctd13	Potassium channel tetramerisation domain containing 13
comp171732_c0_seq18	tr|A9ULS7|A9ULS7_DANRE	75.66	489	118	1	231	1697	15	502	0	689	488	96.83	Danio rerio	slc2a11b	Si:ch211-207k7.1 protein
comp103622_c0_seq1	tr|A9ZPE0|A9ZPE0_DANRE	48.19	83	43	0	167	415	9	91	5e-21	89	83	81.37	Danio rerio	ccl20	Chemokine CCL-C24a
comp169666_c0_seq17	tr|A9ZPF3|A9ZPF3_DANRE	79.82	114	23	0	82	423	1	114	6e-48	169	114	90.48	Danio rerio	ccl-c11b	Chemokine CCL-C11b
comp183420_c0_seq65	tr|B0BLX5|B0BLX5_DANRE	67.74	744	139	13	631	2844	1	649	0	861	649	98.48	Danio rerio	socs7	Socs7 protein
comp191539_c0_seq5	tr|B0EVP5|B0EVP5_DANRE	87.82	197	24	0	694	1284	1	197	1e-120	367	197	100	Danio rerio	SOCS2	Suppressor of cytokine signaling 2
comp183279_c0_seq45	tr|B0JZL0|B0JZL0_DANRE	98.71	233	3	0	106	804	1	233	3e-157	446	233	88.26	Danio rerio	tubg1	Tubulin gamma chain
comp182868_c0_seq10	tr|B0JZL6|B0JZL6_DANRE	75.38	455	87	4	529	1851	1	444	0	539	444	83.46	Danio rerio	cherp	Cherp protein (Fragment)
comp190628_c0_seq4	tr|B0JZL7|B0JZL7_DANRE	68.49	714	222	1	1697	3838	66	776	0	1073	711	80.98	Danio rerio	enpp1	Si:ch211-142e24.2 protein
comp188583_c0_seq5	tr|B0JZM6|B0JZM6_DANRE	67.99	528	168	1	322	1902	1	528	0	783	528	100	Danio rerio	ugt5g1	Uncharacterized protein
comp182986_c0_seq6	tr|B0JZN6|B0JZN6_DANRE	89.03	155	17	0	511	975	1	155	5e-93	287	155	100	Danio rerio	zgc:175214	Uncharacterized protein
comp185801_c0_seq1	tr|B0JZP5|B0JZP5_DANRE	68.08	354	102	3	340	1389	17	363	9e-159	473	347	94.55	Danio rerio	dnase2	Dnase2 protein
comp168576_c0_seq69	tr|B0QZZ6|B0QZZ6_DANRE	50	254	113	6	104	853	1	244	9e-39	143	244	97.99	Danio rerio	zgc:171713	Uncharacterized protein
comp180482_c2_seq76	tr|B0R032|B0R032_DANRE	90.93	430	39	0	436	1725	65	494	0	817	430	86.52	Danio rerio	kirrela	Uncharacterized protein
comp191434_c0_seq77	tr|B0R065|B0R065_DANRE	83.67	147	24	0	586	1026	1	147	7e-67	215	147	88.55	Danio rerio	rcan1a	Uncharacterized protein
comp191434_c0_seq64	tr|B0R069|B0R069_DANRE	78.09	178	39	0	1884	2417	33	210	3e-70	237	178	84.76	Danio rerio	rcan1a	Uncharacterized protein
comp170762_c0_seq17	tr|B0R085|B0R085_DANRE	62.05	361	117	9	457	1527	3	347	2e-95	302	345	99.42	Danio rerio	zgc:103482	Uncharacterized protein
comp163043_c0_seq1	tr|B0R0B3|B0R0B3_DANRE	90.48	567	54	0	450	2150	1	567	0	1022	567	100	Danio rerio	pgm5	Uncharacterized protein
comp187466_c0_seq6	tr|B0R0D7|B0R0D7_DANRE	83.8	432	65	2	1	1296	48	474	0	753	427	90.08	Danio rerio	coro1ca	Coronin
comp188007_c0_seq11	tr|B0R0F4|B0R0F4_DANRE	78.21	179	39	0	628	1164	17	195	5e-95	298	179	90.86	Danio rerio	rgs3b	Uncharacterized protein (Fragment)
comp186401_c0_seq2	tr|B0R0H0|B0R0H0_DANRE	53.9	141	59	3	251	670	1	136	2e-37	138	136	91.89	Danio rerio	si:ch211-14a17.11	Uncharacterized protein
comp185082_c0_seq14	tr|B0R0I5|B0R0I5_DANRE	98.28	174	3	0	537	1058	26	199	1e-116	361	174	87.44	Danio rerio	cbln12	Uncharacterized protein
comp172278_c0_seq3	tr|B0R0K7|B0R0K7_DANRE	71.73	718	199	3	5	2152	3	718	0	1022	716	99.72	Danio rerio	mpeg1	Uncharacterized protein
comp184211_c1_seq40	tr|B0R0N3|B0R0N3_DANRE	95.11	470	18	1	789	2198	1	465	0	942	465	82.59	Danio rerio	si:ch211-180j19.1	Uncharacterized protein
comp191731_c1_seq54	tr|B0R0Q0|B0R0Q0_DANRE	98.1	105	2	0	610	924	1	105	2e-49	166	105	100	Danio rerio	zgc:86598	Uncharacterized protein
comp190878_c0_seq2	tr|B0R0T6|B0R0T6_DANRE	85.17	263	39	0	110	898	1	263	1e-150	454	263	95.64	Danio rerio	mblac2	Uncharacterized protein
comp185287_c0_seq8	tr|B0R0V8|B0R0V8_DANRE	96.26	481	16	1	99	1535	1	481	0	961	481	100	Danio rerio	atp6v1h	Uncharacterized protein
comp185787_c0_seq27	tr|B0R0Y3|B0R0Y3_DANRE	53.17	410	143	4	412	1641	34	394	4e-141	424	361	91.62	Danio rerio	abhd4	Uncharacterized protein
comp190458_c0_seq6	tr|B0R0Z6|B0R0Z6_DANRE	81.13	106	15	4	130	444	1	102	3e-42	152	102	91.07	Danio rerio	nup35	Nucleoporin NUP53
comp149391_c1_seq1	tr|B0R107|B0R107_DANRE	93.85	358	22	0	351	1424	1	358	0	642	358	83.84	Danio rerio	lhx2b	Uncharacterized protein
comp195648_c2_seq1	tr|B0R125|B0R125_DANRE	97.69	173	4	0	27	545	1	173	9e-110	328	173	100	Danio rerio	chic1	Novel protein similar to vertebrate cysteine-rich hydrophobic domain 1 (CHIC1)
comp176693_c0_seq6	tr|B0R135|B0R135_DANRE	72.42	359	97	1	245	1321	1	357	0	533	357	91.3	Danio rerio	ogg1	Uncharacterized protein
comp184645_c0_seq2	tr|B0R157|B0R157_DANRE	81.71	350	63	1	344	1390	1	350	0	530	350	100	Danio rerio	pex12	Uncharacterized protein
comp186314_c0_seq15	tr|B0R171|B0R171_DANRE	95.14	865	40	1	486	3074	2	866	0	1731	865	92.61	Danio rerio	copb2	Coatomer protein complex, subunit beta 2
comp187396_c0_seq4	tr|B0R188|B0R188_DANRE	83.33	138	23	0	2973	3386	7	144	7e-77	255	138	94.52	Danio rerio	cenpv	Uncharacterized protein
comp151345_c0_seq7	tr|B0R191|B0R191_DANRE	46.23	106	52	2	102	419	20	120	8e-20	85.5	101	83.47	Danio rerio	si:ch211-202a12.8	Uncharacterized protein
comp88844_c0_seq2	tr|B0R193|B0R193_DANRE	98.7	77	1	0	33	263	1	77	2e-48	155	77	87.5	Danio rerio	ubb	Uncharacterized protein
comp190061_c0_seq118	tr|B0R195|B0R195_DANRE	84.92	252	35	1	303	1049	18	269	7e-146	433	252	86.6	Danio rerio	polb	DNA polymerase beta
comp188502_c0_seq6	tr|B0R196|B0R196_DANRE	68.8	359	105	1	70	1146	1	352	4e-141	421	352	100	Danio rerio	si:ch211-220d9.3	Uncharacterized protein
comp190980_c0_seq36	tr|B0R199|B0R199_DANRE	77.11	734	158	2	1616	3787	35	768	0	1112	734	94.22	Danio rerio	ikbkb	Uncharacterized protein
comp192325_c0_seq12	tr|B0R1B6|B0R1B6_DANRE	67.59	435	141	0	576	1880	1	435	0	551	435	100	Danio rerio	asb6	Uncharacterized protein
comp193615_c0_seq16	tr|B0R1D0|B0R1D0_DANRE	97.85	418	9	0	68	1321	1	418	0	780	418	100	Danio rerio	psmc4	Novel protein (Zgc:63709)
comp172376_c0_seq17	tr|B0R1E9|B0R1E9_DANRE	80.92	152	29	0	1056	1511	1	152	4e-81	258	152	100	Danio rerio	mgst1.2	Uncharacterized protein
comp182549_c0_seq38	tr|B0R1F5|B0R1F5_DANRE	98.2	167	3	0	303	803	1	167	6e-116	341	167	100	Danio rerio	lmo3	LIM domain only protein 3
comp125545_c0_seq3	tr|B0S4Z6|B0S4Z6_DANRE	62.23	233	83	2	344	1039	3	231	2e-98	298	229	88.42	Danio rerio	si:ch211-133l5.8	Uncharacterized protein
comp175124_c0_seq1	tr|B0S506|B0S506_DANRE	64.68	235	76	2	18	722	1	228	1e-88	272	228	100	Danio rerio	srrd	Uncharacterized protein
comp191237_c0_seq11	tr|B0S519|B0S519_DANRE	86.96	184	24	0	1046	1597	1	184	1e-111	338	184	86.38	Danio rerio	cabp7b	Uncharacterized protein
comp181187_c0_seq4	tr|B0S522|B0S522_DANRE	83.73	467	75	1	261	1658	1	467	0	728	467	100	Danio rerio	rbm45	Uncharacterized protein
comp166741_c0_seq2	tr|B0S525|B0S525_DANRE	87.16	257	31	1	900	1670	3	257	4e-147	432	255	96.23	Danio rerio	igfbp5b	Uncharacterized protein
comp185976_c0_seq42	tr|B0S536|B0S536_DANRE	90.55	741	61	4	2	2221	149	881	0	1306	733	83.2	Danio rerio	adcy8	Uncharacterized protein (Fragment)
comp192904_c0_seq11	tr|B0S539|B0S539_DANRE	53.59	237	108	2	3598	4302	1	237	1e-71	246	237	81.44	Danio rerio	ftr12	Uncharacterized protein
comp182976_c1_seq21	tr|B0S549|B0S549_DANRE	88.91	523	58	0	203	1771	1	523	0	832	523	100	Danio rerio	LOC797250	Uncharacterized protein
comp182119_c0_seq35	tr|B0S564|B0S564_DANRE	84.88	463	70	0	395	1783	16	478	0	833	463	90.96	Danio rerio	p4hb	Uncharacterized protein
comp186281_c0_seq127	tr|B0S573|B0S573_DANRE	94.97	179	9	0	110	646	1	179	1e-124	358	179	83.26	Danio rerio	msi1	Uncharacterized protein (Fragment)
comp180916_c1_seq9	tr|B0S578|B0S578_DANRE	78.63	510	91	2	877	2406	1	492	0	798	492	86.47	Danio rerio	si:dkey-71c4.3	Uncharacterized protein
comp183746_c0_seq30	tr|B0S581|B0S581_DANRE	59.71	1308	475	19	62	3919	1	1278	0	1489	1278	89.18	Danio rerio	dnmt3b	Uncharacterized protein
comp172392_c0_seq18	tr|B0S585|B0S585_DANRE	75.58	258	53	5	236	985	1	256	7e-134	394	256	94.12	Danio rerio	mapre1a	Uncharacterized protein
comp183646_c0_seq8	tr|B0S5A9|B0S5A9_DANRE	65.94	737	195	6	6	2093	21	742	0	730	722	83.76	Danio rerio	golga1	Uncharacterized protein
comp178551_c0_seq7	tr|B0S5B3|B0S5B3_DANRE	27.42	248	151	9	526	1239	1	229	3e-17	84	229	98.28	Danio rerio	si:ch211-158d24.4	Uncharacterized protein
comp176364_c0_seq8	tr|B0S5B4|B0S5B4_DANRE	69.66	923	264	9	240	2978	1	917	0	1150	917	85.22	Danio rerio	stard8	Uncharacterized protein
comp186311_c0_seq1	tr|B0S5B5|B0S5B5_DANRE	82.49	674	118	0	124	2145	19	692	0	1076	674	97.4	Danio rerio	rxfp2l	Uncharacterized protein
comp191014_c0_seq6	tr|B0S5B7|B0S5B7_DANRE	69.47	475	138	6	59	1477	5	474	0	600	470	99.16	Danio rerio	dnaja3b	Uncharacterized protein
comp194882_c1_seq23	tr|B0S5B9|B0S5B9_DANRE	91.16	294	26	0	44	925	1	294	8e-164	482	294	100	Danio rerio	sypa	Uncharacterized protein
comp191411_c1_seq1	tr|B0S5C4|B0S5C4_DANRE	83.67	643	105	0	19	1947	67	709	0	1142	643	90.44	Danio rerio	acsl3b	Uncharacterized protein
comp194949_c0_seq7	tr|B0S5C5|B0S5C5_DANRE	90.38	395	38	0	888	2072	1	395	0	670	395	99.5	Danio rerio	acaa2	Uncharacterized protein
comp161230_c0_seq3	tr|B0S5C7|B0S5C7_DANRE	62.86	105	39	0	849	1163	3	107	1e-40	146	105	97.22	Danio rerio	si:ch211-51h9.6	Uncharacterized protein
comp189459_c1_seq19	tr|B0S5C8|B0S5C8_DANRE	69.68	686	195	4	97	2130	1	681	0	842	681	98.13	Danio rerio	gle1	Nucleoporin GLE1
comp189459_c1_seq9	tr|B0S5D2|B0S5D2_DANRE	70.18	721	202	4	97	2235	1	716	0	902	716	99.86	Danio rerio	gle1	Nucleoporin GLE1
comp185676_c2_seq21	tr|B0S5D3|B0S5D3_DANRE	77.37	137	31	0	1982	2392	23	159	7e-74	243	137	82.53	Danio rerio	si:ch211-51h9.7	Uncharacterized protein
comp179149_c0_seq9	tr|B0S5D5|B0S5D5_DANRE	71.16	267	77	0	351	1151	4	270	3e-128	378	267	98.89	Danio rerio	zdhhc12a	Palmitoyltransferase
comp177482_c0_seq22	tr|B0S5D9|B0S5D9_DANRE	86.03	537	73	2	142	1749	1	536	0	968	536	81.46	Danio rerio	tm9sf2	Uncharacterized protein
comp179150_c3_seq30	tr|B0S5G4|B0S5G4_DANRE	87.5	144	18	0	237	668	6	149	2e-73	229	144	96.64	Danio rerio	dnajc15	Uncharacterized protein
comp190924_c0_seq35	tr|B0S5H1|B0S5H1_DANRE	84.34	996	154	2	7	2991	159	1153	0	1700	995	84.61	Danio rerio	atp2b3a	Plasma membrane calcium ATPase 3 isoform a
comp195082_c0_seq6	tr|B0S5H2|B0S5H2_DANRE	74.12	170	44	0	71	580	1	170	2e-65	205	170	96.05	Danio rerio	atp2b3a	Uncharacterized protein
comp190924_c0_seq18	tr|B0S5H3|B0S5H3_DANRE	82.27	1032	160	3	7	3102	159	1167	0	1713	1009	80.85	Danio rerio	atp2b3a	Uncharacterized protein
comp187182_c0_seq62	tr|B0S5I9|B0S5I9_DANRE	71.64	275	71	2	306	1112	1	274	2e-144	417	274	98.92	Danio rerio	yipf1	Uncharacterized protein
comp187182_c0_seq79	tr|B0S5J0|B0S5J0_DANRE	60.75	214	49	3	182	805	1	185	2e-82	252	185	93.91	Danio rerio	yipf1	Uncharacterized protein
comp175072_c0_seq7	tr|B0S5J2|B0S5J2_DANRE	73.86	329	82	3	58	1032	1	329	4e-162	471	329	100	Danio rerio	tmem59	Si:dkey-181m9.10 protein
comp171046_c0_seq4	tr|B0S5J5|B0S5J5_DANRE	79.48	268	54	1	143	946	1	267	3e-148	440	267	93.68	Danio rerio	ttpa	Uncharacterized protein
comp191143_c0_seq8	tr|B0S5J6|B0S5J6_DANRE	85.8	176	22	1	194	712	2	177	3e-76	245	176	96.17	Danio rerio	asph	Uncharacterized protein
comp176033_c0_seq48	tr|B0S5J9|B0S5J9_DANRE	86.85	213	28	0	442	1080	1	213	6e-136	394	213	89.12	Danio rerio	impa1	Uncharacterized protein
comp175589_c0_seq1	tr|B0S5L2|B0S5L2_DANRE	77.17	254	54	1	110	859	4	257	6e-132	386	254	98.83	Danio rerio	eef1da	Uncharacterized protein
comp175589_c0_seq5	tr|B0S5L3|B0S5L3_DANRE	77.27	242	51	1	110	823	4	245	6e-126	369	242	98.78	Danio rerio	eef1da	Uncharacterized protein
comp190294_c0_seq3	tr|B0S5M0|B0S5M0_DANRE	88.94	434	48	0	44	1345	1	434	0	796	434	100	Danio rerio	snx4	Uncharacterized protein
comp195318_c0_seq33	tr|B0S5M3|B0S5M3_DANRE	81.97	610	90	3	2123	3898	27	634	0	988	608	87.73	Danio rerio	osbpl11	Oxysterol-binding protein
comp188366_c0_seq35	tr|B0S5M5|B0S5M5_DANRE	82.79	738	124	1	80	2293	1	735	0	1263	735	100	Danio rerio	lss	Uncharacterized protein
comp167872_c0_seq3	tr|B0S5M9|B0S5M9_DANRE	75.08	301	75	0	29	931	1	301	4e-171	486	301	82.69	Danio rerio	wars2	Uncharacterized protein
comp168561_c0_seq40	tr|B0S5N5|B0S5N5_DANRE	87.45	271	33	1	190	1002	1	270	8e-178	502	270	85.44	Danio rerio	pnck	Uncharacterized protein
comp183850_c0_seq6	tr|B0S5N7|B0S5N7_DANRE	72.33	253	70	0	309	1067	1	253	4e-131	383	253	86.64	Danio rerio	blvra	Uncharacterized protein
comp181616_c0_seq6	tr|B0S5P4|B0S5P4_DANRE	70.68	191	41	3	450	1022	1	176	4e-72	228	176	98.88	Danio rerio	si:ch211-285n22.1	Uncharacterized protein
comp141746_c0_seq1	tr|B0S5P6|B0S5P6_DANRE	64.51	355	122	3	268	1323	10	363	3e-134	401	354	97.52	Danio rerio	vsig8b	Uncharacterized protein
comp179448_c1_seq36	tr|B0S5Q2|B0S5Q2_DANRE	71.24	153	41	1	70	519	1	153	1e-78	239	153	90.53	Danio rerio	sdhc	Uncharacterized protein
comp179448_c1_seq42	tr|B0S5Q3|B0S5Q3_DANRE	70.07	137	41	0	321	731	15	151	2e-68	216	137	82.04	Danio rerio	sdhc	Uncharacterized protein
comp186426_c0_seq5	tr|B0S5R2|B0S5R2_DANRE	68.41	364	111	2	140	1219	35	398	1e-169	509	364	91.46	Danio rerio	ankdd1b	Uncharacterized protein (Fragment)
comp176882_c0_seq101	tr|B0S5R4|B0S5R4_DANRE	33.92	283	173	8	355	1164	10	291	4e-40	150	282	89.24	Danio rerio	crfb6	Uncharacterized protein
comp166140_c0_seq3	tr|B0S5R6|B0S5R6_DANRE	90.21	429	42	0	7	1293	12	440	0	765	429	90.89	Danio rerio	pcxb	Uncharacterized protein
comp187708_c3_seq6	tr|B0S5R7|B0S5R7_DANRE	78.84	813	168	2	2047	4482	54	863	0	1155	810	88.62	Danio rerio	lrfn4b	Uncharacterized protein
comp193209_c0_seq5	tr|B0S5S9|B0S5S9_DANRE	84.34	281	44	0	414	1256	20	300	3e-144	436	281	93.67	Danio rerio	acbd6	Acyl-CoA-binding domain-containing protein 6
comp145882_c0_seq7	tr|B0S5T0|B0S5T0_DANRE	94.65	243	11	2	168	890	1	243	1e-140	405	243	85.26	Danio rerio	shox	Uncharacterized protein
comp193048_c0_seq24	tr|B0S5T6|B0S5T6_DANRE	82.36	584	99	3	452	2194	1	583	0	987	583	100	Danio rerio	ppp2r3b	Uncharacterized protein
comp186528_c0_seq109	tr|B0S5V5|B0S5V5_DANRE	90.57	265	25	0	552	1346	1	265	1e-167	498	265	100	Danio rerio	ctdsp1	Uncharacterized protein
comp186487_c0_seq65	tr|B0S5V7|B0S5V7_DANRE	71.55	355	94	4	2733	3785	1	352	1e-173	534	352	100	Danio rerio	tmem30c	Uncharacterized protein
comp180094_c1_seq7	tr|B0S5Y5|B0S5Y5_DANRE	87.7	252	29	1	1064	1813	5	256	4e-152	459	252	98.44	Danio rerio	hoxd4a	Homeo box D4a
comp182734_c0_seq19	tr|B0S630|B0S630_DANRE	31.47	143	86	6	132	551	21	154	1e-11	67	134	87.01	Danio rerio	si:dkeyp-73d8.8	Uncharacterized protein
comp181361_c0_seq15	tr|B0S632|B0S632_DANRE	48.17	573	275	13	78	1766	1	561	1e-155	469	561	81.3	Danio rerio	si:dkey-265e15.2	Uncharacterized protein
comp190512_c0_seq187	tr|B0S635|B0S635_DANRE	72.05	458	100	10	445	1812	1	432	0	538	432	82.44	Danio rerio	arhgef11	Uncharacterized protein
comp179637_c0_seq11	tr|B0S637|B0S637_DANRE	54.33	254	103	3	290	1036	2	247	4e-79	261	246	88.49	Danio rerio	si:dkeyp-67a8.4	Uncharacterized protein
comp190567_c0_seq14	tr|B0S641|B0S641_DANRE	79.59	441	88	1	23	1345	6	444	0	752	439	98.87	Danio rerio	pofut2	Protein O-fucosyltransferase 2
comp185746_c1_seq91	tr|B0S652|B0S652_DANRE	43.04	309	171	2	226	1140	4	311	4e-68	224	308	98.4	Danio rerio	crfb4	Cytokine receptor family member b4
comp170055_c0_seq22	tr|B0S660|B0S660_DANRE	87.07	147	19	0	355	795	1	147	2e-91	273	147	93.04	Danio rerio	plekhj1	Pleckstrin homology domain-containing family J member 1
comp172834_c3_seq10	tr|B0S665|B0S665_DANRE	50.64	156	52	5	266	694	1	144	7e-35	130	144	96.64	Danio rerio	si:dkeyp-68b7.5	Uncharacterized protein
comp188901_c0_seq20	tr|B0S673|B0S673_DANRE	69.7	132	40	0	585	980	1	132	9e-62	201	132	98.51	Danio rerio	rpl37	Uncharacterized protein
comp184098_c0_seq2	tr|B0S682|B0S682_DANRE	73.1	513	94	4	132	1538	1	513	0	730	513	99.42	Danio rerio	irf5	Uncharacterized protein
comp191232_c0_seq7	tr|B0S696|B0S696_DANRE	79.35	857	154	9	312	2861	14	854	0	1248	841	97.45	Danio rerio	tbc1d25	Uncharacterized protein
comp179501_c0_seq8	tr|B0S697|B0S697_DANRE	54.29	431	190	1	247	1539	14	437	4e-138	419	424	97.03	Danio rerio	cfp	Uncharacterized protein
comp190831_c0_seq15	tr|B0S6B4|B0S6B4_DANRE	64.55	1292	425	16	760	4608	50	1317	0	1464	1268	96.21	Danio rerio	si:dkey-193b15.3	Uncharacterized protein
comp181396_c0_seq4	tr|B0S6C1|B0S6C1_DANRE	58.6	285	109	4	271	1116	1	279	1e-107	333	279	100	Danio rerio	tfpia	Uncharacterized protein
comp194147_c1_seq23	tr|B0S6C8|B0S6C8_DANRE	74.25	831	205	3	146	2638	1	822	0	1211	822	100	Danio rerio	vav3b	Uncharacterized protein
comp191461_c0_seq509	tr|B0S6C9|B0S6C9_DANRE	95.29	170	8	0	420	929	4	173	2e-120	351	170	98.27	Danio rerio	hs6st1a	Heparan-sulfate 6-O-sulfotransferase 1-A
comp190740_c2_seq12	tr|B0S6G0|B0S6G0_DANRE	82.38	488	78	2	74	1513	34	521	0	787	488	93.67	Danio rerio	slc38a3a	Uncharacterized protein
comp189507_c0_seq26	tr|B0S6H4|B0S6H4_DANRE	69.28	153	47	0	975	1433	1	153	2e-58	196	153	100	Danio rerio	plp2	Uncharacterized protein
comp191195_c0_seq35	tr|B0S6H9|B0S6H9_DANRE	83.52	358	58	1	140	1213	1	357	0	578	357	98.08	Danio rerio	tmem183a	Uncharacterized protein
comp191195_c0_seq120	tr|B0S6I0|B0S6I0_DANRE	79.76	252	50	1	470	1225	3	253	7e-119	369	251	93.31	Danio rerio	tmem183a	Uncharacterized protein
comp192300_c0_seq2	tr|B0S6J4|B0S6J4_DANRE	92.52	147	11	0	1449	1889	1	147	9e-82	270	147	100	Danio rerio	zgc:101564	Uncharacterized protein
comp189074_c0_seq5	tr|B0S6K0|B0S6K0_DANRE	85.37	670	77	5	135	2084	1	669	0	1101	669	82.49	Danio rerio	si:ch211-235e18.3	Uncharacterized protein
comp186569_c0_seq32	tr|B0S6K2|B0S6K2_DANRE	82.15	661	110	5	110	2080	1	657	0	1085	657	99.55	Danio rerio	plk3	Polo-like kinase 3 (Drosophila)
comp192609_c0_seq15	tr|B0S6K3|B0S6K3_DANRE	75.33	227	56	0	922	1602	1	227	1e-112	341	227	100	Danio rerio	cacybp	Calcyclin binding protein
comp179965_c0_seq52	tr|B0S6L8|B0S6L8_DANRE	79.37	189	36	2	1390	1953	7	193	1e-85	279	187	96.89	Danio rerio	tmem9	Uncharacterized protein
comp180225_c1_seq8	tr|B0S6M0|B0S6M0_DANRE	83.19	339	57	0	3	1019	68	406	0	609	339	80.52	Danio rerio	suv39h1b	Uncharacterized protein
comp183941_c1_seq11	tr|B0S6R2|B0S6R2_DANRE	83.96	212	34	0	628	1263	1	212	9e-118	362	212	99.53	Danio rerio	dusp19a	Uncharacterized protein
comp172719_c0_seq56	tr|B0S6R6|B0S6R6_DANRE	33.51	382	199	4	3	1136	51	381	1e-60	206	331	86.88	Danio rerio	ftr22	Uncharacterized protein
comp172719_c0_seq40	tr|B0S6R9|B0S6R9_DANRE	35.64	362	179	5	3	1085	51	359	1e-57	204	309	85.83	Danio rerio	ftr26	Uncharacterized protein
comp194543_c1_seq146	tr|B0S6T2|B0S6T2_DANRE	71	738	180	3	330	2528	1	709	0	1018	709	98.61	Danio rerio	slc15a2	Uncharacterized protein
comp166782_c1_seq11	tr|B0S6V6|B0S6V6_DANRE	94.43	449	23	1	487	1827	1	449	0	827	449	100	Danio rerio	pik3r1	Uncharacterized protein
comp179367_c1_seq35	tr|B0S6V7|B0S6V7_DANRE	60.3	728	281	4	878	3052	1	723	0	864	723	99.45	Danio rerio	pik3r1	Uncharacterized protein
comp188738_c1_seq73	tr|B0S6X0|B0S6X0_DANRE	82.35	68	12	0	202	405	10	77	2e-29	113	68	87.18	Danio rerio	oxct1a	Uncharacterized protein (Fragment)
comp122677_c0_seq1	tr|B0S6X1|B0S6X1_DANRE	85.34	382	51	2	1	1146	22	398	0	651	377	94.72	Danio rerio	htr1aa	Uncharacterized protein
comp176894_c0_seq9	tr|B0S6Y2|B0S6Y2_DANRE	58.26	484	132	10	98	1354	1	479	3e-168	494	479	97.36	Danio rerio	zc3hc1	Uncharacterized protein
comp160310_c0_seq10	tr|B0S6Y8|B0S6Y8_DANRE	91.29	379	31	1	282	1412	1	379	0	689	379	100	Danio rerio	tmeff2a	Uncharacterized protein
comp195120_c0_seq3	tr|B0S6Z7|B0S6Z7_DANRE	42.6	385	190	11	1233	2336	1	371	1e-79	268	371	85.29	Danio rerio	si:dkey-18p12.4	Uncharacterized protein
comp183900_c1_seq5	tr|B0S730|B0S730_DANRE	92.28	298	23	0	189	1082	1	298	0	545	298	100	Danio rerio	slc25a6	Solute carrier family 25 (Mitochondrial carrier adenine nucleotide translocator), member 6
comp178983_c0_seq4	tr|B0S739|B0S739_DANRE	76.97	317	73	0	179	1129	1	317	0	530	317	100	Danio rerio	si:dkey-4e7.3	Uncharacterized protein
comp180675_c1_seq2	tr|B0S745|B0S745_DANRE	68.47	222	68	1	157	816	1	222	2e-113	333	222	100	Danio rerio	fkbp7	Uncharacterized protein
comp189175_c0_seq100	tr|B0S754|B0S754_DANRE	95.13	1930	92	2	215	6004	1	1928	0	3591	1928	90.35	Danio rerio	snrnp200	Uncharacterized protein
comp194923_c0_seq263	tr|B0S789|B0S789_DANRE	66.43	691	227	2	367	2430	1	689	0	971	689	95.03	Danio rerio	stat1b	Signal transducer and activator of transcription
comp176146_c1_seq16	tr|B0S790|B0S790_DANRE	87.63	598	72	2	81	1874	1	596	0	1085	596	81.53	Danio rerio	stat4	Signal transducer and activator of transcription
comp152792_c0_seq6	tr|B0S7A1|B0S7A1_DANRE	94.79	96	5	0	60	347	1	96	9e-60	189	96	92.31	Danio rerio	si:dkey-70p6.1	Uncharacterized protein
comp177923_c0_seq10	tr|B0S7B6|B0S7B6_DANRE	82.99	882	144	3	832	3459	1	882	0	1327	882	100	Danio rerio	slitrk3b	Uncharacterized protein
comp190519_c0_seq68	tr|B0S7C3|B0S7C3_DANRE	89.7	631	60	1	84	1961	1	631	0	1135	631	87.76	Danio rerio	ubtfl	Uncharacterized protein
comp128638_c0_seq1	tr|B0S7C8|B0S7C8_DANRE	80.98	347	55	5	227	1264	2	338	0	545	337	99.12	Danio rerio	pax1b	Uncharacterized protein
comp137772_c0_seq3	tr|B0S7D2|B0S7D2_DANRE	78.99	119	22	1	368	724	1	116	2e-29	113	116	85.93	Danio rerio	drd4b	Uncharacterized protein
comp189291_c0_seq164	tr|B0S7D4|B0S7D4_DANRE	62.08	327	31	2	630	1610	19	252	8e-126	380	234	92.86	Danio rerio	sirt3	Uncharacterized protein
comp176339_c0_seq22	tr|B0S7D9|B0S7D9_DANRE	61.78	157	59	1	113	580	8	164	1e-59	198	157	88.2	Danio rerio	si:dkey-3d4.3	Uncharacterized protein
comp191440_c0_seq7	tr|B0S7H9|B0S7H9_DANRE	74.81	135	34	0	405	809	1	135	5e-64	212	135	100	Danio rerio	mrpl41	39S ribosomal protein L41, mitochondrial
comp177959_c0_seq14	tr|B0S7J2|B0S7J2_DANRE	65	180	59	2	509	1036	11	190	2e-65	216	180	92.31	Danio rerio	zgc:193538	Uncharacterized protein
comp185325_c0_seq82	tr|B0S7K7|B0S7K7_DANRE	78.7	446	88	3	116	1435	1	445	0	694	445	100	Danio rerio	scpep1	Uncharacterized protein
comp183496_c1_seq61	tr|B0S7K9|B0S7K9_DANRE	97.97	492	8	1	93	1568	1	490	0	962	490	100	Danio rerio	gps1	Uncharacterized protein
comp192084_c0_seq3	tr|B0S7M2|B0S7M2_DANRE	87.57	169	20	1	283	789	1	168	3e-94	304	168	99.41	Danio rerio	thap4	Si:ch211-105d4.5
comp182875_c0_seq16	tr|B0S7W3|B0S7W3_DANRE	88.54	253	29	0	56	814	1	253	8e-145	427	253	100	Danio rerio	aldh9a1a.1	Uncharacterized protein
comp193123_c1_seq3	tr|B0S7W6|B0S7W6_DANRE	72.97	222	60	0	73	738	1	222	6e-115	346	222	99.55	Danio rerio	spryd4	Uncharacterized protein
comp178928_c0_seq6	tr|B0S7X3|B0S7X3_DANRE	99.39	164	1	0	361	852	20	183	1e-87	274	164	89.13	Danio rerio	tmco1	Uncharacterized protein
comp191670_c0_seq27	tr|B0S8I3|B0S8I3_DANRE	93.69	1110	69	1	34	3363	1	1109	0	1961	1109	96.43	Danio rerio	xpo4	Exportin-4
comp187547_c0_seq7	tr|B0S8J8|B0S8J8_DANRE	73.21	448	102	1	187	1476	18	465	0	608	448	96.34	Danio rerio	arhgap15	Uncharacterized protein
comp173953_c0_seq43	tr|B0S8J9|B0S8J9_DANRE	55.76	330	62	4	428	1417	1	246	3e-99	309	246	100	Danio rerio	mitd1	Uncharacterized protein
comp156337_c0_seq4	tr|B0S8K3|B0S8K3_DANRE	52.79	555	235	3	181	1767	1	554	7e-159	481	554	98.23	Danio rerio	lrrc15	Uncharacterized protein
comp183542_c0_seq30	tr|B0S8L0|B0S8L0_DANRE	73.09	249	60	1	59	805	1	242	2e-121	362	242	99.59	Danio rerio	nfu1	Uncharacterized protein
comp157025_c0_seq4	tr|B0UXI2|B0UXI2_DANRE	83.56	365	55	3	279	1361	1	364	1e-151	452	364	98.64	Danio rerio	foxd2	Uncharacterized protein
comp183142_c0_seq34	tr|B0UXL9|B0UXL9_DANRE	68.97	435	86	5	2	1174	36	465	3e-158	463	430	92.47	Danio rerio	agfg1b	Uncharacterized protein
comp185406_c0_seq3	tr|B0UXM1|B0UXM1_DANRE	69.66	178	54	0	6	539	4	181	2e-87	273	178	89.9	Danio rerio	fbxo36b	Uncharacterized protein
comp192725_c0_seq39	tr|B0UXN4|B0UXN4_DANRE	90.07	544	54	0	198	1829	1	544	0	986	544	99.27	Danio rerio	fnbp1l	Uncharacterized protein
comp186327_c0_seq42	tr|B0UXQ2|B0UXQ2_DANRE	75	472	112	3	549	1964	1	466	0	696	466	99.79	Danio rerio	slc2a6	Uncharacterized protein (Fragment)
comp187475_c0_seq1	tr|B0UXR2|B0UXR2_DANRE	85.88	347	42	3	1085	2122	15	355	0	572	341	96.06	Danio rerio	acot7	Uncharacterized protein
comp190046_c0_seq8	tr|B0UXR9|B0UXR9_DANRE	91.29	643	55	1	2190	4115	1	643	0	1146	643	100	Danio rerio	mcm5	Uncharacterized protein
comp172042_c0_seq9	tr|B0UXS0|B0UXS0_DANRE	65.67	300	75	1	85	984	1	272	2e-141	410	272	100	Danio rerio	hmox1a	Uncharacterized protein
comp184326_c1_seq18	tr|B0UXS4|B0UXS4_DANRE	49.85	341	130	8	225	1238	29	331	8e-70	237	303	90.72	Danio rerio	si:dkeyp-69e1.8	Uncharacterized protein
comp185584_c0_seq12	tr|B0UXV6|B0UXV6_DANRE	85.8	176	20	1	294	821	1	171	2e-90	273	171	100	Danio rerio	fam211ba	Uncharacterized protein
comp188773_c0_seq40	tr|B0UXV7|B0UXV7_DANRE	71.75	531	144	3	253	1842	1	526	0	672	526	100	Danio rerio	dnajc1	Uncharacterized protein
comp187149_c0_seq85	tr|B0UXW1|B0UXW1_DANRE	81.95	277	49	1	399	1229	1	276	9e-161	463	276	100	Danio rerio	nebl	Uncharacterized protein
comp193189_c0_seq113	tr|B0UY40|B0UY40_DANRE	92.74	647	36	3	497	2437	59	694	0	1232	636	91.64	Danio rerio	rfwd2	Novel protein similar to vertebrate ring finger and WD repeat domain 2 (RFWD2, zgc:163067)
comp128981_c0_seq1	tr|B0UY56|B0UY56_DANRE	80.31	259	51	0	25	801	2	260	2e-157	450	259	95.57	Danio rerio	tnfaip6	Uncharacterized protein
comp194175_c0_seq68	tr|B0UY57|B0UY57_DANRE	50.96	2041	847	49	7	5961	450	2392	0	1522	1943	81.23	Danio rerio	rif1	Uncharacterized protein
comp150480_c0_seq5	tr|B0UY92|B0UY92_DANRE	74.01	504	121	2	163	1644	1	504	0	653	504	100	Danio rerio	slc2a2	Uncharacterized protein
comp192160_c0_seq1	tr|B0UYA0|B0UYA0_DANRE	75.49	865	208	3	178	2766	1	863	0	1393	863	89.9	Danio rerio	sh3bp4	SH3 domain-binding protein 4-A
comp178439_c0_seq3	tr|B0UYB4|B0UYB4_DANRE	78.96	518	103	3	128	1678	1	513	0	849	513	100	Danio rerio	si:dkey-91i10.3	Uncharacterized protein
comp192397_c0_seq22	tr|B0UYB6|B0UYB6_DANRE	66.33	294	52	1	398	1138	1	294	4e-138	408	294	98.99	Danio rerio	mmadhc	Uncharacterized protein
comp176693_c0_seq12	tr|B0UYD9|B0UYD9_DANRE	67.11	301	89	3	306	1184	1	299	1e-131	397	299	94.32	Danio rerio	ogg1	Uncharacterized protein
comp170783_c0_seq41	tr|B0UYE7|B0UYE7_DANRE	58.52	458	164	8	225	1553	2	448	5e-178	527	447	86.96	Danio rerio	ptpn18	Uncharacterized protein
comp193983_c0_seq15	tr|B0UYE9|B0UYE9_DANRE	79.34	881	164	4	252	2882	1	867	0	1169	867	100	Danio rerio	gripap1	Uncharacterized protein
comp195361_c1_seq5	tr|B0UYG3|B0UYG3_DANRE	96.04	429	17	0	861	2147	96	524	0	805	429	81.87	Danio rerio	cdk16	Uncharacterized protein
comp193033_c1_seq99	tr|B0UYH7|B0UYH7_DANRE	77.93	589	127	2	122	1879	1	589	0	865	589	99.49	Danio rerio	glmna	Uncharacterized protein
comp185618_c0_seq21	tr|B0UYI0|B0UYI0_DANRE	65.92	584	150	7	112	1836	1	544	0	744	544	99.09	Danio rerio	cdc7	Uncharacterized protein
comp188349_c1_seq6	tr|B0UYI3|B0UYI3_DANRE	67.52	431	137	2	199	1485	1	430	0	627	430	100	Danio rerio	mrpl37	Uncharacterized protein
comp180941_c0_seq9	tr|B0UYI9|B0UYI9_DANRE	61.8	445	160	2	422	1747	3	440	0	576	438	98.87	Danio rerio	zgc:194839	Uncharacterized protein
comp174743_c0_seq5	tr|B0UYK0|B0UYK0_DANRE	62.55	267	80	7	90	851	1	260	4e-74	233	260	99.62	Danio rerio	arhgap12a	Uncharacterized protein
comp176210_c1_seq31	tr|B0UYL0|B0UYL0_DANRE	72.07	333	93	0	83	1081	1	333	0	526	333	97.94	Danio rerio	ndufa10	Uncharacterized protein
comp183458_c0_seq9	tr|B0UYL2|B0UYL2_DANRE	47.14	367	190	2	405	1499	11	375	2e-97	308	365	80.04	Danio rerio	si:ch211-219a4.6	Uncharacterized protein
comp194460_c0_seq26	tr|B0UYL3|B0UYL3_DANRE	53.69	1490	657	14	53	4450	329	1809	0	1494	1481	81.82	Danio rerio	si:ch211-219a4.3	Uncharacterized protein
comp156201_c0_seq2	tr|B0UYM1|B0UYM1_DANRE	71.43	476	136	0	147	1574	1	476	0	597	476	99.79	Danio rerio	irg1	Uncharacterized protein
comp183615_c0_seq6	tr|B0UYM5|B0UYM5_DANRE	54.51	288	108	6	138	986	1	270	4e-84	277	270	100	Danio rerio	lmo7a	Uncharacterized protein (Fragment)
comp186361_c1_seq6	tr|B0UYN1|B0UYN1_DANRE	91.09	101	9	0	74	376	1	101	1e-49	159	101	100	Danio rerio	txndc9	Uncharacterized protein
comp181744_c0_seq6	tr|B0UYN4|B0UYN4_DANRE	87	223	29	0	1020	1688	1	223	5e-133	400	223	99.55	Danio rerio	zgc:162944	Uncharacterized protein
comp187330_c0_seq30	tr|B0UYS4|B0UYS4_DANRE	89.62	318	33	0	105	1058	1	318	0	604	318	100	Danio rerio	dera	Uncharacterized protein
comp192280_c1_seq4	tr|B0UYS8|B0UYS8_DANRE	63.25	234	84	1	122	823	1	232	2e-86	266	232	99.15	Danio rerio	spc25	Uncharacterized protein
comp184053_c0_seq10	tr|B0UYT6|B0UYT6_DANRE	63.29	414	148	2	125	1366	14	423	6e-162	478	410	96.93	Danio rerio	got1l1	Uncharacterized protein
comp184053_c0_seq22	tr|B0UYT7|B0UYT7_DANRE	55.56	216	94	1	125	772	14	227	1e-65	225	214	88.8	Danio rerio	got1l1	Uncharacterized protein
comp195167_c1_seq27	tr|B0V0U5|B0V0U5_DANRE	59.65	1554	561	13	64	4704	1	1495	0	1664	1495	100	Danio rerio	urb2	Uncharacterized protein
comp180393_c0_seq58	tr|B0V0W5|B0V0W5_DANRE	72.39	507	139	1	289	1809	7	512	0	746	506	98.83	Danio rerio	prmt3	Uncharacterized protein
comp175689_c0_seq4	tr|B0V0W7|B0V0W7_DANRE	65.59	186	53	5	479	1027	1	178	7e-40	149	178	100	Danio rerio	mplkip	Uncharacterized protein
comp186889_c0_seq59	tr|B0V0X1|B0V0X1_DANRE	88.91	559	57	2	167	1840	1	555	0	1001	555	100	Danio rerio	pccb	Uncharacterized protein
comp184454_c1_seq14	tr|B0V0Y4|B0V0Y4_DANRE	68.9	254	67	5	446	1201	1	244	3e-88	281	244	100	Danio rerio	palm1b	Uncharacterized protein
comp187157_c0_seq34	tr|B0V199|B0V199_DANRE	90.68	236	22	0	342	1049	9	244	1e-154	446	236	96.72	Danio rerio	ptplb	Uncharacterized protein
comp182278_c0_seq21	tr|B0V1A9|B0V1A9_DANRE	54.34	530	235	4	260	1831	1	529	7e-175	514	529	95.49	Danio rerio	fancc	Uncharacterized protein
comp189035_c2_seq7	tr|B0V1B5|B0V1B5_DANRE	78.18	220	47	1	19	675	30	249	8e-118	351	220	86.96	Danio rerio	zgc:86609	Partial optokinetic response b-like protein b
comp177158_c0_seq27	tr|B0V1D1|B0V1D1_DANRE	73.62	163	41	1	350	838	1	161	3e-65	219	161	100	Danio rerio	hint2	Uncharacterized protein
comp191030_c0_seq5	tr|B0V1G3|B0V1G3_DANRE	75.78	128	29	2	631	1008	6	133	8e-38	143	128	96.24	Danio rerio	tsc22d1	Uncharacterized protein
comp180482_c2_seq188	tr|B0V1H1|B0V1H1_DANRE	82.85	787	124	6	295	2652	2	778	0	1303	777	99.87	Danio rerio	kirrelb	Uncharacterized protein
comp194331_c0_seq45	tr|B0V1H8|B0V1H8_DANRE	61.87	417	153	2	488	1723	11	426	6e-165	506	416	96.74	Danio rerio	nr1i2	Uncharacterized protein
comp145980_c0_seq3	tr|B0V1I3|B0V1I3_DANRE	82.29	384	68	0	141	1292	1	384	0	687	384	100	Danio rerio	upb1	Uncharacterized protein
comp179423_c0_seq19	tr|B0V1I8|B0V1I8_DANRE	93.26	193	13	0	125	703	1	193	7e-129	379	193	80.08	Danio rerio	hnrnpa3	Uncharacterized protein
comp51319_c0_seq1	tr|B0V1I9|B0V1I9_DANRE	87.71	293	36	0	102	980	21	313	0	517	293	81.39	Danio rerio	ghsra	Uncharacterized protein
comp182843_c0_seq123	tr|B0V1J1|B0V1J1_DANRE	79.28	1028	200	5	369	3443	5	1022	0	1694	1018	99.61	Danio rerio	pld1a	Uncharacterized protein
comp157978_c0_seq9	tr|B0V1J5|B0V1J5_DANRE	72.81	423	111	2	300	1556	69	491	0	645	423	84.1	Danio rerio	chek2	Uncharacterized protein
comp180321_c0_seq12	tr|B0V1J6|B0V1J6_DANRE	51.5	233	91	5	60	734	1	219	7e-72	226	219	82.02	Danio rerio	si:ch211-207k7.4	Uncharacterized protein
comp179514_c0_seq4	tr|B0V1J9|B0V1J9_DANRE	73.25	228	61	0	56	739	1	228	7e-112	335	228	100	Danio rerio	zgc:66350	Uncharacterized protein
comp178754_c0_seq15	tr|B0V1K1|B0V1K1_DANRE	76.1	318	73	2	85	1038	1	315	3e-145	424	315	100	Danio rerio	aimp1	Uncharacterized protein
comp144479_c0_seq4	tr|B0V1K7|B0V1K7_DANRE	67.47	332	102	1	155	1132	38	369	4e-140	417	332	89.97	Danio rerio	ccr9a	Uncharacterized protein
comp186782_c0_seq122	tr|B0V1Q6|B0V1Q6_DANRE	83.57	286	34	4	478	1332	10	283	5e-133	402	274	96.82	Danio rerio	jund	Uncharacterized protein
comp182565_c0_seq11	tr|B0V1R0|B0V1R0_DANRE	49.43	261	105	7	428	1186	2	243	8e-49	176	242	99.59	Danio rerio	zgc:113363	Uncharacterized protein
comp192513_c0_seq22	tr|B0V217|B0V217_DANRE	89.39	330	33	2	98	1084	1	329	2e-174	503	329	83.5	Danio rerio	abi2a	Uncharacterized protein
comp188503_c1_seq17	tr|B0V226|B0V226_DANRE	88.39	267	29	1	872	1666	1	267	3e-169	491	267	100	Danio rerio	dcun1d2a	DCN1-like protein
comp186090_c0_seq96	tr|B0V229|B0V229_DANRE	94.76	229	12	0	1091	1777	1	229	7e-131	390	229	100	Danio rerio	tfdp1a	Uncharacterized protein
comp195322_c2_seq5	tr|B0V2S3|B0V2S3_DANRE	86.55	342	37	4	941	1945	1	340	7e-178	530	340	99.71	Danio rerio	adora1	Uncharacterized protein
comp182557_c1_seq25	tr|B0V2S4|B0V2S4_DANRE	51.82	220	84	4	54	707	1	200	2e-62	211	200	100	Danio rerio	fxn	Uncharacterized protein
comp194350_c0_seq10	tr|B0V2U3|B0V2U3_DANRE	73.59	693	161	8	2	2044	142	824	0	882	683	82.89	Danio rerio	kcnb2	Uncharacterized protein
comp195293_c0_seq9	tr|B0V2Z3|B0V2Z3_DANRE	48.34	1359	584	33	418	4329	29	1324	0	994	1296	92.31	Danio rerio	prdm2a	Uncharacterized protein
comp187652_c3_seq61	tr|B0V343|B0V343_DANRE	65.09	424	90	3	1240	2508	11	377	1e-176	524	367	90.84	Danio rerio	osgepl1	Probable tRNA N6-adenosine threonylcarbamoyltransferase, mitochondrial
comp192624_c0_seq17	tr|B0V344|B0V344_DANRE	80	570	106	3	279	1988	1	562	0	904	562	100	Danio rerio	slc40a1	Ferroportin 1
comp150266_c0_seq2	tr|B0V352|B0V352_DANRE	84.36	390	57	1	224	1393	15	400	0	709	386	96.5	Danio rerio	p2rx2	P2X purinoceptor
comp173888_c0_seq7	tr|B0V357|B0V357_DANRE	80.23	177	33	2	538	1068	1	175	1e-79	249	175	86.21	Danio rerio	tox	Uncharacterized protein
comp194188_c0_seq13	tr|B0V3D1|B0V3D1_DANRE	59.33	150	52	3	514	960	11	152	6e-48	166	142	93.42	Danio rerio	her4.2	Uncharacterized protein
comp194188_c0_seq20	tr|B0V3D3|B0V3D3_DANRE	49.31	144	62	3	82	501	16	152	1e-32	125	137	90.13	Danio rerio	her4.4	Uncharacterized protein
comp194188_c0_seq17	tr|B0V3D4|B0V3D4_DANRE	58.16	141	51	2	120	539	19	152	4e-47	160	134	88.16	Danio rerio	her4.2	Uncharacterized protein
comp177506_c0_seq22	tr|B0V3G4|B0V3G4_DANRE	73.33	75	20	0	64	288	14	88	1e-36	125	75	85.23	Danio rerio	agps	Uncharacterized protein
comp194539_c0_seq55	tr|B0V3R3|B0V3R3_DANRE	75.56	667	147	7	389	2362	16	675	0	905	660	89.67	Danio rerio	grip2a	Uncharacterized protein
comp105019_c0_seq4	tr|B0V3V7|B0V3V7_DANRE	88.36	292	34	0	62	937	71	362	0	548	292	80.66	Danio rerio	gnav1	Guanine nucleotide binding protein alpha subunit v1 subtype
comp184019_c1_seq1	tr|B0VEQ2|B0VEQ2_DANRE	95.18	249	12	0	124	870	1	249	7e-175	493	249	100	Danio rerio	tspan7b	Uncharacterized protein
comp118910_c0_seq2	tr|B1AAR9|B1AAR9_DANRE	66.67	90	29	1	17	283	18	107	2e-33	118	90	84.11	Danio rerio	insl5a	Insl5 protein
comp187173_c0_seq2	tr|B1H1G8|B1H1G8_DANRE	92.81	292	21	0	2	877	3	294	0	549	292	81.56	Danio rerio	spsb3a	LOC559863 protein
comp187416_c1_seq42	tr|B1H1H9|B1H1H9_DANRE	75.51	584	118	5	851	2593	1	562	0	914	562	89.63	Danio rerio	pus7	Pus7 protein
comp189283_c0_seq4	tr|B1H1M3|B1H1M3_DANRE	60.25	322	59	3	645	1610	31	283	7e-116	366	253	89.4	Danio rerio	prosc	Prosc protein
comp188486_c0_seq73	tr|B1N745|B1N745_DANRE	31.68	161	105	4	1696	2166	4	163	2e-13	73.6	160	85.11	Danio rerio	IL-15RA	Interleukin 15 receptor alpha isoform 10
comp143783_c0_seq1	tr|B1WB51|B1WB51_DANRE	96.69	121	4	0	63	425	1	121	4e-61	194	121	100	Danio rerio	hypk	Uncharacterized protein
comp192341_c1_seq5	tr|B1WB79|B1WB79_DANRE	64.38	963	306	19	299	3142	27	967	0	1195	941	97.31	Danio rerio	stox1	Uncharacterized protein
comp183144_c0_seq14	tr|B2BJ86|B2BJ86_DANRE	28.06	638	357	23	609	2462	16	571	9e-45	175	556	97.37	Danio rerio	il4r.1	IL-4RA-like protein 1 membrane anchored form
comp190924_c0_seq12	tr|B2CZC0|B2CZC0_DANRE	82.81	1018	152	2	7	3060	160	1154	0	1690	995	84.75	Danio rerio	atp2b3b	Plasma membrane calcium ATPase 3 isoform b
comp195411_c0_seq2	tr|B2GTW6|B2GTW6_DANRE	96.37	468	17	0	319	1722	1	468	0	946	468	100	Danio rerio	cs	Citrate synthase
comp185240_c0_seq42	tr|B2KL77|B2KL77_DANRE	81.76	510	59	2	165	1694	1	476	0	755	476	100	Danio rerio	smarcd3b	Smarcd3b
comp183447_c0_seq2	tr|B3DFJ6|B3DFJ6_DANRE	81.69	426	78	0	153	1430	1	426	0	731	426	100	Danio rerio	chst12a	Chondroitin 4-sulfotransferase-2
comp189260_c0_seq3	tr|B3DFK4|B3DFK4_DANRE	64.71	51	17	1	451	600	2	52	5e-13	67.8	51	98.08	Danio rerio	LOC557217	6.8 kDa mitochondrial proteolipid-like
comp185296_c0_seq12	tr|B3DFM9|B3DFM9_DANRE	74.6	496	100	6	365	1816	1	482	0	732	482	85.61	Danio rerio	snx18b	Sorting nexin
comp171050_c0_seq5	tr|B3DFQ6|B3DFQ6_DANRE	84.02	363	58	0	526	1614	1	363	0	578	363	100	Danio rerio	neurod2	Neurogenic differentiation factor
comp287642_c0_seq1	tr|B3DFS8|B3DFS8_DANRE	41.18	85	48	1	7	255	14	98	8e-16	71.2	85	83.33	Danio rerio	LOC570390	Hypothetical LOC570390
comp185781_c0_seq55	tr|B3DFT2|B3DFT2_DANRE	78.95	646	78	2	340	2277	1	588	0	1033	588	100	Danio rerio	bbs1	Bardet-Biedl syndrome 1
comp202092_c0_seq1	tr|B3DFT3|B3DFT3_DANRE	75.59	299	55	8	19	870	50	345	1e-149	433	296	85.8	Danio rerio	zgc:171531	Uncharacterized protein
comp107517_c0_seq1	tr|B3DFU2|B3DFU2_DANRE	63.24	136	47	3	43	441	1	136	2e-50	168	136	100	Danio rerio	nmbb	Similar to neuromedin B
comp182862_c1_seq1	tr|B3DFU6|B3DFU6_DANRE	56.57	525	211	6	321	1868	5	521	0	586	517	99.23	Danio rerio	tysnd1	Trypsin domain containing 1
comp189602_c0_seq77	tr|B3DFU8|B3DFU8_DANRE	83.75	480	69	1	118	1557	1	471	0	828	471	100	Danio rerio	LOC563448	Similar to ATP-dependent RNA helicase DDX19B (DEAD box protein 19B) (DEAD box RNA helicase DEAD5)
comp184593_c3_seq13	tr|B3DFV4|B3DFV4_DANRE	73.27	217	55	1	1	642	25	241	5e-98	301	217	88.21	Danio rerio	cyb561	Similar to cytochrome b561
comp184104_c0_seq8	tr|B3DFV6|B3DFV6_DANRE	48.28	145	68	4	83	508	1	141	4e-37	130	141	100	Danio rerio	LOC569781	Hypothetical LOC569781
comp185692_c0_seq15	tr|B3DFV8|B3DFV8_DANRE	74.45	544	137	2	973	2601	9	551	0	813	543	98.19	Danio rerio	coch	Coagulation factor C homolog, cochlin (Limulus polyphemus)
comp195659_c2_seq3	tr|B3DFX5|B3DFX5_DANRE	93.7	778	45	3	72	2396	1	777	0	1473	777	100	Danio rerio	braf	Uncharacterized protein
comp181565_c1_seq92	tr|B3DG77|B3DG77_DANRE	85.23	386	55	1	17	1168	37	422	0	692	386	91.47	Danio rerio	rxrbb	Retinoic acid receptor RXR-beta-B
comp151895_c0_seq3	tr|B3DGA3|B3DGA3_DANRE	69.91	329	99	0	941	1927	1	329	3e-162	476	329	100	Danio rerio	mos	Mos protein
comp180035_c1_seq16	tr|B3DGK8|B3DGK8_DANRE	77.65	358	80	0	2417	3490	1	358	0	580	358	99.72	Danio rerio	fut9a	Similar to alpha3-fucosyltransferase
comp238214_c0_seq1	tr|B3DGM2|B3DGM2_DANRE	87.5	152	19	0	61	516	2	153	5e-93	276	152	99.35	Danio rerio	calml4a	Uncharacterized protein
comp189332_c1_seq26	tr|B3DGQ7|B3DGQ7_DANRE	96.26	428	12	2	812	2083	1	428	0	769	428	100	Danio rerio	nr2f2	Nr2f2 protein
comp178165_c0_seq4	tr|B3DGU1|B3DGU1_DANRE	74.66	671	154	9	168	2162	1	661	0	943	661	100	Danio rerio	fignl1	Uncharacterized protein
comp184357_c2_seq24	tr|B3DGV1|B3DGV1_DANRE	65.58	703	196	6	249	2348	1	660	0	864	660	87.07	Danio rerio	stat6	Signal transducer and activator of transcription
comp184404_c0_seq625	tr|B3DGY9|B3DGY9_DANRE	44.11	492	219	12	450	1901	3	446	5e-104	335	444	96.73	Danio rerio	acd	Uncharacterized protein
comp186152_c1_seq37	tr|B3DH85|B3DH85_DANRE	75.17	725	164	4	306	2465	1	714	0	1137	714	85.3	Danio rerio	ncam1a	NCAM
comp184520_c0_seq1	tr|B3DH98|B3DH98_DANRE	82.31	294	52	0	676	1557	1	294	4e-165	502	294	96.08	Danio rerio	cdk5r1a	Similar to Cyclin-dependent kinase 5 activator 1 (CDK5 activator 1) (Cyclin-dependent kinase 5 regulatory subunit 1) (Tau protein kinase II 23 kDa subunit) (TPKII regulatory subunit) (P23) (P25) (P35)
comp170678_c0_seq1	tr|B3DHE4|B3DHE4_DANRE	69.08	152	47	0	200	655	1	152	1e-70	222	152	96.2	Danio rerio	vhll	Uncharacterized protein
comp176532_c1_seq5	tr|B3DHE6|B3DHE6_DANRE	59.66	414	150	3	109	1350	1	397	1e-177	518	397	100	Danio rerio	nudt19	LOC794545 protein
comp189870_c0_seq15	tr|B3DHG0|B3DHG0_DANRE	73.52	287	75	1	28	888	3	288	2e-147	437	286	98.62	Danio rerio	trub1	Uncharacterized protein
comp184128_c1_seq6	tr|B3DHK5|B3DHK5_DANRE	76.69	133	31	0	174	572	3	135	4e-70	226	133	98.52	Danio rerio	rbp7b	Similar to retinol binding protein 7, cellular
comp180482_c2_seq61	tr|B3DHL7|B3DHL7_DANRE	83.1	799	124	6	295	2688	2	790	0	1326	789	99.87	Danio rerio	kirrelb	Si:ch211-195h23.2 protein
comp174103_c0_seq1	tr|B3DHM6|B3DHM6_DANRE	84.34	396	56	2	573	1760	1	390	0	667	390	100	Danio rerio	adrb1	Adrenergic, beta-1-, receptor
comp186473_c0_seq3	tr|B3DHP5|B3DHP5_DANRE	93.83	227	14	0	2413	3093	1	227	1e-120	382	227	99.56	Danio rerio	hoxb6a	Homeo box B6a
comp180353_c1_seq11	tr|B3DHR0|B3DHR0_DANRE	88.67	256	29	0	245	1012	1	256	9e-171	483	256	85.62	Danio rerio	LOC572372	Gap junction protein
comp169688_c0_seq5	tr|B3DHR3|B3DHR3_DANRE	75	148	37	0	176	619	1	148	6e-77	239	148	97.37	Danio rerio	LOC794087	Hypothetical LOC794087
comp24423_c0_seq1	tr|B3DHR9|B3DHR9_DANRE	86	150	21	0	98	547	28	177	1e-95	282	150	83.33	Danio rerio	fgf7	Fibroblast growth factor
comp172996_c0_seq2	tr|B3DHS2|B3DHS2_DANRE	82.79	215	37	0	80	724	10	224	1e-129	385	215	95.98	Danio rerio	hoxb6b	Homeo box B6b
comp181445_c0_seq63	tr|B3DHT0|B3DHT0_DANRE	78.45	116	24	1	748	1095	1	115	4e-59	193	115	100	Danio rerio	LOC556795	Hypothetical LOC556795
comp171609_c0_seq1	tr|B3DHW4|B3DHW4_DANRE	70.36	388	112	1	3	1157	10	397	0	579	388	97.49	Danio rerio	p2rx1	P2X purinoceptor
comp127272_c0_seq4	tr|B3DHZ8|B3DHZ8_DANRE	91.98	212	16	1	3	638	23	233	1e-145	412	211	85.43	Danio rerio	fgf11a	Fibroblast growth factor
comp165494_c0_seq2	tr|B3DI10|B3DI10_DANRE	62.37	194	62	4	476	1042	31	218	3e-70	231	188	83.56	Danio rerio	iqck	Similar to IQ motif containing K
comp173722_c0_seq3	tr|B3DI21|B3DI21_DANRE	78.32	309	64	2	1229	2152	1	307	1e-173	506	307	99.68	Danio rerio	zgc:194409	Uncharacterized protein
comp169089_c0_seq15	tr|B3DI78|B3DI78_DANRE	81.96	194	35	0	145	726	1	194	2e-102	304	194	95.57	Danio rerio	rfxank	Regulatory factor X-associated ankyrin-containing protein
comp174135_c0_seq6	tr|B3DIC7|B3DIC7_DANRE	74.89	438	107	2	96	1403	27	463	0	651	437	93.98	Danio rerio	si:ch211-51f10.1	Si:ch211-51f10.1
comp180941_c0_seq13	tr|B3DIE2|B3DIE2_DANRE	70.65	385	113	0	354	1508	41	425	0	585	385	89.95	Danio rerio	LOC100005569	Uncharacterized protein
comp165049_c0_seq5	tr|B3DIG3|B3DIG3_DANRE	77.37	274	51	4	560	1375	1	265	8e-138	406	265	92.98	Danio rerio	kctd16a	Potassium channel tetramerisation domain containing 16a
comp160665_c0_seq6	tr|B3DIL4|B3DIL4_DANRE	74.77	214	53	1	82	720	1	214	2e-116	339	214	100	Danio rerio	pctp	Similar to Phosphatidylcholine transfer protein (PC-TP) (StAR-related lipid transfer protein 2) (StARD2) (START domain-containing protein 2)
comp162069_c0_seq2	tr|B3DIM7|B3DIM7_DANRE	53.19	188	78	4	407	964	1	180	2e-54	183	180	91.37	Danio rerio	knstrn	Uncharacterized protein
comp153532_c0_seq1	tr|B3DIP4|B3DIP4_DANRE	56.52	161	70	0	750	1232	1	161	5e-64	213	161	98.17	Danio rerio	LOC792613	Hypothetical LOC792613
comp191351_c0_seq6	tr|B3DIQ7|B3DIQ7_DANRE	65.36	358	121	2	110	1183	1	355	3e-157	465	355	99.44	Danio rerio	mettl22	Uncharacterized protein
comp181689_c0_seq5	tr|B3DIQ9|B3DIQ9_DANRE	72.69	238	65	0	2	715	38	275	8e-122	380	238	86.55	Danio rerio	si:dkey-5i3.5	Si:dkey-5i3.5
comp175322_c1_seq5	tr|B3DIR8|B3DIR8_DANRE	61.99	271	95	2	323	1135	1	263	5e-111	337	263	87.96	Danio rerio	cx34.4	Gap junction protein
comp194757_c0_seq16	tr|B3DIV6|B3DIV6_DANRE	79.85	655	121	4	220	2160	1	652	0	919	652	100	Danio rerio	dlat	Dihydrolipoamide S-acetyltransferase (E2 component of pyruvate dehydrogenase complex)
comp191602_c0_seq94	tr|B3DIX5|B3DIX5_DANRE	61.47	911	212	16	1	2706	21	801	0	924	781	96.18	Danio rerio	lemd3	Lemd3 protein
comp178861_c0_seq66	tr|B3DIX8|B3DIX8_DANRE	53.02	281	81	2	180	1022	1	230	6e-90	276	230	100	Danio rerio	LOC564644	Similar to non-SMC element 2, MMS21 homolog
comp181154_c0_seq7	tr|B3DJ32|B3DJ32_DANRE	42.51	614	310	13	230	1966	1	606	6e-142	442	606	100	Danio rerio	sparcl1	Secreted acidic cysteine rich glycoprotein-like
comp179668_c0_seq35	tr|B3DJ34|B3DJ34_DANRE	94.03	402	23	1	1071	2273	1	402	0	660	402	99.5	Danio rerio	pip4k2aa	Similar to type II phosphatidylinositolphosphate kinase-alpha
comp164913_c0_seq4	tr|B3DJ46|B3DJ46_DANRE	63.93	427	134	3	2	1282	41	447	0	556	407	91.05	Danio rerio	dhh	Hedgehog protein
comp184899_c0_seq16	tr|B3DJ61|B3DJ61_DANRE	53.67	531	205	12	3418	4989	11	507	8e-133	430	497	97.64	Danio rerio	epor	Erythropoietin receptor
comp172887_c0_seq27	tr|B3DJF1|B3DJF1_DANRE	49.21	126	63	1	1425	1802	1	125	4e-33	129	125	99.21	Danio rerio	LOC561073	Hypothetical LOC561073
comp192692_c0_seq110	tr|B3DJF2|B3DJF2_DANRE	84.97	672	52	1	2019	4034	50	672	0	1168	623	92.43	Danio rerio	wdtc1	Uncharacterized protein
comp169160_c0_seq2	tr|B3DJJ2|B3DJJ2_DANRE	65.12	129	44	1	29	415	1	128	1e-43	153	128	100	Danio rerio	LOC567953	Similar to C-type natriuretic peptide 3
comp194225_c0_seq15	tr|B3DJJ8|B3DJJ8_DANRE	94.38	160	9	0	16	495	1	160	1e-112	326	160	100	Danio rerio	si:ch211-284b7.3	Si:ch211-284b7.3
comp194551_c1_seq35	tr|B3DJT3|B3DJT3_DANRE	62.99	481	170	4	32	1453	4	483	0	597	480	99.17	Danio rerio	atxn10	Ataxin 10
comp193934_c0_seq13	tr|B3DJU0|B3DJU0_DANRE	67.16	134	42	1	217	618	15	146	7e-58	192	132	89.19	Danio rerio	tshb	Thyroid stimulating hormone, beta subunit
comp166678_c0_seq25	tr|B3DJU2|B3DJU2_DANRE	87.01	177	21	1	137	667	2	176	3e-91	281	175	97.77	Danio rerio	march7	March7 protein
comp191260_c0_seq15	tr|B3DJU3|B3DJU3_DANRE	90.52	211	20	0	342	974	1	211	8e-131	392	211	100	Danio rerio	rit1	Si:ch211-93a2.3
comp190330_c1_seq13	tr|B3DJV1|B3DJV1_DANRE	82.98	382	64	1	420	1565	1	381	0	609	381	100	Danio rerio	b4galt5	UDP-Gal:betaGlcNAc beta 1,4-galactosyltransferase, polypeptide 5
comp194033_c1_seq88	tr|B3DJV4|B3DJV4_DANRE	82.24	366	54	3	1225	2289	18	383	5e-164	488	366	94.09	Danio rerio	ssbp3a	Single stranded DNA binding protein 3
comp156101_c0_seq12	tr|B3DJV8|B3DJV8_DANRE	75.41	122	30	0	189	554	1	122	4e-47	159	122	96.06	Danio rerio	apitd1	Similar to apoptosis-inducing, TAF9-like domain 1
comp188105_c0_seq118	tr|B3DJW5|B3DJW5_DANRE	76.83	518	69	3	332	1876	20	489	0	773	470	96.11	Danio rerio	th	Tyrosine hydroxylase
comp157583_c0_seq1	tr|B3DK14|B3DK14_DANRE	84.29	382	57	3	225	1370	1	379	0	656	379	99.74	Danio rerio	htr1b	Similar to 5-hydroxytryptamine receptor 1B (5-HT-1B) (Serotonin receptor 1B) (5-HT1B) (5-HT-1D-beta) (Serotonin 1D beta receptor) (S12)
comp180635_c0_seq4	tr|B3DK37|B3DK37_DANRE	76.71	614	143	0	116	1957	1	614	0	912	614	83.31	Danio rerio	lmf2a	Uncharacterized protein
comp177852_c2_seq87	tr|B3DK65|B3DK65_DANRE	72.51	171	47	0	602	1114	1	171	2e-62	206	171	97.71	Danio rerio	LOC797835	Uncharacterized protein
comp188313_c0_seq108	tr|B3DKF4|B3DKF4_DANRE	49.59	121	54	2	559	918	18	132	6e-31	119	115	81.56	Danio rerio	gra	Granulito
comp152027_c0_seq3	tr|B3DKH9|B3DKH9_DANRE	90.54	74	6	1	240	458	1	74	6e-42	142	74	93.67	Danio rerio	LOC561596	Similar to cysteine-rich protein 2
comp194294_c1_seq86	tr|B3DKI8|B3DKI8_DANRE	94.46	632	32	1	2614	4500	1	632	0	1230	632	100	Danio rerio	sly1	Suppressor of ypt1
comp180006_c1_seq1	tr|B3DKJ0|B3DKJ0_DANRE	95.83	528	22	0	45	1628	1	528	0	1017	528	96.53	Danio rerio	cct7	Chaperonin containing TCP1, subunit 7 (Eta)
comp181723_c0_seq1	tr|B3DKM3|B3DKM3_DANRE	80.49	205	40	0	144	758	2	206	2e-112	358	205	99.51	Danio rerio	tmed3	Transmembrane emp24 protein transport domain containing 3
comp173405_c1_seq6	tr|B3DKN8|B3DKN8_DANRE	84.77	499	69	2	830	2317	1	495	0	807	495	100	Danio rerio	chrm2a	Cholinergic receptor, muscarinic 2
comp194196_c0_seq1	tr|B3DKP3|B3DKP3_DANRE	78.65	1026	126	8	799	3870	112	1046	0	1623	935	89.39	Danio rerio	ogt.1	O-linked N-acetylglucosamine (GlcNAc) transferase (UDP-N-acetylglucosamine:polypeptide-N-acetylglucosaminyl transferase)
comp172907_c0_seq1	tr|B3DLJ8|B3DLJ8_DANRE	58.06	217	74	6	253	864	1	213	2e-72	237	213	100	Danio rerio	il34	Si:ch211-239j19.3 protein
comp182823_c0_seq9	tr|B5DDG0|B5DDG0_DANRE	88.46	78	9	0	152	385	1	78	7e-29	107	78	85.71	Danio rerio	selk	Selenoprotein K
comp80425_c0_seq1	tr|B5WZ51|B5WZ51_XIPMA	34.16	281	173	3	44	850	17	297	4e-41	150	281	86.73	Xiphophorus maculatus	ND1	NADH-ubiquinone oxidoreductase chain 1
comp136424_c0_seq2	tr|B6ZIV2|B6ZIV2_DANRE	42.75	138	61	3	156	569	1	120	3e-26	103	120	96	Danio rerio	kiss2	Kisspeptin
comp160396_c0_seq3	tr|B7TWP5|B7TWP5_DANRE	62.75	102	33	3	177	470	6	106	2e-33	123	101	95.28	Danio rerio	nms	Neuromedin s (Fragment)
comp186692_c1_seq16	tr|B7TWQ0|B7TWQ0_DANRE	81.98	111	20	0	358	690	22	132	4e-44	158	111	84.09	Danio rerio	nppcl	Natriuretic peptide C-like protein
comp190164_c0_seq10	tr|B7TWR3|B7TWR3_DANRE	51.2	125	54	4	650	1006	1	124	4e-25	108	124	100	Danio rerio	pmchl	Pro-melanin concentrating hormone-like protein
comp186486_c0_seq33	tr|B7ZCQ4|B7ZCQ4_DANRE	73.3	176	16	1	104	631	1	145	4e-81	256	145	94.16	Danio rerio	ppifa	Peptidyl-prolyl cis-trans isomerase
comp186486_c0_seq26	tr|B7ZCQ5|B7ZCQ5_DANRE	86.77	189	25	0	104	670	1	189	9e-119	351	189	100	Danio rerio	ppifa	Peptidyl-prolyl cis-trans isomerase
comp194102_c0_seq108	tr|B7ZD37|B7ZD37_DANRE	74.15	828	208	2	228	2711	11	832	0	1296	822	93.09	Danio rerio	pald1b	Uncharacterized protein
comp168251_c0_seq28	tr|B7ZD39|B7ZD39_DANRE	84.33	268	41	1	1867	2667	14	281	9e-156	465	268	92.1	Danio rerio	ppa1b	Uncharacterized protein
comp182669_c0_seq6	tr|B7ZD40|B7ZD40_DANRE	93.09	188	13	0	2	565	11	198	1e-121	367	188	94.95	Danio rerio	sar1ab	Uncharacterized protein
comp178155_c0_seq2	tr|B7ZD49|B7ZD49_DANRE	80.95	63	12	0	219	407	1	63	5e-28	110	63	80.77	Danio rerio	spock2	Uncharacterized protein
comp182646_c0_seq29	tr|B7ZD71|B7ZD71_DANRE	71.15	253	58	4	98	856	1	238	1e-102	310	238	100	Danio rerio	hmx4	Uncharacterized protein
comp188231_c0_seq37	tr|B7ZD86|B7ZD86_DANRE	72.44	381	90	5	479	1609	1	370	0	552	370	100	Danio rerio	pdss2	Uncharacterized protein
comp195257_c0_seq7	tr|B7ZD94|B7ZD94_DANRE	69.16	830	202	10	593	3040	27	816	0	1072	790	96.81	Danio rerio	bend3	Uncharacterized protein
comp191479_c0_seq9	tr|B7ZD97|B7ZD97_DANRE	72.97	74	20	0	307	528	1	74	4e-24	103	74	100	Danio rerio	si:ch211-250c4.4	Uncharacterized protein
comp174394_c0_seq7	tr|B7ZDA2|B7ZDA2_DANRE	77.49	342	76	1	120	1145	1	341	0	561	341	99.71	Danio rerio	galm	Aldose 1-epimerase
comp191171_c0_seq64	tr|B7ZDA3|B7ZDA3_DANRE	77.01	896	152	6	23	2698	107	952	0	1288	846	88.87	Danio rerio	ubr2	Uncharacterized protein (Fragment)
comp168723_c0_seq90	tr|B7ZDB1|B7ZDB1_DANRE	64.62	325	115	0	295	1269	1	325	1e-128	385	325	99.69	Danio rerio	lrrc23	Uncharacterized protein
comp182676_c0_seq23	tr|B7ZDB5|B7ZDB5_DANRE	81.92	354	60	3	645	1703	24	374	0	587	351	93.85	Danio rerio	bgnb	Uncharacterized protein
comp138065_c0_seq1	tr|B7ZDD0|B7ZDD0_DANRE	74.45	227	57	1	36	713	36	262	8e-123	358	227	80.78	Danio rerio	zgc:92429	Uncharacterized protein
comp177350_c2_seq19	tr|B7ZUU4|B7ZUU4_DANRE	58.19	531	158	11	312	1880	1	475	4e-176	537	475	99.58	Danio rerio	cbx4	Cbx4 protein
comp185405_c0_seq23	tr|B7ZV40|B7ZV40_DANRE	64.39	629	169	3	129	2000	1	579	0	804	579	100	Danio rerio	zgc:86764	Uncharacterized protein
comp193278_c0_seq177	tr|B7ZV62|B7ZV62_DANRE	92.85	741	53	0	375	2597	4	744	0	1384	741	99.6	Danio rerio	nsfa	N-ethylmaleimide-sensitive factor
comp193640_c1_seq44	tr|B7ZV80|B7ZV80_DANRE	80.19	641	109	7	168	2066	1	631	0	971	631	99.53	Danio rerio	kif22	Kinesin-like protein KIF22
comp182932_c1_seq2	tr|B7ZVD7|B7ZVD7_DANRE	56.93	476	151	5	200	1594	1	433	2e-171	508	433	99.08	Danio rerio	tfb2m	Transcription factor B2, mitochondrial
comp191756_c0_seq278	tr|B7ZVD9|B7ZVD9_DANRE	81.02	490	91	2	935	2401	1	489	0	801	489	81.09	Danio rerio	slc5a6	Uncharacterized protein
comp193854_c1_seq44	tr|B7ZVE8|B7ZVE8_DANRE	78.03	619	123	2	195	2012	1	619	0	999	619	100	Danio rerio	pgm2l1	Im:7140576
comp153335_c0_seq2	tr|B7ZVH2|B7ZVH2_DANRE	73.88	268	69	1	387	1187	4	271	2e-141	415	268	98.89	Danio rerio	stard10	START domain containing 10
comp170763_c0_seq4	tr|B7ZVK9|B7ZVK9_DANRE	89.08	119	13	0	254	610	1	119	6e-50	168	119	95.2	Danio rerio	cby1	Chibby homolog 1 (Drosophila)
comp170424_c0_seq8	tr|B7ZVM0|B7ZVM0_DANRE	69.87	468	134	3	106	1494	16	481	0	665	466	96.88	Danio rerio	chia.4	Uncharacterized protein
comp184831_c0_seq4	tr|B7ZVS9|B7ZVS9_DANRE	62.11	417	152	3	284	1519	1	416	2e-175	518	416	99.76	Danio rerio	xkr8.3	Uncharacterized protein
comp190442_c0_seq2	tr|B7ZVT9|B7ZVT9_DANRE	85.74	940	113	4	779	3589	1	922	0	1507	922	100	Danio rerio	fgfr4	Fibroblast growth factor receptor
comp176435_c0_seq90	tr|B8A444|B8A444_DANRE	68.6	344	87	3	220	1251	1	323	1e-167	481	323	99.69	Danio rerio	aptx	Aprataxin
comp187473_c0_seq11	tr|B8A445|B8A445_DANRE	79.06	573	120	0	124	1842	8	580	0	832	573	88.84	Danio rerio	slc44a1a	Uncharacterized protein
comp195217_c0_seq152	tr|B8A446|B8A446_DANRE	87.46	1906	234	5	8	5719	363	2265	0	3249	1903	83.91	Danio rerio	abca1a	Uncharacterized protein
comp180889_c0_seq9	tr|B8A453|B8A453_DANRE	89.87	237	24	0	1661	2371	1	237	1e-135	415	237	100	Danio rerio	rab23	Uncharacterized protein
comp190823_c0_seq30	tr|B8A454|B8A454_DANRE	75.36	211	49	2	1262	1894	1	208	2e-101	315	208	100	Danio rerio	bag2	Uncharacterized protein
comp192915_c1_seq66	tr|B8A457|B8A457_DANRE	91.05	313	25	1	286	1224	1	310	4e-169	496	310	100	Danio rerio	si:ch211-165e15.1	Uncharacterized protein
comp191154_c0_seq42	tr|B8A468|B8A468_DANRE	75.46	216	53	0	323	970	6	221	4e-120	353	216	97.74	Danio rerio	si:ch211-223a10.1	Uncharacterized protein
comp186744_c1_seq2	tr|B8A4A7|B8A4A7_DANRE	80.41	97	19	0	139	429	1	97	5e-42	150	97	92.38	Danio rerio	sncga	Uncharacterized protein
comp180866_c0_seq1	tr|B8A4B2|B8A4B2_DANRE	68.23	192	61	0	46	621	24	215	5e-90	273	192	88.07	Danio rerio	si:ch211-134m17.9	Uncharacterized protein (Fragment)
comp190870_c0_seq22	tr|B8A4C9|B8A4C9_DANRE	48.44	128	59	3	1795	2160	1	127	2e-31	124	127	99.22	Danio rerio	cst3	Uncharacterized protein
comp190950_c0_seq6	tr|B8A4D5|B8A4D5_DANRE	65.5	313	101	4	2021	2950	26	334	2e-131	414	309	92.51	Danio rerio	mgme1	Mitochondrial genome maintenance exonuclease 1
comp170874_c0_seq1	tr|B8A4F2|B8A4F2_DANRE	62.84	331	112	3	185	1177	1	320	3e-101	313	320	99.69	Danio rerio	si:dkey-15f17.8	Uncharacterized protein
comp183242_c2_seq5	tr|B8A4G1|B8A4G1_DANRE	73.29	337	90	0	195	1205	1	337	1e-164	477	337	99.7	Danio rerio	dhrs7	Uncharacterized protein
comp183679_c2_seq5	tr|B8A4G3|B8A4G3_DANRE	92.55	188	14	0	6	569	31	218	9e-121	357	188	86.24	Danio rerio	ppm1aa	Uncharacterized protein (Fragment)
comp188764_c0_seq20	tr|B8A4H5|B8A4H5_DANRE	93.72	191	12	0	184	756	4	194	3e-127	372	191	98.45	Danio rerio	exosc1	Uncharacterized protein
comp179493_c0_seq7	tr|B8A4H6|B8A4H6_DANRE	92.79	208	15	0	1052	1675	47	254	6e-138	410	208	81.89	Danio rerio	pgam1b	Uncharacterized protein
comp183365_c0_seq5	tr|B8A4I5|B8A4I5_DANRE	43.44	419	201	9	39	1241	3	403	3e-93	294	401	99.01	Danio rerio	lcp2b	Uncharacterized protein
comp193543_c0_seq41	tr|B8A4I9|B8A4I9_DANRE	82.6	431	68	1	389	1681	1	424	0	705	424	99.76	Danio rerio	gabrp	Uncharacterized protein (Fragment)
comp190865_c0_seq19	tr|B8A4K9|B8A4K9_DANRE	89.08	174	18	1	56	577	1	173	8e-111	324	173	100	Danio rerio	snx17	Sorting nexin-17
comp163876_c0_seq2	tr|B8A4L3|B8A4L3_DANRE	70.47	403	113	2	403	1593	1	403	0	574	403	100	Danio rerio	mmaa	Uncharacterized protein
comp170519_c0_seq10	tr|B8A4M2|B8A4M2_DANRE	68.31	142	45	0	201	626	1	142	4e-59	195	142	99.3	Danio rerio	tmem234	Uncharacterized protein
comp186778_c0_seq98	tr|B8A4M5|B8A4M5_DANRE	70.59	136	35	1	1508	1915	1	131	1e-55	191	131	85.62	Danio rerio	dcdc2b	Uncharacterized protein
comp186778_c0_seq22	tr|B8A4M6|B8A4M6_DANRE	41.01	217	104	5	92	688	1	211	7e-41	152	211	99.06	Danio rerio	iqcc	Uncharacterized protein
comp186778_c0_seq270	tr|B8A4M7|B8A4M7_DANRE	37.5	232	120	6	92	730	1	226	5e-35	139	226	94.96	Danio rerio	iqcc	Uncharacterized protein
comp188800_c0_seq9	tr|B8A4N0|B8A4N0_DANRE	41.63	221	85	3	3030	3677	6	187	2e-41	156	182	92.86	Danio rerio	oip5	Uncharacterized protein
comp184771_c0_seq3	tr|B8A4N3|B8A4N3_DANRE	65.68	236	76	2	339	1031	1	236	2e-105	335	236	81.38	Danio rerio	ndufaf1	Uncharacterized protein
comp183345_c0_seq17	tr|B8A4Q1|B8A4Q1_DANRE	95.26	232	11	0	51	746	48	279	1e-154	438	232	83.15	Danio rerio	si:dkey-16l23.1	Uncharacterized protein (Fragment)
comp188605_c2_seq11	tr|B8A4Q2|B8A4Q2_DANRE	95.42	306	14	0	583	1500	1	306	0	610	306	100	Danio rerio	pdxkb	Novel protein similar to vertebrate pyridoxal (Pyridoxine, vitamin B6) kinase (PDXK)
comp179175_c0_seq18	tr|B8A4Q5|B8A4Q5_DANRE	86.21	116	16	0	49	396	1	116	3e-68	213	116	100	Danio rerio	agpat3	1-acylglycerol-3-phosphate O-acyltransferase 3 (Fragment)
comp187008_c0_seq5	tr|B8A4R3|B8A4R3_DANRE	81.05	190	36	0	187	756	18	207	2e-103	325	190	86.76	Danio rerio	ebpl	Uncharacterized protein (Fragment)
comp176713_c1_seq54	tr|B8A4V4|B8A4V4_DANRE	89.42	359	37	1	169	1245	1	358	0	649	358	80.27	Danio rerio	wrap73	Uncharacterized protein
comp188874_c0_seq6	tr|B8A4W8|B8A4W8_DANRE	84.21	437	66	2	816	2117	1	437	0	654	437	100	Danio rerio	pank2	Uncharacterized protein
comp191399_c0_seq8	tr|B8A4Z8|B8A4Z8_DANRE	89.04	146	16	0	1822	2259	15	160	1e-84	272	146	91.25	Danio rerio	fam135a	Uncharacterized protein (Fragment)
comp175209_c0_seq2	tr|B8A507|B8A507_DANRE	91.99	649	52	0	552	2498	1	649	0	1172	649	100	Danio rerio	flrt3	Uncharacterized protein
comp178092_c0_seq9	tr|B8A514|B8A514_DANRE	92.64	367	26	1	53	1150	1	367	0	710	367	100	Danio rerio	gdap1l1	Uncharacterized protein
comp194705_c1_seq2	tr|B8A518|B8A518_DANRE	91.8	451	0	1	697	2049	1	414	0	827	414	91.8	Danio rerio	tuba1c	Uncharacterized protein
comp192583_c1_seq34	tr|B8A530|B8A530_DANRE	92.28	285	19	2	109	963	1	282	0	544	282	100	Danio rerio	march8	Uncharacterized protein
comp170446_c0_seq1	tr|B8A535|B8A535_DANRE	62.71	421	154	2	232	1491	4	422	0	535	419	97.67	Danio rerio	zgc:123282	Uncharacterized protein
comp146664_c0_seq12	tr|B8A539|B8A539_DANRE	85.38	301	44	0	382	1284	20	320	6e-160	462	301	94.06	Danio rerio	rdh12	Uncharacterized protein
comp186382_c0_seq2	tr|B8A562|B8A562_DANRE	91.85	368	30	0	2163	3266	1	368	0	657	368	80.88	Danio rerio	fbxw2	Uncharacterized protein
comp190538_c0_seq14	tr|B8A573|B8A573_DANRE	88.13	337	38	1	278	1282	1	337	0	582	337	100	Danio rerio	kcnk1b	Uncharacterized protein
comp190098_c0_seq132	tr|B8A574|B8A574_DANRE	40.79	814	370	28	1599	3800	1	782	2e-120	403	782	83.01	Danio rerio	tacc3	Uncharacterized protein
comp156070_c0_seq3	tr|B8A588|B8A588_DANRE	90.08	131	13	0	144	536	1	131	1e-51	169	131	100	Danio rerio	paip2b	Uncharacterized protein
comp180429_c0_seq7	tr|B8A589|B8A589_DANRE	83.97	131	19	2	197	583	1	131	1e-42	146	131	100	Danio rerio	paip2b	Uncharacterized protein
comp193431_c0_seq2	tr|B8A591|B8A591_DANRE	56.31	483	191	8	170	1615	1	464	3e-164	486	464	99.57	Danio rerio	si:ch211-89o9.6	Uncharacterized protein
comp141147_c0_seq1	tr|B8A5B4|B8A5B4_DANRE	77.26	532	113	4	47	1633	1	527	0	813	527	95.99	Danio rerio	slc43a1b	Uncharacterized protein
comp195312_c0_seq107	tr|B8A5C2|B8A5C2_DANRE	82.95	440	72	2	53	1372	1	437	0	663	437	100	Danio rerio	rftn2	Uncharacterized protein
comp189483_c1_seq8	tr|B8A5D4|B8A5D4_DANRE	87.89	289	35	0	116	982	1	289	0	540	289	100	Danio rerio	txnl1	Uncharacterized protein
comp137317_c0_seq1	tr|B8A5D9|B8A5D9_DANRE	68.99	287	87	2	120	977	1	286	3e-146	423	286	100	Danio rerio	zgc:112210	Uncharacterized protein
comp185536_c0_seq161	tr|B8A5E2|B8A5E2_DANRE	91.97	697	56	0	1075	3165	1	697	0	1279	697	99.86	Danio rerio	rufy2	Uncharacterized protein
comp185536_c0_seq112	tr|B8A5E3|B8A5E3_DANRE	92.98	541	38	0	614	2236	1	541	0	974	541	85.6	Danio rerio	rufy2	Uncharacterized protein
comp182522_c2_seq16	tr|B8A5G8|B8A5G8_DANRE	83.71	307	50	0	752	1672	1	307	3e-148	442	307	99.35	Danio rerio	mnat1	Uncharacterized protein
comp171204_c0_seq23	tr|B8A5H0|B8A5H0_DANRE	71.13	426	120	2	19	1290	23	447	3e-177	522	425	94.65	Danio rerio	slc38a6	Probable sodium-coupled neutral amino acid transporter 6
comp188005_c0_seq13	tr|B8A5H9|B8A5H9_DANRE	39.88	163	87	6	1130	1603	1	157	3e-25	107	157	99.37	Danio rerio	srgn	Uncharacterized protein
comp188005_c0_seq12	tr|B8A5I0|B8A5I0_DANRE	51.39	72	32	1	1130	1336	1	72	5e-15	74.3	72	100	Danio rerio	srgn	Uncharacterized protein
comp162886_c0_seq2	tr|B8A5I6|B8A5I6_DANRE	78.79	33	6	1	344	442	1	32	2e-08	53.5	32	100	Danio rerio	creb3l2	Cyclic AMP-responsive element-binding protein 3-like protein 2
comp181184_c0_seq5	tr|B8A5J3|B8A5J3_DANRE	69.25	426	129	2	410	1684	6	430	0	600	425	85.69	Danio rerio	ptprz1b	Uncharacterized protein
comp171509_c0_seq7	tr|B8A5K0|B8A5K0_DANRE	87.21	297	38	0	10	900	42	338	0	541	297	87.87	Danio rerio	metap1d	Methionine aminopeptidase
comp149231_c0_seq4	tr|B8A5K7|B8A5K7_DANRE	78.54	233	50	0	313	1011	1	233	2e-110	332	233	100	Danio rerio	si:dkey-245p14.5	Uncharacterized protein
comp189428_c0_seq3	tr|B8A5L7|B8A5L7_DANRE	78.94	470	96	3	62	1465	1	469	0	791	469	99.58	Danio rerio	rgs11	Uncharacterized protein
comp173781_c0_seq38	tr|B8A5M0|B8A5M0_DANRE	94.76	248	13	0	1320	2063	8	255	5e-170	495	248	82.39	Danio rerio	rnf175	Uncharacterized protein
comp188614_c0_seq2	tr|B8A5M1|B8A5M1_DANRE	57.91	556	203	6	14	1648	121	656	2e-179	532	536	80.12	Danio rerio	trim2b	Uncharacterized protein
comp151049_c0_seq3	tr|B8A5M2|B8A5M2_DANRE	48.7	154	78	1	68	529	6	158	7e-49	164	153	95.03	Danio rerio	si:dkeyp-75b4.10	Uncharacterized protein
comp191202_c0_seq10	tr|B8A5M8|B8A5M8_DANRE	90.75	519	45	1	1212	2768	1	516	0	863	516	86	Danio rerio	klc1a	Uncharacterized protein
comp174039_c0_seq13	tr|B8A5P8|B8A5P8_DANRE	79.75	163	32	1	468	953	12	174	2e-91	277	163	93.68	Danio rerio	sgms2	Uncharacterized protein
comp178972_c0_seq34	tr|B8A5Q1|B8A5Q1_DANRE	70.36	506	150	0	173	1690	14	519	0	745	506	94.93	Danio rerio	cyp2u1	Uncharacterized protein
comp191594_c0_seq18	tr|B8A5S0|B8A5S0_DANRE	83.54	79	13	0	2674	2910	6	84	5e-37	139	79	94.05	Danio rerio	zgc:101744	Uncharacterized protein
comp190887_c0_seq1	tr|B8A5S4|B8A5S4_DANRE	75.93	457	110	0	2855	4225	1	457	0	759	457	100	Danio rerio	myo7bb	Uncharacterized protein (Fragment)
comp192601_c0_seq8	tr|B8A5W4|B8A5W4_DANRE	75.62	324	78	1	318	1286	1	324	3e-155	465	324	100	Danio rerio	dhrsx	Uncharacterized protein
comp175508_c0_seq2	tr|B8A5X9|B8A5X9_DANRE	73.01	452	107	5	348	1691	1	441	0	644	441	100	Danio rerio	gdf10a	Uncharacterized protein
comp180790_c0_seq2	tr|B8A5Y1|B8A5Y1_DANRE	64.47	532	148	11	201	1763	1	502	0	661	502	100	Danio rerio	prdm8	Uncharacterized protein
comp181813_c0_seq5	tr|B8A5Z7|B8A5Z7_DANRE	38.89	396	224	11	297	1463	9	393	2e-75	251	385	82.8	Danio rerio	si:ch211-241b2.5	Uncharacterized protein (Fragment)
comp173938_c2_seq1	tr|B8A605|B8A605_DANRE	86.01	393	52	3	609	1784	1	391	0	638	391	99.74	Danio rerio	ikzf1	Uncharacterized protein
comp173938_c2_seq36	tr|B8A606|B8A606_DANRE	86.04	437	56	4	312	1619	1	433	0	714	433	99.77	Danio rerio	ikzf1	Uncharacterized protein
comp194842_c1_seq14	tr|B8A615|B8A615_DANRE	69.51	387	111	3	8	1150	1	386	3e-150	451	386	99.48	Danio rerio	si:dkey-33c12.3	Uncharacterized protein
comp188375_c0_seq18	tr|B8A617|B8A617_DANRE	62.9	442	152	4	224	1540	1	433	1e-169	508	433	99.31	Danio rerio	si:dkey-33c12.2	Uncharacterized protein
comp185128_c0_seq3	tr|B8A638|B8A638_DANRE	55.45	202	86	2	398	1003	19	216	2e-62	210	198	90.83	Danio rerio	si:dkey-9i23.15	Uncharacterized protein
comp165580_c0_seq10	tr|B8A643|B8A643_DANRE	43.35	173	92	1	97	615	1	167	4e-32	122	167	100	Danio rerio	si:dkey-9i23.16	Uncharacterized protein
comp193390_c1_seq83	tr|B8A657|B8A657_DANRE	95.81	191	8	0	15	587	8	198	7e-132	382	191	89.67	Danio rerio	pnpla6	Uncharacterized protein (Fragment)
comp171971_c0_seq1	tr|B8A660|B8A660_DANRE	72.7	348	94	1	262	1302	25	372	0	546	348	93.55	Danio rerio	lipt1	Uncharacterized protein
comp166034_c0_seq12	tr|B8A662|B8A662_DANRE	95.89	146	6	0	745	1182	1	146	3e-95	295	146	100	Danio rerio	rnf11a	Uncharacterized protein
comp192845_c0_seq8	tr|B8A664|B8A664_DANRE	90.13	395	37	1	352	1530	1	395	0	758	395	89.98	Danio rerio	best2	Uncharacterized protein
comp190177_c1_seq11	tr|B8A665|B8A665_DANRE	91.48	223	18	1	467	1132	1	223	1e-137	398	223	100	Danio rerio	rab3da	Uncharacterized protein
comp192668_c0_seq6	tr|B8A668|B8A668_DANRE	75.7	284	60	1	61	912	1	275	1e-159	457	275	95.82	Danio rerio	cnn1a	Uncharacterized protein
comp174122_c0_seq10	tr|B8A687|B8A687_DANRE	95.92	417	17	0	87	1337	21	437	0	783	417	95.42	Danio rerio	cnnm1	Novel protein similar to H.sapiens CNNM2, cyclin M2 (CNNM2) (Fragment)
comp181859_c0_seq1	tr|B8A688|B8A688_DANRE	89.26	512	51	3	2192	3724	1	509	0	951	509	97.14	Danio rerio	si:ch211-198a12.6	Uncharacterized protein
comp178374_c0_seq7	tr|B8A697|B8A697_DANRE	86.2	674	93	0	155	2176	1	674	0	1219	674	100	Danio rerio	alox5a	Uncharacterized protein
comp170627_c0_seq1	tr|B8A6A1|B8A6A1_DANRE	93.24	207	13	1	740	1357	24	230	2e-123	375	207	90	Danio rerio	eif4e1c	Uncharacterized protein
comp189263_c0_seq87	tr|B8A6A3|B8A6A3_DANRE	66.42	274	55	2	2039	2860	19	255	5e-108	347	237	92.58	Danio rerio	zgc:110319	Uncharacterized protein
comp180604_c0_seq23	tr|B8A6C4|B8A6C4_DANRE	83.98	643	57	2	616	2535	1	600	0	1099	600	100	Danio rerio	si:ch211-15e22.3	Uncharacterized protein
comp169336_c0_seq1	tr|B8A6D8|B8A6D8_DANRE	97.22	144	4	0	58	489	1	144	5e-77	235	144	100	Danio rerio	cnih1	Uncharacterized protein
comp194289_c1_seq19	tr|B8A6D9|B8A6D9_DANRE	78.84	189	38	1	640	1206	20	206	9e-103	311	187	89.9	Danio rerio	cdkn3	Uncharacterized protein
comp184503_c0_seq291	tr|B8A6E1|B8A6E1_DANRE	61.64	159	45	3	1019	1492	1	144	2e-40	147	144	100	Danio rerio	si:ch211-67f24.7	Uncharacterized protein
comp193148_c3_seq82	tr|B8A6F4|B8A6F4_DANRE	79.64	221	38	2	1597	2259	2	215	7e-118	360	214	99.53	Danio rerio	mlh1	Uncharacterized protein
comp182507_c0_seq3	tr|B8A6G7|B8A6G7_DANRE	81.1	164	31	0	712	1203	6	169	5e-92	289	164	97.04	Danio rerio	atp5s	Uncharacterized protein
comp88205_c0_seq1	tr|B8A6I7|B8A6I7_DANRE	57.71	201	83	2	33	629	16	216	1e-78	241	201	84.45	Danio rerio	crfb9	Uncharacterized protein
comp184284_c0_seq1	tr|B8A6I9|B8A6I9_DANRE	83.8	179	27	2	149	682	1	178	5e-81	253	178	87.68	Danio rerio	pcnxl2	Uncharacterized protein
comp175535_c0_seq27	tr|B8JHQ3|B8JHQ3_DANRE	85.23	149	22	0	142	588	1	149	8e-88	267	149	86.63	Danio rerio	OTTDARG00000027506	Uncharacterized protein
comp181648_c0_seq58	tr|B8JHR7|B8JHR7_DANRE	75.99	633	152	0	78	1976	1	633	0	880	633	93.09	Danio rerio	pibf1	Uncharacterized protein
comp181648_c0_seq8	tr|B8JHR8|B8JHR8_DANRE	78.34	688	149	0	78	2141	1	688	0	968	688	91.49	Danio rerio	pibf1	Uncharacterized protein
comp191536_c0_seq57	tr|B8JHR9|B8JHR9_DANRE	93.6	1093	70	0	37	3315	1	1093	0	2135	1093	100	Danio rerio	kpnb3	Uncharacterized protein
comp176378_c0_seq9	tr|B8JHS2|B8JHS2_DANRE	85.87	375	46	2	226	1350	2	369	0	563	368	96.34	Danio rerio	oprm1	Uncharacterized protein
comp179143_c1_seq44	tr|B8JHS6|B8JHS6_DANRE	79.61	363	74	0	387	1475	5	367	0	605	363	97.84	Danio rerio	fancl	Uncharacterized protein
comp188705_c2_seq28	tr|B8JHU4|B8JHU4_DANRE	91.7	747	62	0	371	2611	23	769	0	1437	747	82.82	Danio rerio	actn1	Actn1 isoform b
comp150348_c0_seq10	tr|B8JHV2|B8JHV2_DANRE	32.9	155	86	5	90	539	6	147	4e-11	61.6	142	91.03	Danio rerio	si:ch211-220m6.4	Uncharacterized protein
comp183053_c0_seq18	tr|B8JHV7|B8JHV7_DANRE	80	180	31	2	1030	1569	1	175	9e-93	289	175	99.43	Danio rerio	si:ch211-71k24.5	Uncharacterized protein
comp193237_c0_seq99	tr|B8JHW8|B8JHW8_DANRE	73.84	172	43	2	491	1003	1	171	3e-56	187	171	82.61	Danio rerio	gkap1	G kinase-anchoring protein 1
comp180300_c0_seq23	tr|B8JHX0|B8JHX0_DANRE	75.28	530	124	2	1601	3172	74	602	0	854	529	82.79	Danio rerio	sema6bb	Uncharacterized protein
comp180877_c1_seq4	tr|B8JHZ6|B8JHZ6_DANRE	37.68	613	299	23	169	1914	19	579	2e-91	312	561	96.56	Danio rerio	zgc:66472	Uncharacterized protein
comp191819_c0_seq9	tr|B8JI05|B8JI05_DANRE	90.97	321	29	0	82	1044	1	321	0	569	321	81.06	Danio rerio	tacr3a	Uncharacterized protein (Fragment)
comp190723_c1_seq2	tr|B8JI11|B8JI11_DANRE	66.27	338	100	6	1023	2036	1	324	5e-142	432	324	99.69	Danio rerio	nudt18	8-oxo-dGDP phosphatase NUDT18
comp194413_c2_seq8	tr|B8JI17|B8JI17_DANRE	71.84	451	116	5	24	1373	80	520	0	637	441	84.81	Danio rerio	psap	Uncharacterized protein
comp179602_c0_seq12	tr|B8JI50|B8JI50_DANRE	93.32	404	25	2	106	1311	1	404	0	723	404	87.07	Danio rerio	dmap1	Uncharacterized protein
comp190895_c0_seq107	tr|B8JI56|B8JI56_DANRE	98.58	141	2	0	169	591	1	141	2e-85	257	141	85.98	Danio rerio	bai3	Uncharacterized protein
comp191580_c0_seq15	tr|B8JI86|B8JI86_DANRE	84.8	329	45	2	239	1210	1	329	0	570	329	94.54	Danio rerio	zgc:56376	Uncharacterized protein
comp187690_c0_seq7	tr|B8JIA7|B8JIA7_DANRE	91.67	216	18	0	170	817	1	216	2e-127	390	216	100	Danio rerio	eif4eb	Uncharacterized protein
comp189768_c0_seq19	tr|B8JIB1|B8JIB1_DANRE	87.53	417	25	2	151	1401	16	405	0	761	390	96.3	Danio rerio	metap1	Methionine aminopeptidase
comp181640_c0_seq27	tr|B8JIB4|B8JIB4_DANRE	72.83	828	173	2	1	2484	175	950	0	1264	776	81.6	Danio rerio	enpep	Uncharacterized protein
comp179633_c0_seq14	tr|B8JIC5|B8JIC5_DANRE	87.44	398	50	0	1108	2301	1	398	0	676	398	100	Danio rerio	homer1b	Uncharacterized protein
comp192395_c2_seq102	tr|B8JIC8|B8JIC8_DANRE	51.3	345	119	9	405	1430	1	299	2e-100	310	299	100	Danio rerio	papd4	Poly(A) RNA polymerase GLD2
comp192395_c2_seq239	tr|B8JIC9|B8JIC9_DANRE	59	522	158	10	326	1861	1	476	0	579	476	97.34	Danio rerio	papd4	Poly(A) RNA polymerase GLD2
comp194270_c0_seq39	tr|B8JID6|B8JID6_DANRE	83.4	1873	303	4	150	5762	1	1867	0	3156	1867	100	Danio rerio	dock5	Uncharacterized protein
comp152942_c0_seq2	tr|B8JID8|B8JID8_DANRE	73.47	49	12	1	192	335	1	49	1e-16	73.2	49	96.08	Danio rerio	c10orf11	Uncharacterized protein
comp172334_c0_seq5	tr|B8JIE9|B8JIE9_DANRE	64.14	488	152	5	146	1582	6	479	0	609	474	83.75	Danio rerio	poll	Uncharacterized protein
comp174399_c0_seq2	tr|B8JIF0|B8JIF0_DANRE	53	283	118	5	124	939	56	334	3e-67	231	279	83.53	Danio rerio	wbp1lb	Uncharacterized protein
comp189473_c1_seq8	tr|B8JIG3|B8JIG3_DANRE	75.07	357	89	0	1	1071	45	401	0	566	357	89.03	Danio rerio	ufsp2	Ufm1-specific protease 2
comp166362_c0_seq6	tr|B8JIG9|B8JIG9_DANRE	93.05	403	28	0	215	1423	1	403	0	702	403	90.16	Danio rerio	tmem184c	Uncharacterized protein
comp192142_c0_seq242	tr|B8JIH4|B8JIH4_DANRE	91	667	60	0	494	2494	1	667	0	1246	667	87.99	Danio rerio	chuk	Inhibitor of nuclear factor kappa-B kinase subunit alpha
comp183020_c0_seq36	tr|B8JII7|B8JII7_DANRE	75.24	311	73	2	188	1120	1	307	3e-157	451	307	96.85	Danio rerio	rassf4	Uncharacterized protein
comp186192_c0_seq2	tr|B8JIP8|B8JIP8_DANRE	77.91	172	33	2	527	1042	1	167	8e-74	241	167	94.89	Danio rerio	caly	Uncharacterized protein
comp183742_c0_seq9	tr|B8JIR3|B8JIR3_DANRE	67.13	286	93	1	1	855	38	323	2e-130	386	286	88.54	Danio rerio	gnb1l	Uncharacterized protein
comp185433_c0_seq4	tr|B8JIS1|B8JIS1_DANRE	82.94	252	43	0	134	889	1	252	4e-147	422	252	100	Danio rerio	atp5f1	Uncharacterized protein
comp189511_c0_seq6	tr|B8JIS8|B8JIS8_DANRE	85.71	217	31	0	137	787	3	219	1e-133	389	217	99.09	Danio rerio	gstm	Uncharacterized protein
comp187260_c1_seq71	tr|B8JIT8|B8JIT8_DANRE	72.41	598	73	7	228	2015	1	508	0	786	508	82.07	Danio rerio	zgc:110789	Uncharacterized protein
comp163888_c0_seq9	tr|B8JIU2|B8JIU2_DANRE	84.97	153	23	0	251	709	1	153	3e-88	270	153	100	Danio rerio	vip	Uncharacterized protein
comp183539_c1_seq54	tr|B8JIV3|B8JIV3_DANRE	86.21	58	8	0	973	1146	1	58	4e-28	112	58	100	Danio rerio	mbnl2	Uncharacterized protein
comp192718_c0_seq6	tr|B8JIY3|B8JIY3_DANRE	78.3	106	23	0	413	730	1	106	3e-51	179	106	89.83	Danio rerio	mrps6	Uncharacterized protein
comp163945_c0_seq12	tr|B8JJ18|B8JJ18_DANRE	55.72	201	89	0	243	845	1	201	9e-73	229	201	89.33	Danio rerio	rtdr1	Uncharacterized protein
comp194850_c0_seq40	tr|B8JJ32|B8JJ32_DANRE	91.93	322	26	0	131	1096	1	322	0	587	322	100	Danio rerio	sfxn3	Uncharacterized protein
comp171297_c0_seq1	tr|B8JJ41|B8JJ41_DANRE	74.36	156	39	1	244	711	1	155	1e-70	226	155	100	Danio rerio	si:dkey-18j18.3	Uncharacterized protein
comp148009_c0_seq1	tr|B8JJJ5|B8JJJ5_DANRE	82.06	223	40	0	30	698	1	223	1e-124	360	223	100	Danio rerio	guk1b	Uncharacterized protein
comp183237_c1_seq58	tr|B8JJJ6|B8JJJ6_DANRE	58.63	249	51	1	198	944	1	197	8e-97	301	197	100	Danio rerio	guk1b	Uncharacterized protein
comp186554_c0_seq13	tr|B8JJK4|B8JJK4_DANRE	84.03	263	42	0	789	1577	1	263	1e-149	448	263	99.62	Danio rerio	zgc:112263	Uncharacterized protein
comp186909_c0_seq7	tr|B8JJN5|B8JJN5_DANRE	94.4	125	7	0	379	753	14	138	2e-73	243	125	90.58	Danio rerio	lamtor3	Ragulator complex protein LAMTOR3
comp165177_c0_seq17	tr|B8JJP0|B8JJP0_DANRE	72.73	176	48	0	52	579	1	176	2e-69	217	176	100	Danio rerio	commd8	Uncharacterized protein
comp191082_c0_seq13	tr|B8JJQ4|B8JJQ4_DANRE	66.84	564	130	2	363	2054	4	510	0	750	507	99.41	Danio rerio	si:dkey-275b16.2	Uncharacterized protein
comp192669_c0_seq18	tr|B8JJR1|B8JJR1_DANRE	53.55	211	90	2	150	764	12	220	1e-44	163	209	81.96	Danio rerio	wdr27	Uncharacterized protein (Fragment)
comp185326_c0_seq66	tr|B8JJS3|B8JJS3_DANRE	95.63	366	9	1	415	1512	1	359	0	627	359	89.75	Danio rerio	pax2a	Paired box protein Pax-2a
comp185326_c0_seq64	tr|B8JJS4|B8JJS4_DANRE	95.63	366	9	1	740	1837	1	359	0	628	359	88.42	Danio rerio	pax2a	Paired box protein Pax-2a
comp182089_c2_seq24	tr|B8JJS6|B8JJS6_DANRE	70.18	228	16	1	559	1242	35	210	6e-96	296	176	83.81	Danio rerio	pdcd10b	Programmed cell death protein 10-B
comp186924_c0_seq11	tr|B8JJX1|B8JJX1_DANRE	68.29	123	37	1	353	715	5	127	5e-40	142	123	84.25	Danio rerio	si:ch73-54n14.2	Uncharacterized protein
comp190634_c1_seq75	tr|B8JK19|B8JK19_DANRE	36.45	321	158	5	3156	4115	40	315	7e-59	211	276	87.07	Danio rerio	sftpbb	Uncharacterized protein
comp179583_c0_seq4	tr|B8JK68|B8JK68_DANRE	43.23	192	75	6	303	872	2	161	3e-14	76.6	160	90.91	Danio rerio	bcl2l11	Uncharacterized protein
comp188897_c0_seq6	tr|B8JK90|B8JK90_DANRE	85.42	487	71	0	3	1463	74	560	0	785	487	86.96	Danio rerio	si:dkey-191g9.5	Uncharacterized protein
comp175640_c0_seq8	tr|B8JK99|B8JK99_DANRE	53.07	309	80	5	3	869	11	274	1e-100	304	264	96	Danio rerio	cenpk	Uncharacterized protein
comp194183_c2_seq6	tr|B8JKA7|B8JKA7_DANRE	72.5	200	51	1	151	750	1	196	3e-79	265	196	100	Danio rerio	ap5s1	Uncharacterized protein
comp190506_c0_seq133	tr|B8JKB7|B8JKB7_DANRE	78.49	186	39	1	172	729	22	206	2e-96	290	185	82.22	Danio rerio	myo1b	Uncharacterized protein (Fragment)
comp171421_c0_seq8	tr|B8JKC4|B8JKC4_DANRE	61.28	266	97	2	1082	1861	37	302	9e-78	259	266	88.08	Danio rerio	si:ch211-191a24.4	Uncharacterized protein
comp194087_c0_seq15	tr|B8JKC5|B8JKC5_DANRE	57.31	342	145	1	177	1199	1	342	5e-139	407	342	99.71	Danio rerio	si:ch211-39i19.4	Uncharacterized protein
comp185253_c0_seq2	tr|B8JKD5|B8JKD5_DANRE	70.2	490	145	1	290	1756	23	512	0	743	490	93.16	Danio rerio	cyp1b1	Cytochrome P450
comp169262_c0_seq3	tr|B8JKD6|B8JKD6_DANRE	63.9	241	85	2	154	870	2	242	3e-105	320	241	99.18	Danio rerio	nanp	Uncharacterized protein
comp172397_c1_seq6	tr|B8JKE1|B8JKE1_DANRE	49.72	181	89	2	223	762	1	180	5e-42	150	180	92.31	Danio rerio	cntf	Uncharacterized protein
comp182074_c0_seq10	tr|B8JKI3|B8JKI3_DANRE	72.63	632	169	2	233	2116	1	632	0	946	632	100	Danio rerio	mxa	Interferon-induced GTP-binding protein MxA
comp194932_c0_seq103	tr|B8JKI8|B8JKI8_DANRE	90.88	537	44	2	1	1596	2	538	0	989	537	99.81	Danio rerio	htatip	Uncharacterized protein
comp185289_c0_seq196	tr|B8JKJ1|B8JKJ1_DANRE	72.53	364	89	4	395	1477	1	356	2e-150	463	356	88.78	Danio rerio	fam21c	Uncharacterized protein
comp183678_c1_seq41	tr|B8JKJ5|B8JKJ5_DANRE	87.01	177	20	2	744	1265	1	177	2e-103	320	177	97.25	Danio rerio	zfand4	Uncharacterized protein
comp186935_c0_seq212	tr|B8JKP3|B8JKP3_DANRE	71	231	67	0	187	879	1	231	3e-125	365	231	100	Danio rerio	zgc:109981	Uncharacterized protein
comp186947_c0_seq47	tr|B8JKQ0|B8JKQ0_DANRE	82.61	299	52	0	524	1420	17	315	0	527	299	92.86	Danio rerio	ndufaf5	NADH dehydrogenase [ubiquinone] 1 alpha subcomplex assembly factor 5
comp190595_c0_seq112	tr|B8JKT2|B8JKT2_DANRE	61.19	438	134	2	2027	3334	1	404	3e-172	525	404	99.51	Danio rerio	wsb2	Uncharacterized protein
comp177289_c0_seq5	tr|B8JKY5|B8JKY5_DANRE	61.73	196	60	5	384	971	1	181	3e-69	229	181	100	Danio rerio	znrf2a	Uncharacterized protein
comp187448_c1_seq117	tr|B8JL23|B8JL23_DANRE	84.27	248	38	1	522	1262	1	248	6e-142	412	248	91.51	Danio rerio	tspan14	Uncharacterized protein
comp178258_c0_seq9	tr|B8JL30|B8JL30_DANRE	89.82	167	17	0	847	1347	1	167	1e-83	266	167	95.98	Danio rerio	hmgb2a	Uncharacterized protein
comp178258_c0_seq12	tr|B8JL31|B8JL31_DANRE	91.3	92	8	0	43	318	1	92	2e-48	155	92	100	Danio rerio	hmgb2a	Uncharacterized protein
comp238040_c0_seq1	tr|B8JL33|B8JL33_DANRE	80.79	229	43	1	2	685	36	264	4e-132	380	229	81.79	Danio rerio	loxl4	Uncharacterized protein (Fragment)
comp151461_c0_seq5	tr|B8JL40|B8JL40_DANRE	80.67	150	29	0	228	677	2	151	4e-90	269	150	83.8	Danio rerio	gnat2	Uncharacterized protein
comp174263_c0_seq31	tr|B8JL57|B8JL57_DANRE	76.4	161	36	1	131	613	12	170	5e-72	228	159	93.53	Danio rerio	si:ch211-87h14.3	Uncharacterized protein
comp184605_c0_seq5	tr|B8JLB2|B8JLB2_DANRE	68.91	193	58	2	1778	2350	1	193	6e-85	275	193	96.02	Danio rerio	arl14	Uncharacterized protein
comp186325_c2_seq12	tr|B8JLC6|B8JLC6_DANRE	72.13	183	51	0	90	638	1	183	2e-83	262	183	98.39	Danio rerio	pane1	Centromere protein M
comp111652_c0_seq2	tr|B8JLC8|B8JLC8_DANRE	68.66	201	60	2	70	663	1	201	4e-97	288	201	100	Danio rerio	si:ch73-131e21.5	Uncharacterized protein
comp191834_c0_seq45	tr|B8JLD1|B8JLD1_DANRE	55.19	761	269	15	25	2295	86	778	0	643	693	87.39	Danio rerio	aftpha	Uncharacterized protein
comp189737_c0_seq3	tr|B8JLH8|B8JLH8_DANRE	65.14	568	168	4	497	2164	1	550	0	729	550	87.3	Danio rerio	cep78	Uncharacterized protein
comp177704_c0_seq266	tr|B8JLI1|B8JLI1_DANRE	77.03	1376	291	11	79	4152	1	1369	0	2095	1369	100	Danio rerio	msh6	Uncharacterized protein
comp180534_c0_seq30	tr|B8JLJ1|B8JLJ1_DANRE	97.16	317	9	0	610	1560	41	357	0	624	317	80.87	Danio rerio	ntrk2a	Tyrosine-protein kinase receptor (Fragment)
comp190464_c0_seq47	tr|B8JLJ7|B8JLJ7_DANRE	95.26	359	17	0	762	1838	1	359	0	713	359	100	Danio rerio	gnaq	Uncharacterized protein
comp192459_c1_seq5	tr|B8JLK1|B8JLK1_DANRE	85.57	97	14	0	812	1102	19	115	7e-47	162	97	84.35	Danio rerio	ssna1	Uncharacterized protein
comp153179_c0_seq7	tr|B8JLK4|B8JLK4_DANRE	91	289	26	0	65	931	1	289	0	555	289	87.31	Danio rerio	alad	Delta-aminolevulinic acid dehydratase
comp185027_c0_seq12	tr|B8JLK7|B8JLK7_DANRE	80	370	68	5	446	1546	29	395	2e-156	471	367	84.76	Danio rerio	zc3h15	Zinc finger CCCH domain-containing protein 15
comp195566_c1_seq19	tr|B8JLK8|B8JLK8_DANRE	75	1048	254	6	455	3583	1	1045	0	1550	1045	100	Danio rerio	itgav	Uncharacterized protein
comp182966_c0_seq133	tr|B8JLL6|B8JLL6_DANRE	64.36	390	129	4	657	1808	7	392	3e-154	483	386	91.47	Danio rerio	pum2	Uncharacterized protein
comp176027_c0_seq11	tr|B8JLM0|B8JLM0_DANRE	72.95	403	108	1	448	1656	23	424	0	602	402	94.37	Danio rerio	cept1a	Uncharacterized protein
comp176494_c0_seq1	tr|B8JLQ4|B8JLQ4_DANRE	69.59	411	116	4	823	2043	12	417	0	597	406	97.13	Danio rerio	b3gnt7	Uncharacterized protein
comp194703_c0_seq56	tr|B8JLR3|B8JLR3_DANRE	74.03	231	47	4	399	1091	34	251	3e-104	327	218	81.04	Danio rerio	si:ch1073-280h16.1	Uncharacterized protein (Fragment)
[truncated: 9,848 more rows]
