# Supplementary material for: The central nervous system transcriptome of the weakly electric brown ghost knifefish (Apteronotus leptorhynchus): de novo assembly, annotation, and proteomics validation
Source: BMC Genomics. 2015 Mar 11;16(1):166. doi: 10.1186/s12864-015-1354-2 (PMC4424500; doi:10.1186/s12864-015-1354-2)
Supplement: Additional file 4: Table S3. — Significantly enriched GO terms based on FPKM ranking of “complete” transcripts (≥80% sequence coverage of homologous D. rerio protein), including genes enriched in each category, divided by cellular component, molecular function, and biological processes. ‘P-value’ is the enrichment p-value (unadjusted for multiple comparisons) computed according to the mHG or HG model. ‘FDR q-value’ is the multiple-testing corrected p-value using the Benjamini and Hochberg method, whereby, for the i th term (ranked according to p-value) the FDR q-value is (p-value *number of GO terms)/i. N is the total number of genes, B is the total number of genes associated with a specific GO term, n is the number of genes in the top of the user’s input list or in the target set when appropriate, and b is the number of genes in the intersection. Enrichment = (b/n) / (B/N). For each GO term, the list is shown of associated genes that appear in the optimal top of the list as determined by GOrilla (with percent of gene list considered from minimum hypergeometric scoring threshold shown in ‘Top%’ column). Each gene name is specified by gene symbol followed by a short description of the gene. [file 12864_2015_1354_MOESM4_ESM.xlsx]

## Sheet: Cellular Component
GO Term	Description	P-value	FDR q-value	Enrichment	N	B	n	b	Top %	Genes
GO:0005840	ribosome	4.9e-44	3.19e-41	10.44	6341	134	263	58	4.1	[zgc:92868 - zgc:92868, rplp0 - ribosomal protein, large, p0, rpl13a - ribosomal protein l13a, rps4x - ribosomal protein s4, x-linked, rps23 - ribosomal protein s23, uba52 - ubiquitin a-52 residue ribosomal protein fusion product 1, rpl18 - ribosomal protein l18, rpl38 - ribosomal protein l38, rps17 - ribosomal protein s17, rpl8 - ribosomal protein l8, mrpl28 - mitochondrial ribosomal protein l28…
GO:0030529	ribonucleoprotein complex	2.64e-37	8.6e-35	3.87	6341	203	832	103	13.1	[zgc:92868 - zgc:92868, rpl13a - ribosomal protein l13a, rps4x - ribosomal protein s4, x-linked, mrpl15 - mitochondrial ribosomal protein l15, rps23 - ribosomal protein s23, rps10 - ribosomal protein s10, nop10 - nop10 ribonucleoprotein homolog (yeast), mrpl14 - mitochondrial ribosomal protein l14, mrps24 - mitochondrial ribosomal protein s24, uba52 - ubiquitin a-52 residue ribosomal protein fusi…
GO:0032991	macromolecular complex	2.44e-34	5.3e-32	2.16	6341	838	839	239	13.2	[rpl13a - ribosomal protein l13a, rps23 - ribosomal protein s23, dtnbp1a - dystrobrevin binding protein 1a, dad1 - defender against cell death 1, ube2v1 - ubiquitin-conjugating enzyme e2 variant 1, rps10 - ribosomal protein s10, mrpl14 - mitochondrial ribosomal protein l14, nop10 - nop10 ribonucleoprotein homolog (yeast), atp6v1g1 - atpase, h+ transporting, v1 subunit g isoform 1, atp5ib - atp sy…
GO:0043228	non-membrane-bounded organelle	1.57e-30	2.55e-28	6.77	6341	334	157	56	2.5	[rplp0 - ribosomal protein, large, p0, zgc:92868 - zgc:92868, rpl13a - ribosomal protein l13a, rps23 - ribosomal protein s23, zgc:101846 - zgc:101846, uba52 - ubiquitin a-52 residue ribosomal protein fusion product 1, rpl38 - ribosomal protein l38, rsl24d1 - ribosomal l24 domain containing 1, rps17 - ribosomal protein s17, rpl8 - ribosomal protein l8, actb2 - actin, beta 2, rps15 - ribosomal prot…
GO:0043232	intracellular non-membrane-bounded organelle	1.57e-30	2.04e-28	6.77	6341	334	157	56	2.5	[rplp0 - ribosomal protein, large, p0, zgc:92868 - zgc:92868, rpl13a - ribosomal protein l13a, rps23 - ribosomal protein s23, zgc:101846 - zgc:101846, uba52 - ubiquitin a-52 residue ribosomal protein fusion product 1, rpl38 - ribosomal protein l38, rsl24d1 - ribosomal l24 domain containing 1, rps17 - ribosomal protein s17, rpl8 - ribosomal protein l8, actb2 - actin, beta 2, rps15 - ribosomal prot…
GO:0044444	cytoplasmic part	9e-25	9.78e-23	1.83	6341	911	992	261	15.6	[rpl13a - ribosomal protein l13a, rps23 - ribosomal protein s23, dtnbp1a - dystrobrevin binding protein 1a, dad1 - defender against cell death 1, rps10 - ribosomal protein s10, syt2a - synaptotagmin iia, mrpl14 - mitochondrial ribosomal protein l14, atp6v1g1 - atpase, h+ transporting, v1 subunit g isoform 1, atp5ib - atp synthase, h+ transporting, mitochondrial f0 complex, subunit e, duplicate b,…
GO:0005622	intracellular	1.88e-19	1.76e-17	4.31	6341	269	306	56	4.8	[rplp0 - ribosomal protein, large, p0, zgc:92868 - zgc:92868, cdc42 - cell division cycle 42, rps4x - ribosomal protein s4, x-linked, arl1 - adp-ribosylation factor-like 1, rps23 - ribosomal protein s23, rpl18 - ribosomal protein l18, rpl38 - ribosomal protein l38, rps17 - ribosomal protein s17, rpl8 - ribosomal protein l8, rpl31 - ribosomal protein l31, uchl1 - ubiquitin carboxyl-terminal estera…
GO:0044391	ribosomal subunit	5.81e-18	4.73e-16	16.01	6341	36	209	19	3.3	[rpl13a - ribosomal protein l13a, rps18 - ribosomal protein s18, rps7 - ribosomal protein s7, rpl10a - ribosomal protein l10a, rps23 - ribosomal protein s23, rps2 - ribosomal protein s2, rps21 - ribosomal protein s21, rps20 - ribosomal protein s20, rps3a - ribosomal protein s3a, rps28 - ribosomal protein s28, rpl8 - ribosomal protein l8, rps17 - ribosomal protein s17, rpl32 - ribosomal protein l3…
GO:0015935	small ribosomal subunit	8.14e-14	5.9e-12	15.52	6341	22	260	14	4.1	[rps18 - ribosomal protein s18, rps7 - ribosomal protein s7, rps23 - ribosomal protein s23, rps2 - ribosomal protein s2, rps21 - ribosomal protein s21, rps20 - ribosomal protein s20, rps3a - ribosomal protein s3a, rps5 - ribosomal protein s5, rps28 - ribosomal protein s28, rps17 - ribosomal protein s17, rps15 - ribosomal protein s15, rps24 - ribosomal protein s24, rpsa - ribosomal protein sa, rps…
GO:0044424	intracellular part	2.15e-12	1.4e-10	1.32	6341	2239	874	408	13.8	[rpl13a - ribosomal protein l13a, dtnbp1a - dystrobrevin binding protein 1a, dad1 - defender against cell death 1, rps10 - ribosomal protein s10, nop10 - nop10 ribonucleoprotein homolog (yeast), mrpl14 - mitochondrial ribosomal protein l14, atp5ib - atp synthase, h+ transporting, mitochondrial f0 complex, subunit e, duplicate b, atp6v1g1 - atpase, h+ transporting, v1 subunit g isoform 1, zgc:6638…
GO:0043234	protein complex	8.1e-12	4.8e-10	1.68	6341	644	961	164	15.2	[ck2b - casein kinase 2 beta, ing5a - inhibitor of growth family, member 5a, dtnbp1a - dystrobrevin binding protein 1a, dad1 - defender against cell death 1, ube2v1 - ubiquitin-conjugating enzyme e2 variant 1, emc10 - er membrane protein complex subunit 10, atp5ib - atp synthase, h+ transporting, mitochondrial f0 complex, subunit e, duplicate b, atp6v1g1 - atpase, h+ transporting, v1 subunit g is…
GO:0044464	cell part	2.02e-10	1.1e-08	1.26	6341	2563	874	446	13.8	[rpl13a - ribosomal protein l13a, dtnbp1a - dystrobrevin binding protein 1a, dad1 - defender against cell death 1, rps10 - ribosomal protein s10, nop10 - nop10 ribonucleoprotein homolog (yeast), mrpl14 - mitochondrial ribosomal protein l14, atp5ib - atp synthase, h+ transporting, mitochondrial f0 complex, subunit e, duplicate b, atp6v1g1 - atpase, h+ transporting, v1 subunit g isoform 1, zgc:6638…
GO:0022627	cytosolic small ribosomal subunit	3.38e-10	1.69e-08	26.05	6341	11	177	8	2.8	[rps3a - ribosomal protein s3a, rps7 - ribosomal protein s7, rps28 - ribosomal protein s28, rps17 - ribosomal protein s17, rps21 - ribosomal protein s21, rpsa - ribosomal protein sa, rps24 - ribosomal protein s24, rps8b - ribosomal protein s8b]
GO:0044455	mitochondrial membrane part	2.81e-09	1.31e-07	4.2	6341	32	991	21	15.6	[sdhb - succinate dehydrogenase complex, subunit b, iron sulfur (ip), zgc:73329 - zgc:73329, atp5ib - atp synthase, h+ transporting, mitochondrial f0 complex, subunit e, duplicate b, uqcrb - ubiquinol-cytochrome c reductase binding protein, cox6a1 - cytochrome c oxidase subunit via polypeptide 1, tomm20b - translocase of outer mitochondrial membrane 20 homolog b (yeast), coa3 - cytochrome c oxida…
GO:0044446	intracellular organelle part	3.4e-09	1.48e-07	1.59	6341	770	826	159	13.0	[ck2b - casein kinase 2 beta, rpl13a - ribosomal protein l13a, ndufa7 - nadh dehydrogenase (ubiquinone) 1 alpha subcomplex, 7, mrpl15 - mitochondrial ribosomal protein l15, rps23 - ribosomal protein s23, dtnbp1a - dystrobrevin binding protein 1a, dad1 - defender against cell death 1, emc10 - er membrane protein complex subunit 10, nop10 - nop10 ribonucleoprotein homolog (yeast), atp6v1g1 - atpase…
GO:0044422	organelle part	1.36e-08	5.53e-07	1.56	6341	784	826	159	13.0	[ck2b - casein kinase 2 beta, rpl13a - ribosomal protein l13a, ndufa7 - nadh dehydrogenase (ubiquinone) 1 alpha subcomplex, 7, mrpl15 - mitochondrial ribosomal protein l15, rps23 - ribosomal protein s23, dtnbp1a - dystrobrevin binding protein 1a, dad1 - defender against cell death 1, emc10 - er membrane protein complex subunit 10, nop10 - nop10 ribonucleoprotein homolog (yeast), atp6v1g1 - atpase…
GO:0005852	eukaryotic translation initiation factor 3 complex	1.75e-08	6.72e-07	8.99	6341	12	588	10	9.3	[eif3ba - eukaryotic translation initiation factor 3, subunit ba, eif3g - eukaryotic translation initiation factor 3, subunit g, eif3i - eukaryotic translation initiation factor 3, subunit i, eif3k - eukaryotic translation initiation factor 3, subunit k, eif3c - eukaryotic translation initiation factor 3, subunit c, eif3ha - eukaryotic translation initiation factor 3, subunit h, a, eif3ea - eukar…
GO:0045263	proton-transporting ATP synthase complex, coupling factor F(o)	2.11e-08	7.65e-07	11.09	6341	8	572	8	9.0	[atp5l - atp synthase, h+ transporting, mitochondrial f0 complex, subunit g, atp5g1 - atp synthase, h+ transporting, mitochondrial fo complex, subunit c1 (subunit 9), atp5j - atp synthase, h+ transporting, mitochondrial f0 complex, subunit f6, atp5ib - atp synthase, h+ transporting, mitochondrial f0 complex, subunit e, duplicate b, atp5ia - atp synthase, h+ transporting, mitochondrial f0 complex,…
GO:0033177	proton-transporting two-sector ATPase complex, proton-transporting domain	2.99e-08	1.03e-06	7.08	6341	17	632	12	10.0	[atp6v0d1 - atpase, h+ transporting, v0 subunit d isoform 1, atp5l - atp synthase, h+ transporting, mitochondrial f0 complex, subunit g, atp5g1 - atp synthase, h+ transporting, mitochondrial fo complex, subunit c1 (subunit 9), atp5j - atp synthase, h+ transporting, mitochondrial f0 complex, subunit f6, atp6v0b - atpase, h+ transporting, v0 subunit b, atp5ib - atp synthase, h+ transporting, mitoch…
GO:0000502	proteasome complex	3.71e-08	1.21e-06	3.72	6341	39	961	22	15.2	[psmd6 - proteasome (prosome, macropain) 26s subunit, non-atpase, 6, psmc4 - proteasome (prosome, macropain) 26s subunit, atpase, 4, psmc2 - proteasome (prosome, macropain) 26s subunit, atpase 2, psmb4 - proteasome (prosome, macropain) subunit, beta type, 4, psma1 - proteasome (prosome, macropain) subunit, alpha type, 1, psma8 - proteasome (prosome, macropain) subunit, alpha type, 8, psmd13 - pro…
GO:0044429	mitochondrial part	5.62e-08	1.74e-06	2.62	6341	137	725	41	11.4	[uqcrh - ubiquinol-cytochrome c reductase hinge protein, ndufa7 - nadh dehydrogenase (ubiquinone) 1 alpha subcomplex, 7, slc25a6 - solute carrier family 25 (mitochondrial carrier; adenine nucleotide translocator), member 6, sdhb - succinate dehydrogenase complex, subunit b, iron sulfur (ip), timm13 - translocase of inner mitochondrial membrane 13 homolog (yeast), atp5ib - atp synthase, h+ transpo…
GO:0015934	large ribosomal subunit	1e-07	2.96e-06	5.55	6341	14	980	12	15.5	[rpl13a - ribosomal protein l13a, mrpl22 - mitochondrial ribosomal protein l22, mrpl15 - mitochondrial ribosomal protein l15, rpl8 - ribosomal protein l8, rpl10a - ribosomal protein l10a, zgc:110255 - zgc:110255, rpl17 - ribosomal protein l17, rpl32 - ribosomal protein l32, mrpl30 - mitochondrial ribosomal protein l30, mrpl32 - mitochondrial ribosomal protein l32, rpl26 - ribosomal protein l26, m…
GO:0044445	cytosolic part	1.01e-07	2.87e-06	17.42	6341	28	104	8	1.6	[rps7 - ribosomal protein s7, rps3a - ribosomal protein s3a, rps17 - ribosomal protein s17, rpl32 - ribosomal protein l32, rps21 - ribosomal protein s21, rpsa - ribosomal protein sa, rps24 - ribosomal protein s24, rps8b - ribosomal protein s8b]
GO:0016282	eukaryotic 43S preinitiation complex	1.54e-07	4.17e-06	8.82	6341	11	588	9	9.3	[eif3ba - eukaryotic translation initiation factor 3, subunit ba, eif3g - eukaryotic translation initiation factor 3, subunit g, eif3i - eukaryotic translation initiation factor 3, subunit i, eif3k - eukaryotic translation initiation factor 3, subunit k, eif3c - eukaryotic translation initiation factor 3, subunit c, eif3ha - eukaryotic translation initiation factor 3, subunit h, a, eif3ea - eukar…
GO:0033290	eukaryotic 48S preinitiation complex	1.54e-07	4.01e-06	8.82	6341	11	588	9	9.3	[eif3ba - eukaryotic translation initiation factor 3, subunit ba, eif3g - eukaryotic translation initiation factor 3, subunit g, eif3i - eukaryotic translation initiation factor 3, subunit i, eif3k - eukaryotic translation initiation factor 3, subunit k, eif3c - eukaryotic translation initiation factor 3, subunit c, eif3ha - eukaryotic translation initiation factor 3, subunit h, a, eif3ea - eukar…
GO:0070993	translation preinitiation complex	1.54e-07	3.85e-06	8.82	6341	11	588	9	9.3	[eif3ba - eukaryotic translation initiation factor 3, subunit ba, eif3g - eukaryotic translation initiation factor 3, subunit g, eif3k - eukaryotic translation initiation factor 3, subunit k, eif3i - eukaryotic translation initiation factor 3, subunit i, eif3c - eukaryotic translation initiation factor 3, subunit c, eif3ha - eukaryotic translation initiation factor 3, subunit h, a, eif3eb - eukar…
GO:0043229	intracellular organelle	3.76e-07	9.09e-06	1.33	6341	1526	832	266	13.1	[rpl13a - ribosomal protein l13a, rps23 - ribosomal protein s23, setb - set translocation (myeloid leukemia-associated) b, dtnbp1a - dystrobrevin binding protein 1a, rps10 - ribosomal protein s10, syt2a - synaptotagmin iia, nop10 - nop10 ribonucleoprotein homolog (yeast), mrpl14 - mitochondrial ribosomal protein l14, mrps24 - mitochondrial ribosomal protein s24, uba52 - ubiquitin a-52 residue rib…
GO:0043226	organelle	6.47e-07	1.51e-05	1.32	6341	1541	832	267	13.1	[rpl13a - ribosomal protein l13a, rps23 - ribosomal protein s23, setb - set translocation (myeloid leukemia-associated) b, dtnbp1a - dystrobrevin binding protein 1a, rps10 - ribosomal protein s10, mrpl14 - mitochondrial ribosomal protein l14, nop10 - nop10 ribonucleoprotein homolog (yeast), syt2a - synaptotagmin iia, mrps24 - mitochondrial ribosomal protein s24, uba52 - ubiquitin a-52 residue rib…
GO:0000276	mitochondrial proton-transporting ATP synthase complex, coupling factor F(o)	1.81e-06	4.06e-05	21.57	6341	6	245	5	3.9	[atp5l - atp synthase, h+ transporting, mitochondrial f0 complex, subunit g, atp5j - atp synthase, h+ transporting, mitochondrial f0 complex, subunit f6, atp5ia - atp synthase, h+ transporting, mitochondrial f0 complex, subunit e, duplicate a, atp5h - atp synthase, h+ transporting, mitochondrial f0 complex, subunit d, atp5f1 - atp synthase, h+ transporting, mitochondrial f0 complex, subunit b, is…
GO:0070469	respiratory chain	6.13e-05	0.00133	8.96	6341	9	472	6	7.4	[uqcrh - ubiquinol-cytochrome c reductase hinge protein, ndufa4 - nadh dehydrogenase (ubiquinone) 1 alpha subcomplex, 4, zgc:110155 - zgc:110155, uqcrfs1 - ubiquinol-cytochrome c reductase, rieske iron-sulfur polypeptide 1, ndufa2 - nadh dehydrogenase (ubiquinone) 1 alpha subcomplex, 2, uqcrb - ubiquinol-cytochrome c reductase binding protein]
GO:0005839	proteasome core complex	6.61e-05	0.00139	4.62	6341	17	807	10	12.7	[psma4 - proteasome (prosome, macropain) subunit, alpha type, 4, psma5 - proteasome (prosome, macropain) subunit, alpha type,5, psmb1 - proteasome (prosome, macropain) subunit, beta type, 1, psmb3 - proteasome (prosome, macropain) subunit, beta type, 3, psma6a - proteasome (prosome, macropain) subunit, alpha type, 6a, psmb4 - proteasome (prosome, macropain) subunit, beta type, 4, psmb2 - proteaso…
GO:0005882	intermediate filament	0.000217	0.00443	18.12	6341	10	140	4	2.2	[prph - peripherin, si:dkey-33c12.3 - si:dkey-33c12.3, gfap - glial fibrillary acidic protein, inab - internexin neuronal intermediate filament protein, alpha b]
GO:0005739	mitochondrion	0.000245	0.00484	1.85	6341	168	856	42	13.5	[cox6b1 - cytochrome c oxidase subunit vib polypeptide 1, uqcrh - ubiquinol-cytochrome c reductase hinge protein, isca1 - iron-sulfur cluster assembly 1, mrpl15 - mitochondrial ribosomal protein l15, sdhb - succinate dehydrogenase complex, subunit b, iron sulfur (ip), timm13 - translocase of inner mitochondrial membrane 13 homolog (yeast), mrpl14 - mitochondrial ribosomal protein l14, zgc:73345 -…
GO:0016272	prefoldin complex	0.000253	0.00486	6.42	6341	8	741	6	11.7	[pfdn6 - prefoldin subunit 6, pfdn5 - prefoldin 5, vbp1 - von hippel-lindau binding protein 1, pfdn2 - prefoldin subunit 2, pfdn1 - prefoldin subunit 1, pfdn4 - prefoldin subunit 4]
GO:0005743	mitochondrial inner membrane	0.00029	0.00541	3.3	6341	61	472	15	7.4	[uqcrh - ubiquinol-cytochrome c reductase hinge protein, ndufa7 - nadh dehydrogenase (ubiquinone) 1 alpha subcomplex, 7, slc25a6 - solute carrier family 25 (mitochondrial carrier; adenine nucleotide translocator), member 6, sdhb - succinate dehydrogenase complex, subunit b, iron sulfur (ip), zgc:110155 - zgc:110155, ndufa2 - nadh dehydrogenase (ubiquinone) 1 alpha subcomplex, 2, zgc:73345 - zgc:7…
GO:0070069	cytochrome complex	0.0003	0.00543	9.85	6341	4	644	4	10.2	[ndufa4 - nadh dehydrogenase (ubiquinone) 1 alpha subcomplex, 4, uqcrb - ubiquinol-cytochrome c reductase binding protein, cox6a2 - cytochrome c oxidase subunit via polypeptide 2, cox6a1 - cytochrome c oxidase subunit via polypeptide 1]
GO:0030686	90S preribosome	0.000307	0.0054	80.27	6341	2	79	2	1.2	[rps7 - ribosomal protein s7, rpsa - ribosomal protein sa]
GO:1990204	oxidoreductase complex	0.000325	0.00557	3.83	6341	17	975	10	15.4	[sdhc - succinate dehydrogenase complex, subunit c, integral membrane protein, ndufs1 - nadh dehydrogenase (ubiquinone) fe-s protein 1, sdhb - succinate dehydrogenase complex, subunit b, iron sulfur (ip), zgc:73329 - zgc:73329, zgc:100908 - zgc:100908, gmpr - guanosine monophosphate reductase, uqcrb - ubiquinol-cytochrome c reductase binding protein, sdhdb - succinate dehydrogenase complex, subun…
GO:0031966	mitochondrial membrane	0.000421	0.00704	2.33	6341	94	725	25	11.4	[uqcrh - ubiquinol-cytochrome c reductase hinge protein, ndufa7 - nadh dehydrogenase (ubiquinone) 1 alpha subcomplex, 7, slc25a6 - solute carrier family 25 (mitochondrial carrier; adenine nucleotide translocator), member 6, sdhb - succinate dehydrogenase complex, subunit b, iron sulfur (ip), timm13 - translocase of inner mitochondrial membrane 13 homolog (yeast), zgc:73345 - zgc:73345, uqcrb - ub…
GO:0044440	endosomal part	0.000426	0.00694	3.03	6341	31	944	14	14.9	[lamtor3 - late endosomal/lysosomal adaptor, mapk and mtor activator 3, si:dkey-159a18.7 - si:dkey-159a18.7, scamp5 - secretory carrier membrane protein 5, dtnbp1a - dystrobrevin binding protein 1a, chmp1b - chromatin modifying protein 1b, tmem106bb - transmembrane protein 106bb, clvs2 - clavesin 2, chmp3 - charged multivesicular body protein 3, chmp5b - charged multivesicular body protein 5b, vp…
GO:0033178	proton-transporting two-sector ATPase complex, catalytic domain	0.00044	0.007	5.72	6341	14	554	7	8.7	[atp6v1h - atpase, h+ transporting, lysosomal, v1 subunit h, atp6v1f - atpase, h+ transporting, v1 subunit f, atp6v1ab - atpase, h+ transporting, lysosomal v1 subunit ab, atp5c1 - atp synthase, h+ transporting, mitochondrial f1 complex, gamma polypeptide 1, atp6v1ba - atpase, h+ transporting, lysosomal, v1 subunit b, member a, atp5a1 - atp synthase, h+ transporting, mitochondrial f1 complex, alph…
GO:0043209	myelin sheath	0.000508	0.00789	70.46	6341	3	60	2	0.9	[mbpa - myelin basic protein a, mpz - myelin protein zero]
GO:0019866	organelle inner membrane	0.000512	0.00777	3.15	6341	64	472	15	7.4	[uqcrh - ubiquinol-cytochrome c reductase hinge protein, ndufa7 - nadh dehydrogenase (ubiquinone) 1 alpha subcomplex, 7, slc25a6 - solute carrier family 25 (mitochondrial carrier; adenine nucleotide translocator), member 6, sdhb - succinate dehydrogenase complex, subunit b, iron sulfur (ip), zgc:110155 - zgc:110155, ndufa2 - nadh dehydrogenase (ubiquinone) 1 alpha subcomplex, 2, zgc:73345 - zgc:7…
GO:0045281	succinate dehydrogenase complex	0.000518	0.00767	15.43	6341	3	411	3	6.5	[sdhc - succinate dehydrogenase complex, subunit c, integral membrane protein, sdhb - succinate dehydrogenase complex, subunit b, iron sulfur (ip), sdhdb - succinate dehydrogenase complex, subunit d, integral membrane protein b]
GO:0005737	cytoplasm	0.000703	0.0102	1.39	6341	664	820	119	12.9	[dtnbp1a - dystrobrevin binding protein 1a, ostf1 - osteoclast stimulating factor 1, psma1 - proteasome (prosome, macropain) subunit, alpha type, 1, zgc:66388 - zgc:66388, oxsr1a - oxidative-stress responsive 1a, chmp3 - charged multivesicular body protein 3, ppp5c - protein phosphatase 5, catalytic subunit, lamtor5 - late endosomal/lysosomal adaptor, mapk and mtor activator 5, psmb1 - proteasome…
GO:0045098	type III intermediate filament	0.000793	0.0112	45.29	6341	2	140	2	2.2	[prph - peripherin, gfap - glial fibrillary acidic protein]
GO:0030964	NADH dehydrogenase complex	0.000985	0.0137	7.28	6341	4	871	4	13.7	[ndufs1 - nadh dehydrogenase (ubiquinone) fe-s protein 1, zgc:73329 - zgc:73329, zgc:100908 - zgc:100908, ndufb8 - nadh dehydrogenase (ubiquinone) 1 beta subcomplex, 8]
GO:0045271	respiratory chain complex I	0.000985	0.0134	7.28	6341	4	871	4	13.7	[ndufs1 - nadh dehydrogenase (ubiquinone) fe-s protein 1, zgc:73329 - zgc:73329, zgc:100908 - zgc:100908, ndufb8 - nadh dehydrogenase (ubiquinone) 1 beta subcomplex, 8]
GO:0005747	mitochondrial respiratory chain complex I	0.000985	0.0131	7.28	6341	4	871	4	13.7	[ndufs1 - nadh dehydrogenase (ubiquinone) fe-s protein 1, zgc:73329 - zgc:73329, zgc:100908 - zgc:100908, ndufb8 - nadh dehydrogenase (ubiquinone) 1 beta subcomplex, 8]

## Sheet: Molecular Function
GO Term	Description	P-value	FDR q-value	Enrichment	N	B	n	b	Genes
GO:0003735	structural constituent of ribosome	4.08e-44	8.76e-41	11.33	6341	117	263	55	[zgc:92868 - zgc:92868, rplp0 - ribosomal protein, large, p0, rpl13a - ribosomal protein l13a, rps4x - ribosomal protein s4, x-linked, rps23 - ribosomal protein s23, uba52 - ubiquitin a-52 residue ribosomal protein fusion product 1, rpl18 - ribosomal protein l18, rpl38 - ribosomal protein l38, rps17 - ribosomal protein s17, rpl8 - ribosomal protein l8, mrpl28 - mitochondrial ribosomal protein l28…
GO:0005198	structural molecule activity	1.76e-43	1.89e-40	8.65	6341	174	274	65	[zgc:92868 - zgc:92868, rplp0 - ribosomal protein, large, p0, rpl13a - ribosomal protein l13a, rps4x - ribosomal protein s4, x-linked, rps23 - ribosomal protein s23, inab - internexin neuronal intermediate filament protein, alpha b, rpl18 - ribosomal protein l18, uba52 - ubiquitin a-52 residue ribosomal protein fusion product 1, rpl38 - ribosomal protein l38, prph - peripherin, rps17 - ribosomal …
GO:0015078	hydrogen ion transmembrane transporter activity	1.81e-19	1.29e-16	6.56	6341	48	644	32	[cox6b1 - cytochrome c oxidase subunit vib polypeptide 1, uqcrh - ubiquinol-cytochrome c reductase hinge protein, uqcrq - ubiquinol-cytochrome c reductase, complex iii subunit vii, atp5ib - atp synthase, h+ transporting, mitochondrial f0 complex, subunit e, duplicate b, atp6v0d1 - atpase, h+ transporting, v0 subunit d isoform 1, atp5l - atp synthase, h+ transporting, mitochondrial f0 complex, sub…
GO:0015077	monovalent inorganic cation transmembrane transporter activity	2.04e-12	1.09e-09	10.01	6341	95	120	18	[cox6c - cytochrome c oxidase subunit vic, uqcrh - ubiquinol-cytochrome c reductase hinge protein, cox8a - cytochrome c oxidase subunit 8a, atp6v1f - atpase, h+ transporting, v1 subunit f, cox7c - cytochrome c oxidase, subunit viic, uqcrq - ubiquinol-cytochrome c reductase, complex iii subunit vii, cox6a1 - cytochrome c oxidase subunit via polypeptide 1, atp5l - atp synthase, h+ transporting, mit…
GO:0022890	inorganic cation transmembrane transporter activity	2.11e-10	9.07e-08	7.73	6341	123	120	18	[uqcrh - ubiquinol-cytochrome c reductase hinge protein, cox6c - cytochrome c oxidase subunit vic, atp6v1f - atpase, h+ transporting, v1 subunit f, cox8a - cytochrome c oxidase subunit 8a, cox7c - cytochrome c oxidase, subunit viic, uqcrq - ubiquinol-cytochrome c reductase, complex iii subunit vii, cox6a1 - cytochrome c oxidase subunit via polypeptide 1, atp5l - atp synthase, h+ transporting, mit…
GO:0015075	ion transmembrane transporter activity	2.65e-09	9.46e-07	5.59	6341	189	120	20	[uqcrh - ubiquinol-cytochrome c reductase hinge protein, cox6c - cytochrome c oxidase subunit vic, atp6v1f - atpase, h+ transporting, v1 subunit f, cox8a - cytochrome c oxidase subunit 8a, cox7c - cytochrome c oxidase, subunit viic, uqcrq - ubiquinol-cytochrome c reductase, complex iii subunit vii, vdac2 - voltage-dependent anion channel 2, cox6a1 - cytochrome c oxidase subunit via polypeptide 1,…
GO:0008324	cation transmembrane transporter activity	3.15e-09	9.65e-07	6.61	6341	144	120	18	[uqcrh - ubiquinol-cytochrome c reductase hinge protein, cox6c - cytochrome c oxidase subunit vic, atp6v1f - atpase, h+ transporting, v1 subunit f, cox8a - cytochrome c oxidase subunit 8a, cox7c - cytochrome c oxidase, subunit viic, uqcrq - ubiquinol-cytochrome c reductase, complex iii subunit vii, cox6a1 - cytochrome c oxidase subunit via polypeptide 1, atp5l - atp synthase, h+ transporting, mit…
GO:0022891	substrate-specific transmembrane transporter activity	1.35e-08	3.63e-06	5.11	6341	207	120	20	[uqcrh - ubiquinol-cytochrome c reductase hinge protein, cox6c - cytochrome c oxidase subunit vic, atp6v1f - atpase, h+ transporting, v1 subunit f, cox8a - cytochrome c oxidase subunit 8a, cox7c - cytochrome c oxidase, subunit viic, uqcrq - ubiquinol-cytochrome c reductase, complex iii subunit vii, vdac2 - voltage-dependent anion channel 2, cox6a1 - cytochrome c oxidase subunit via polypeptide 1,…
GO:0022857	transmembrane transporter activity	2.42e-08	5.77e-06	4.68	6341	237	120	21	[uqcrh - ubiquinol-cytochrome c reductase hinge protein, cox6c - cytochrome c oxidase subunit vic, cox8a - cytochrome c oxidase subunit 8a, atp6v1f - atpase, h+ transporting, v1 subunit f, cox7c - cytochrome c oxidase, subunit viic, uqcrq - ubiquinol-cytochrome c reductase, complex iii subunit vii, atp6v1g1 - atpase, h+ transporting, v1 subunit g isoform 1, vdac2 - voltage-dependent anion channel…
GO:0004129	cytochrome-c oxidase activity	9.11e-08	1.96e-05	14.85	6341	14	244	8	[cox6c - cytochrome c oxidase subunit vic, cox6b1 - cytochrome c oxidase subunit vib polypeptide 1, cox8a - cytochrome c oxidase subunit 8a, cox4i1 - cytochrome c oxidase subunit iv isoform 1, cox7c - cytochrome c oxidase, subunit viic, cox5aa - cytochrome c oxidase subunit vaa, cox6b2 - cytochrome c oxidase subunit vib polypeptide 2, cox6a1 - cytochrome c oxidase subunit via polypeptide 1]
GO:0016675	oxidoreductase activity, acting on a heme group of donors	9.11e-08	1.78e-05	14.85	6341	14	244	8	[cox6c - cytochrome c oxidase subunit vic, cox6b1 - cytochrome c oxidase subunit vib polypeptide 1, cox8a - cytochrome c oxidase subunit 8a, cox4i1 - cytochrome c oxidase subunit iv isoform 1, cox7c - cytochrome c oxidase, subunit viic, cox5aa - cytochrome c oxidase subunit vaa, cox6b2 - cytochrome c oxidase subunit vib polypeptide 2, cox6a1 - cytochrome c oxidase subunit via polypeptide 1]
GO:0016676	oxidoreductase activity, acting on a heme group of donors, oxygen as acceptor	9.11e-08	1.63e-05	14.85	6341	14	244	8	[cox6c - cytochrome c oxidase subunit vic, cox6b1 - cytochrome c oxidase subunit vib polypeptide 1, cox8a - cytochrome c oxidase subunit 8a, cox4i1 - cytochrome c oxidase subunit iv isoform 1, cox7c - cytochrome c oxidase, subunit viic, cox5aa - cytochrome c oxidase subunit vaa, cox6b2 - cytochrome c oxidase subunit vib polypeptide 2, cox6a1 - cytochrome c oxidase subunit via polypeptide 1]
GO:0015002	heme-copper terminal oxidase activity	9.11e-08	1.5e-05	14.85	6341	14	244	8	[cox6c - cytochrome c oxidase subunit vic, cox6b1 - cytochrome c oxidase subunit vib polypeptide 1, cox8a - cytochrome c oxidase subunit 8a, cox4i1 - cytochrome c oxidase subunit iv isoform 1, cox7c - cytochrome c oxidase, subunit viic, cox5aa - cytochrome c oxidase subunit vaa, cox6b2 - cytochrome c oxidase subunit vib polypeptide 2, cox6a1 - cytochrome c oxidase subunit via polypeptide 1]
GO:0022892	substrate-specific transporter activity	1.48e-07	2.27e-05	4.44	6341	238	120	20	[uqcrh - ubiquinol-cytochrome c reductase hinge protein, cox6c - cytochrome c oxidase subunit vic, atp6v1f - atpase, h+ transporting, v1 subunit f, cox8a - cytochrome c oxidase subunit 8a, cox7c - cytochrome c oxidase, subunit viic, uqcrq - ubiquinol-cytochrome c reductase, complex iii subunit vii, vdac2 - voltage-dependent anion channel 2, cox6a1 - cytochrome c oxidase subunit via polypeptide 1,…
GO:0005215	transporter activity	2.13e-07	3.04e-05	3.85	6341	316	120	23	[uqcrh - ubiquinol-cytochrome c reductase hinge protein, cox6c - cytochrome c oxidase subunit vic, cox8a - cytochrome c oxidase subunit 8a, atp6v1f - atpase, h+ transporting, v1 subunit f, cox7c - cytochrome c oxidase, subunit viic, uqcrq - ubiquinol-cytochrome c reductase, complex iii subunit vii, atp6v1g1 - atpase, h+ transporting, v1 subunit g isoform 1, vdac2 - voltage-dependent anion channel…
GO:0051082	unfolded protein binding	3.41e-07	4.57e-05	4.56	6341	30	741	16	[cct8 - chaperonin containing tcp1, subunit 8 (theta), dnaja2l - dnaj (hsp40) homolog, subfamily a, member 2, like, dnaja2 - dnaj (hsp40) homolog, subfamily a, member 2, pfdn2 - prefoldin subunit 2, tcp1 - t-complex polypeptide 1, pfdn5 - prefoldin 5, pfdn6 - prefoldin subunit 6, cct4 - chaperonin containing tcp1, subunit 4 (delta), cct2 - chaperonin containing tcp1, subunit 2 (beta), vbp1 - von …
GO:0003743	translation initiation factor activity	3.67e-07	4.63e-05	4.79	6341	36	588	16	[eif3ba - eukaryotic translation initiation factor 3, subunit ba, eif5a - eukaryotic translation initiation factor 5a, eif3g - eukaryotic translation initiation factor 3, subunit g, eif4e1c - eukaryotic translation initiation factor 4e family member 1c, eif3k - eukaryotic translation initiation factor 3, subunit k, eif4ebp2 - eukaryotic translation initiation factor 4e binding protein 2, eif1b - …
GO:0016655	oxidoreductase activity, acting on NAD(P)H, quinone or similar compound as acceptor	6.73e-07	8.02e-05	7.28	6341	8	871	8	[ndufv1 - nadh dehydrogenase (ubiquinone) flavoprotein 1, ndufs1 - nadh dehydrogenase (ubiquinone) fe-s protein 1, ndufa7 - nadh dehydrogenase (ubiquinone) 1 alpha subcomplex, 7, ndufb7 - nadh dehydrogenase (ubiquinone) 1 beta subcomplex, 7, ndufa12 - nadh dehydrogenase (ubiquinone) 1 alpha subcomplex, 12, zgc:110155 - zgc:110155, ndufb8 - nadh dehydrogenase (ubiquinone) 1 beta subcomplex, 8, ndu…
GO:0008137	NADH dehydrogenase (ubiquinone) activity	6.73e-07	7.6e-05	7.28	6341	8	871	8	[ndufv1 - nadh dehydrogenase (ubiquinone) flavoprotein 1, ndufs1 - nadh dehydrogenase (ubiquinone) fe-s protein 1, ndufa7 - nadh dehydrogenase (ubiquinone) 1 alpha subcomplex, 7, ndufb7 - nadh dehydrogenase (ubiquinone) 1 beta subcomplex, 7, ndufa12 - nadh dehydrogenase (ubiquinone) 1 alpha subcomplex, 12, zgc:110155 - zgc:110155, ndufb8 - nadh dehydrogenase (ubiquinone) 1 beta subcomplex, 8, ndu…
GO:0050136	NADH dehydrogenase (quinone) activity	6.73e-07	7.22e-05	7.28	6341	8	871	8	[ndufv1 - nadh dehydrogenase (ubiquinone) flavoprotein 1, ndufs1 - nadh dehydrogenase (ubiquinone) fe-s protein 1, ndufa7 - nadh dehydrogenase (ubiquinone) 1 alpha subcomplex, 7, ndufa12 - nadh dehydrogenase (ubiquinone) 1 alpha subcomplex, 12, ndufb7 - nadh dehydrogenase (ubiquinone) 1 beta subcomplex, 7, zgc:110155 - zgc:110155, ndufb8 - nadh dehydrogenase (ubiquinone) 1 beta subcomplex, 8, ndu…
GO:0003954	NADH dehydrogenase activity	6.73e-07	6.88e-05	7.28	6341	8	871	8	[ndufv1 - nadh dehydrogenase (ubiquinone) flavoprotein 1, ndufs1 - nadh dehydrogenase (ubiquinone) fe-s protein 1, ndufa7 - nadh dehydrogenase (ubiquinone) 1 alpha subcomplex, 7, ndufb7 - nadh dehydrogenase (ubiquinone) 1 beta subcomplex, 7, ndufa12 - nadh dehydrogenase (ubiquinone) 1 alpha subcomplex, 12, zgc:110155 - zgc:110155, ndufb8 - nadh dehydrogenase (ubiquinone) 1 beta subcomplex, 8, ndu…
GO:0016651	oxidoreductase activity, acting on NAD(P)H	7.88e-07	7.69e-05	4.63	6341	22	871	14	[ndufv1 - nadh dehydrogenase (ubiquinone) flavoprotein 1, ndufs2 - nadh dehydrogenase (ubiquinone) fe-s protein 2, ndufa7 - nadh dehydrogenase (ubiquinone) 1 alpha subcomplex, 7, ndufs4 - nadh dehydrogenase (ubiquinone) fe-s protein 4, (nadh-coenzyme q reductase), ndufs8a - nadh dehydrogenase (ubiquinone) fe-s protein 8a, zgc:110155 - zgc:110155, gmpr - guanosine monophosphate reductase, ndufs7 -…
GO:0009055	electron carrier activity	8.22e-07	7.67e-05	5.84	6341	32	441	13	[cox6b1 - cytochrome c oxidase subunit vib polypeptide 1, cox6c - cytochrome c oxidase subunit vic, cox8a - cytochrome c oxidase subunit 8a, cox7c - cytochrome c oxidase, subunit viic, sdhb - succinate dehydrogenase complex, subunit b, iron sulfur (ip), sh3bgrl3 - sh3 domain binding glutamic acid-rich protein like 3, cyc1 - cytochrome c-1, cox6a1 - cytochrome c oxidase subunit via polypeptide 1, …
GO:0016209	antioxidant activity	1.35e-06	0.000121	5.75	6341	23	575	12	[sod1 - superoxide dismutase 1, soluble, fam213aa - family with sequence similarity 213, member aa, sepw1 - selenoprotein w, 1, prdx6 - peroxiredoxin 6, gpx4b - glutathione peroxidase 4b, sod2 - superoxide dismutase 2, mitochondrial, gpx1b - glutathione peroxidase 1b, gpx4a - glutathione peroxidase 4a, gpx3 - glutathione peroxidase 3 (plasma), prdx3 - peroxiredoxin 3, prdx1 - peroxiredoxin 1, prd…
GO:0008135	translation factor activity, nucleic acid binding	1.88e-06	0.000162	3.79	6341	54	588	19	[eif3ba - eukaryotic translation initiation factor 3, subunit ba, eif5a - eukaryotic translation initiation factor 5a, eif3g - eukaryotic translation initiation factor 3, subunit g, eif4e1c - eukaryotic translation initiation factor 4e family member 1c, eif3k - eukaryotic translation initiation factor 3, subunit k, eif4ebp2 - eukaryotic translation initiation factor 4e binding protein 2, eef1b2 -…
GO:0044769	ATPase activity, coupled to transmembrane movement of ions, rotational mechanism	2.24e-06	0.000185	6.44	6341	11	805	9	[atp6v1h - atpase, h+ transporting, lysosomal, v1 subunit h, atp6v1f - atpase, h+ transporting, v1 subunit f, atp6v1ab - atpase, h+ transporting, lysosomal v1 subunit ab, atp5c1 - atp synthase, h+ transporting, mitochondrial f1 complex, gamma polypeptide 1, atp5a1 - atp synthase, h+ transporting, mitochondrial f1 complex, alpha subunit 1, cardiac muscle, atp5o - atp synthase, h+ transporting, mit…
GO:0016491	oxidoreductase activity	1.3e-05	0.00104	1.82	6341	336	655	63	[ndufa7 - nadh dehydrogenase (ubiquinone) 1 alpha subcomplex, 7, txn2 - thioredoxin 2, uqcrq - ubiquinol-cytochrome c reductase, complex iii subunit vii, ndufs8a - nadh dehydrogenase (ubiquinone) fe-s protein 8a, mdh1aa - malate dehydrogenase 1aa, nad (soluble), mdh2 - malate dehydrogenase 2, nad (mitochondrial), ywhae1 - tyrosine 3-monooxygenase/tryptophan 5-monooxygenase activation protein, eps…
GO:0036442	hydrogen-exporting ATPase activity	1.79e-05	0.00137	6.89	6341	8	805	7	[atp6v1h - atpase, h+ transporting, lysosomal, v1 subunit h, atp6v1f - atpase, h+ transporting, v1 subunit f, atp6v1ab - atpase, h+ transporting, lysosomal v1 subunit ab, atp5c1 - atp synthase, h+ transporting, mitochondrial f1 complex, gamma polypeptide 1, atp5a1 - atp synthase, h+ transporting, mitochondrial f1 complex, alpha subunit 1, cardiac muscle, atp6v1e1b - atpase, h+ transporting, lysos…
GO:0046961	proton-transporting ATPase activity, rotational mechanism	1.79e-05	0.00133	6.89	6341	8	805	7	[atp6v1h - atpase, h+ transporting, lysosomal, v1 subunit h, atp6v1f - atpase, h+ transporting, v1 subunit f, atp6v1ab - atpase, h+ transporting, lysosomal v1 subunit ab, atp5c1 - atp synthase, h+ transporting, mitochondrial f1 complex, gamma polypeptide 1, atp5a1 - atp synthase, h+ transporting, mitochondrial f1 complex, alpha subunit 1, cardiac muscle, atp6v1e1b - atpase, h+ transporting, lysos…
GO:0016679	oxidoreductase activity, acting on diphenols and related substances as donors	3.17e-05	0.00226	39.14	6341	3	162	3	[uqcrh - ubiquinol-cytochrome c reductase hinge protein, uqcrq - ubiquinol-cytochrome c reductase, complex iii subunit vii, uqcrfs1 - ubiquinol-cytochrome c reductase, rieske iron-sulfur polypeptide 1]
GO:0016681	oxidoreductase activity, acting on diphenols and related substances as donors, cytochrome as acceptor	3.17e-05	0.00219	39.14	6341	3	162	3	[uqcrh - ubiquinol-cytochrome c reductase hinge protein, uqcrq - ubiquinol-cytochrome c reductase, complex iii subunit vii, uqcrfs1 - ubiquinol-cytochrome c reductase, rieske iron-sulfur polypeptide 1]
GO:0008121	ubiquinol-cytochrome-c reductase activity	3.17e-05	0.00212	39.14	6341	3	162	3	[uqcrh - ubiquinol-cytochrome c reductase hinge protein, uqcrq - ubiquinol-cytochrome c reductase, complex iii subunit vii, uqcrfs1 - ubiquinol-cytochrome c reductase, rieske iron-sulfur polypeptide 1]
GO:0016684	oxidoreductase activity, acting on peroxide as acceptor	5.22e-05	0.00339	6.3	6341	14	575	8	[prdx6 - peroxiredoxin 6, gpx4b - glutathione peroxidase 4b, gpx1b - glutathione peroxidase 1b, gpx4a - glutathione peroxidase 4a, gpx3 - glutathione peroxidase 3 (plasma), prdx3 - peroxiredoxin 3, prdx1 - peroxiredoxin 1, prdx2 - peroxiredoxin 2]
GO:0004298	threonine-type endopeptidase activity	6.61e-05	0.00417	4.62	6341	17	807	10	[psma4 - proteasome (prosome, macropain) subunit, alpha type, 4, psma5 - proteasome (prosome, macropain) subunit, alpha type,5, psmb1 - proteasome (prosome, macropain) subunit, beta type, 1, psmb3 - proteasome (prosome, macropain) subunit, beta type, 3, psma6a - proteasome (prosome, macropain) subunit, alpha type, 6a, psmb4 - proteasome (prosome, macropain) subunit, beta type, 4, psmb2 - proteaso…
GO:0070003	threonine-type peptidase activity	6.61e-05	0.00405	4.62	6341	17	807	10	[psma4 - proteasome (prosome, macropain) subunit, alpha type, 4, psma5 - proteasome (prosome, macropain) subunit, alpha type,5, psmb1 - proteasome (prosome, macropain) subunit, beta type, 1, psmb3 - proteasome (prosome, macropain) subunit, beta type, 3, psma6a - proteasome (prosome, macropain) subunit, alpha type, 6a, psmb4 - proteasome (prosome, macropain) subunit, beta type, 4, psmb2 - proteaso…
GO:0042625	ATPase activity, coupled to transmembrane movement of ions	8.16e-05	0.00487	15.54	6341	17	120	5	[atp6v1f - atpase, h+ transporting, v1 subunit f, atp5c1 - atp synthase, h+ transporting, mitochondrial f1 complex, gamma polypeptide 1, atp5o - atp synthase, h+ transporting, mitochondrial f1 complex, o subunit, atp5f1 - atp synthase, h+ transporting, mitochondrial f0 complex, subunit b, isoform 1, atp6v1e1b - atpase, h+ transporting, lysosomal, v1 subunit e isoform 1b]
GO:0019829	cation-transporting ATPase activity	8.16e-05	0.00473	15.54	6341	17	120	5	[atp6v1f - atpase, h+ transporting, v1 subunit f, atp5c1 - atp synthase, h+ transporting, mitochondrial f1 complex, gamma polypeptide 1, atp5o - atp synthase, h+ transporting, mitochondrial f1 complex, o subunit, atp5f1 - atp synthase, h+ transporting, mitochondrial f0 complex, subunit b, isoform 1, atp6v1e1b - atpase, h+ transporting, lysosomal, v1 subunit e isoform 1b]
GO:0016820	hydrolase activity, acting on acid anhydrides, catalyzing transmembrane movement of substances	8.87e-05	0.00501	11.32	6341	28	120	6	[atp6v1f - atpase, h+ transporting, v1 subunit f, atp5c1 - atp synthase, h+ transporting, mitochondrial f1 complex, gamma polypeptide 1, atp6v1g1 - atpase, h+ transporting, v1 subunit g isoform 1, atp5o - atp synthase, h+ transporting, mitochondrial f1 complex, o subunit, atp5f1 - atp synthase, h+ transporting, mitochondrial f0 complex, subunit b, isoform 1, atp6v1e1b - atpase, h+ transporting, l…
GO:0019843	rRNA binding	9.28e-05	0.0051	5.42	6341	12	780	8	[rps18 - ribosomal protein s18, rps4x - ribosomal protein s4, x-linked, rpl8 - ribosomal protein l8, mrpl20 - mitochondrial ribosomal protein l20, rpl9 - ribosomal protein l9, rpl5a - ribosomal protein l5a, rpl37 - ribosomal protein l37, rps9 - ribosomal protein s9]
GO:0004111	creatine kinase activity	0.000158	0.00846	6341	6341	1	1	1	[ckbb - creatine kinase, brain b]
GO:0016775	phosphotransferase activity, nitrogenous group as acceptor	0.000158	0.00825	6341	6341	1	1	1	[ckbb - creatine kinase, brain b]
GO:0051920	peroxiredoxin activity	0.000363	0.0185	11.72	6341	5	433	4	[prdx6 - peroxiredoxin 6, prdx3 - peroxiredoxin 3, prdx1 - peroxiredoxin 1, prdx2 - peroxiredoxin 2]
GO:0008430	selenium binding	0.00042	0.021	6.28	6341	9	673	6	[selt1a - selenoprotein t, 1a, selt2 - selenoprotein t, 2, sepw1 - selenoprotein w, 1, sep15 - selenoprotein 15, sepw2a - selenoprotein w, 2a, selt1b - selenoprotein t, 1b]
GO:0003723	RNA binding	0.000456	0.0222	1.65	6341	218	987	56	[snrpe - small nuclear ribonucleoprotein polypeptide e, rps4x - ribosomal protein s4, x-linked, eif3g - eukaryotic translation initiation factor 3, subunit g, eif4e1c - eukaryotic translation initiation factor 4e family member 1c, eif4ebp2 - eukaryotic translation initiation factor 4e binding protein 2, nop10 - nop10 ribonucleoprotein homolog (yeast), cnbpa - cchc-type zinc finger, nucleic acid b…
GO:0046933	proton-transporting ATP synthase activity, rotational mechanism	0.000501	0.0239	27.45	6341	7	99	3	[atp5c1 - atp synthase, h+ transporting, mitochondrial f1 complex, gamma polypeptide 1, atp5o - atp synthase, h+ transporting, mitochondrial f1 complex, o subunit, atp5f1 - atp synthase, h+ transporting, mitochondrial f0 complex, subunit b, isoform 1]
GO:0043492	ATPase activity, coupled to movement of substances	0.00062	0.0289	10.57	6341	25	120	5	[atp6v1f - atpase, h+ transporting, v1 subunit f, atp5c1 - atp synthase, h+ transporting, mitochondrial f1 complex, gamma polypeptide 1, atp5o - atp synthase, h+ transporting, mitochondrial f1 complex, o subunit, atp5f1 - atp synthase, h+ transporting, mitochondrial f0 complex, subunit b, isoform 1, atp6v1e1b - atpase, h+ transporting, lysosomal, v1 subunit e isoform 1b]
GO:0042626	ATPase activity, coupled to transmembrane movement of substances	0.00062	0.0283	10.57	6341	25	120	5	[atp6v1f - atpase, h+ transporting, v1 subunit f, atp5c1 - atp synthase, h+ transporting, mitochondrial f1 complex, gamma polypeptide 1, atp5o - atp synthase, h+ transporting, mitochondrial f1 complex, o subunit, atp5f1 - atp synthase, h+ transporting, mitochondrial f0 complex, subunit b, isoform 1, atp6v1e1b - atpase, h+ transporting, lysosomal, v1 subunit e isoform 1b]

## Sheet: Biological Process
GO Term	Description	P-value	FDR q-value	Enrichment	N	B	n	b	Genes
GO:0006412	translation	2.46e-36	1.1e-32	4.07	6341	176	832	94	[zgc:92868 - zgc:92868, rpl13a - ribosomal protein l13a, mrpl13 - mitochondrial ribosomal protein l13, mrpl15 - mitochondrial ribosomal protein l15, rps4x - ribosomal protein s4, x-linked, rps23 - ribosomal protein s23, eif3g - eukaryotic translation initiation factor 3, subunit g, eif4e1c - eukaryotic translation initiation factor 4e family member 1c, eif4ebp2 - eukaryotic translation initiation…
GO:0009059	macromolecule biosynthetic process	2.46e-14	5.52e-11	3.39	6341	536	178	51	[rplp0 - ribosomal protein, large, p0, zgc:92868 - zgc:92868, rpl13a - ribosomal protein l13a, rps23 - ribosomal protein s23, eif4ebp2 - eukaryotic translation initiation factor 4e binding protein 2, uba52 - ubiquitin a-52 residue ribosomal protein fusion product 1, rpl38 - ribosomal protein l38, rpl8 - ribosomal protein l8, rps17 - ribosomal protein s17, rps15 - ribosomal protein s15, eif3m - eu…
GO:0034645	cellular macromolecule biosynthetic process	2.46e-13	3.68e-10	3.46	6341	525	178	51	[rplp0 - ribosomal protein, large, p0, zgc:92868 - zgc:92868, rpl13a - ribosomal protein l13a, rps23 - ribosomal protein s23, eif4ebp2 - eukaryotic translation initiation factor 4e binding protein 2, uba52 - ubiquitin a-52 residue ribosomal protein fusion product 1, rpl38 - ribosomal protein l38, rpl8 - ribosomal protein l8, rps17 - ribosomal protein s17, rps15 - ribosomal protein s15, eif3m - eu…
GO:0044249	cellular biosynthetic process	3.01e-13	3.36e-10	2.84	6341	741	178	59	[rplp0 - ribosomal protein, large, p0, zgc:92868 - zgc:92868, rpl13a - ribosomal protein l13a, rps23 - ribosomal protein s23, eif4ebp2 - eukaryotic translation initiation factor 4e binding protein 2, uba52 - ubiquitin a-52 residue ribosomal protein fusion product 1, rpl38 - ribosomal protein l38, rps17 - ribosomal protein s17, rpl8 - ribosomal protein l8, atp5j - atp synthase, h+ transporting, mi…
GO:1901576	organic substance biosynthetic process	1.25e-12	1.12e-09	2.75	6341	764	178	59	[rplp0 - ribosomal protein, large, p0, zgc:92868 - zgc:92868, rpl13a - ribosomal protein l13a, rps23 - ribosomal protein s23, eif4ebp2 - eukaryotic translation initiation factor 4e binding protein 2, uba52 - ubiquitin a-52 residue ribosomal protein fusion product 1, rpl38 - ribosomal protein l38, rps17 - ribosomal protein s17, rpl8 - ribosomal protein l8, atp5j - atp synthase, h+ transporting, mi…
GO:0006818	hydrogen transport	2.26e-12	1.69e-09	5.97	6341	37	632	22	[atp6v1h - atpase, h+ transporting, lysosomal, v1 subunit h, atp6v1f - atpase, h+ transporting, v1 subunit f, atp6v1ab - atpase, h+ transporting, lysosomal v1 subunit ab, atp6v1ba - atpase, h+ transporting, lysosomal, v1 subunit b, member a, atp5a1 - atp synthase, h+ transporting, mitochondrial f1 complex, alpha subunit 1, cardiac muscle, atp5ib - atp synthase, h+ transporting, mitochondrial f0 c…
GO:0015992	proton transport	2.26e-12	1.45e-09	5.97	6341	37	632	22	[atp6v1h - atpase, h+ transporting, lysosomal, v1 subunit h, atp6v1f - atpase, h+ transporting, v1 subunit f, atp6v1ab - atpase, h+ transporting, lysosomal v1 subunit ab, atp6v1ba - atpase, h+ transporting, lysosomal, v1 subunit b, member a, atp5a1 - atp synthase, h+ transporting, mitochondrial f1 complex, alpha subunit 1, cardiac muscle, atp6v1g1 - atpase, h+ transporting, v1 subunit g isoform 1…
GO:0044267	cellular protein metabolic process	2.43e-12	1.36e-09	2.46	6341	693	264	71	[zgc:92868 - zgc:92868, rpl13a - ribosomal protein l13a, rps4x - ribosomal protein s4, x-linked, rps23 - ribosomal protein s23, eif4ebp2 - eukaryotic translation initiation factor 4e binding protein 2, rpl18 - ribosomal protein l18, uba52 - ubiquitin a-52 residue ribosomal protein fusion product 1, rpl38 - ribosomal protein l38, rps17 - ribosomal protein s17, rpl8 - ribosomal protein l8, eif3i - …
GO:0009058	biosynthetic process	3.2e-12	1.59e-09	2.8	6341	805	155	55	[zgc:92868 - zgc:92868, rplp0 - ribosomal protein, large, p0, rpl13a - ribosomal protein l13a, rps23 - ribosomal protein s23, uba52 - ubiquitin a-52 residue ribosomal protein fusion product 1, rpl38 - ribosomal protein l38, rps17 - ribosomal protein s17, rpl8 - ribosomal protein l8, atp5j - atp synthase, h+ transporting, mitochondrial f0 complex, subunit f6, rps15 - ribosomal protein s15, atp5h -…
GO:1902600	hydrogen ion transmembrane transport	7.18e-12	3.21e-09	6.27	6341	32	632	20	[atp6v1h - atpase, h+ transporting, lysosomal, v1 subunit h, atp6v1f - atpase, h+ transporting, v1 subunit f, atp6v1ab - atpase, h+ transporting, lysosomal v1 subunit ab, atp6v1ba - atpase, h+ transporting, lysosomal, v1 subunit b, member a, atp5a1 - atp synthase, h+ transporting, mitochondrial f1 complex, alpha subunit 1, cardiac muscle, atp5ib - atp synthase, h+ transporting, mitochondrial f0 c…
GO:0006754	ATP biosynthetic process	2.04e-10	8.3e-08	15.2	6341	13	321	10	[atp5l - atp synthase, h+ transporting, mitochondrial f0 complex, subunit g, atp5c1 - atp synthase, h+ transporting, mitochondrial f1 complex, gamma polypeptide 1, atp5g1 - atp synthase, h+ transporting, mitochondrial fo complex, subunit c1 (subunit 9), atp5a1 - atp synthase, h+ transporting, mitochondrial f1 complex, alpha subunit 1, cardiac muscle, atp5j - atp synthase, h+ transporting, mitocho…
GO:0015985	energy coupled proton transport, down electrochemical gradient	2.04e-10	7.61e-08	15.2	6341	13	321	10	[atp5l - atp synthase, h+ transporting, mitochondrial f0 complex, subunit g, atp5c1 - atp synthase, h+ transporting, mitochondrial f1 complex, gamma polypeptide 1, atp5g1 - atp synthase, h+ transporting, mitochondrial fo complex, subunit c1 (subunit 9), atp5a1 - atp synthase, h+ transporting, mitochondrial f1 complex, alpha subunit 1, cardiac muscle, atp5j - atp synthase, h+ transporting, mitocho…
GO:0015986	ATP synthesis coupled proton transport	2.04e-10	7.03e-08	15.2	6341	13	321	10	[atp5l - atp synthase, h+ transporting, mitochondrial f0 complex, subunit g, atp5c1 - atp synthase, h+ transporting, mitochondrial f1 complex, gamma polypeptide 1, atp5g1 - atp synthase, h+ transporting, mitochondrial fo complex, subunit c1 (subunit 9), atp5a1 - atp synthase, h+ transporting, mitochondrial f1 complex, alpha subunit 1, cardiac muscle, atp5j - atp synthase, h+ transporting, mitocho…
GO:0019538	protein metabolic process	6.11e-10	1.95e-07	2.04	6341	920	281	83	[zgc:92868 - zgc:92868, rpl13a - ribosomal protein l13a, rps4x - ribosomal protein s4, x-linked, rps23 - ribosomal protein s23, eif4ebp2 - eukaryotic translation initiation factor 4e binding protein 2, rpl18 - ribosomal protein l18, uba52 - ubiquitin a-52 residue ribosomal protein fusion product 1, rpl38 - ribosomal protein l38, rpl8 - ribosomal protein l8, rps17 - ribosomal protein s17, psmd8 - …
GO:0009206	purine ribonucleoside triphosphate biosynthetic process	1.06e-09	3.15e-07	12.07	6341	18	321	11	[nme2b.2 - nme/nm23 nucleoside diphosphate kinase 2b, tandem duplicate 2, atp5l - atp synthase, h+ transporting, mitochondrial f0 complex, subunit g, atp5c1 - atp synthase, h+ transporting, mitochondrial f1 complex, gamma polypeptide 1, atp5g1 - atp synthase, h+ transporting, mitochondrial fo complex, subunit c1 (subunit 9), atp5a1 - atp synthase, h+ transporting, mitochondrial f1 complex, alpha …
GO:0009145	purine nucleoside triphosphate biosynthetic process	1.06e-09	2.95e-07	12.07	6341	18	321	11	[nme2b.2 - nme/nm23 nucleoside diphosphate kinase 2b, tandem duplicate 2, atp5l - atp synthase, h+ transporting, mitochondrial f0 complex, subunit g, atp5c1 - atp synthase, h+ transporting, mitochondrial f1 complex, gamma polypeptide 1, atp5g1 - atp synthase, h+ transporting, mitochondrial fo complex, subunit c1 (subunit 9), atp5a1 - atp synthase, h+ transporting, mitochondrial f1 complex, alpha …
GO:0006099	tricarboxylic acid cycle	3.41e-09	8.98e-07	6.99	6341	11	907	11	[sdhc - succinate dehydrogenase complex, subunit c, integral membrane protein, aco2 - aconitase 2, mitochondrial, idh1 - isocitrate dehydrogenase 1 (nadp+), soluble, idh3a - isocitrate dehydrogenase 3 (nad+) alpha, sdhb - succinate dehydrogenase complex, subunit b, iron sulfur (ip), idh3b - isocitrate dehydrogenase 3 (nad+) beta, fh - fumarate hydratase, mdh1aa - malate dehydrogenase 1aa, nad (so…
GO:0009790	embryo development	7.2e-09	1.79e-06	4.93	6341	70	386	21	[rplp0 - ribosomal protein, large, p0, rpl24 - ribosomal protein l24, rps7 - ribosomal protein s7, rps4x - ribosomal protein s4, x-linked, rps14 - ribosomal protein s14, rps15a - ribosomal protein s15a, rps29 - ribosomal protein s29, rpl36a - ribosomal protein l36a, rpl5a - ribosomal protein l5a, rpl38 - ribosomal protein l38, rpl11 - ribosomal protein l11, rpl35 - ribosomal protein l35, rps3a - …
GO:0009142	nucleoside triphosphate biosynthetic process	6e-08	1.41e-05	6.89	6341	26	460	13	[atp5a1 - atp synthase, h+ transporting, mitochondrial f1 complex, alpha subunit 1, cardiac muscle, nme2b.2 - nme/nm23 nucleoside diphosphate kinase 2b, tandem duplicate 2, atp5l - atp synthase, h+ transporting, mitochondrial f0 complex, subunit g, nme3 - non-metastatic cells 3, protein expressed in, atp5c1 - atp synthase, h+ transporting, mitochondrial f1 complex, gamma polypeptide 1, atp5g1 - a…
GO:0009201	ribonucleoside triphosphate biosynthetic process	6.77e-08	1.51e-05	9.05	6341	24	321	11	[nme2b.2 - nme/nm23 nucleoside diphosphate kinase 2b, tandem duplicate 2, atp5l - atp synthase, h+ transporting, mitochondrial f0 complex, subunit g, atp5c1 - atp synthase, h+ transporting, mitochondrial f1 complex, gamma polypeptide 1, atp5g1 - atp synthase, h+ transporting, mitochondrial fo complex, subunit c1 (subunit 9), atp5a1 - atp synthase, h+ transporting, mitochondrial f1 complex, alpha …
GO:0046034	ATP metabolic process	1.14e-07	2.42e-05	6.27	6341	23	572	13	[atp6v1ab - atpase, h+ transporting, lysosomal v1 subunit ab, atp6v1ba - atpase, h+ transporting, lysosomal, v1 subunit b, member a, atp5a1 - atp synthase, h+ transporting, mitochondrial f1 complex, alpha subunit 1, cardiac muscle, atp5ib - atp synthase, h+ transporting, mitochondrial f0 complex, subunit e, duplicate b, atp5l - atp synthase, h+ transporting, mitochondrial f0 complex, subunit g, a…
GO:0006414	translational elongation	1.33e-07	2.71e-05	12.65	6341	24	188	9	[rplp0 - ribosomal protein, large, p0, rplp1 - ribosomal protein, large, p1, rps17 - ribosomal protein s17, rps21 - ribosomal protein s21, eef1b2 - eukaryotic translation elongation factor 1 beta 2, rps24 - ribosomal protein s24, rps8b - ribosomal protein s8b, rplp2 - ribosomal protein, large p2, eef1a1l1 - eukaryotic translation elongation factor 1 alpha 1, like 1]
GO:0006413	translational initiation	3.67e-07	7.14e-05	4.79	6341	36	588	16	[eif3ba - eukaryotic translation initiation factor 3, subunit ba, eif5a - eukaryotic translation initiation factor 5a, eif3g - eukaryotic translation initiation factor 3, subunit g, eif4e1c - eukaryotic translation initiation factor 4e family member 1c, eif3k - eukaryotic translation initiation factor 3, subunit k, eif4ebp2 - eukaryotic translation initiation factor 4e binding protein 2, eif1b - …
GO:0001731	formation of translation preinitiation complex	5.55e-07	0.000104	8.09	6341	12	588	9	[eif3ba - eukaryotic translation initiation factor 3, subunit ba, eif3g - eukaryotic translation initiation factor 3, subunit g, eif3i - eukaryotic translation initiation factor 3, subunit i, eif3k - eukaryotic translation initiation factor 3, subunit k, eif3c - eukaryotic translation initiation factor 3, subunit c, eif3ha - eukaryotic translation initiation factor 3, subunit h, a, eif3ea - eukar…
GO:0015672	monovalent inorganic cation transport	8.19e-07	0.000147	3.08	6341	88	632	27	[atp5ib - atp synthase, h+ transporting, mitochondrial f0 complex, subunit e, duplicate b, atp6v1g1 - atpase, h+ transporting, v1 subunit g isoform 1, atp6v0d1 - atpase, h+ transporting, v0 subunit d isoform 1, atp5l - atp synthase, h+ transporting, mitochondrial f0 complex, subunit g, atp1b1a - atpase, na+/k+ transporting, beta 1a polypeptide, atp5c1 - atp synthase, h+ transporting, mitochondria…
GO:0009127	purine nucleoside monophosphate biosynthetic process	9.58e-07	0.000165	8.23	6341	24	321	10	[atp5l - atp synthase, h+ transporting, mitochondrial f0 complex, subunit g, atp5c1 - atp synthase, h+ transporting, mitochondrial f1 complex, gamma polypeptide 1, atp5g1 - atp synthase, h+ transporting, mitochondrial fo complex, subunit c1 (subunit 9), atp5a1 - atp synthase, h+ transporting, mitochondrial f1 complex, alpha subunit 1, cardiac muscle, atp5j - atp synthase, h+ transporting, mitocho…
GO:0009168	purine ribonucleoside monophosphate biosynthetic process	9.58e-07	0.000159	8.23	6341	24	321	10	[atp5l - atp synthase, h+ transporting, mitochondrial f0 complex, subunit g, atp5c1 - atp synthase, h+ transporting, mitochondrial f1 complex, gamma polypeptide 1, atp5g1 - atp synthase, h+ transporting, mitochondrial fo complex, subunit c1 (subunit 9), atp5a1 - atp synthase, h+ transporting, mitochondrial f1 complex, alpha subunit 1, cardiac muscle, atp5j - atp synthase, h+ transporting, mitocho…
GO:0006457	protein folding	3.38e-06	0.00054	2.97	6341	72	741	25	[cct8 - chaperonin containing tcp1, subunit 8 (theta), dnaja2l - dnaj (hsp40) homolog, subfamily a, member 2, like, ppifb - peptidylprolyl isomerase fb, pfdn2 - prefoldin subunit 2, pin4 - protein (peptidylprolyl cis/trans isomerase) nima-interacting, 4 (parvulin), pfdn5 - prefoldin 5, cct2 - chaperonin containing tcp1, subunit 2 (beta), pfdn1 - prefoldin subunit 1, fkbp3 - fk506 binding protein …
GO:0015988	energy coupled proton transmembrane transport, against electrochemical gradient	3.89e-06	0.000601	5.23	6341	23	632	12	[atp6v0d1 - atpase, h+ transporting, v0 subunit d isoform 1, atp6v1h - atpase, h+ transporting, lysosomal, v1 subunit h, atp6v1f - atpase, h+ transporting, v1 subunit f, atp6v1ab - atpase, h+ transporting, lysosomal v1 subunit ab, atp5g1 - atp synthase, h+ transporting, mitochondrial fo complex, subunit c1 (subunit 9), atp6v1ba - atpase, h+ transporting, lysosomal, v1 subunit b, member a, atp5a1 …
GO:0015991	ATP hydrolysis coupled proton transport	3.89e-06	0.000581	5.23	6341	23	632	12	[atp6v0d1 - atpase, h+ transporting, v0 subunit d isoform 1, atp6v1h - atpase, h+ transporting, lysosomal, v1 subunit h, atp6v1f - atpase, h+ transporting, v1 subunit f, atp6v1ab - atpase, h+ transporting, lysosomal v1 subunit ab, atp5g1 - atp synthase, h+ transporting, mitochondrial fo complex, subunit c1 (subunit 9), atp6v1ba - atpase, h+ transporting, lysosomal, v1 subunit b, member a, atp5a1 …
GO:0071826	ribonucleoprotein complex subunit organization	4.87e-06	0.000703	5.65	6341	21	588	11	[eif3ba - eukaryotic translation initiation factor 3, subunit ba, rps17 - ribosomal protein s17, eif3g - eukaryotic translation initiation factor 3, subunit g, eif3i - eukaryotic translation initiation factor 3, subunit i, eif3k - eukaryotic translation initiation factor 3, subunit k, eif3c - eukaryotic translation initiation factor 3, subunit c, rpsa - ribosomal protein sa, eif3ha - eukaryotic t…
GO:0022618	ribonucleoprotein complex assembly	4.87e-06	0.000681	5.65	6341	21	588	11	[eif3ba - eukaryotic translation initiation factor 3, subunit ba, rps17 - ribosomal protein s17, eif3g - eukaryotic translation initiation factor 3, subunit g, eif3i - eukaryotic translation initiation factor 3, subunit i, eif3k - eukaryotic translation initiation factor 3, subunit k, eif3c - eukaryotic translation initiation factor 3, subunit c, rpsa - ribosomal protein sa, eif3ha - eukaryotic t…
GO:0006446	regulation of translational initiation	7.45e-06	0.00101	5.99	6341	18	588	10	[eif3ba - eukaryotic translation initiation factor 3, subunit ba, eif3g - eukaryotic translation initiation factor 3, subunit g, eif3i - eukaryotic translation initiation factor 3, subunit i, polr2gl - polymerase (rna) ii (dna directed) polypeptide g-like, eif3k - eukaryotic translation initiation factor 3, subunit k, eif4ebp2 - eukaryotic translation initiation factor 4e binding protein 2, eif3c…
GO:0051179	localization	1.23e-05	0.00161	1.43	6341	757	864	148	[vps11 - vacuolar protein sorting 11, stx5a - syntaxin 5a, dtnbp1a - dystrobrevin binding protein 1a, syt2a - synaptotagmin iia, atp6v1g1 - atpase, h+ transporting, v1 subunit g isoform 1, atp5ib - atp synthase, h+ transporting, mitochondrial f0 complex, subunit e, duplicate b, rab1ba - zrab1b, member ras oncogene family a, chmp3 - charged multivesicular body protein 3, grin1a - glutamate recepto…
GO:0042451	purine nucleoside biosynthetic process	1.37e-05	0.00176	4.72	6341	38	460	13	[atp5a1 - atp synthase, h+ transporting, mitochondrial f1 complex, alpha subunit 1, cardiac muscle, adkb - adenosine kinase b, nme2b.2 - nme/nm23 nucleoside diphosphate kinase 2b, tandem duplicate 2, atp5l - atp synthase, h+ transporting, mitochondrial f0 complex, subunit g, nme3 - non-metastatic cells 3, protein expressed in, atp5c1 - atp synthase, h+ transporting, mitochondrial f1 complex, gamm…
GO:0046129	purine ribonucleoside biosynthetic process	1.37e-05	0.00171	4.72	6341	38	460	13	[atp5a1 - atp synthase, h+ transporting, mitochondrial f1 complex, alpha subunit 1, cardiac muscle, adkb - adenosine kinase b, nme2b.2 - nme/nm23 nucleoside diphosphate kinase 2b, tandem duplicate 2, atp5l - atp synthase, h+ transporting, mitochondrial f0 complex, subunit g, nme3 - non-metastatic cells 3, protein expressed in, atp5c1 - atp synthase, h+ transporting, mitochondrial f1 complex, gamm…
GO:0009156	ribonucleoside monophosphate biosynthetic process	1.56e-05	0.00189	6.37	6341	31	321	10	[atp5l - atp synthase, h+ transporting, mitochondrial f0 complex, subunit g, atp5c1 - atp synthase, h+ transporting, mitochondrial f1 complex, gamma polypeptide 1, atp5g1 - atp synthase, h+ transporting, mitochondrial fo complex, subunit c1 (subunit 9), atp5a1 - atp synthase, h+ transporting, mitochondrial f1 complex, alpha subunit 1, cardiac muscle, atp5j - atp synthase, h+ transporting, mitocho…
GO:0044237	cellular metabolic process	1.61e-05	0.0019	1.78	6341	1845	104	54	[zgc:92868 - zgc:92868, rpl13a - ribosomal protein l13a, rps23 - ribosomal protein s23, ckbb - creatine kinase, brain b, rpl38 - ribosomal protein l38, idh1 - isocitrate dehydrogenase 1 (nadp+), soluble, rps17 - ribosomal protein s17, atp5j - atp synthase, h+ transporting, mitochondrial f0 complex, subunit f6, atp5f1 - atp synthase, h+ transporting, mitochondrial f0 complex, subunit b, isoform 1,…
GO:0009152	purine ribonucleotide biosynthetic process	1.69e-05	0.00194	5.72	6341	38	321	11	[nme2b.2 - nme/nm23 nucleoside diphosphate kinase 2b, tandem duplicate 2, atp5l - atp synthase, h+ transporting, mitochondrial f0 complex, subunit g, atp5c1 - atp synthase, h+ transporting, mitochondrial f1 complex, gamma polypeptide 1, atp5g1 - atp synthase, h+ transporting, mitochondrial fo complex, subunit c1 (subunit 9), atp5a1 - atp synthase, h+ transporting, mitochondrial f1 complex, alpha …
GO:0051234	establishment of localization	2.01e-05	0.00224	1.43	6341	738	864	144	[vps11 - vacuolar protein sorting 11, stx5a - syntaxin 5a, dtnbp1a - dystrobrevin binding protein 1a, syt2a - synaptotagmin iia, atp5ib - atp synthase, h+ transporting, mitochondrial f0 complex, subunit e, duplicate b, atp6v1g1 - atpase, h+ transporting, v1 subunit g isoform 1, rab1ba - zrab1b, member ras oncogene family a, chmp3 - charged multivesicular body protein 3, grin1a - glutamate recepto…
GO:0009124	nucleoside monophosphate biosynthetic process	2.12e-05	0.00232	6.17	6341	32	321	10	[atp5l - atp synthase, h+ transporting, mitochondrial f0 complex, subunit g, atp5c1 - atp synthase, h+ transporting, mitochondrial f1 complex, gamma polypeptide 1, atp5g1 - atp synthase, h+ transporting, mitochondrial fo complex, subunit c1 (subunit 9), atp5a1 - atp synthase, h+ transporting, mitochondrial f1 complex, alpha subunit 1, cardiac muscle, atp5j - atp synthase, h+ transporting, mitocho…
GO:0006810	transport	2.18e-05	0.00232	1.43	6341	727	864	142	[vps11 - vacuolar protein sorting 11, stx5a - syntaxin 5a, dtnbp1a - dystrobrevin binding protein 1a, syt2a - synaptotagmin iia, atp5ib - atp synthase, h+ transporting, mitochondrial f0 complex, subunit e, duplicate b, atp6v1g1 - atpase, h+ transporting, v1 subunit g isoform 1, rab1ba - zrab1b, member ras oncogene family a, chmp3 - charged multivesicular body protein 3, grin1a - glutamate recepto…
GO:0006164	purine nucleotide biosynthetic process	2.36e-05	0.00246	5.57	6341	39	321	11	[nme2b.2 - nme/nm23 nucleoside diphosphate kinase 2b, tandem duplicate 2, atp5l - atp synthase, h+ transporting, mitochondrial f0 complex, subunit g, atp5c1 - atp synthase, h+ transporting, mitochondrial f1 complex, gamma polypeptide 1, atp5g1 - atp synthase, h+ transporting, mitochondrial fo complex, subunit c1 (subunit 9), atp5a1 - atp synthase, h+ transporting, mitochondrial f1 complex, alpha …
GO:0051726	regulation of cell cycle	2.45e-05	0.0025	9.31	6341	69	79	8	[rpl35 - ribosomal protein l35, rps7 - ribosomal protein s7, rps18 - ribosomal protein s18, rps15a - ribosomal protein s15a, rpl23a - ribosomal protein l23a, rps29 - ribosomal protein s29, rpl36a - ribosomal protein l36a, rpl7 - ribosomal protein l7]
GO:0009126	purine nucleoside monophosphate metabolic process	3.46e-05	0.00344	4.24	6341	34	572	13	[atp6v1ab - atpase, h+ transporting, lysosomal v1 subunit ab, atp6v1ba - atpase, h+ transporting, lysosomal, v1 subunit b, member a, atp5a1 - atp synthase, h+ transporting, mitochondrial f1 complex, alpha subunit 1, cardiac muscle, atp5ib - atp synthase, h+ transporting, mitochondrial f0 complex, subunit e, duplicate b, atp5l - atp synthase, h+ transporting, mitochondrial f0 complex, subunit g, a…
GO:0009167	purine ribonucleoside monophosphate metabolic process	3.46e-05	0.00337	4.24	6341	34	572	13	[atp6v1ab - atpase, h+ transporting, lysosomal v1 subunit ab, atp6v1ba - atpase, h+ transporting, lysosomal, v1 subunit b, member a, atp5a1 - atp synthase, h+ transporting, mitochondrial f1 complex, alpha subunit 1, cardiac muscle, atp5ib - atp synthase, h+ transporting, mitochondrial f0 complex, subunit e, duplicate b, atp5l - atp synthase, h+ transporting, mitochondrial f0 complex, subunit g, a…
GO:0006811	ion transport	4.55e-05	0.00434	3.1	6341	213	192	20	[atp6v1f - atpase, h+ transporting, v1 subunit f, atp6v1g1 - atpase, h+ transporting, v1 subunit g isoform 1, vdac2 - voltage-dependent anion channel 2, atp1b4 - atpase, (na+)/k+ transporting, beta 4 polypeptide, atp5l - atp synthase, h+ transporting, mitochondrial f0 complex, subunit g, mpc2 - mitochondrial pyruvate carrier 2, atp5c1 - atp synthase, h+ transporting, mitochondrial f1 complex, gam…
GO:0090502	RNA phosphodiester bond hydrolysis, endonucleolytic	5.55e-05	0.00517	51.41	6341	5	74	3	[rps21 - ribosomal protein s21, rnasekb - ribonuclease, rnase k b, rpsa - ribosomal protein sa]
GO:0022900	electron transport chain	7.75e-05	0.00708	5.29	6341	11	871	8	[uqcrh - ubiquinol-cytochrome c reductase hinge protein, ndufs1 - nadh dehydrogenase (ubiquinone) fe-s protein 1, ndufa7 - nadh dehydrogenase (ubiquinone) 1 alpha subcomplex, 7, ndufs4 - nadh dehydrogenase (ubiquinone) fe-s protein 4, (nadh-coenzyme q reductase), ndufa5 - nadh dehydrogenase (ubiquinone) 1 alpha subcomplex, 5, zgc:110155 - zgc:110155, uqcrb - ubiquinol-cytochrome c reductase bindi…
GO:1901659	glycosyl compound biosynthetic process	0.000102	0.00915	4.83	6341	45	321	11	[nme2b.2 - nme/nm23 nucleoside diphosphate kinase 2b, tandem duplicate 2, atp5l - atp synthase, h+ transporting, mitochondrial f0 complex, subunit g, atp5c1 - atp synthase, h+ transporting, mitochondrial f1 complex, gamma polypeptide 1, atp5g1 - atp synthase, h+ transporting, mitochondrial fo complex, subunit c1 (subunit 9), atp5a1 - atp synthase, h+ transporting, mitochondrial f1 complex, alpha …
GO:0042455	ribonucleoside biosynthetic process	0.000102	0.00897	4.83	6341	45	321	11	[nme2b.2 - nme/nm23 nucleoside diphosphate kinase 2b, tandem duplicate 2, atp5l - atp synthase, h+ transporting, mitochondrial f0 complex, subunit g, atp5c1 - atp synthase, h+ transporting, mitochondrial f1 complex, gamma polypeptide 1, atp5g1 - atp synthase, h+ transporting, mitochondrial fo complex, subunit c1 (subunit 9), atp5a1 - atp synthase, h+ transporting, mitochondrial f1 complex, alpha …
GO:0046390	ribose phosphate biosynthetic process	0.000102	0.00879	4.83	6341	45	321	11	[nme2b.2 - nme/nm23 nucleoside diphosphate kinase 2b, tandem duplicate 2, atp5l - atp synthase, h+ transporting, mitochondrial f0 complex, subunit g, atp5c1 - atp synthase, h+ transporting, mitochondrial f1 complex, gamma polypeptide 1, atp5g1 - atp synthase, h+ transporting, mitochondrial fo complex, subunit c1 (subunit 9), atp5a1 - atp synthase, h+ transporting, mitochondrial f1 complex, alpha …
GO:0009260	ribonucleotide biosynthetic process	0.000102	0.00863	4.83	6341	45	321	11	[nme2b.2 - nme/nm23 nucleoside diphosphate kinase 2b, tandem duplicate 2, atp5l - atp synthase, h+ transporting, mitochondrial f0 complex, subunit g, atp5c1 - atp synthase, h+ transporting, mitochondrial f1 complex, gamma polypeptide 1, atp5g1 - atp synthase, h+ transporting, mitochondrial fo complex, subunit c1 (subunit 9), atp5a1 - atp synthase, h+ transporting, mitochondrial f1 complex, alpha …
GO:0009163	nucleoside biosynthetic process	0.000102	0.00847	4.83	6341	45	321	11	[nme2b.2 - nme/nm23 nucleoside diphosphate kinase 2b, tandem duplicate 2, atp5l - atp synthase, h+ transporting, mitochondrial f0 complex, subunit g, atp5c1 - atp synthase, h+ transporting, mitochondrial f1 complex, gamma polypeptide 1, atp5g1 - atp synthase, h+ transporting, mitochondrial fo complex, subunit c1 (subunit 9), atp5a1 - atp synthase, h+ transporting, mitochondrial f1 complex, alpha …
GO:0022904	respiratory electron transport chain	0.000125	0.0102	5.66	6341	9	871	7	[uqcrh - ubiquinol-cytochrome c reductase hinge protein, ndufs1 - nadh dehydrogenase (ubiquinone) fe-s protein 1, ndufa7 - nadh dehydrogenase (ubiquinone) 1 alpha subcomplex, 7, zgc:110155 - zgc:110155, ndufa5 - nadh dehydrogenase (ubiquinone) 1 alpha subcomplex, 5, uqcrb - ubiquinol-cytochrome c reductase binding protein, ndufb8 - nadh dehydrogenase (ubiquinone) 1 beta subcomplex, 8]
GO:0006364	rRNA processing	0.000136	0.0109	14.86	6341	27	79	5	[rps7 - ribosomal protein s7, rps21 - ribosomal protein s21, rpsa - ribosomal protein sa, rps24 - ribosomal protein s24, rps8b - ribosomal protein s8b]
GO:0098662	inorganic cation transmembrane transport	0.000146	0.0115	2.74	6341	77	632	21	[atp6v1h - atpase, h+ transporting, lysosomal, v1 subunit h, atp6v1f - atpase, h+ transporting, v1 subunit f, atp6v1ab - atpase, h+ transporting, lysosomal v1 subunit ab, atp6v1ba - atpase, h+ transporting, lysosomal, v1 subunit b, member a, atp5a1 - atp synthase, h+ transporting, mitochondrial f1 complex, alpha subunit 1, cardiac muscle, atp5ib - atp synthase, h+ transporting, mitochondrial f0 c…
GO:0098655	cation transmembrane transport	0.000146	0.0113	2.74	6341	77	632	21	[atp6v1h - atpase, h+ transporting, lysosomal, v1 subunit h, atp6v1f - atpase, h+ transporting, v1 subunit f, atp6v1ab - atpase, h+ transporting, lysosomal v1 subunit ab, atp6v1ba - atpase, h+ transporting, lysosomal, v1 subunit b, member a, atp5a1 - atp synthase, h+ transporting, mitochondrial f1 complex, alpha subunit 1, cardiac muscle, atp5ib - atp synthase, h+ transporting, mitochondrial f0 c…
GO:0000462	maturation of SSU-rRNA from tricistronic rRNA transcript (SSU-rRNA, 5.8S rRNA, LSU-rRNA)	0.000148	0.0112	115.29	6341	2	55	2	[rps24 - ribosomal protein s24, rps8b - ribosomal protein s8b]
GO:0030490	maturation of SSU-rRNA	0.000148	0.011	115.29	6341	2	55	2	[rps24 - ribosomal protein s24, rps8b - ribosomal protein s8b]
GO:0072522	purine-containing compound biosynthetic process	0.000159	0.0117	4.62	6341	47	321	11	[nme2b.2 - nme/nm23 nucleoside diphosphate kinase 2b, tandem duplicate 2, atp5l - atp synthase, h+ transporting, mitochondrial f0 complex, subunit g, atp5c1 - atp synthase, h+ transporting, mitochondrial f1 complex, gamma polypeptide 1, atp5g1 - atp synthase, h+ transporting, mitochondrial fo complex, subunit c1 (subunit 9), atp5a1 - atp synthase, h+ transporting, mitochondrial f1 complex, alpha …
GO:0048856	anatomical structure development	0.00017	0.0123	2.08	6341	599	183	36	[rplp0 - ribosomal protein, large, p0, rps14 - ribosomal protein s14, mdkb - midkine-related growth factor b, inab - internexin neuronal intermediate filament protein, alpha b, rpl38 - ribosomal protein l38, prph - peripherin, rps3a - ribosomal protein s3a, gabarapa - gaba(a) receptor-associated protein a, cd74a - cd74 molecule, major histocompatibility complex, class ii invariant chain a, rpl3 -…
GO:0006812	cation transport	0.000171	0.0121	4.18	6341	147	134	13	[atp6v1f - atpase, h+ transporting, v1 subunit f, atp6v1g1 - atpase, h+ transporting, v1 subunit g isoform 1, atp1b4 - atpase, (na+)/k+ transporting, beta 4 polypeptide, atp5l - atp synthase, h+ transporting, mitochondrial f0 complex, subunit g, atp5c1 - atp synthase, h+ transporting, mitochondrial f1 complex, gamma polypeptide 1, cox5aa - cytochrome c oxidase subunit vaa, atp5j - atp synthase, h…
GO:0016072	rRNA metabolic process	0.000181	0.0127	14.33	6341	28	79	5	[rps7 - ribosomal protein s7, rps21 - ribosomal protein s21, rps24 - ribosomal protein s24, rpsa - ribosomal protein sa, rps8b - ribosomal protein s8b]
GO:0098660	inorganic ion transmembrane transport	0.000205	0.0141	5.94	6341	80	120	9	[atp6v1f - atpase, h+ transporting, v1 subunit f, atp5l - atp synthase, h+ transporting, mitochondrial f0 complex, subunit g, atp5c1 - atp synthase, h+ transporting, mitochondrial f1 complex, gamma polypeptide 1, atp5j - atp synthase, h+ transporting, mitochondrial f0 complex, subunit f6, atp5o - atp synthase, h+ transporting, mitochondrial f1 complex, o subunit, atp5f1 - atp synthase, h+ transpo…
GO:0008152	metabolic process	0.000228	0.0155	1.55	6341	2394	104	61	[zgc:92868 - zgc:92868, rpl13a - ribosomal protein l13a, rps23 - ribosomal protein s23, ckbb - creatine kinase, brain b, rpl38 - ribosomal protein l38, idh1 - isocitrate dehydrogenase 1 (nadp+), soluble, flj13639 - flj13639, txn - thioredoxin, rps17 - ribosomal protein s17, cox5aa - cytochrome c oxidase subunit vaa, atp5j - atp synthase, h+ transporting, mitochondrial f0 complex, subunit f6, apoc…
GO:0009161	ribonucleoside monophosphate metabolic process	0.000238	0.0159	4.82	6341	41	321	10	[atp5l - atp synthase, h+ transporting, mitochondrial f0 complex, subunit g, atp5c1 - atp synthase, h+ transporting, mitochondrial f1 complex, gamma polypeptide 1, atp5g1 - atp synthase, h+ transporting, mitochondrial fo complex, subunit c1 (subunit 9), atp5a1 - atp synthase, h+ transporting, mitochondrial f1 complex, alpha subunit 1, cardiac muscle, atp5j - atp synthase, h+ transporting, mitocho…
GO:0044260	cellular macromolecule metabolic process	0.000254	0.0167	1.94	6341	1287	94	37	[zgc:92868 - zgc:92868, rpl13a - ribosomal protein l13a, rps18 - ribosomal protein s18, rps23 - ribosomal protein s23, rps21 - ribosomal protein s21, eif1b - eukaryotic translation initiation factor 1b, eef1a1l1 - eukaryotic translation elongation factor 1 alpha 1, like 1, rpl38 - ribosomal protein l38, rplp1 - ribosomal protein, large, p1, rpl30 - ribosomal protein l30, rps17 - ribosomal protein…
GO:0034220	ion transmembrane transport	0.000264	0.0171	5.18	6341	102	120	10	[atp6v1f - atpase, h+ transporting, v1 subunit f, atp5l - atp synthase, h+ transporting, mitochondrial f0 complex, subunit g, atp5c1 - atp synthase, h+ transporting, mitochondrial f1 complex, gamma polypeptide 1, cox5aa - cytochrome c oxidase subunit vaa, atp5j - atp synthase, h+ transporting, mitochondrial f0 complex, subunit f6, atp5o - atp synthase, h+ transporting, mitochondrial f1 complex, o…
GO:0000028	ribosomal small subunit assembly	0.000269	0.0172	85.69	6341	2	74	2	[rps17 - ribosomal protein s17, rpsa - ribosomal protein sa]
GO:0000478	endonucleolytic cleavage involved in rRNA processing	0.000269	0.0169	85.69	6341	2	74	2	[rps21 - ribosomal protein s21, rpsa - ribosomal protein sa]
GO:0000479	endonucleolytic cleavage of tricistronic rRNA transcript (SSU-rRNA, 5.8S rRNA, LSU-rRNA)	0.000269	0.0167	85.69	6341	2	74	2	[rps21 - ribosomal protein s21, rpsa - ribosomal protein sa]
GO:0000447	endonucleolytic cleavage in ITS1 to separate SSU-rRNA from 5.8S rRNA and LSU-rRNA from tricistronic rRNA transcript (SSU-rRNA, 5.8S rRNA, LSU-rRNA)	0.000269	0.0165	85.69	6341	2	74	2	[rps21 - ribosomal protein s21, rpsa - ribosomal protein sa]
GO:0000461	endonucleolytic cleavage to generate mature 3'-end of SSU-rRNA from (SSU-rRNA, 5.8S rRNA, LSU-rRNA)	0.000269	0.0163	85.69	6341	2	74	2	[rps21 - ribosomal protein s21, rpsa - ribosomal protein sa]
GO:0000469	cleavage involved in rRNA processing	0.000269	0.016	85.69	6341	2	74	2	[rps21 - ribosomal protein s21, rpsa - ribosomal protein sa]
GO:0031125	rRNA 3'-end processing	0.000269	0.0158	85.69	6341	2	74	2	[rps21 - ribosomal protein s21, rpsa - ribosomal protein sa]
GO:0045184	establishment of protein localization	0.000272	0.0158	1.66	6341	223	994	58	[zgc:56596 - zgc:56596, vps11 - vacuolar protein sorting 11, stx5a - syntaxin 5a, stx12l - syntaxin 12, like, gdi1 - gdp dissociation inhibitor 1, napgl - n-ethylmaleimide-sensitive factor attachment protein, gamma, like, timm13 - translocase of inner mitochondrial membrane 13 homolog (yeast), ap1s1 - adaptor-related protein complex 1, sigma 1 subunit, rab1ba - zrab1b, member ras oncogene family …
GO:0009123	nucleoside monophosphate metabolic process	0.000302	0.0173	4.7	6341	42	321	10	[atp5l - atp synthase, h+ transporting, mitochondrial f0 complex, subunit g, atp5c1 - atp synthase, h+ transporting, mitochondrial f1 complex, gamma polypeptide 1, atp5g1 - atp synthase, h+ transporting, mitochondrial fo complex, subunit c1 (subunit 9), atp5a1 - atp synthase, h+ transporting, mitochondrial f1 complex, alpha subunit 1, cardiac muscle, atp5j - atp synthase, h+ transporting, mitocho…
GO:0055114	oxidation-reduction process	0.000393	0.0223	1.77	6341	284	604	48	[uqcrh - ubiquinol-cytochrome c reductase hinge protein, ndufa7 - nadh dehydrogenase (ubiquinone) 1 alpha subcomplex, 7, vat1l - vesicle amine transport protein 1 homolog (t. californica)-like, sdhb - succinate dehydrogenase complex, subunit b, iron sulfur (ip), ndufs8a - nadh dehydrogenase (ubiquinone) fe-s protein 8a, uqcrb - ubiquinol-cytochrome c reductase binding protein, gmpr - guanosine mo…
GO:0071704	organic substance metabolic process	0.000431	0.0241	1.64	6341	2009	96	50	[zgc:92868 - zgc:92868, rpl13a - ribosomal protein l13a, rps23 - ribosomal protein s23, rpl38 - ribosomal protein l38, idh1 - isocitrate dehydrogenase 1 (nadp+), soluble, txn - thioredoxin, rps17 - ribosomal protein s17, atp5j - atp synthase, h+ transporting, mitochondrial f0 complex, subunit f6, apoc1l - apolipoprotein c-i like, atp5f1 - atp synthase, h+ transporting, mitochondrial f0 complex, s…
GO:0060036	notochord cell vacuolation	0.000465	0.0257	26.42	6341	6	120	3	[atp6v1f - atpase, h+ transporting, v1 subunit f, atp6v1e1b - atpase, h+ transporting, lysosomal, v1 subunit e isoform 1b, atp6v0ca - atpase, h+ transporting, lysosomal, v0 subunit c, a]
GO:0006091	generation of precursor metabolites and energy	0.000515	0.0281	4.4	6341	40	360	10	[uqcrh - ubiquinol-cytochrome c reductase hinge protein, tpi1b - triosephosphate isomerase 1b, aldocb - aldolase c, fructose-bisphosphate, b, pgam1a - phosphoglycerate mutase 1a, zgc:110155 - zgc:110155, uqcrb - ubiquinol-cytochrome c reductase binding protein, gapdhs - glyceraldehyde-3-phosphate dehydrogenase, spermatogenic, pgk1 - phosphoglycerate kinase 1, gpia - glucose phosphate isomerase a,…
GO:0090501	RNA phosphodiester bond hydrolysis	0.000561	0.0302	28.56	6341	9	74	3	[rps21 - ribosomal protein s21, rnasekb - ribonuclease, rnase k b, rpsa - ribosomal protein sa]
GO:0009205	purine ribonucleoside triphosphate metabolic process	0.000581	0.031	3.37	6341	82	321	14	[arl1 - adp-ribosylation factor-like 1, tubb4b - tubulin, beta 4b class ivb, atp5a1 - atp synthase, h+ transporting, mitochondrial f1 complex, alpha subunit 1, cardiac muscle, nme2b.2 - nme/nm23 nucleoside diphosphate kinase 2b, tandem duplicate 2, atp5l - atp synthase, h+ transporting, mitochondrial f0 complex, subunit g, atp5c1 - atp synthase, h+ transporting, mitochondrial f1 complex, gamma po…
GO:0006417	regulation of translation	0.000604	0.0318	3.34	6341	42	588	13	[eif3ba - eukaryotic translation initiation factor 3, subunit ba, eif5a - eukaryotic translation initiation factor 5a, eif3g - eukaryotic translation initiation factor 3, subunit g, eif3k - eukaryotic translation initiation factor 3, subunit k, eif4ebp2 - eukaryotic translation initiation factor 4e binding protein 2, eif3ha - eukaryotic translation initiation factor 3, subunit h, a, eif3ea - euka…
GO:0006122	mitochondrial electron transport, ubiquinol to cytochrome c	0.000659	0.0343	53.29	6341	2	119	2	[uqcrh - ubiquinol-cytochrome c reductase hinge protein, uqcrb - ubiquinol-cytochrome c reductase binding protein]
GO:0009144	purine nucleoside triphosphate metabolic process	0.000664	0.0342	3.33	6341	83	321	14	[arl1 - adp-ribosylation factor-like 1, tubb4b - tubulin, beta 4b class ivb, atp5a1 - atp synthase, h+ transporting, mitochondrial f1 complex, alpha subunit 1, cardiac muscle, nme2b.2 - nme/nm23 nucleoside diphosphate kinase 2b, tandem duplicate 2, atp5l - atp synthase, h+ transporting, mitochondrial f0 complex, subunit g, atp5c1 - atp synthase, h+ transporting, mitochondrial f1 complex, gamma po…
GO:0015031	protein transport	0.00069	0.0351	1.62	6341	220	994	56	[vps11 - vacuolar protein sorting 11, stx5a - syntaxin 5a, stx12l - syntaxin 12, like, gdi1 - gdp dissociation inhibitor 1, napgl - n-ethylmaleimide-sensitive factor attachment protein, gamma, like, timm13 - translocase of inner mitochondrial membrane 13 homolog (yeast), ap1s1 - adaptor-related protein complex 1, sigma 1 subunit, rab1ba - zrab1b, member ras oncogene family a, chmp3 - charged mult…
GO:0010608	posttranscriptional regulation of gene expression	0.000703	0.0354	3.15	6341	48	588	14	[eif3ba - eukaryotic translation initiation factor 3, subunit ba, eif5a - eukaryotic translation initiation factor 5a, eif3g - eukaryotic translation initiation factor 3, subunit g, eif3k - eukaryotic translation initiation factor 3, subunit k, eif4ebp2 - eukaryotic translation initiation factor 4e binding protein 2, eif3ha - eukaryotic translation initiation factor 3, subunit h, a, eif3ea - euka…
GO:0043170	macromolecule metabolic process	0.000727	0.0362	1.8	6341	1459	94	39	[zgc:92868 - zgc:92868, rpl13a - ribosomal protein l13a, rps18 - ribosomal protein s18, rps23 - ribosomal protein s23, rps21 - ribosomal protein s21, eif1b - eukaryotic translation initiation factor 1b, eef1a1l1 - eukaryotic translation elongation factor 1 alpha 1, like 1, rpl38 - ribosomal protein l38, rplp1 - ribosomal protein, large, p1, rpl30 - ribosomal protein l30, rps17 - ribosomal protein…
GO:0043628	ncRNA 3'-end processing	0.000773	0.038	57.13	6341	3	74	2	[rps21 - ribosomal protein s21, rpsa - ribosomal protein sa]
GO:0044070	regulation of anion transport	0.000793	0.0386	56.36	6341	3	75	2	[vdac1 - voltage-dependent anion channel 1, vdac2 - voltage-dependent anion channel 2]
GO:0055085	transmembrane transport	0.000853	0.0411	3.33	6341	206	120	13	[atp6v1f - atpase, h+ transporting, v1 subunit f, vdac2 - voltage-dependent anion channel 2, slc25a5 - solute carrier family 25 alpha, member 5, atp5l - atp synthase, h+ transporting, mitochondrial f0 complex, subunit g, atp5c1 - atp synthase, h+ transporting, mitochondrial f1 complex, gamma polypeptide 1, vdac1 - voltage-dependent anion channel 1, cox5aa - cytochrome c oxidase subunit vaa, atp5j…
