# Supplementary material for: The central nervous system transcriptome of the weakly electric brown ghost knifefish (Apteronotus leptorhynchus): de novo assembly, annotation, and proteomics validation
Source: BMC Genomics. 2015 Mar 11;16(1):166. doi: 10.1186/s12864-015-1354-2 (PMC4424500; doi:10.1186/s12864-015-1354-2)
Supplement: Additional file 5: Table S4. — Assembly transcripts with best alignment/gene to D. rerio ncRNA sequences, BLAST statistics, and sequence coverage of target ncRNA sequence. In general, alignments are sense, except where specified. Spreadsheet is divided into Kaushik et al. lncRNAs, antisense transcripts, lincRNA, mitochondrial rRNA, rRNA, SRP RNA, miRNA, snRNA, snoRNA, as well as, sense (intronic), sense (overlapping), and retained introns. [file 12864_2015_1354_MOESM5_ESM.xlsx]

## Sheet: Kaushik et al 2013
Assembly Transcript	Kaushik et al ID	Identity	% Hit Aligned
comp182939_c0_seq1	lncBr_002	82.46	19.25
comp192937_c2_seq11	lncHBl_002	94.59	33.18
comp180672_c1_seq11	lncHBl_008	81.48	48.35
comp109528_c0_seq2	lncHBrBl_007	93.46	34.74
comp175149_c0_seq5	lncHBr_010	83.73	71.37
comp185596_c0_seq1	lncHLBl_004	76.56	42.83
comp195683_c2_seq1	lncHLBrBl_008	85.16	37.54
comp176511_c1_seq1	lncHLMBrBl_008	84.65	77.39
comp189830_c0_seq9	lncHLMBrBl_024	100	17.51
comp170432_c0_seq1	lncHLMBrBl_061	95.05	98.26
comp184240_c0_seq3	lncHLMBr_012	82.29	35.07
comp56004_c0_seq2	lncHMBl_014	88.83	60.13
comp195674_c0_seq3	lncHMBrBl_007	90.3	24.63
comp188994_c0_seq36	lncMBr_011	93.51	21.27
comp177964_c0_seq3	lncMBr_024	82.22	82.57

## Sheet: lincRNA
Knifefish Sequence ID	Zebrafish Sequence ID	% Identity	Alignment Length	mismatch	gapopen	qstart	qend	sstart	send	evalue	bitscore	Zebrafish hit length	% Hit Length Aligned	Description	gene_biotype	transcript_biotype	Zebrafish Chromosome Cordinates	Zebrafish Gene
comp192977_c0_seq10	ENSDART00000150571	91.62	585	28	11	80	660	1	568	0	789	568	100	havana:lincRNA	lincRNA	lincRNA	chromosome:Zv9:16:16405422:16405989:1	gene:ENSDARG00000096145
comp194229_c0_seq3	ENSDART00000144236	75.31	482	100	13	274	749	35	503	3e-55	213	469	93.24	havana:lincRNA	lincRNA	lincRNA	chromosome:Zv9:19:2841806:2843031:-1	gene:ENSDARG00000093742
comp188744_c0_seq1	ENSDART00000152602	87.82	312	24	9	21	319	47	357	9e-98	353	311	76.79	havana:lincRNA	lincRNA	lincRNA	chromosome:Zv9:20:2280942:2285621:1	gene:ENSDARG00000096551
comp187552_c0_seq4	ENSDART00000151198	96.07	661	21	4	10	666	185	844	0	1072	660	74.16	havana:lincRNA	lincRNA	lincRNA	chromosome:Zv9:20:55449015:55449904:-1	gene:ENSDARG00000096403
comp195682_c0_seq1	ENSDART00000156960	86.46	443	58	1	1307	1749	201	641	7e-137	484	441	66.42	havana:lincRNA	lincRNA	lincRNA	chromosome:Zv9:17:44053297:44056781:-1	gene:ENSDARG00000097825
comp190211_c4_seq1	ENSDART00000153738	76.79	280	57	6	426	704	4	276	7e-36	150	273	66.26	havana:lincRNA	lincRNA	lincRNA	chromosome:Zv9:2:13854986:13862191:-1	gene:ENSDARG00000097095
comp183590_c0_seq17	ENSDART00000112844	87.39	238	30	0	287	524	185	422	1e-73	274	238	55.87	ensembl_havana_transcript:lincRNA	lincRNA	lincRNA	chromosome:Zv9:25:21527814:21590387:1	gene:ENSDARG00000089764
comp158905_c0_seq1	ENSDART00000154427	75.08	309	47	22	204	495	95	390	2e-26	117	296	55.12	havana:lincRNA	lincRNA	lincRNA	chromosome:Zv9:23:17953226:17953762:1	gene:ENSDARG00000097211
comp186028_c1_seq51	ENSDART00000154919	87.56	217	27	0	639	855	191	407	9e-67	252	217	53.06	havana:lincRNA	lincRNA	lincRNA	chromosome:Zv9:2:14427486:14459943:-1	gene:ENSDARG00000097004
comp183016_c0_seq28	ENSDART00000154919	80.56	216	32	9	327	540	179	386	9e-39	158	208	50.86	havana:lincRNA	lincRNA	lincRNA	chromosome:Zv9:2:14427486:14459943:-1	gene:ENSDARG00000097004
comp155162_c0_seq6	ENSDART00000156951	90.06	171	16	1	1	171	21	190	4e-58	220	170	48.43	havana:lincRNA	lincRNA	lincRNA	chromosome:Zv9:2:2335096:2351472:-1	gene:ENSDARG00000097328
comp194134_c0_seq150	ENSDART00000156591	79.22	255	43	8	3565	3814	150	399	2e-41	169	250	46.38	havana:lincRNA	lincRNA	lincRNA	chromosome:Zv9:24:29894609:29897424:-1	gene:ENSDARG00000096900
comp152945_c0_seq1	ENSDART00000137692	82.63	190	21	4	260	437	100	289	6e-39	158	190	42.99	havana:lincRNA	lincRNA	lincRNA	chromosome:Zv9:5:43890394:43891099:-1	gene:ENSDARG00000095304
comp186168_c0_seq2	ENSDART00000155494	85.88	255	25	3	630	884	254	497	6e-70	261	244	42.51	havana:lincRNA	lincRNA	lincRNA	chromosome:Zv9:24:34095351:34245544:-1	gene:ENSDARG00000089193
comp194755_c1_seq20	ENSDART00000156042	91.17	351	20	5	90	429	59	409	1e-131	466	351	41.79	havana:lincRNA	lincRNA	lincRNA	chromosome:Zv9:16:35880658:35905996:-1	gene:ENSDARG00000092272
comp177126_c0_seq7	ENSDART00000115007	83.56	371	57	4	1739	2107	9	377	3e-94	344	369	36.18	ensembl:lincRNA	lincRNA	lincRNA	chromosome:Zv9:3:5677205:5678356:-1	gene:ENSDARG00000074195
comp186229_c0_seq4	ENSDART00000155710	76.03	680	92	36	45	673	841	1500	1e-77	287	660	28.31	havana:lincRNA	lincRNA	lincRNA	chromosome:Zv9:6:31786106:31799662:1	gene:ENSDARG00000097944
comp176900_c0_seq6	ENSDART00000157253	74.86	370	69	16	961	1310	291	656	3e-35	147	366	22.17	havana:lincRNA	lincRNA	lincRNA	chromosome:Zv9:15:46628453:46631915:-1	gene:ENSDARG00000097022
comp189931_c1_seq22	ENSDART00000152348	87.92	149	18	0	669	817	563	711	3e-44	176	149	20.72	havana:lincRNA	lincRNA	lincRNA	chromosome:Zv9:12:11938019:12113718:1	gene:ENSDARG00000096660
comp187117_c0_seq5	ENSDART00000141802	83.63	171	14	5	81	251	120	276	8e-36	148	157	20.1	havana:lincRNA	lincRNA	lincRNA	chromosome:Zv9:5:49893067:49958068:-1	gene:ENSDARG00000095715
comp195648_c0_seq2	ENSDART00000155710	81.93	393	53	11	1915	2294	925	1312	3e-86	316	388	16.65	havana:lincRNA	lincRNA	lincRNA	chromosome:Zv9:6:31786106:31799662:1	gene:ENSDARG00000097944
comp195674_c0_seq9	ENSDART00000154227	91.89	456	33	2	1713	2165	1888	2342	0	634	455	14.79	havana:lincRNA	lincRNA	lincRNA	chromosome:Zv9:25:38251105:38257120:-1	gene:ENSDARG00000097721
comp118897_c0_seq1	ENSDART00000155710	77.3	326	63	9	310	628	811	1132	4e-46	182	322	13.81	havana:lincRNA	lincRNA	lincRNA	chromosome:Zv9:6:31786106:31799662:1	gene:ENSDARG00000097944
comp186134_c1_seq12	ENSDART00000155710	86.98	315	37	3	66	377	1362	1675	1e-96	351	314	13.47	havana:lincRNA	lincRNA	lincRNA	chromosome:Zv9:6:31786106:31799662:1	gene:ENSDARG00000097944
comp148247_c0_seq1	ENSDART00000153570	89.12	294	25	5	266	554	1895	2186	2e-99	359	292	13.33	havana:lincRNA	lincRNA	lincRNA	chromosome:Zv9:8:46196731:46202313:1	gene:ENSDARG00000097262
comp186102_c1_seq10	ENSDART00000154596	85.42	96	13	1	168	263	206	300	2e-21	99	95	11.6	havana:lincRNA	lincRNA	lincRNA	chromosome:Zv9:17:49777912:49780986:-1	gene:ENSDARG00000098035
comp187738_c0_seq72	ENSDART00000156864	85.71	280	28	7	274	543	153	430	1e-76	285	278	10.82	havana:lincRNA	lincRNA	lincRNA	chromosome:Zv9:25:31162748:31183699:1	gene:ENSDARG00000096922
comp207952_c0_seq1	ENSDART00000138175	98.28	58	1	0	38	95	492	549	3e-22	102	58	10.56	havana:lincRNA	lincRNA	lincRNA	chromosome:Zv9:4:40836243:40836930:1	gene:ENSDARG00000095662
comp161904_c0_seq1	ENSDART00000153409	95.95	74	3	0	907	980	227	300	2e-27	121	74	9.41	havana:lincRNA	lincRNA	lincRNA	chromosome:Zv9:20:47540235:47545314:1	gene:ENSDARG00000096745
comp184163_c0_seq2	ENSDART00000157253	82.88	146	21	4	334	476	947	1091	1e-29	128	145	8.78	havana:lincRNA	lincRNA	lincRNA	chromosome:Zv9:15:46628453:46631915:-1	gene:ENSDARG00000097022
comp130576_c0_seq2	ENSDART00000153650	80.8	125	17	6	591	713	301	420	2e-18	91.6	120	8.69	havana:lincRNA	lincRNA	lincRNA	chromosome:Zv9:17:9169606:9171368:-1	gene:ENSDARG00000097974
comp195117_c0_seq5	ENSDART00000154846	78.55	1021	191	18	5514	6523	9941	10944	0	647	1004	7.42	havana:lincRNA	lincRNA	lincRNA	chromosome:Zv9:25:31905780:32031327:1	gene:ENSDARG00000096887
comp176544_c0_seq1	ENSDART00000153375	86.36	198	18	9	711	904	1709	1901	1e-53	207	193	7.21	havana:lincRNA	lincRNA	lincRNA	chromosome:Zv9:20:47231599:47234276:-1	gene:ENSDARG00000096770
comp179700_c1_seq11	ENSDART00000156683	92.55	94	6	1	1	94	24	116	1e-31	134	93	6.97	havana:lincRNA	lincRNA	lincRNA	chromosome:Zv9:7:68245263:68247020:-1	gene:ENSDARG00000097673
comp189518_c0_seq2	ENSDART00000154227	84.15	164	19	6	38	195	2361	2523	8e-37	152	163	5.3	havana:lincRNA	lincRNA	lincRNA	chromosome:Zv9:25:38251105:38257120:-1	gene:ENSDARG00000097721
comp194127_c0_seq7	ENSDART00000137620	85.33	300	33	9	871	1162	2848	3144	7e-81	300	297	5.28	havana:lincRNA	lincRNA	lincRNA	chromosome:Zv9:10:1734815:1745093:-1	gene:ENSDARG00000092467
comp190977_c0_seq4	ENSDART00000053422	89.58	96	8	2	3386	3480	1411	1505	6e-27	121	95	5.2	ensembl:lincRNA	lincRNA	lincRNA	chromosome:Zv9:17:52523243:52583015:1	gene:ENSDARG00000036793
comp67909_c0_seq1	ENSDART00000156216	91.38	58	5	0	79	136	95	152	9e-16	80.5	58	5.16	havana:lincRNA	lincRNA	lincRNA	chromosome:Zv9:10:29869133:29878935:-1	gene:ENSDARG00000098042
comp104822_c0_seq1	ENSDART00000156369	97.5	40	1	0	1	40	347	386	2e-12	69.4	40	4.74	havana:lincRNA	lincRNA	lincRNA	chromosome:Zv9:23:7129938:7175764:1	gene:ENSDARG00000096997
comp189850_c0_seq3	ENSDART00000153409	97.3	37	1	0	555	591	635	671	2e-10	63.9	37	4.71	havana:lincRNA	lincRNA	lincRNA	chromosome:Zv9:20:47540235:47545314:1	gene:ENSDARG00000096745
comp193247_c0_seq14	ENSDART00000139872	80.27	223	29	12	66	285	1502	1712	3e-37	154	211	4.58	havana:lincRNA	lincRNA	lincRNA	chromosome:Zv9:13:33484733:33491187:-1	gene:ENSDARG00000093456
comp27606_c0_seq1	ENSDART00000154846	75.97	595	74	38	178	756	12970	13511	2e-64	243	542	4.01	havana:lincRNA	lincRNA	lincRNA	chromosome:Zv9:25:31905780:32031327:1	gene:ENSDARG00000096887
comp85201_c0_seq1	ENSDART00000153750	84.62	78	10	2	80	155	416	493	1e-14	76.8	78	3.91	havana:lincRNA	lincRNA	lincRNA	chromosome:Zv9:16:27579217:27581407:-1	gene:ENSDARG00000097388
comp175381_c0_seq1	ENSDART00000149569	95.51	89	4	0	1	89	361	449	2e-34	143	89	3.67	havana:lincRNA	lincRNA	lincRNA	chromosome:Zv9:16:31440609:31455190:1	gene:ENSDARG00000095906
comp177249_c0_seq1	ENSDART00000156741	87.78	221	26	1	80	299	2495	2715	1e-68	257	221	3.67	havana:lincRNA	lincRNA	lincRNA	chromosome:Zv9:18:47976272:48008413:1	gene:ENSDARG00000098044
comp195648_c1_seq5	ENSDART00000154227	81.74	115	15	4	1	112	2410	2521	5e-18	91.6	112	3.64	havana:lincRNA	lincRNA	lincRNA	chromosome:Zv9:25:38251105:38257120:-1	gene:ENSDARG00000097721
comp32701_c0_seq1	ENSDART00000157013	92.05	88	5	2	1	87	301	387	2e-28	122	87	3.56	havana:lincRNA	lincRNA	lincRNA	chromosome:Zv9:9:1631952:1639091:-1	gene:ENSDARG00000097886
comp145052_c0_seq1	ENSDART00000112675	84.17	120	18	1	552	671	2344	2462	4e-26	115	119	3.08	ensembl:lincRNA	lincRNA	lincRNA	chromosome:Zv9:17:49121482:49175646:1	gene:ENSDARG00000074786
comp182792_c0_seq17	ENSDART00000157253	94.12	51	2	1	1	51	30	79	8e-15	76.8	50	3.03	havana:lincRNA	lincRNA	lincRNA	chromosome:Zv9:15:46628453:46631915:-1	gene:ENSDARG00000097022
comp166976_c0_seq1	ENSDART00000154227	82.42	91	15	1	1	90	1914	2004	3e-15	78.7	91	2.96	havana:lincRNA	lincRNA	lincRNA	chromosome:Zv9:25:38251105:38257120:-1	gene:ENSDARG00000097721
comp173968_c2_seq8	ENSDART00000149569	95.92	49	1	1	562	610	335	382	4e-15	78.7	48	1.98	havana:lincRNA	lincRNA	lincRNA	chromosome:Zv9:16:31440609:31455190:1	gene:ENSDARG00000095906
comp122485_c1_seq1	ENSDART00000153375	97.56	41	1	0	85	125	2632	2672	2e-13	71.3	41	1.53	havana:lincRNA	lincRNA	lincRNA	chromosome:Zv9:20:47231599:47234276:-1	gene:ENSDARG00000096770
comp190798_c1_seq4	ENSDART00000157013	94.59	37	1	1	264	300	1241	1276	2e-08	56.5	36	1.47	havana:lincRNA	lincRNA	lincRNA	chromosome:Zv9:9:1631952:1639091:-1	gene:ENSDARG00000097886
comp184741_c0_seq8	ENSDART00000156763	100	29	0	0	343	371	2713	2741	7e-08	54.7	29	0.94	havana:lincRNA	lincRNA	lincRNA	chromosome:Zv9:13:9852898:9911445:-1	gene:ENSDARG00000095483

## Sheet: Mt_rRNA
Knifefish Sequence ID	Zebrafish Sequence ID	% Identity	Alignment Length	mismatch	gapopen	qstart	qend	sstart	send	Forward (1) or Reverse (-1)?	evalue	bitscore	Zebrafish hit length	% Hit Length Aligned	Description	gene_biotype	transcript_biotype	Zebrafish Chromosome Cordinates	Zebrafish Gene
comp179398_c3_seq4	ENSDART00000115891	77.78	873	155	31	32	888	96	945	1.00	4e-142	501	850	89.29	mt_genbank_import:Mt_rRNA	Mt_rRNA	Mt_rRNA	chromosome:Zv9:MT:1020:1971:1	gene:ENSDARG00000082753
comp184931_c0_seq2	ENSDART00000117596	77.97	1598	276	53	107	1662	67	1630	1.00	0	931	1564	92.93	mt_genbank_import:Mt_rRNA	Mt_rRNA	Mt_rRNA	chromosome:Zv9:MT:2043:3725:1	gene:ENSDARG00000080337

## Sheet: rRNA
Knifefish Sequence ID	Zebrafish Sequence ID	% Identity	Alignment Length	mismatch	gapopen	qstart	qend	sstart	send	Forward (1) or Reverse (-1)?	evalue	bitscore	Zebrafish hit length	% Hit Length Aligned	Description	gene_biotype	transcript_biotype	Zebrafish Chromosome Cordinates	Zebrafish Gene
comp182127_c6_seq12	ENSDART00000119029	96.15	156	4	1	114	267	1	156	1.00	6e-68	254	156	100	ncrna:rRNA	rRNA	rRNA	chromosome:Zv9:4:61299024:61299179:-1	gene:ENSDARG00000081218
comp201611_c0_seq1	ENSDART00000119132	91.49	47	4	0	168	214	45	91	1.00	1e-11	65.8	47	40.17	ncrna:rRNA	rRNA	rRNA	chromosome:Zv9:23:37536944:37537060:1	gene:ENSDARG00000083732

## Sheet: SRP RNA
Description	Knifefish Sequence ID	Zebrafish Sequence ID	% Identity	Alignment Length	mismatch	gapopen	qstart	qend	sstart	send	evalue	bitscore	Zebrafish hit length	% Hit Length Aligned	Description	gene_biotype	transcript_biotype	Zebrafish Chromosome Cordinates	Zebrafish Gene
Metazoan signal recognition particle RNA	comp170432_c0_seq1	ENSDART00000122203	95.1	286	14	0	4	289	11	296	1e-127	451	286	96.62	ncrna:misc_RNA	misc_RNA	misc_RNA	chromosome:Zv9:3:30399858:30400153:1	gene:ENSDARG00000087732

## Sheet: miRNA
Description	Knifefish Sequence ID	Zebrafish Sequence ID	% Identity	Alignment Length	mismatch	gapopen	qstart	qend	sstart	send	Forward (1) or Reverse (-1)?	evalue	bitscore	Zebrafish hit length	% Hit Length Aligned	Description	gene_biotype	transcript_biotype	Zebrafish Chromosome Cordinates	Zebrafish Gene
	comp190243_c0_seq37	ENSDART00000115588	95.35	86	4	0	715	800	1	86	1.00	6e-32	137	86	100	ncrna:miRNA	miRNA	miRNA	chromosome:Zv9:10:34405176:34405261:-1	gene:ENSDARG00000083420
	comp183306_c0_seq1	ENSDART00000116620	97.26	73	2	0	232	304	1	73	1.00	2e-28	124	73	100	ncrna:miRNA	miRNA	miRNA	chromosome:Zv9:25:26371923:26371995:-1	gene:ENSDARG00000083336
	comp89158_c0_seq1	ENSDART00000116702	93.9	82	5	0	52	133	1	82	1.00	4e-29	124	82	100	ncrna:miRNA	miRNA	miRNA	chromosome:Zv9:5:13813148:13813229:1	gene:ENSDARG00000083432
	comp195460_c1_seq10	ENSDART00000116963	97.87	94	2	0	3298	3391	1	94	1.00	1e-39	163	94	100	ncrna:miRNA	miRNA	miRNA	chromosome:Zv9:25:2133275:2133368:1	gene:ENSDARG00000082399
	comp161077_c0_seq2	ENSDART00000117302	97.65	85	2	0	32	116	1	85	1.00	1e-35	147	85	100	ncrna:miRNA	miRNA	miRNA	chromosome:Zv9:2:18658781:18658865:-1	gene:ENSDARG00000082222
	comp181812_c0_seq11	ENSDART00000117966	97.8	91	2	0	190	280	1	91	1.00	2e-38	158	91	100	ncrna:miRNA	miRNA	miRNA	chromosome:Zv9:24:26982012:26982102:1	gene:ENSDARG00000083247
	comp136671_c0_seq1	ENSDART00000118061	91.67	72	6	0	723	794	1	72	1.00	2e-21	100	72	100	ncrna:miRNA	miRNA	miRNA	chromosome:Zv9:16:22997843:22997914:1	gene:ENSDARG00000081098
	comp193858_c1_seq2	ENSDART00000118325	98.77	81	1	0	1678	1758	1	81	1.00	2e-34	145	81	100	ncrna:miRNA	miRNA	miRNA	chromosome:Zv9:6:31057616:31057696:1	gene:ENSDARG00000082131
	comp137741_c0_seq2	ENSDART00000118634	94.12	85	5	0	157	241	1	85	1.00	1e-30	130	85	100	ncrna:miRNA	miRNA	miRNA	chromosome:Zv9:11:3157038:3157122:1	gene:ENSDARG00000080608
	comp191810_c0_seq1	ENSDART00000119933	100	92	0	0	1225	1316	1	92	1.00	2e-42	171	92	100	ncrna:miRNA	miRNA	miRNA	chromosome:Zv9:20:55789784:55789875:1	gene:ENSDARG00000084533
	comp183620_c0_seq4	ENSDART00000124008	96.3	81	3	0	127	207	1	81	1.00	4e-32	134	81	100	ncrna:miRNA	miRNA	miRNA	chromosome:Zv9:4:43919961:43920041:-1	gene:ENSDARG00000088311
	comp186254_c0_seq15	ENSDART00000115791	88.89	99	10	1	1066	1163	2	100	1.00	2e-27	121	99	99	ncrna:miRNA	miRNA	miRNA	chromosome:Zv9:23:5478692:5478791:-1	gene:ENSDARG00000081975
	comp85707_c0_seq1	ENSDART00000118394	98.89	90	1	0	77	166	2	91	1.00	4e-40	161	90	98.9	ncrna:miRNA	miRNA	miRNA	chromosome:Zv9:5:3156809:3156899:1	gene:ENSDARG00000082167
	comp189728_c1_seq21	ENSDART00000116600	97.73	88	2	0	719	806	1	88	1.00	6e-37	152	88	98.88	ncrna:miRNA	miRNA	miRNA	chromosome:Zv9:19:35551006:35551094:1	gene:ENSDARG00000082677
	comp160243_c0_seq1	ENSDART00000117677	94.19	86	5	0	250	335	2	87	1.00	6e-31	132	86	98.85	ncrna:miRNA	miRNA	miRNA	scaffold:Zv9:Zv9_scaffold3540:266415:266501:1	gene:ENSDARG00000080866
	comp151371_c0_seq1	ENSDART00000118461	93.98	83	4	1	43	124	1	83	1.00	3e-29	124	83	98.81	ncrna:miRNA	miRNA	miRNA	chromosome:Zv9:5:14501677:14501760:1	gene:ENSDARG00000080347
	comp176105_c0_seq1	ENSDART00000117601	83.76	117	15	4	1655	1770	3	116	1.00	3e-23	108	114	98.28	ncrna:miRNA	miRNA	miRNA	chromosome:Zv9:5:14498653:14498768:1	gene:ENSDARG00000081232
	comp177529_c0_seq3	ENSDART00000116791	93.55	93	6	0	235	327	3	95	1.00	5e-33	139	93	97.89	ncrna:miRNA	miRNA	miRNA	chromosome:Zv9:25:1688203:1688297:-1	gene:ENSDARG00000082738
	comp170667_c0_seq7	ENSDART00000117354	92.94	85	6	0	584	668	1	85	1.00	2e-28	124	85	97.7	ncrna:miRNA	miRNA	miRNA	chromosome:Zv9:7:51744921:51745007:-1	gene:ENSDARG00000083082
	comp159130_c0_seq1	ENSDART00000126078	98.77	81	1	0	35	115	3	83	1.00	9e-35	145	81	97.59	ncrna:miRNA	miRNA	miRNA	chromosome:Zv9:14:37025178:37025260:1	gene:ENSDARG00000088968
	comp181596_c0_seq9	ENSDART00000116152	92.05	88	7	0	1302	1389	4	91	1.00	2e-28	124	88	96.7	ncrna:miRNA	miRNA	miRNA	chromosome:Zv9:10:10295360:10295450:-1	gene:ENSDARG00000082257
	comp183664_c0_seq14	ENSDART00000118962	97	100	3	0	1445	1544	2	101	1.00	2e-41	169	100	96.15	ncrna:miRNA	miRNA	miRNA	chromosome:Zv9:5:56985001:56985104:-1	gene:ENSDARG00000081109
	comp73346_c0_seq1	ENSDART00000115942	94.38	89	3	2	135	222	1	88	1.00	3e-32	135	88	95.65	ncrna:miRNA	miRNA	miRNA	chromosome:Zv9:23:36181545:36181636:1	gene:ENSDARG00000082918
	comp138428_c0_seq1	ENSDART00000118760	91.14	79	5	2	1	78	5	82	1.00	1e-23	106	78	95.12	ncrna:miRNA	miRNA	miRNA	chromosome:Zv9:3:13215487:13215568:1	gene:ENSDARG00000082125
	comp193687_c0_seq4	ENSDART00000118488	96.81	94	3	0	50	143	6	99	1.00	6e-39	158	94	94.95	ncrna:miRNA	miRNA	miRNA	scaffold:Zv9:Zv9_scaffold3540:268599:268697:1	gene:ENSDARG00000082925
	comp188930_c0_seq3	ENSDART00000115522	94.57	92	4	1	200	291	1	91	1.00	7e-34	141	91	94.79	ncrna:miRNA	miRNA	miRNA	chromosome:Zv9:23:18553174:18553269:-1	gene:ENSDARG00000083280
	comp174849_c0_seq1	ENSDART00000117635	91.03	78	7	0	12	89	5	82	1.00	1e-23	106	78	93.98	ncrna:miRNA	miRNA	miRNA	chromosome:Zv9:10:17484710:17484792:1	gene:ENSDARG00000081488
	comp194027_c0_seq3	ENSDART00000117965	97.44	78	2	0	1434	1511	1	78	1.00	5e-31	134	78	93.98	ncrna:miRNA	miRNA	miRNA	chromosome:Zv9:20:38930240:38930322:-1	gene:ENSDARG00000081311
	comp193485_c0_seq9	ENSDART00000119941	90.8	87	8	0	87	173	7	93	1.00	1e-26	117	87	93.55	ncrna:miRNA	miRNA	miRNA	scaffold:Zv9:Zv9_NA414:1577:1669:-1	gene:ENSDARG00000086377
	comp186852_c0_seq2	ENSDART00000118733	95.06	81	4	0	957	1037	1	81	1.00	2e-29	128	81	93.1	ncrna:miRNA	miRNA	miRNA	chromosome:Zv9:18:17239327:17239413:1	gene:ENSDARG00000081331
	comp294597_c0_seq1	ENSDART00000118255	91.49	94	6	2	87	180	8	99	1.00	2e-30	128	92	92.93	ncrna:miRNA	miRNA	miRNA	chromosome:Zv9:3:44210575:44210673:1	gene:ENSDARG00000083334
	comp190690_c1_seq17	ENSDART00000117804	88.61	79	7	2	225	302	5	82	1.00	1e-19	95.3	78	92.86	ncrna:miRNA	miRNA	miRNA	chromosome:Zv9:15:20399518:20399601:1	gene:ENSDARG00000081785
	comp104535_c0_seq1	ENSDART00000117672	94.44	90	4	1	837	926	4	92	1.00	1e-32	137	89	92.71	ncrna:miRNA	miRNA	miRNA	chromosome:Zv9:15:20399275:20399370:1	gene:ENSDARG00000081501
	comp187225_c0_seq55	ENSDART00000117492	93.98	83	5	0	65	147	5	87	1.00	2e-29	126	83	92.22	ncrna:miRNA	miRNA	miRNA	chromosome:Zv9:22:24551753:24551842:-1	gene:ENSDARG00000083588
	comp23723_c0_seq1	ENSDART00000116760	96.88	64	2	0	18	81	3	66	1.00	3e-24	108	64	91.43	ncrna:miRNA	miRNA	miRNA	chromosome:Zv9:6:10815407:10815476:1	gene:ENSDARG00000082494
	comp172921_c0_seq2	ENSDART00000118116	89.72	107	11	0	813	919	4	110	1.00	2e-32	137	107	90.68	ncrna:miRNA	miRNA	miRNA	chromosome:Zv9:6:10777971:10778088:1	gene:ENSDARG00000083047
	comp166646_c0_seq5	ENSDART00000115873	84.29	70	6	5	430	497	5	71	1.00	4e-10	63.9	67	90.54	ncrna:miRNA	miRNA	miRNA	chromosome:Zv9:14:205635:205708:-1	gene:ENSDARG00000082446
	comp41533_c0_seq1	ENSDART00000117249	89.25	93	6	1	315	407	4	92	1.00	8e-26	113	89	89.9	ncrna:miRNA	miRNA	miRNA	chromosome:Zv9:12:28705900:28705998:1	gene:ENSDARG00000082315
	comp191094_c0_seq14	ENSDART00000116971	96.05	76	3	0	2452	2527	10	85	1.00	4e-28	124	76	89.41	ncrna:miRNA	miRNA	miRNA	chromosome:Zv9:14:47049013:47049097:1	gene:ENSDARG00000083139
	comp178473_c0_seq6	ENSDART00000117088	95.24	84	4	0	871	954	10	93	1.00	2e-31	134	84	89.36	ncrna:miRNA	miRNA	miRNA	chromosome:Zv9:10:36666208:36666301:1	gene:ENSDARG00000080818
	comp183265_c3_seq1	ENSDART00000116097	88	75	6	2	272	344	2	75	1.00	4e-17	86.1	74	89.16	ncrna:miRNA	miRNA	miRNA	chromosome:Zv9:6:47408916:47408998:1	gene:ENSDARG00000080152
	comp155746_c0_seq2	ENSDART00000115836	89.55	67	7	0	590	656	3	69	1.00	5e-17	86.1	67	85.9	ncrna:miRNA	miRNA	miRNA	chromosome:Zv9:3:34282990:34283067:1	gene:ENSDARG00000082192
	comp186528_c0_seq49	ENSDART00000117879	92.65	68	4	1	1	68	9	75	1.00	5e-20	97.1	67	85.9	ncrna:miRNA	miRNA	miRNA	chromosome:Zv9:9:42806576:42806653:1	gene:ENSDARG00000080591
	comp188953_c0_seq31	ENSDART00000116039	87.67	73	9	0	230	302	9	81	1.00	2e-17	86.1	73	85.88	ncrna:miRNA	miRNA	miRNA	chromosome:Zv9:12:38062318:38062402:1	gene:ENSDARG00000083206
	comp167847_c0_seq1	ENSDART00000124182	94.12	102	6	0	163	264	1	102	1.00	3e-38	156	102	85.71	ncrna:miRNA	miRNA	miRNA	chromosome:Zv9:10:36850202:36850320:1	gene:ENSDARG00000090368
	comp166119_c0_seq2	ENSDART00000117697	100	70	0	0	1297	1366	6	75	1.00	3e-30	130	70	85.37	ncrna:miRNA	miRNA	miRNA	chromosome:Zv9:5:26190610:26190691:1	gene:ENSDARG00000081904
	comp195557_c3_seq7	ENSDART00000116774	96	75	3	0	310	384	8	82	1.00	4e-28	122	75	85.23	ncrna:miRNA	miRNA	miRNA	chromosome:Zv9:7:15256913:15257000:-1	gene:ENSDARG00000082766
	comp71478_c0_seq1	ENSDART00000115985	88.73	71	6	1	32	102	4	72	1.00	2e-17	86.1	69	85.19	ncrna:miRNA	miRNA	miRNA	chromosome:Zv9:7:41878183:41878263:1	gene:ENSDARG00000080551
	comp179127_c0_seq3	ENSDART00000117293	88.66	97	8	3	206	299	4	100	1.00	4e-26	115	97	85.09	ncrna:miRNA	miRNA	miRNA	chromosome:Zv9:23:28779557:28779670:1	gene:ENSDARG00000081815
	comp115881_c0_seq1	ENSDART00000115985	98.53	68	1	0	146	213	1	68	1.00	2e-28	121	68	83.95	ncrna:miRNA	miRNA	miRNA	chromosome:Zv9:7:41878183:41878263:1	gene:ENSDARG00000080551
	comp182205_c1_seq10	ENSDART00000115811	89.66	87	8	1	264	350	8	93	1.00	5e-24	110	86	83.5	ncrna:miRNA	miRNA	miRNA	chromosome:Zv9:23:13716208:13716310:1	gene:ENSDARG00000082246
	comp159553_c0_seq1	ENSDART00000117504	91.67	96	8	0	533	628	14	109	1.00	1e-31	134	96	82.76	ncrna:miRNA	miRNA	miRNA	chromosome:Zv9:11:28379857:28379972:-1	gene:ENSDARG00000082942
	comp192201_c0_seq6	ENSDART00000117230	88.7	115	6	3	154	261	22	136	1.00	5e-31	134	115	82.14	ncrna:miRNA	miRNA	miRNA	chromosome:Zv9:1:47219486:47219625:-1	gene:ENSDARG00000081252
	comp82937_c0_seq1	ENSDART00000116324	86.92	107	6	6	85	188	4	105	1.00	9e-26	113	102	80.31	ncrna:miRNA	miRNA	miRNA	chromosome:Zv9:14:32336550:32336676:-1	gene:ENSDARG00000081303
	comp180112_c0_seq1	ENSDART00000117528	94.29	70	4	0	1022	1091	1	70	1.00	1e-23	108	70	78.65	ncrna:miRNA	miRNA	miRNA	chromosome:Zv9:12:18027645:18027733:1	gene:ENSDARG00000083423
	comp184686_c0_seq1	ENSDART00000115753	94.94	79	4	0	1050	1128	14	92	1.00	1e-28	124	79	78.22	ncrna:miRNA	miRNA	miRNA	chromosome:Zv9:8:12065951:12066051:-1	gene:ENSDARG00000081476
	comp160607_c0_seq1	ENSDART00000115800	93.4	106	6	1	38	143	18	122	1.00	2e-38	156	105	73.94	ncrna:miRNA	miRNA	miRNA	chromosome:Zv9:8:31010534:31010675:-1	gene:ENSDARG00000080599
	comp103701_c0_seq1	ENSDART00000116314	93.15	73	5	0	52	124	9	81	1.00	4e-24	108	73	73.74	ncrna:miRNA	miRNA	miRNA	chromosome:Zv9:14:40238765:40238863:1	gene:ENSDARG00000082513
	comp134070_c0_seq1	ENSDART00000129500	96.2	79	3	0	17	95	22	100	1.00	8e-31	130	79	73.15	ncrna:miRNA	miRNA	miRNA	chromosome:Zv9:9:34892661:34892768:-1	gene:ENSDARG00000090347
	comp157960_c0_seq1	ENSDART00000118895	86.79	106	11	3	1787	1892	24	126	1.00	1e-25	115	103	73.05	ncrna:miRNA	miRNA	miRNA	chromosome:Zv9:10:17483583:17483723:1	gene:ENSDARG00000082394
	comp193536_c0_seq24	ENSDART00000115903	97.25	109	3	0	29	137	19	127	1.00	2e-47	185	109	72.19	ncrna:miRNA	miRNA	miRNA	chromosome:Zv9:9:7653892:7654042:1	gene:ENSDARG00000081163
	comp157722_c0_seq1	ENSDART00000128720	87.88	66	6	2	188	252	8	72	1.00	3e-14	76.8	65	69.89	ncrna:miRNA	miRNA	miRNA	chromosome:Zv9:9:34892129:34892221:-1	gene:ENSDARG00000091272
	comp168957_c0_seq3	ENSDART00000117636	93.2	103	6	1	247	348	29	131	1.00	2e-36	150	103	69.59	ncrna:miRNA	miRNA	miRNA	chromosome:Zv9:10:28880675:28880822:-1	gene:ENSDARG00000082187
	comp109038_c0_seq1	ENSDART00000117180	96.39	83	3	0	115	197	28	110	1.00	3e-33	137	83	68.03	ncrna:miRNA	miRNA	miRNA	chromosome:Zv9:9:55420611:55420732:-1	gene:ENSDARG00000081883
	comp178106_c0_seq4	ENSDART00000117568	83.7	92	15	0	95	186	25	116	1.00	2e-17	87.9	92	67.15	ncrna:miRNA	miRNA	miRNA	chromosome:Zv9:24:21079406:21079542:-1	gene:ENSDARG00000081224
	comp101059_c0_seq1	ENSDART00000115608	92.21	77	5	1	98	174	11	86	1.00	6e-24	108	76	66.67	ncrna:miRNA	miRNA	miRNA	chromosome:Zv9:13:11537665:11537778:1	gene:ENSDARG00000083310
	comp182410_c0_seq16	ENSDART00000118607	100	57	0	0	2	58	30	86	1.00	1e-23	106	57	65.52	ncrna:miRNA	miRNA	miRNA	chromosome:Zv9:22:18478856:18478942:1	gene:ENSDARG00000083496
	comp130764_c0_seq1	ENSDART00000118660	96.49	57	2	0	1158	1214	3	59	1.00	9e-20	95.3	57	64.77	ncrna:miRNA	miRNA	miRNA	chromosome:Zv9:19:10052393:10052480:1	gene:ENSDARG00000080038
	comp185981_c0_seq21	ENSDART00000118920	89.66	58	5	1	2405	2462	1	57	1.00	9e-13	73.1	57	64.77	ncrna:miRNA	miRNA	miRNA	chromosome:Zv9:4:10672720:10672807:-1	gene:ENSDARG00000081284
	comp175763_c0_seq9	ENSDART00000123714	92.59	81	6	0	1051	1131	23	103	1.00	4e-26	117	81	63.28	ncrna:miRNA	miRNA	miRNA	chromosome:Zv9:2:21171567:21171694:1	gene:ENSDARG00000086601
	comp28329_c0_seq1	ENSDART00000118244	92.22	90	7	0	215	304	29	118	1.00	3e-30	128	90	62.07	ncrna:miRNA	miRNA	miRNA	chromosome:Zv9:15:20409298:20409442:1	gene:ENSDARG00000081350
	comp74460_c0_seq1	ENSDART00000115688	90.67	75	7	0	407	481	26	100	1.00	8e-22	100	75	59.52	ncrna:miRNA	miRNA	miRNA	chromosome:Zv9:4:10671282:10671407:-1	gene:ENSDARG00000081841
	comp127331_c0_seq1	ENSDART00000117016	92.59	54	4	0	1	54	35	88	1.00	3e-15	78.7	54	59.34	ncrna:miRNA	miRNA	miRNA	chromosome:Zv9:8:31015477:31015567:-1	gene:ENSDARG00000080833
	comp134897_c0_seq1	ENSDART00000116338	98.55	69	1	0	1	69	33	101	1.00	4e-28	122	69	58.97	ncrna:miRNA	miRNA	miRNA	chromosome:Zv9:24:25063580:25063696:1	gene:ENSDARG00000081423
	comp135773_c0_seq1	ENSDART00000118744	91.67	48	4	0	740	787	14	61	1.00	1e-11	67.6	48	56.47	ncrna:miRNA	miRNA	miRNA	chromosome:Zv9:16:9055781:9055865:-1	gene:ENSDARG00000080163
	comp93676_c0_seq1	ENSDART00000115736	93.33	60	4	0	15	74	42	101	1.00	2e-18	89.8	60	53.1	ncrna:miRNA	miRNA	miRNA	chromosome:Zv9:14:40240393:40240505:1	gene:ENSDARG00000083100
	comp186231_c0_seq1	ENSDART00000116638	95.35	43	2	0	31	73	40	82	1.00	2e-12	69.4	43	52.44	ncrna:miRNA	miRNA	miRNA	chromosome:Zv9:14:205362:205443:-1	gene:ENSDARG00000081286
	comp123248_c0_seq2	ENSDART00000118856	87.34	79	7	3	1	77	50	127	1.00	8e-18	87.9	78	52	ncrna:miRNA	miRNA	miRNA	chromosome:Zv9:19:18443551:18443700:-1	gene:ENSDARG00000083072
	comp88466_c0_seq1	ENSDART00000116302	95	40	2	0	649	688	3	42	1.00	1e-10	63.9	40	48.19	ncrna:miRNA	miRNA	miRNA	chromosome:Zv9:16:27137452:27137534:1	gene:ENSDARG00000083123
	comp169615_c0_seq1	ENSDART00000117512	97.5	40	1	0	384	423	3	42	1.00	2e-12	69.4	40	39.6	ncrna:miRNA	miRNA	miRNA	chromosome:Zv9:25:8759267:8759367:-1	gene:ENSDARG00000080594
	comp113498_c0_seq1	ENSDART00000118567	96.88	32	1	0	272	303	22	53	1.00	4e-08	54.7	32	33.33	ncrna:miRNA	miRNA	miRNA	chromosome:Zv9:5:1695983:1696078:-1	gene:ENSDARG00000083179
	comp266164_c0_seq1	ENSDART00000128720	100	30	0	0	186	215	5	34	1.00	7e-09	56.5	30	32.26	ncrna:miRNA	miRNA	miRNA	chromosome:Zv9:9:34892129:34892221:-1	gene:ENSDARG00000091272
	comp182860_c0_seq12	ENSDART00000116225	100	34	0	0	531	564	27	60	1.00	1e-10	63.9	34	25	ncrna:miRNA	miRNA	miRNA	chromosome:Zv9:10:45056132:45056267:-1	gene:ENSDARG00000080612

## Sheet: snRNA
Description	Knifefish Sequence ID	Zebrafish Sequence ID	% Identity	Alignment Length	mismatch	gapopen	qstart	qend	sstart	send	evalue	bitscore	Zebrafish hit length	% Hit Length Aligned	Description	gene_biotype	transcript_biotype	Zebrafish Chromosome Cordinates	Zebrafish Gene
U5.2-201	comp158059_c0_seq1	ENSDART00000118139	94.12	102	6	0	26	127	1	102	6e-39	156	102	87.93	ncrna:snRNA	snRNA	snRNA	chromosome:Zv9:20:49274032:49274147:-1	gene:ENSDARG00000081108
U6.25-201	comp172972_c0_seq15	ENSDART00000117416	98.28	58	1	0	206	263	32	89	1e-21	102	58	54.21	ncrna:snRNA	snRNA	snRNA	chromosome:Zv9:4:48178982:48179088:1	gene:ENSDARG00000082036
U11.1-201	comp177840_c0_seq10	ENSDART00000115777	83.17	101	17	0	30	130	36	136	4e-19	93.5	101	74.26	ncrna:snRNA	snRNA	snRNA	chromosome:Zv9:19:15493860:15493995:1	gene:ENSDARG00000080410
U4.29-201	comp186539_c0_seq18	ENSDART00000118843	98.57	70	1	0	1	70	64	133	2e-28	124	70	49.65	ncrna:snRNA	snRNA	snRNA	chromosome:Zv9:4:13790466:13790606:1	gene:ENSDARG00000087328
U2.10-201	comp189664_c1_seq7	ENSDART00000116995	97.9	143	3	0	11	153	48	190	4e-66	248	143	74.87	ncrna:snRNA	snRNA	snRNA	chromosome:Zv9:13:18704223:18704413:1	gene:ENSDARG00000082472
U4.29-201	comp190022_c0_seq21	ENSDART00000118843	96.99	133	4	0	1570	1702	1	133	3e-58	224	133	94.33	ncrna:snRNA	snRNA	snRNA	chromosome:Zv9:4:13790466:13790606:1	gene:ENSDARG00000087328
U6.273-201	comp194444_c1_seq83	ENSDART00000129024	94.39	107	6	0	484	590	1	107	2e-40	165	107	100	ncrna:snRNA	snRNA	snRNA	scaffold:Zv9:Zv9_NA915:1312:1418:1	gene:ENSDARG00000087062
U1.35-201	comp195040_c0_seq4	ENSDART00000118767	91.03	156	14	0	813	968	2	157	7e-55	211	156	95.12	ncrna:snRNA	snRNA	snRNA	scaffold:Zv9:Zv9_scaffold3530:1392726:1392889:1	gene:ENSDARG00000080703
U12.1-201	comp234580_c0_seq1	ENSDART00000115597	91.84	98	8	0	149	246	1	98	3e-33	137	98	64.05	ncrna:snRNA	snRNA	snRNA	chromosome:Zv9:3:1980237:1980389:-1	gene:ENSDARG00000080745
U1.261-201	comp24160_c0_seq1	ENSDART00000127183	90	70	6	1	191	259	95	164	3e-18	89.8	70	42.68	ncrna:snRNA	snRNA	snRNA	chromosome:Zv9:4:40687884:40688047:1	gene:ENSDARG00000088633
7SK small nuclear RNA (rn7sk)	comp215463_c0_seq1	ENSDART00000117461	100	35	0	0	168	202	1	35	1e-11	65.8	35	10.87	ncrna:misc_RNA	misc_RNA	misc_RNA	chromosome:Zv9:13:697630:697951:-1	gene:ENSDARG00000081270
7SK small nuclear RNA (rn7sk)	comp162640_c0_seq1	ENSDART00000117461	94.16	308	13	4	16	318	15	322	8e-131	464	308	95.65	ncrna:misc_RNA	misc_RNA	misc_RNA	chromosome:Zv9:13:697630:697951:-1	gene:ENSDARG00000081270

## Sheet: snoRNA
Description	snoRNA Type	Knifefish Sequence ID	Zebrafish Sequence ID	% Identity	Alignment Length	mismatch	gapopen	qstart	qend	sstart	send	Forward (1) or Reverse (-1)?	evalue	bitscore	Zebrafish hit length	% Hit Length Aligned	Description	gene_biotype	transcript_biotype	Zebrafish Chromosome Cordinates	Zebrafish Gene
SNORA21.2-201	H/ACA-box	comp189076_c0_seq3	ENSDART00000115767	84.06	138	19	2	1164	1301	2	136	1.00	4e-30	130	135	98.54	ncrna:snoRNA	snoRNA	snoRNA	chromosome:Zv9:3:33559870:33560006:-1	gene:ENSDARG00000081050
SNORA23.1-201	H/ACA-box	comp190045_c1_seq67	ENSDART00000116857	82.39	176	27	3	2101	2274	8	181	1.00	6e-36	150	174	96.13	ncrna:snoRNA	snoRNA	snoRNA	chromosome:Zv9:7:67012725:67012905:1	gene:ENSDARG00000082611
SNORA30.4-201	H/ACA-box	comp193640_c1_seq43	ENSDART00000117984	89.66	58	4	2	1735	1790	3	60	1.00	1e-12	73.1	58	42.65	ncrna:snoRNA	snoRNA	snoRNA	chromosome:Zv9:12:5805417:5805552:-1	gene:ENSDARG00000091365
SNORA73.3-201	H/ACA-box	comp176365_c0_seq5	ENSDART00000116250	92.45	212	16	0	385	596	1	212	1.00	1e-82	303	212	95.93	ncrna:snoRNA	snoRNA	snoRNA	chromosome:Zv9:20:30400594:30400814:-1	gene:ENSDARG00000083108
SNORD12.2-201	C/D-box	comp181626_c2_seq58	ENSDART00000115725	88.1	84	9	1	449	531	4	87	1.00	3e-21	99	84	93.33	ncrna:snoRNA	snoRNA	snoRNA	chromosome:Zv9:2:29895962:29896051:-1	gene:ENSDARG00000081450
SNORD12.5-201	C/D-box	comp190341_c1_seq19	ENSDART00000116945	87.67	73	2	7	27	95	7	76	1.00	9e-15	78.7	70	75.27	ncrna:snoRNA	snoRNA	snoRNA	chromosome:Zv9:11:7384825:7384917:-1	gene:ENSDARG00000083266
SNORD14.3-201	C/D-box	comp194558_c0_seq2	ENSDART00000118838	97.92	96	1	1	347	441	1	96	1.00	8e-41	165	96	100	ncrna:snoRNA	snoRNA	snoRNA	chromosome:Zv9:10:30758329:30758424:1	gene:ENSDARG00000082105
SNORD15.3-201	C/D-box	comp176764_c0_seq31	ENSDART00000117271	90.91	66	4	1	954	1017	1	66	1.00	1e-17	87.9	66	44.3	ncrna:snoRNA	snoRNA	snoRNA	chromosome:Zv9:18:47360540:47360688:-1	gene:ENSDARG00000081887
SNORD24.1-201	C/D-box	comp179194_c0_seq10	ENSDART00000115680	88.89	72	7	1	155	225	1	72	1.00	1e-17	87.9	72	100	ncrna:snoRNA	snoRNA	snoRNA	chromosome:Zv9:5:34903424:34903495:-1	gene:ENSDARG00000082219
SNORD35.1-201	C/D-box	comp182239_c0_seq69	ENSDART00000117039	84.15	82	12	1	727	807	1	82	1.00	6e-15	78.7	82	96.47	ncrna:snoRNA	snoRNA	snoRNA	chromosome:Zv9:3:37783643:37783727:1	gene:ENSDARG00000080207
SNORD36.1-201	C/D-box	comp133424_c0_seq1	ENSDART00000115962	86.49	74	9	1	103	176	1	73	1.00	6e-16	80.5	73	96.05	ncrna:snoRNA	snoRNA	snoRNA	chromosome:Zv9:5:34902806:34902881:-1	gene:ENSDARG00000080936
SNORD42.1-201	C/D-box	comp185854_c1_seq29	ENSDART00000115624	100	30	0	0	1069	1098	38	67	1.00	4e-08	56.5	30	44.12	ncrna:snoRNA	snoRNA	snoRNA	chromosome:Zv9:21:25467933:25468000:1	gene:ENSDARG00000082891
SNORD49.2-201	C/D-box	comp195276_c1_seq7	ENSDART00000122975	88.89	72	5	3	28	98	7	76	1.00	1e-17	86.1	70	90.91	ncrna:snoRNA	snoRNA	snoRNA	scaffold:Zv9:Zv9_NA163:21189:21265:-1	gene:ENSDARG00000089751
SNORD99.1-201	C/D-box	comp189147_c0_seq2	ENSDART00000116507	88.73	71	3	4	1664	1731	2	70	1.00	1e-15	82.4	69	95.83	ncrna:snoRNA	snoRNA	snoRNA	chromosome:Zv9:19:15459453:15459524:-1	gene:ENSDARG00000081580
snoU61.1-201	C/D-box	comp190639_c0_seq43	ENSDART00000115559	86.25	80	9	2	49	127	1	79	1.00	3e-17	86.1	79	100	ncrna:snoRNA	snoRNA	snoRNA	chromosome:Zv9:14:32729309:32729387:-1	gene:ENSDARG00000082652
U3.23-201	C/D-box	comp191128_c0_seq1	ENSDART00000126232	84.62	117	15	3	587	701	1	116	1.00	1e-25	113	116	53.95	ncrna:snoRNA	snoRNA	snoRNA	chromosome:Zv9:20:3362413:3362627:-1	gene:ENSDARG00000088473
U8.7-201	C/D-box	comp89440_c0_seq1	ENSDART00000131120	82.35	119	21	0	19	137	15	133	1.00	3e-23	104	119	89.47	ncrna:snoRNA	snoRNA	snoRNA	chromosome:Zv9:10:17027550:17027682:-1	gene:ENSDARG00000086480

## Sheet: antisense
Knifefish Sequence ID	Zebrafish Sequence ID	% Identity	Alignment Length	mismatch	gapopen	qstart	qend	sstart	send	evalue	bitscore	Zebrafish hit length	% Hit Length Aligned	Zebrafish Chromosome Cordinates	Zebrafish Gene
comp121418_c0_seq1	ENSDART00000140594	95.49	266	11	1	766	1030	1	266	9e-119	424	266	39.29	chromosome:Zv9:8:50251942:50255012:-1	gene:ENSDARG00000091917
comp178979_c1_seq8	ENSDART00000153674	80.32	935	174	10	112	1041	194	1123	0	699	930	30.42	chromosome:Zv9:23:36132969:36139778:-1	gene:ENSDARG00000096956
comp192921_c0_seq9	ENSDART00000157379	82.21	163	29	0	803	965	239	401	5e-33	141	163	28.3	chromosome:Zv9:5:46431503:46452676:1	gene:ENSDARG00000097040
comp179820_c1_seq10	ENSDART00000157269	86.21	428	46	11	293	713	539	960	1e-126	451	422	27.35	chromosome:Zv9:3:23511511:23520283:-1	gene:ENSDARG00000097738
comp10204_c0_seq1	ENSDART00000154212	84.29	331	46	4	895	1219	139	469	5e-87	318	331	26	chromosome:Zv9:25:35694651:35695923:1	gene:ENSDARG00000097879
comp149868_c0_seq1	ENSDART00000155102	87.7	187	20	3	94	280	300	483	1e-56	215	184	23.68	chromosome:Zv9:3:28850278:28884821:1	gene:ENSDARG00000096409
comp287669_c0_seq1	ENSDART00000157313	85.88	255	33	1	16	270	259	510	1e-72	268	252	22.76	chromosome:Zv9:25:17302197:17319092:-1	gene:ENSDARG00000096820
comp175165_c0_seq8	ENSDART00000155405	85.71	126	14	4	776	898	1	125	3e-30	130	125	18.71	chromosome:Zv9:5:51538048:51556721:1	gene:ENSDARG00000098045
comp155114_c0_seq2	ENSDART00000157198	87.44	406	46	5	353	755	523	926	3e-130	462	404	16.53	chromosome:Zv9:15:16770165:16773703:-1	gene:ENSDARG00000097333
comp309049_c0_seq1	ENSDART00000155255	83.23	316	46	7	284	597	201	511	1e-76	283	311	12.72	chromosome:Zv9:17:24138108:24145560:-1	gene:ENSDARG00000097512
comp195003_c2_seq16	ENSDART00000151017	92.91	127	9	0	129	255	131	257	4e-47	185	127	12.49	chromosome:Zv9:6:10638291:10644909:1	gene:ENSDARG00000096373
comp182666_c0_seq1	ENSDART00000146709	97.92	96	2	0	30	125	482	577	9e-42	167	96	12.09	chromosome:Zv9:23:22870366:22885512:1	gene:ENSDARG00000095377
comp167427_c0_seq4	ENSDART00000156631	84.5	200	16	8	20	216	10	197	2e-46	183	188	11.97	chromosome:Zv9:17:44296165:44299524:1	gene:ENSDARG00000097731
comp136097_c0_seq1	ENSDART00000155391	88.26	213	24	1	133	345	1375	1586	6e-68	254	212	11.82	chromosome:Zv9:11:19122706:19128392:1	gene:ENSDARG00000096939
comp187991_c1_seq12	ENSDART00000157045	80.07	582	78	24	268	821	2607	3178	5e-111	398	572	11.04	chromosome:Zv9:16:49461916:49495118:-1	gene:ENSDARG00000097192
comp152668_c0_seq1	ENSDART00000138939	92.68	82	6	0	737	818	272	353	4e-27	119	82	10.21	chromosome:Zv9:16:21102753:21108349:-1	gene:ENSDARG00000095353
comp188553_c0_seq14	ENSDART00000154625	86.01	193	21	5	810	999	391	580	9e-52	202	190	8.75	chromosome:Zv9:19:21840921:21849629:-1	gene:ENSDARG00000096417
comp149341_c0_seq2	ENSDART00000153910	88.54	253	24	5	664	912	1	252	9e-82	302	252	8.34	chromosome:Zv9:23:36143890:36146912:-1	gene:ENSDARG00000097150
comp187569_c0_seq29	ENSDART00000129185	89.53	172	10	3	192	363	1104	1267	3e-55	211	164	8.28	chromosome:Zv9:19:41146727:41165805:1	gene:ENSDARG00000091885
comp163288_c0_seq1	ENSDART00000156609	89.17	120	10	3	48	164	1411	1530	3e-35	147	120	7.21	chromosome:Zv9:9:30685535:30695218:-1	gene:ENSDARG00000097441
comp199776_c0_seq1	ENSDART00000154988	82.54	126	22	0	2	127	1409	1534	8e-25	111	126	6.73	chromosome:Zv9:24:25752281:25792492:1	gene:ENSDARG00000096452
comp180748_c0_seq2	ENSDART00000086738	97.83	46	1	0	166	211	165	210	4e-16	80.5	46	6.36	chromosome:Zv9:25:38282693:38292975:1	gene:ENSDARG00000097677
comp195496_c0_seq4	ENSDART00000086738	93.48	46	3	0	685	730	165	210	3e-12	69.4	46	6.36	chromosome:Zv9:25:38282693:38292975:1	gene:ENSDARG00000097677
comp260605_c0_seq1	ENSDART00000150333	95.92	49	2	0	1	49	327	375	1e-15	80.5	49	6.24	chromosome:Zv9:4:10244033:10251460:-1	gene:ENSDARG00000096114
comp169468_c0_seq22	ENSDART00000153674	92.53	174	13	0	200	373	2	175	4e-66	250	174	5.69	chromosome:Zv9:23:36132969:36139778:-1	gene:ENSDARG00000096956
comp26358_c0_seq1	ENSDART00000146490	90	120	12	0	172	291	1	120	5e-38	156	120	2.33	chromosome:Zv9:18:23661319:23672737:1	gene:ENSDARG00000092402
comp145639_c0_seq1	ENSDART00000154572	89.83	59	4	2	491	549	1093	1149	6e-14	75	57	2.31	chromosome:Zv9:24:32512451:32516837:-1	gene:ENSDARG00000097370

## Sheet: processed_transcript
Knifefish Sequence ID	Zebrafish Sequence ID	% Identity	Alignment Length	mismatch	gapopen	qstart	qend	sstart	send	Forward (1) or Reverse (-1)?	evalue	bitscore	Zebrafish hit length	% Hit Length Aligned	Description	gene_biotype	transcript_biotype	Zebrafish Chromosome Cordinates	Zebrafish Gene
comp186396_c1_seq37	ENSDART00000092596	87.71	1440	177	0	335	1774	1	1440	1.00	0	1679	1440	100	ensembl:processed_transcript	processed_transcript	processed_transcript	chromosome:Zv9:13:10741639:11075674:-1	gene:ENSDARG00000095428
comp180065_c1_seq13	ENSDART00000022579	85.74	1339	190	1	791	2129	7	1344	1.00	0	1413	1338	99.55	ensembl:processed_transcript	processed_transcript	processed_transcript	chromosome:Zv9:6:38063375:38288577:-1	gene:ENSDARG00000017545
comp193282_c3_seq16	ENSDART00000021715	79.64	1886	371	11	668	2548	1	1878	1.00	0	1343	1878	96.01	ensembl:processed_transcript	processed_transcript	processed_transcript	chromosome:Zv9:8:44981986:45025401:1	gene:ENSDARG00000017365
comp195039_c0_seq9	ENSDART00000134446	89.71	379	26	4	156	534	1	366	1.00	2e-133	472	366	87.56	havana:processed_transcript	processed_transcript	processed_transcript	chromosome:Zv9:16:15722744:15723873:-1	gene:ENSDARG00000091934
comp193067_c1_seq17	ENSDART00000149016	80.46	1878	355	11	253	2126	19	1888	1.00	0	1424	1870	83.63	havana:processed_transcript	processed_transcript	processed_transcript	chromosome:Zv9:9:57977606:57985364:-1	gene:ENSDARG00000023188
comp191146_c0_seq3	ENSDART00000052331	86.15	426	54	5	38	458	25	450	1.00	4e-128	455	426	82.88	ensembl:processed_transcript	processed_transcript	processed_transcript	chromosome:Zv9:7:59990938:59995522:1	gene:ENSDARG00000036044
comp187794_c3_seq7	ENSDART00000138048	91.55	580	49	0	7	586	134	713	1.00	0	800	580	81.35	havana:processed_transcript	processed_transcript	processed_transcript	chromosome:Zv9:8:34761168:34773368:-1	gene:ENSDARG00000013615
comp193775_c0_seq4	ENSDART00000156413	74.13	835	155	34	31	852	230	1016	1.00	3e-78	289	787	74.74	havana:processed_transcript	processed_transcript	processed_transcript	chromosome:Zv9:3:4835963:4837155:1	gene:ENSDARG00000097364
comp176046_c0_seq2	ENSDART00000067513	82.96	358	50	11	1	354	11	361	1.00	4e-85	313	351	71.34	ensembl:processed_transcript	processed_transcript	processed_transcript	chromosome:Zv9:25:6548195:6555882:1	gene:ENSDARG00000045929
comp194986_c0_seq6	ENSDART00000132404	80.96	646	106	15	1866	2504	4	639	1.00	4e-140	496	636	70.28	havana:processed_transcript	processed_transcript	processed_transcript	chromosome:Zv9:8:3896265:3911957:-1	gene:ENSDARG00000074761
comp185694_c0_seq20	ENSDART00000056885	74.85	1177	270	26	5	1168	301	1464	1.00	1e-144	510	1164	67.6	ensembl:processed_transcript	processed_transcript	processed_transcript	chromosome:Zv9:8:5335660:5402834:-1	gene:ENSDARG00000038974
comp185416_c0_seq1	ENSDART00000110158	78.54	2018	357	46	252	2258	1	1953	1.00	0	1258	1953	61.42	ensembl:processed_transcript	processed_transcript	processed_transcript	chromosome:Zv9:9:8492513:8495692:-1	gene:ENSDARG00000075282
comp161579_c0_seq4	ENSDART00000124721	77.72	395	85	3	230	623	1	393	1.00	2e-63	239	393	56.96	ensembl:processed_transcript	processed_transcript	processed_transcript	chromosome:Zv9:22:22863313:22993890:1	gene:ENSDARG00000089471
comp193691_c0_seq39	ENSDART00000003303	78.22	1125	227	12	207	1325	135	1247	1.00	0	704	1113	56.55	ensembl:processed_transcript	processed_transcript	processed_transcript	chromosome:Zv9:22:38017439:38060701:1	gene:ENSDARG00000019438
comp180997_c0_seq3	ENSDART00000133111	71.98	464	116	14	260	716	229	685	1.00	1e-28	124	457	53.14	ensembl_havana_transcript:processed_transcript	processed_transcript	processed_transcript	chromosome:Zv9:22:39746221:39755638:1	gene:ENSDARG00000090159
comp172531_c0_seq33	ENSDART00000078708	79.9	776	140	12	1	771	428	1192	1.00	3e-158	555	765	50.76	ensembl:processed_transcript	processed_transcript	processed_transcript	chromosome:Zv9:5:30164454:30191812:-1	gene:ENSDARG00000056245
comp194602_c2_seq38	ENSDART00000127575	79.12	3238	628	34	65	3286	1	3206	1.00	0	2191	3206	48.49	ensembl:processed_transcript	processed_transcript	processed_transcript	chromosome:Zv9:25:4996345:5038782:1	gene:ENSDARG00000005446
comp195564_c0_seq13	ENSDART00000110514	77.28	4279	812	115	4	4208	2486	6678	1.00	0	2370	4193	48.07	ensembl:processed_transcript	processed_transcript	processed_transcript	chromosome:Zv9:12:5347853:5377926:1	gene:ENSDARG00000074229
comp191221_c1_seq17	ENSDART00000078708	80.96	688	131	0	1	688	575	1262	1.00	2e-155	545	688	45.65	ensembl:processed_transcript	processed_transcript	processed_transcript	chromosome:Zv9:5:30164454:30191812:-1	gene:ENSDARG00000056245
comp180782_c0_seq6	ENSDART00000047993	83.42	1472	228	16	1	1464	677	2140	1.00	0	1352	1464	44.99	ensembl:processed_transcript	processed_transcript	processed_transcript	chromosome:Zv9:14:9036954:9091908:1	gene:ENSDARG00000037574
comp183852_c0_seq6	ENSDART00000157152	88.44	147	15	1	1369	1515	178	322	1.00	5e-44	176	145	44.62	havana:processed_transcript	processed_transcript	processed_transcript	chromosome:Zv9:8:5370430:5403024:-1	gene:ENSDARG00000038974
comp185331_c1_seq10	ENSDART00000121951	78.01	1078	221	15	712	1781	1375	2444	1.00	0	664	1070	43.28	ensembl:processed_transcript	processed_transcript	processed_transcript	chromosome:Zv9:23:37935481:38019298:1	gene:ENSDARG00000091015
comp171974_c0_seq15	ENSDART00000114835	72.13	592	155	10	312	898	67	653	1.00	1e-42	171	587	42.82	ensembl:processed_transcript	processed_transcript	processed_transcript	chromosome:Zv9:15:11595848:11597626:-1	gene:ENSDARG00000076022
comp176159_c0_seq1	ENSDART00000097863	81.57	521	90	6	2	519	277	794	1.00	7e-119	425	518	42.63	ensembl:processed_transcript	processed_transcript	processed_transcript	chromosome:Zv9:16:55703200:55824084:1	gene:ENSDARG00000067912
comp177502_c0_seq8	ENSDART00000153634	80	125	16	4	874	998	158	273	1.00	2e-16	84.2	116	41.88	havana:processed_transcript	processed_transcript	processed_transcript	chromosome:Zv9:22:3578686:3664143:-1	gene:ENSDARG00000097145
comp180766_c0_seq16	ENSDART00000110991	79.59	936	183	7	229	1160	26	957	1.00	0	664	932	40.95	ensembl:processed_transcript	processed_transcript	processed_transcript	chromosome:Zv9:5:13073798:13119391:-1	gene:ENSDARG00000079588
comp173051_c0_seq28	ENSDART00000138841	87.65	243	26	3	39	279	1	241	1.00	2e-75	279	241	38.01	havana:processed_transcript	processed_transcript	processed_transcript	chromosome:Zv9:23:30755778:30937255:-1	gene:ENSDARG00000092307
comp192110_c0_seq22	ENSDART00000143420	82.08	452	62	16	75	513	425	870	1.00	2e-102	368	446	37.67	havana:processed_transcript	processed_transcript	processed_transcript	chromosome:Zv9:23:17317279:17381992:1	gene:ENSDARG00000095017
comp193278_c0_seq49	ENSDART00000148410	85.97	278	37	2	2768	3044	1	277	1.00	6e-80	296	277	33.82	havana:processed_transcript	processed_transcript	processed_transcript	chromosome:Zv9:3:34852837:34861250:-1	gene:ENSDARG00000095967
comp185048_c1_seq33	ENSDART00000091876	82.24	1025	171	5	181	1195	32	1055	1.00	0	874	1024	33.37	ensembl:processed_transcript	processed_transcript	processed_transcript	chromosome:Zv9:4:7978107:8079458:-1	gene:ENSDARG00000063097
comp166906_c0_seq3	ENSDART00000157218	80.51	236	28	14	171	394	60	289	1.00	2e-41	165	230	33.29	havana:processed_transcript	processed_transcript	processed_transcript	chromosome:Zv9:16:18655822:18660195:1	gene:ENSDARG00000097730
comp188839_c2_seq7	ENSDART00000056885	82.07	569	102	0	1	569	1150	1718	1.00	8e-138	486	569	33.04	ensembl:processed_transcript	processed_transcript	processed_transcript	chromosome:Zv9:8:5335660:5402834:-1	gene:ENSDARG00000038974
comp121324_c0_seq2	ENSDART00000148221	83.64	275	27	14	79	353	9	265	1.00	9e-65	243	257	32.33	havana:processed_transcript	processed_transcript	processed_transcript	chromosome:Zv9:13:26450300:26923800:-1	gene:ENSDARG00000093327
comp171885_c0_seq4	ENSDART00000105204	92.77	401	29	0	197	597	7	407	1.00	3e-166	580	401	29.62	ensembl:processed_transcript	processed_transcript	processed_transcript	chromosome:Zv9:8:34751686:34906339:-1	gene:ENSDARG00000013615
comp191451_c2_seq17	ENSDART00000137524	90.05	191	19	0	475	665	458	648	1.00	9e-66	248	191	29.48	havana:processed_transcript	processed_transcript	processed_transcript	chromosome:Zv9:3:17916270:18020301:-1	gene:ENSDARG00000094165
comp193133_c0_seq30	ENSDART00000110514	81.68	2516	458	2	927	3442	1	2513	1.00	0	2089	2513	28.81	ensembl:processed_transcript	processed_transcript	processed_transcript	chromosome:Zv9:12:5347853:5377926:1	gene:ENSDARG00000074229
comp161596_c0_seq18	ENSDART00000135615	87.11	256	33	0	885	1140	232	487	1.00	1e-78	291	256	28.54	havana:processed_transcript	processed_transcript	processed_transcript	chromosome:Zv9:13:37925795:37932672:-1	gene:ENSDARG00000092456
comp173852_c0_seq6	ENSDART00000143291	90.08	131	11	2	20	148	93	223	1.00	3e-42	169	131	28.42	havana:processed_transcript	processed_transcript	processed_transcript	chromosome:Zv9:23:25592770:25593942:1	gene:ENSDARG00000092807
comp173243_c2_seq3	ENSDART00000056885	78.6	458	96	2	1	457	1262	1718	1.00	5e-82	302	457	26.54	ensembl:processed_transcript	processed_transcript	processed_transcript	chromosome:Zv9:8:5335660:5402834:-1	gene:ENSDARG00000038974
comp185733_c0_seq19	ENSDART00000127159	81.1	598	104	3	2	593	856	1450	1.00	2e-132	470	595	25.69	ensembl:processed_transcript	processed_transcript	processed_transcript	chromosome:Zv9:18:15250066:15271601:-1	gene:ENSDARG00000041381
comp350413_c0_seq1	ENSDART00000133736	88.07	176	21	0	7	182	161	336	1.00	5e-55	209	176	24.79	havana:processed_transcript	processed_transcript	processed_transcript	chromosome:Zv9:23:28633999:28658188:1	gene:ENSDARG00000093306
comp180861_c0_seq12	ENSDART00000149831	84.93	511	75	2	296	805	231	740	1.00	1e-146	516	510	24.02	havana:processed_transcript	processed_transcript	processed_transcript	chromosome:Zv9:5:67997968:68031751:-1	gene:ENSDARG00000035126
comp167814_c0_seq4	ENSDART00000057625	77.71	1283	266	19	4	1273	503	1778	1.00	0	767	1276	22.1	ensembl:processed_transcript	processed_transcript	processed_transcript	chromosome:Zv9:23:5255807:5412458:-1	gene:ENSDARG00000018648
comp105446_c0_seq1	ENSDART00000143155	85.07	268	37	3	730	996	510	775	1.00	1e-72	270	266	20.02	havana:processed_transcript	processed_transcript	processed_transcript	chromosome:Zv9:8:13038884:13186623:-1	gene:ENSDARG00000093851
comp181487_c0_seq9	ENSDART00000156413	87.56	201	17	3	205	397	1	201	1.00	1e-59	226	201	19.09	havana:processed_transcript	processed_transcript	processed_transcript	chromosome:Zv9:3:4835963:4837155:1	gene:ENSDARG00000097364
comp177552_c0_seq4	ENSDART00000133945	83.33	174	26	3	963	1135	387	558	1.00	1e-38	158	172	19.03	havana:processed_transcript	processed_transcript	processed_transcript	chromosome:Zv9:21:29649181:29651428:-1	gene:ENSDARG00000092398
comp189956_c0_seq5	ENSDART00000133510	76.58	222	41	10	286	501	182	398	1.00	1e-24	111	217	18.69	havana:processed_transcript	processed_transcript	processed_transcript	chromosome:Zv9:16:12938744:12945075:-1	gene:ENSDARG00000092637
comp190166_c0_seq2	ENSDART00000156413	83.87	186	18	6	1	174	36	221	1.00	4e-42	167	186	17.66	havana:processed_transcript	processed_transcript	processed_transcript	chromosome:Zv9:3:4835963:4837155:1	gene:ENSDARG00000097364
comp98121_c0_seq1	ENSDART00000043638	84.74	426	63	2	19	443	999	1423	1.00	1e-119	425	425	17.46	ensembl:processed_transcript	processed_transcript	processed_transcript	chromosome:Zv9:5:67991380:68031751:-1	gene:ENSDARG00000035126
comp183969_c1_seq16	ENSDART00000067513	86.21	87	9	1	386	472	2	85	1.00	5e-19	91.6	84	17.07	ensembl:processed_transcript	processed_transcript	processed_transcript	chromosome:Zv9:25:6548195:6555882:1	gene:ENSDARG00000045929
comp186136_c0_seq18	ENSDART00000047993	86.63	561	66	9	174	731	77	631	1.00	1e-175	612	555	17.06	ensembl:processed_transcript	processed_transcript	processed_transcript	chromosome:Zv9:14:9036954:9091908:1	gene:ENSDARG00000037574
comp175087_c0_seq33	ENSDART00000113148	80.92	1431	259	10	11	1440	6232	7649	1.00	0	1118	1418	16.96	ensembl:processed_transcript	processed_transcript	processed_transcript	chromosome:Zv9:12:9336269:9572004:-1	gene:ENSDARG00000079939
comp188308_c0_seq32	ENSDART00000132333	90.91	66	6	0	2508	2573	119	184	1.00	1e-17	89.8	66	16.42	havana:processed_transcript	processed_transcript	processed_transcript	chromosome:Zv9:4:57039210:57040493:1	gene:ENSDARG00000093771
comp185340_c0_seq4	ENSDART00000130369	89.11	101	11	0	2614	2714	175	275	1.00	7e-29	126	101	16.34	ensembl:processed_transcript	processed_transcript	processed_transcript	chromosome:Zv9:16:36719344:36723334:-1	gene:ENSDARG00000091368
comp177192_c1_seq28	ENSDART00000028606	84.06	552	88	0	1	552	1017	1568	1.00	1e-151	532	552	16	ensembl:processed_transcript	processed_transcript	processed_transcript	chromosome:Zv9:25:4286391:4311451:-1	gene:ENSDARG00000024049
comp195457_c0_seq3	ENSDART00000135249	73.4	391	86	14	208	592	1276	1654	1.00	3e-30	130	379	15.66	havana:processed_transcript	processed_transcript	processed_transcript	chromosome:Zv9:3:3072786:3092567:-1	gene:ENSDARG00000076573
comp183835_c0_seq4	ENSDART00000110141	86.94	421	55	0	2104	2524	757	1177	1.00	3e-133	473	421	15.47	ensembl:processed_transcript	processed_transcript	processed_transcript	chromosome:Zv9:13:11544550:11585293:1	gene:ENSDARG00000056801
comp182979_c0_seq7	ENSDART00000137159	81.25	80	15	0	714	793	142	221	1.00	2e-10	65.8	80	15.21	havana:processed_transcript	processed_transcript	processed_transcript	chromosome:Zv9:9:33236541:33238851:-1	gene:ENSDARG00000092012
comp172062_c0_seq16	ENSDART00000150215	82.05	78	12	2	2219	2295	456	532	1.00	1e-10	65.8	77	13.95	havana:processed_transcript	processed_transcript	processed_transcript	chromosome:Zv9:1:39020188:39107463:1	gene:ENSDARG00000095811
comp187661_c2_seq3	ENSDART00000043638	89.73	331	34	0	4	334	2104	2434	1.00	5e-119	424	331	13.6	ensembl:processed_transcript	processed_transcript	processed_transcript	chromosome:Zv9:5:67991380:68031751:-1	gene:ENSDARG00000035126
comp187844_c1_seq14	ENSDART00000144468	93.02	43	3	0	7	49	1	43	1.00	4e-10	63.9	43	12.84	havana:processed_transcript	processed_transcript	processed_transcript	chromosome:Zv9:16:15310932:15315696:-1	gene:ENSDARG00000078220
comp162998_c0_seq3	ENSDART00000156620	85.71	98	14	0	1	98	29	126	1.00	4e-23	104	98	11.46	ensembl:processed_transcript	processed_transcript	processed_transcript	chromosome:Zv9:2:48052124:48057586:1	gene:ENSDARG00000038570
comp187985_c0_seq4	ENSDART00000141773	89.66	87	9	0	7	93	20	106	1.00	7e-25	111	87	11.27	havana:processed_transcript	processed_transcript	processed_transcript	chromosome:Zv9:1:52363019:52370826:-1	gene:ENSDARG00000092443
comp194880_c1_seq8	ENSDART00000150531	95	80	3	1	14	93	591	669	1.00	4e-29	124	79	10.84	havana:processed_transcript	processed_transcript	processed_transcript	chromosome:Zv9:4:56436909:56443320:1	gene:ENSDARG00000096100
comp195536_c1_seq5	ENSDART00000150531	94.94	79	3	1	222	300	592	669	1.00	2e-28	122	78	10.7	havana:processed_transcript	processed_transcript	processed_transcript	chromosome:Zv9:4:56436909:56443320:1	gene:ENSDARG00000096100
comp148946_c0_seq2	ENSDART00000043638	87.21	258	28	3	30	286	1936	2189	1.00	1e-78	289	254	10.44	ensembl:processed_transcript	processed_transcript	processed_transcript	chromosome:Zv9:5:67991380:68031751:-1	gene:ENSDARG00000035126
comp178212_c2_seq11	ENSDART00000150531	100	76	0	0	196	271	12	87	1.00	3e-34	141	76	10.43	havana:processed_transcript	processed_transcript	processed_transcript	chromosome:Zv9:4:56436909:56443320:1	gene:ENSDARG00000096100
comp123579_c0_seq1	ENSDART00000076215	84.34	83	13	0	1	83	746	828	1.00	2e-16	82.4	83	10.02	ensembl:processed_transcript	processed_transcript	processed_transcript	chromosome:Zv9:21:37417542:37418369:-1	gene:ENSDARG00000033089
comp107805_c0_seq1	ENSDART00000152763	89.16	83	7	2	45	126	641	722	1.00	3e-22	102	82	9.88	havana:processed_transcript	processed_transcript	processed_transcript	chromosome:Zv9:20:19615422:19617712:-1	gene:ENSDARG00000096639
comp151855_c0_seq4	ENSDART00000043638	79.11	225	47	0	47	271	443	667	1.00	2e-38	156	225	9.24	ensembl:processed_transcript	processed_transcript	processed_transcript	chromosome:Zv9:5:67991380:68031751:-1	gene:ENSDARG00000035126
comp159315_c0_seq1	ENSDART00000113148	86.27	721	78	15	39	741	285	1002	1.00	0	763	718	8.59	ensembl:processed_transcript	processed_transcript	processed_transcript	chromosome:Zv9:12:9336269:9572004:-1	gene:ENSDARG00000079939
comp188255_c1_seq4	ENSDART00000149797	96.72	61	2	0	388	448	452	512	1.00	2e-22	102	61	7.88	havana:processed_transcript	processed_transcript	processed_transcript	chromosome:Zv9:22:22254899:22259262:-1	gene:ENSDARG00000095824
comp182680_c0_seq2	ENSDART00000134181	94.87	39	2	0	14	52	198	236	1.00	2e-09	62.1	39	7.24	havana:processed_transcript	processed_transcript	processed_transcript	chromosome:Zv9:13:17513427:17514079:1	gene:ENSDARG00000093577
comp194670_c2_seq13	ENSDART00000125968	90.38	260	23	2	1191	1449	3389	3647	1.00	1e-93	340	259	7.1	ensembl:processed_transcript	processed_transcript	processed_transcript	chromosome:Zv9:18:43013449:43023438:-1	gene:ENSDARG00000040358
comp171704_c0_seq9	ENSDART00000140165	96.97	33	1	0	1193	1225	304	336	1.00	5e-08	56.5	33	7.08	havana:processed_transcript	processed_transcript	processed_transcript	chromosome:Zv9:22:2431979:2437555:1	gene:ENSDARG00000095677
comp180094_c1_seq1	ENSDART00000140438	91.67	48	3	1	1	47	161	208	1.00	7e-11	65.8	48	6.43	havana:processed_transcript	processed_transcript	processed_transcript	chromosome:Zv9:9:1943820:1946722:-1	gene:ENSDARG00000094186
comp154088_c0_seq2	ENSDART00000140497	100	30	0	0	337	366	517	546	1.00	1e-08	56.5	30	4.9	havana:processed_transcript	processed_transcript	processed_transcript	chromosome:Zv9:5:42818043:42870310:1	gene:ENSDARG00000093616
comp184422_c0_seq1	ENSDART00000108851	78.17	197	43	0	280	476	1378	1574	1.00	3e-29	126	197	4.36	ensembl:processed_transcript	processed_transcript	processed_transcript	chromosome:Zv9:20:7502649:7526923:1	gene:ENSDARG00000076945
comp177454_c0_seq1	ENSDART00000156025	86.24	109	9	3	47	150	1203	1310	1.00	3e-25	113	108	4.11	havana:processed_transcript	processed_transcript	processed_transcript	chromosome:Zv9:2:23303394:23306019:1	gene:ENSDARG00000009793
comp350251_c0_seq1	ENSDART00000153234	94.74	38	0	2	1	37	816	852	1.00	2e-09	58.4	37	3.94	havana:processed_transcript	processed_transcript	processed_transcript	chromosome:Zv9:20:39704203:39711747:-1	gene:ENSDARG00000094075
comp164335_c2_seq4	ENSDART00000113148	83.76	234	38	0	245	478	5	238	1.00	2e-58	222	234	2.8	ensembl:processed_transcript	processed_transcript	processed_transcript	chromosome:Zv9:12:9336269:9572004:-1	gene:ENSDARG00000079939
comp97879_c0_seq1	ENSDART00000110514	89.27	177	14	4	15	186	8536	8712	1.00	3e-57	217	177	2.03	ensembl:processed_transcript	processed_transcript	processed_transcript	chromosome:Zv9:12:5347853:5377926:1	gene:ENSDARG00000074229

[truncated: 3 more sheets: sense_overlapping, retained_intron, sense_intronic]
