# Supplementary material for: The central nervous system transcriptome of the weakly electric brown ghost knifefish (Apteronotus leptorhynchus): de novo assembly, annotation, and proteomics validation
Source: BMC Genomics. 2015 Mar 11;16(1):166. doi: 10.1186/s12864-015-1354-2 (PMC4424500; doi:10.1186/s12864-015-1354-2)
Supplement: Additional file 7: Table S5. — D. rerio reference proteins with two or more distinct assembly contig ORFs that align to greater than 80% of the target D. rerio sequence. D. rerio reference proteins are shown by their UniProt accession and name followed by the corresponding assembly contigs. For D. rerio proteins with exactly two aligned contigs, the percent identity of the assembly contig ORFs relative to each other is shown. Also included are the ORF nucleotide sequences for all contigs in this table (shown is ORF of transcript with longest alignment for each contig). [file 12864_2015_1354_MOESM7_ESM.xlsx]

## Sheet: 2 Matches
Zebrafish Uniprot	Assembly Contig 1	Assembly Contig 2	ORF % Identity (1 vs 2)
sp|A3KQV2|BROX_DANRE	comp115944_c0	comp180611_c1	53.8226
sp|A5PL98|SDHB_DANRE	comp177538_c0	comp25554_c0	65.0847
sp|B2ZGJ1|CLAT_DANRE	comp176114_c0	comp184194_c1	68.9062
sp|B8JLV7|VMA21_DANRE	comp166679_c0	comp178858_c1	66.3551
sp|B8XY56|RNT2_DANRE	comp114327_c0	comp190077_c0	53.6047
sp|E7EYQ9|TM216_DANRE	comp179080_c1	comp195565_c0	53.75
sp|O42248|GBLP_DANRE	comp172343_c0	comp74632_c0	66.0825
sp|O73872|SODC_DANRE	comp193637_c0	comp209697_c0	63.2353
sp|P61485|RL36A_DANRE	comp170347_c0	comp29400_c0	66.0057
sp|P62084|RS7_DANRE	comp192476_c0	comp196469_c0	59.2357
sp|Q08BM8|CNOT7_DANRE	comp173758_c0	comp215148_c0	49.9204
sp|Q0P4B9|F195B_DANRE	comp163795_c0	comp185251_c1	59.7531
sp|Q0VIA1|MED10_DANRE	comp180252_c1	comp355433_c0	53.5627
sp|Q1MTE5|ARL3_DANRE	comp180326_c0	comp186405_c0	71.7042
sp|Q1MTI4|TPISA_DANRE	comp173135_c1	comp24414_c0	64.389
sp|Q502H1|AAMDC_DANRE	comp173151_c0	comp257985_c0	48.4053
sp|Q504E7|SZRD1_DANRE	comp187138_c0	comp187320_c0	64.8871
sp|Q561X0|NEPR1_DANRE	comp193027_c0	comp40626_c0	50
sp|Q575S8|CYGB2_DANRE	comp109901_c0	comp166649_c0	65.8088
sp|Q5BLD8|MT21A_DANRE	comp177291_c2	comp181478_c0	54.3509
sp|Q5D016|PFD1_DANRE	comp160675_c0	comp17295_c0	51.5222
sp|Q5EAR5|TRPT1_DANRE	comp187556_c0	comp225637_c0	51.0949
sp|Q5PRC1|LHFP_DANRE	comp180987_c0	comp187805_c1	76.4026
sp|Q5RFZ7|F167A_DANRE	comp185761_c0	comp190398_c0	66.0964
sp|Q5TYV0|EMC7_DANRE	comp174857_c0	comp187039_c0	66.2651
sp|Q5U395|CNEPA_DANRE	comp172584_c0	comp190222_c0	68.7166
sp|Q5XJ10|G3P_DANRE	comp103527_c0	comp125590_c0	60.1664
sp|Q5XJ36|PARK7_DANRE	comp189181_c1	comp53598_c0	52.1061
sp|Q5XJR6|ORML3_DANRE	comp165473_c0	comp205476_c0	61.3445
sp|Q5XJX1|SEGN_DANRE	comp176558_c0	comp178071_c0	72.1351
sp|Q642H9|RS4X_DANRE	comp156492_c0	comp179635_c0	66.0047
sp|Q6DBT3|TXD17_DANRE	comp174537_c0	comp24086_c0	54.7215
sp|Q6DH66|TM20B_DANRE	comp173626_c0	comp184781_c0	78.5553
sp|Q6DH87|FUND1_DANRE	comp180982_c0	comp193956_c0	65.8662
sp|Q6DHB5|LHPL3_DANRE	comp177660_c1	comp192060_c0	60.4336
sp|Q6DHC1|RB18B_DANRE	comp179302_c2	comp188916_c0	73.8782
sp|Q6GMK7|SH3L2_DANRE	comp156724_c0	comp87663_c0	50.9138
sp|Q6GQN8|MECR_DANRE	comp159131_c0	comp192489_c1	47.3803
sp|Q6IQM2|CYC_DANRE	comp186854_c0	comp217651_c0	61.8644
sp|Q6NXA9|UBXN1_DANRE	comp185765_c0	comp232618_c0	44.2321
sp|Q6NXD2|CHM2B_DANRE	comp143299_c1	comp235036_c0	53.6364
sp|Q6NY82|UBE2F_DANRE	comp191095_c0	comp243655_c0	50.7018
sp|Q6NY88|CHMP3_DANRE	comp185276_c1	comp246500_c0	58.1121
sp|Q6P0V6|RL8_DANRE	comp184444_c0	comp197278_c0	58.5052
sp|Q6P5L3|RL19_DANRE	comp181333_c1	comp198047_c0	63.9932
sp|Q6P698|PLSL_DANRE	comp136918_c0	comp193067_c1	55.4205
sp|Q6PBI5|RS25_DANRE	comp184466_c0	comp196243_c0	60.9453
sp|Q6PBY1|RS3A_DANRE	comp181036_c0	comp70769_c0	58.4507
sp|Q6PBY3|EDF1_DANRE	comp181548_c2	comp23830_c0	63.2159
sp|Q6PC60|H2B3_DANRE	comp174594_c0	comp68947_c0	64.7059
sp|Q6PC69|RL10A_DANRE	comp194454_c1	comp93064_c0	66.1721
sp|Q6PEH1|ERD22_DANRE	comp14187_c0	comp186398_c1	63.9017
sp|Q6PEH5|UB2V2_DANRE	comp184091_c0	comp259557_c0	56.3715
sp|Q6PFT6|TMM47_DANRE	comp178920_c0	comp180563_c1	54.4928
sp|Q6Q415|RL36_DANRE	comp176809_c1	comp59790_c0	57.6923
sp|Q6UFS5|ZN503_DANRE	comp170017_c0	comp186289_c1	67.8015
sp|Q71PD7|H2AV_DANRE	comp182798_c1	comp195041_c1	67.1835
sp|Q7T339|CHMP5_DANRE	comp173604_c0	comp81505_c0	63.5704
sp|Q7ZU42|OLA1_DANRE	comp181661_c0	comp71140_c0	55.7283
sp|Q7ZV50|MAGT1_DANRE	comp189440_c2	comp208732_c0	54.3844
sp|Q7ZV82|RL27_DANRE	comp180744_c0	comp84362_c0	55.3047
sp|Q7ZWJ4|RL18A_DANRE	comp100952_c0	comp190224_c0	62.1575
sp|Q8JGR4|RL24_DANRE	comp143316_c0	comp195173_c0	60.1852
sp|Q8JGS9|RS18_DANRE	comp172540_c1	comp36535_c0	67.7866
sp|Q8JHF0|PEN2_DANRE	comp179763_c1	comp290830_c0	44.6735
sp|Q8JHJ1|RL35_DANRE	comp181454_c0	comp26752_c0	56.5534
sp|Q90Z10|RL13_DANRE	comp102651_c0	comp188816_c0	58.9587
sp|Q90ZM2|S61A1_DANRE	comp129254_c0	comp186500_c1	68.7881
sp|Q91398|CSK2B_DANRE	comp175087_c1	comp235868_c0	65.3521
sp|Q91981|OTX2_DANRE	comp162802_c0	comp192844_c0	73.75
sp|Q92051|CAHZ_DANRE	comp188690_c0	comp192945_c0	69.0265
sp|Q98874|ERH_DANRE	comp178091_c0	comp28933_c0	60.8451
sp|Q9DDJ0|UBC9B_DANRE	comp178159_c0	comp180132_c1	58.1197
sp|Q9DGJ3|NPC2_DANRE	comp188574_c0	comp7936_c0	51.3725
sp|Q9I8L5|FA10A_DANRE	comp119909_c0	comp155395_c0	54.8583
sp|Q9IBD1|CELF3_DANRE	comp173668_c1	comp190445_c0	68.0322
sp|Q9PTP1|PCNA_DANRE	comp190540_c0	comp6134_c0	59.759
tr|A0JMF4|A0JMF4_DANRE	comp186048_c2	comp188264_c0	64.1353
tr|A2BE68|A2BE68_DANRE	comp181030_c0	comp182467_c0	63.3918
tr|A2BF64|A2BF64_DANRE	comp156522_c0	comp164792_c2	56.7773
tr|A2BF67|A2BF67_DANRE	comp192926_c2	comp207678_c0	49.0956
tr|A2BFD8|A2BFD8_DANRE	comp188714_c2	comp193102_c1	53.8194
tr|A2BFG9|A2BFG9_DANRE	comp182819_c0	comp185942_c0	65.2442
tr|A2BFY7|A2BFY7_DANRE	comp190233_c0	comp192395_c1	79.1343
tr|A2BGB4|A2BGB4_DANRE	comp175710_c1	comp184264_c1	70.7736
tr|A2BGD2|A2BGD2_DANRE	comp169454_c0	comp180919_c0	70.4104
tr|A2BGV1|A2BGV1_DANRE	comp176944_c0	comp194773_c0	62.3457
tr|A2BIR3|A2BIR3_DANRE	comp123684_c0	comp153317_c0	62.2881
tr|A2CE51|A2CE51_DANRE	comp170177_c0	comp195567_c1	61.216
tr|A2RV22|A2RV22_DANRE	comp183168_c0	comp188368_c0	64.0127
tr|A3KPR4|A3KPR4_DANRE	comp192132_c0	comp195694_c0	73.2733
tr|A3KQX1|A3KQX1_DANRE	comp189425_c0	comp193556_c1	62.7541
tr|A4FUL3|A4FUL3_DANRE	comp175397_c0	comp33932_c0	70.4268
tr|A4QPA0|A4QPA0_DANRE	comp106278_c0	comp193073_c0	50.6243
tr|A5D8K9|A5D8K9_DANRE	comp179346_c0	comp193739_c0	71.1111
tr|A5PMP7|A5PMP7_DANRE	comp185582_c1	comp188815_c0	71.2242
tr|A5WVL6|A5WVL6_DANRE	comp160361_c0	comp194128_c0	73.4375
tr|A5WVY2|A5WVY2_DANRE	comp174810_c1	comp192975_c0	70.1439
tr|A8BAQ7|A8BAQ7_DANRE	comp193172_c0	comp193725_c0	67.7741
tr|A8E526|A8E526_DANRE	comp168311_c1	comp70794_c0	56.867
tr|A8E7F8|A8E7F8_DANRE	comp163896_c0	comp186698_c0	49.3644
tr|A8KB58|A8KB58_DANRE	comp135521_c0	comp189123_c0	58.6745
tr|A8KC02|A8KC02_DANRE	comp11215_c0	comp187587_c0	59.7714
tr|A8WHN4|A8WHN4_DANRE	comp16012_c0	comp182434_c0	55.5166
tr|A8WHQ8|A8WHQ8_DANRE	comp191283_c1	comp195445_c0	55.4545
tr|A9C3N1|A9C3N1_DANRE	comp156651_c0	comp176927_c0	61.2293
tr|A9C3T0|A9C3T0_DANRE	comp186334_c0	comp191022_c0	66.916
tr|A9JR95|A9JR95_DANRE	comp191171_c0	comp195448_c0	63.065
tr|B0R0N3|B0R0N3_DANRE	comp176237_c0	comp184211_c1	74.2001
tr|B0R0Q0|B0R0Q0_DANRE	comp177867_c0	comp191731_c1	59.1912
tr|B0S519|B0S519_DANRE	comp155404_c0	comp191237_c0	68.5212
tr|B0S5C4|B0S5C4_DANRE	comp186700_c1	comp191411_c1	72.5191
tr|B0S5Q2|B0S5Q2_DANRE	comp179448_c1	comp208469_c0	50.8621
tr|B0S6C8|B0S6C8_DANRE	comp189718_c0	comp194147_c1	62.4233
tr|B0S6H4|B0S6H4_DANRE	comp172098_c0	comp189507_c0	57.757
tr|B0S730|B0S730_DANRE	comp183900_c1	comp203479_c0	54.1964
tr|B0V2Y5|B0V2Y5_DANRE	comp180941_c0	comp187454_c0	58.811
tr|B0V2Z3|B0V2Z3_DANRE	comp191114_c0	comp195293_c0	51.3291
tr|B0VEQ2|B0VEQ2_DANRE	comp184019_c1	comp191845_c0	49.505
tr|B1WB77|B1WB77_DANRE	comp169184_c0	comp187841_c1	65.045
tr|B3DFT3|B3DFT3_DANRE	comp189456_c0	comp202092_c0	67.3866
tr|B3DHU2|B3DHU2_DANRE	comp180228_c5	comp182918_c0	65.02
tr|B3DJJ8|B3DJJ8_DANRE	comp194225_c0	comp47732_c0	54.5455
tr|B3DK14|B3DK14_DANRE	comp157583_c0	comp173743_c0	71.0978
tr|B3DKC6|B3DKC6_DANRE	comp129617_c0	comp151307_c0	55.7508
tr|B3DKJ0|B3DKJ0_DANRE	comp180006_c1	comp202823_c0	65.6471
tr|B5DDE8|B5DDE8_DANRE	comp192411_c1	comp27139_c0	63.9824
tr|B7TWQ1|B7TWQ1_DANRE	comp189023_c0	comp189972_c1	53.0083
tr|B7ZD39|B7ZD39_DANRE	comp168251_c0	comp20376_c0	61.1907
tr|B7ZD71|B7ZD71_DANRE	comp178311_c0	comp182646_c0	61.6029
tr|B7ZUU4|B7ZUU4_DANRE	comp177350_c2	comp193936_c1	62.4393
tr|B8A5D4|B8A5D4_DANRE	comp189483_c1	comp210020_c0	56.473
tr|B8A6C4|B8A6C4_DANRE	comp180604_c0	comp191724_c1	69.8708
tr|B8A6G8|B8A6G8_DANRE	comp184473_c0	comp191493_c0	58.0106
tr|B8JHU4|B8JHU4_DANRE	comp112475_c0	comp188705_c2	50.4244
tr|B8JI17|B8JI17_DANRE	comp173572_c0	comp194413_c2	42.9047
tr|B8JIS1|B8JIS1_DANRE	comp185433_c0	comp210690_c0	53.4611
tr|B8JIS8|B8JIS8_DANRE	comp166355_c0	comp189511_c0	56.5714
tr|B8JJ18|B8JJ18_DANRE	comp112136_c0	comp163945_c0	48.3352
tr|B8JJJ6|B8JJJ6_DANRE	comp148009_c0	comp183237_c1	70.0627
tr|B8JKE1|B8JKE1_DANRE	comp172397_c1	comp190374_c1	56.2903
tr|B8JMD0|B8JMD0_DANRE	comp192911_c0	comp201614_c0	48.8784
tr|D2K289|D2K289_DANRE	comp152236_c0	comp162469_c0	74.2616
tr|E7EXN9|E7EXN9_DANRE	comp129414_c0	comp164674_c0	61.8457
tr|E7EY55|E7EY55_DANRE	comp173627_c1	comp185231_c1	62.9988
tr|E7EY61|E7EY61_DANRE	comp180242_c0	comp183820_c0	58.8429
tr|E7EYD4|E7EYD4_DANRE	comp183924_c0	comp187405_c0	70.5491
tr|E7EYM1|E7EYM1_DANRE	comp189937_c0	comp191669_c0	49.7738
tr|E7EYR6|E7EYR6_DANRE	comp189772_c0	comp190020_c2	54.7213
tr|E7EYZ7|E7EYZ7_DANRE	comp181716_c1	comp190796_c0	55.2948
tr|E7EZ78|E7EZ78_DANRE	comp162424_c0	comp188148_c0	54.3659
tr|E7F0D3|E7F0D3_DANRE	comp182148_c0	comp194005_c0	56.6629
tr|E7F0Q4|E7F0Q4_DANRE	comp161648_c0	comp179364_c0	59.3909
tr|E7F1F4|E7F1F4_DANRE	comp158398_c0	comp183054_c0	59.9487
tr|E7F1G8|E7F1G8_DANRE	comp182796_c2	comp188324_c1	71.3615
tr|E7F1Q5|E7F1Q5_DANRE	comp137000_c0	comp34939_c0	49.2997
tr|E7F3G6|E7F3G6_DANRE	comp132493_c0	comp182013_c1	56.6706
tr|E7F496|E7F496_DANRE	comp184665_c0	comp190410_c0	47.2896
tr|E7F4F6|E7F4F6_DANRE	comp186190_c0	comp187945_c0	58.7302
tr|E7F4K8|E7F4K8_DANRE	comp157633_c0	comp159813_c0	45.1137
tr|E7F4Y3|E7F4Y3_DANRE	comp183685_c0	comp188721_c0	56.7874
tr|E7F552|E7F552_DANRE	comp163829_c1	comp181931_c0	67.7201
tr|E7F6A6|E7F6A6_DANRE	comp153621_c0	comp183562_c0	54.2617
tr|E7F7B8|E7F7B8_DANRE	comp161135_c0	comp172033_c1	60.3361
tr|E7F838|E7F838_DANRE	comp173173_c0	comp195168_c1	64.0553
tr|E7F8C4|E7F8C4_DANRE	comp172375_c0	comp177986_c2	60.3627
tr|E7F9R4|E7F9R4_DANRE	comp188240_c0	comp191721_c0	57.1227
tr|E7F9Y7|E7F9Y7_DANRE	comp175431_c0	comp186878_c0	69.2833
tr|E7FA03|E7FA03_DANRE	comp182167_c1	comp195660_c0	57.2843
tr|E7FA56|E7FA56_DANRE	comp179861_c0	comp187558_c0	51.369
tr|E7FA63|E7FA63_DANRE	comp163434_c0	comp165924_c0	72.7891
tr|E7FAK2|E7FAK2_DANRE	comp138026_c0	comp195272_c0	64.5522
tr|E7FAS3|E7FAS3_DANRE	comp179234_c0	comp272719_c0	58.9062
tr|E7FB88|E7FB88_DANRE	comp169061_c0	comp180862_c0	52.8889
tr|E7FBR8|E7FBR8_DANRE	comp174893_c0	comp192901_c0	72.9927
tr|E7FCD8|E7FCD8_DANRE	comp187412_c0	comp191565_c1	81.931
tr|E7FCF4|E7FCF4_DANRE	comp155117_c0	comp193153_c0	67.2535
tr|E7FCV9|E7FCV9_DANRE	comp177186_c0	comp194653_c0	52.6125
tr|E7FD27|E7FD27_DANRE	comp173983_c1	comp194960_c0	75.2878
tr|E7FD91|E7FD91_DANRE	comp174255_c0	comp204799_c0	58.5826
tr|E7FDN1|E7FDN1_DANRE	comp176496_c0	comp192399_c0	65.9319
tr|E7FDW9|E7FDW9_DANRE	comp131800_c0	comp192279_c0	54.0212
tr|E7FEA4|E7FEA4_DANRE	comp172185_c0	comp188720_c0	54.6144
tr|E7FEL8|E7FEL8_DANRE	comp176152_c0	comp184566_c0	65.1652
tr|E7FER7|E7FER7_DANRE	comp182985_c0	comp189977_c0	63.2094
tr|E7FF45|E7FF45_DANRE	comp165434_c0	comp193629_c0	52.592
tr|E7FF82|E7FF82_DANRE	comp171459_c0	comp181930_c0	57.0234
tr|E7FFE9|E7FFE9_DANRE	comp189790_c2	comp194871_c1	65.5133
tr|E7FFK5|E7FFK5_DANRE	comp186263_c0	comp186848_c1	60.9788
tr|E7FGC6|E7FGC6_DANRE	comp179660_c0	comp182140_c0	54.9432
tr|E7FGM1|E7FGM1_DANRE	comp186049_c0	comp22304_c0	59.8883
tr|E7FGS4|E7FGS4_DANRE	comp168406_c0	comp173358_c0	54.9309
tr|E7FGX7|E7FGX7_DANRE	comp166161_c1	comp191337_c1	52.6706
tr|E7FH02|E7FH02_DANRE	comp140846_c0	comp189319_c0	49.1639
tr|E7FH08|E7FH08_DANRE	comp140022_c0	comp192091_c0	57.0461
tr|E9QBB3|E9QBB3_DANRE	comp188944_c0	comp195514_c3	44.8963
tr|E9QBP3|E9QBP3_DANRE	comp189295_c1	comp342972_c0	48.5043
tr|E9QDT9|E9QDT9_DANRE	comp150613_c0	comp187959_c0	53.9782
tr|E9QEF7|E9QEF7_DANRE	comp170351_c0	comp194132_c1	57.3545
tr|E9QFE2|E9QFE2_DANRE	comp173690_c0	comp182040_c0	51.0956
tr|E9QGS6|E9QGS6_DANRE	comp183901_c1	comp186713_c1	34.0278
tr|E9QIJ9|E9QIJ9_DANRE	comp158630_c0	comp178102_c0	62.0413
tr|E9QIQ6|E9QIQ6_DANRE	comp178583_c1	comp178929_c0	62.0981
tr|F1Q4M2|F1Q4M2_DANRE	comp132257_c0	comp193770_c0	51.5454
tr|F1Q4U1|F1Q4U1_DANRE	comp186828_c0	comp9398_c0	54.9324
tr|F1Q596|F1Q596_DANRE	comp174491_c0	comp193960_c1	73.3179
tr|F1Q6C7|F1Q6C7_DANRE	comp187545_c0	comp70284_c0	58.4375
tr|F1Q6K2|F1Q6K2_DANRE	comp182470_c3	comp192013_c0	55.0081
tr|F1Q7H8|F1Q7H8_DANRE	comp178174_c4	comp57917_c0	52.9699
tr|F1Q7R4|F1Q7R4_DANRE	comp176305_c0	comp200640_c0	55.1788
tr|F1Q7V5|F1Q7V5_DANRE	comp155619_c0	comp170882_c0	61
tr|F1Q8I2|F1Q8I2_DANRE	comp192473_c0	comp195227_c3	57.7566
tr|F1Q8Q5|F1Q8Q5_DANRE	comp159532_c0	comp188380_c2	51.918
tr|F1Q8X9|F1Q8X9_DANRE	comp179184_c0	comp191286_c1	52.1429
tr|F1Q9K6|F1Q9K6_DANRE	comp150919_c0	comp189761_c0	64.5923
tr|F1Q9P1|F1Q9P1_DANRE	comp180851_c2	comp183398_c0	70.7995
tr|F1QAB5|F1QAB5_DANRE	comp106323_c0	comp121689_c0	49.9611
tr|F1QBE2|F1QBE2_DANRE	comp148197_c0	comp185882_c1	58.8667
tr|F1QBY0|F1QBY0_DANRE	comp155730_c0	comp189681_c0	59.8232
tr|F1QCI3|F1QCI3_DANRE	comp171120_c1	comp174245_c0	51.2583
tr|F1QCP4|F1QCP4_DANRE	comp188636_c0	comp192852_c1	50.8165
tr|F1QD50|F1QD50_DANRE	comp190026_c1	comp192445_c1	56.5862
tr|F1QEI2|F1QEI2_DANRE	comp182837_c0	comp184485_c2	74.1379
tr|F1QEP1|F1QEP1_DANRE	comp190033_c0	comp192231_c0	69.378
tr|F1QF00|F1QF00_DANRE	comp175632_c0	comp215043_c0	60.1207
tr|F1QF30|F1QF30_DANRE	comp178192_c1	comp293766_c0	48.2759
tr|F1QFC0|F1QFC0_DANRE	comp19159_c0	comp192943_c2	60.4583
tr|F1QFP1|F1QFP1_DANRE	comp173814_c0	comp243989_c0	57.5972
tr|F1QFR7|F1QFR7_DANRE	comp186319_c0	comp187881_c0	57.9605
tr|F1QG70|F1QG70_DANRE	comp181335_c0	comp190376_c2	62.4631
tr|F1QG80|F1QG80_DANRE	comp174339_c0	comp189715_c2	61.2967
tr|F1QGY8|F1QGY8_DANRE	comp188191_c0	comp188464_c1	68.1873
tr|F1QH72|F1QH72_DANRE	comp175187_c0	comp190727_c1	51.8914
tr|F1QHB5|F1QHB5_DANRE	comp178737_c0	comp185257_c0	74.443
tr|F1QHJ3|F1QHJ3_DANRE	comp177175_c1	comp187976_c0	75.812
tr|F1QI36|F1QI36_DANRE	comp190766_c0	comp193732_c0	63.4525
tr|F1QJ75|F1QJ75_DANRE	comp189394_c1	comp23398_c0	59.8361
tr|F1QJG7|F1QJG7_DANRE	comp157760_c0	comp187156_c0	50.7435
tr|F1QJZ6|F1QJZ6_DANRE	comp189833_c0	comp221793_c0	54.1251
tr|F1QK24|F1QK24_DANRE	comp112553_c0	comp57461_c0	64.5702
tr|F1QK40|F1QK40_DANRE	comp154710_c0	comp170124_c0	55.0661
tr|F1QK69|F1QK69_DANRE	comp135583_c0	comp176211_c1	63.5955
tr|F1QL22|F1QL22_DANRE	comp127286_c0	comp189886_c0	57.7086
tr|F1QL43|F1QL43_DANRE	comp193392_c1	comp277943_c0	56.8558
tr|F1QL49|F1QL49_DANRE	comp189553_c0	comp190531_c0	51.6184
tr|F1QLF3|F1QLF3_DANRE	comp180460_c0	comp194240_c0	58.3
tr|F1QMD0|F1QMD0_DANRE	comp185649_c1	comp195053_c0	55.885
tr|F1QMF9|F1QMF9_DANRE	comp165947_c0	comp292815_c0	47.1287
tr|F1QN02|F1QN02_DANRE	comp191814_c0	comp28762_c0	47.4416
tr|F1QNC3|F1QNC3_DANRE	comp193648_c0	comp218836_c0	55.4107
tr|F1QNR4|F1QNR4_DANRE	comp169492_c0	comp177312_c0	54.8653
tr|F1QNW8|F1QNW8_DANRE	comp178940_c0	comp188538_c0	75.968
tr|F1QPA6|F1QPA6_DANRE	comp173128_c1	comp179146_c0	67.7273
tr|F1QPS9|F1QPS9_DANRE	comp184636_c0	comp189346_c0	64.5604
tr|F1QQF4|F1QQF4_DANRE	comp183725_c0	comp194010_c1	77.6345
tr|F1QQH5|F1QQH5_DANRE	comp174696_c0	comp176816_c1	49.7345
tr|F1QRB2|F1QRB2_DANRE	comp180023_c1	comp192739_c0	54.4604
tr|F1QRT6|F1QRT6_DANRE	comp185316_c0	comp54871_c0	53.2857
tr|F1QS69|F1QS69_DANRE	comp195281_c3	comp22773_c0	49.7925
tr|F1QSK5|F1QSK5_DANRE	comp175851_c0	comp332277_c0	59.7173
tr|F1QSZ0|F1QSZ0_DANRE	comp182755_c0	comp191610_c0	57.8231
tr|F1QT59|F1QT59_DANRE	comp203758_c0	comp84952_c0	57.9017
tr|F1QT95|F1QT95_DANRE	comp176564_c0	comp191823_c0	71.1111
tr|F1QTI1|F1QTI1_DANRE	comp185467_c0	comp48528_c0	51.4916
tr|F1QTK7|F1QTK7_DANRE	comp180416_c0	comp30752_c0	61.2048
tr|F1QTR0|F1QTR0_DANRE	comp177869_c0	comp182137_c2	59.8947
tr|F1QUA1|F1QUA1_DANRE	comp188917_c1	comp192422_c0	70.6332
tr|F1QUD0|F1QUD0_DANRE	comp178678_c0	comp189987_c0	72.5904
tr|F1QUT1|F1QUT1_DANRE	comp192281_c0	comp195063_c0	60.8162
tr|F1QUV7|F1QUV7_DANRE	comp129675_c0	comp194908_c0	46.5295
tr|F1QXF8|F1QXF8_DANRE	comp184200_c2	comp194769_c0	74.0234
tr|F1QXV8|F1QXV8_DANRE	comp192753_c0	comp85756_c0	64.085
tr|F1QYZ8|F1QYZ8_DANRE	comp172719_c0	comp175139_c0	56.353
tr|F1QZF5|F1QZF5_DANRE	comp180593_c1	comp183375_c1	73.591
tr|F1R0D0|F1R0D0_DANRE	comp155482_c0	comp170025_c0	50.6115
tr|F1R134|F1R134_DANRE	comp186874_c0	comp191752_c0	65.9379
tr|F1R1E9|F1R1E9_DANRE	comp168923_c0	comp190686_c2	78.0538
tr|F1R200|F1R200_DANRE	comp187044_c0	comp188242_c0	63.4204
tr|F1R223|F1R223_DANRE	comp175492_c0	comp192530_c0	61.8146
tr|F1R2T8|F1R2T8_DANRE	comp191434_c0	comp194681_c0	50.9179
tr|F1R2V7|F1R2V7_DANRE	comp110154_c0	comp195047_c0	69.653
tr|F1R350|F1R350_DANRE	comp192008_c0	comp194352_c2	61.8821
tr|F1R3E8|F1R3E8_DANRE	comp176643_c0	comp181513_c0	52.2337
tr|F1R3I6|F1R3I6_DANRE	comp138285_c0	comp179474_c1	64.2353
tr|F1R452|F1R452_DANRE	comp113507_c0	comp194868_c1	51.7021
tr|F1R4I7|F1R4I7_DANRE	comp176547_c0	comp190556_c0	53.9088
tr|F1R500|F1R500_DANRE	comp176392_c0	comp181273_c0	67.1706
tr|F1R653|F1R653_DANRE	comp185751_c0	comp185950_c1	74.9159
tr|F1R741|F1R741_DANRE	comp187616_c1	comp195224_c1	65.0685
tr|F1R7S1|F1R7S1_DANRE	comp191803_c0	comp207770_c0	56.7452
tr|F1R804|F1R804_DANRE	comp165085_c0	comp81143_c0	50.5973
tr|F1R868|F1R868_DANRE	comp175824_c0	comp193234_c0	49.0141
tr|F1R9M0|F1R9M0_DANRE	comp188221_c1	comp195463_c0	66.9211
tr|F1RAT9|F1RAT9_DANRE	comp195412_c1	comp195501_c1	64.6331
tr|F1RBK6|F1RBK6_DANRE	comp18663_c0	comp190153_c0	54.703
tr|F1RBT7|F1RBT7_DANRE	comp192884_c0	comp300522_c0	45.9613
tr|F1RCA1|F1RCA1_DANRE	comp162130_c0	comp193961_c0	54.5901
tr|F1RCS9|F1RCS9_DANRE	comp177766_c0	comp191893_c0	64.5012
tr|F1RDC3|F1RDC3_DANRE	comp100465_c0	comp188485_c0	52.5708
tr|F1RE36|F1RE36_DANRE	comp167613_c0	comp173063_c0	57.7281
tr|F6NN39|F6NN39_DANRE	comp193789_c4	comp194881_c0	46.9499
tr|F6P6Y6|F6P6Y6_DANRE	comp192366_c0	comp358678_c0	46.1676
tr|F8W3C3|F8W3C3_DANRE	comp156246_c0	comp169613_c0	53.5329
tr|F8W3I4|F8W3I4_DANRE	comp178353_c0	comp195229_c1	60.4773
tr|F8W3V9|F8W3V9_DANRE	comp173227_c0	comp182778_c1	61.2245
tr|F8W5P8|F8W5P8_DANRE	comp194002_c0	comp195576_c0	58.0794
tr|F8W5X0|F8W5X0_DANRE	comp185242_c0	comp191350_c1	63.1158
tr|G1K2H7|G1K2H7_DANRE	comp189505_c0	comp57120_c0	57.5573
tr|G1K2I7|G1K2I7_DANRE	comp188679_c0	comp193723_c0	67.3937
tr|H0WEY1|H0WEY1_DANRE	comp191353_c0	comp195208_c0	52.4653
tr|H9GY07|H9GY07_DANRE	comp174087_c0	comp175556_c0	61.6213
tr|H9GYH6|H9GYH6_DANRE	comp112801_c0	comp183780_c0	49.4587
tr|H9GYJ3|H9GYJ3_DANRE	comp183207_c0	comp194542_c1	65.447
tr|H9GYQ3|H9GYQ3_DANRE	comp180553_c0	comp189314_c0	58.8235
tr|H9GZC6|H9GZC6_DANRE	comp190246_c0	comp191797_c0	65.1993
tr|H9GZE9|H9GZE9_DANRE	comp126085_c0	comp129258_c0	59.375
tr|I3ISD3|I3ISD3_DANRE	comp173549_c0	comp185966_c3	49.3804
tr|I3ISE4|I3ISE4_DANRE	comp175559_c0	comp191261_c1	59.7809
tr|K7DY26|K7DY26_DANRE	comp178167_c0	comp184841_c0	59.8263
tr|M9MMG3|M9MMG3_DANRE	comp188424_c0	comp193458_c0	54.5643
tr|Q08C78|Q08C78_DANRE	comp189538_c0	comp79216_c0	62.0825
tr|Q0D251|Q0D251_DANRE	comp175355_c0	comp183689_c0	51.5228
tr|Q0P458|Q0P458_DANRE	comp166953_c0	comp175188_c0	72.549
tr|Q1ECU3|Q1ECU3_DANRE	comp155692_c0	comp185832_c0	53.8522
tr|Q1L663|Q1L663_DANRE	comp159385_c0	comp190069_c1	72.2008
tr|Q1L893|Q1L893_DANRE	comp136813_c0	comp80138_c0	55.914
tr|Q1L8P9|Q1L8P9_DANRE	comp193213_c0	comp194728_c0	42.1446
tr|Q1LUE2|Q1LUE2_DANRE	comp161988_c0	comp180196_c0	49.927
tr|Q1LVG7|Q1LVG7_DANRE	comp184042_c1	comp52041_c0	56.1776
tr|Q1LVH2|Q1LVH2_DANRE	comp180751_c0	comp37479_c0	50.38
tr|Q1LVK2|Q1LVK2_DANRE	comp194344_c3	comp274388_c0	59.4241
tr|Q1LVK8|Q1LVK8_DANRE	comp189329_c0	comp204735_c0	56.6372
tr|Q1LWH1|Q1LWH1_DANRE	comp189295_c2	comp87845_c0	66.7401
tr|Q1LY29|Q1LY29_DANRE	comp194558_c0	comp306083_c0	51.0899
tr|Q1LYB7|Q1LYB7_DANRE	comp122841_c0	comp180579_c0	62.8483
tr|Q1MTI1|Q1MTI1_DANRE	comp187411_c2	comp193681_c0	69.1729
tr|Q24JV0|Q24JV0_DANRE	comp184208_c0	comp42693_c0	61.3982
tr|Q24JV1|Q24JV1_DANRE	comp185576_c1	comp80194_c0	56.5996
tr|Q24JV3|Q24JV3_DANRE	comp195511_c2	comp196779_c0	59.7087
tr|Q24JW2|Q24JW2_DANRE	comp152609_c0	comp181141_c0	56.531
tr|Q29R84|Q29R84_DANRE	comp189261_c0	comp189844_c0	67.0094
tr|Q3ZB92|Q3ZB92_DANRE	comp146736_c0	comp191746_c1	63.0579
tr|Q402B1|Q402B1_DANRE	comp153236_c0	comp194751_c1	61.8974
tr|Q4V9I5|Q4V9I5_DANRE	comp194336_c0	comp284993_c0	59.673
tr|Q4V9I8|Q4V9I8_DANRE	comp169291_c0	comp224155_c0	56.1224
tr|Q502M9|Q502M9_DANRE	comp108905_c0	comp186685_c0	70.4918
tr|Q503F3|Q503F3_DANRE	comp178093_c0	comp357006_c0	49.8866
tr|Q504I6|Q504I6_DANRE	comp173165_c0	comp194920_c1	56.7503
tr|Q52WY2|Q52WY2_DANRE	comp186531_c1	comp205156_c0	70.9244
tr|Q5BJA2|Q5BJA2_DANRE	comp173026_c0	comp305814_c0	60.8108
tr|Q5BJJ2|Q5BJJ2_DANRE	comp188269_c0	comp72238_c0	65.9526
tr|Q5BL99|Q5BL99_DANRE	comp185334_c0	comp243676_c0	61.0778
tr|Q5EAQ7|Q5EAQ7_DANRE	comp160400_c0	comp173556_c1	59.4104
tr|Q5PR58|Q5PR58_DANRE	comp169998_c0	comp172855_c1	68.6987
tr|Q5SPA1|Q5SPA1_DANRE	comp187600_c0	comp260061_c0	51.8152
tr|Q5TZA5|Q5TZA5_DANRE	comp182412_c0	comp192550_c0	59.7193
tr|Q5TZD2|Q5TZD2_DANRE	comp181619_c0	comp184412_c0	70.1625
tr|Q5U3G0|Q5U3G0_DANRE	comp184349_c0	comp58617_c0	49.1254
tr|Q5VSE9|Q5VSE9_DANRE	comp195231_c0	comp90470_c0	57.1181
tr|Q5XJ73|Q5XJ73_DANRE	comp184514_c0	comp248511_c0	48.0892
tr|Q5XJI8|Q5XJI8_DANRE	comp154195_c0	comp17121_c0	71.7602
tr|Q5XJP3|Q5XJP3_DANRE	comp165221_c1	comp194520_c0	67.6259
tr|Q5XJP9|Q5XJP9_DANRE	comp166103_c0	comp86868_c0	51.1068
tr|Q642J0|Q642J0_DANRE	comp12884_c0	comp188852_c1	57.7626
tr|Q642J9|Q642J9_DANRE	comp185071_c0	comp208766_c0	86.612
tr|Q66HZ0|Q66HZ0_DANRE	comp189126_c2	comp32981_c0	68.8192
tr|Q66IA6|Q66IA6_DANRE	comp171062_c0	comp186272_c0	54.7748
tr|Q68EH2|Q68EH2_DANRE	comp189644_c0	comp99514_c0	62.6645
tr|Q68EJ3|Q68EJ3_DANRE	comp177659_c0	comp181641_c1	54.2636
tr|Q6AXL2|Q6AXL2_DANRE	comp185138_c0	comp217584_c0	58.7678
tr|Q6AZ99|Q6AZ99_DANRE	comp171520_c0	comp190890_c2	73.2194
tr|Q6AZB9|Q6AZB9_DANRE	comp131614_c0	comp153931_c0	53.2051
tr|Q6DFZ5|Q6DFZ5_DANRE	comp131675_c0	comp194651_c2	55.4268
tr|Q6DG68|Q6DG68_DANRE	comp187478_c4	comp188368_c1	68.0662
tr|Q6DGI6|Q6DGI6_DANRE	comp119522_c0	comp192703_c1	57.3574
tr|Q6DGJ9|Q6DGJ9_DANRE	comp161552_c0	comp164406_c0	71.9072
tr|Q6DGM9|Q6DGM9_DANRE	comp180668_c0	comp85480_c0	53.4682
tr|Q6DGP6|Q6DGP6_DANRE	comp167060_c0	comp172163_c0	75.9162
tr|Q6DGS0|Q6DGS0_DANRE	comp181057_c1	comp194670_c2	68.599
tr|Q6DGV5|Q6DGV5_DANRE	comp180450_c0	comp202605_c0	61.4934
tr|Q6DH19|Q6DH19_DANRE	comp174086_c0	comp181615_c0	51.0182
tr|Q6DHL6|Q6DHL6_DANRE	comp187914_c0	comp71226_c0	63.5795
tr|Q6DHM9|Q6DHM9_DANRE	comp187714_c2	comp193708_c0	72.2689
tr|Q6DHS3|Q6DHS3_DANRE	comp123943_c0	comp192600_c0	63.2716
tr|Q6DHT0|Q6DHT0_DANRE	comp124917_c0	comp143940_c0	54.368
tr|Q6DI16|Q6DI16_DANRE	comp175121_c0	comp185327_c0	65.1243
tr|Q6DI36|Q6DI36_DANRE	comp182080_c2	comp188382_c1	63.3803
tr|Q6DRE6|Q6DRE6_DANRE	comp184894_c1	comp83056_c0	62.1154
tr|Q6DRF3|Q6DRF3_DANRE	comp185067_c0	comp237996_c0	58.5266
tr|Q6DRK0|Q6DRK0_DANRE	comp189245_c0	comp276112_c0	63.7363
tr|Q6GQL6|Q6GQL6_DANRE	comp125768_c0	comp194205_c0	52.5685
tr|Q6IMW6|Q6IMW6_DANRE	comp105302_c0	comp181147_c1	69.6391
tr|Q6IQE2|Q6IQE2_DANRE	comp137078_c0	comp193639_c0	59.9725
tr|Q6IQI6|Q6IQI6_DANRE	comp123596_c0	comp184725_c0	59.0253
tr|Q6IQI7|Q6IQI7_DANRE	comp190845_c0	comp267301_c0	61.2245
tr|Q6IQP4|Q6IQP4_DANRE	comp188143_c1	comp43506_c0	63.4103
tr|Q6IQQ0|Q6IQQ0_DANRE	comp169875_c1	comp196596_c0	63.6735
tr|Q6IQT7|Q6IQT7_DANRE	comp168955_c0	comp174116_c0	51.715
tr|Q6IQW5|Q6IQW5_DANRE	comp167136_c0	comp169337_c0	73.25
tr|Q6NW91|Q6NW91_DANRE	comp181346_c0	comp189322_c1	63.8526
tr|Q6NWC1|Q6NWC1_DANRE	comp109420_c0	comp182438_c0	53.5274
tr|Q6NWH3|Q6NWH3_DANRE	comp181527_c1	comp195439_c0	61.2069
tr|Q6NWK4|Q6NWK4_DANRE	comp175426_c0	comp189432_c2	77.4194
tr|Q6NXA7|Q6NXA7_DANRE	comp170586_c0	comp180284_c0	69.1722
tr|Q6NYD8|Q6NYD8_DANRE	comp139144_c0	comp184073_c1	70.4918
tr|Q6NYY3|Q6NYY3_DANRE	comp169623_c0	comp191428_c0	59.9782
tr|Q6NZT5|Q6NZT5_DANRE	comp167816_c0	comp168471_c0	65.4965
tr|Q6NZW3|Q6NZW3_DANRE	comp189503_c0	comp94628_c0	53.3755
tr|Q6P041|Q6P041_DANRE	comp124941_c0	comp188358_c0	66.9456
tr|Q6P0T0|Q6P0T0_DANRE	comp163685_c0	comp271708_c0	66.9797
tr|Q6P0W3|Q6P0W3_DANRE	comp137124_c0	comp173499_c0	69.3901
tr|Q6P2T5|Q6P2T5_DANRE	comp181730_c0	comp229862_c0	54.1993
tr|Q6P3J8|Q6P3J8_DANRE	comp189386_c0	comp191310_c0	73.2082
tr|Q6P3L3|Q6P3L3_DANRE	comp191062_c0	comp191216_c0	59.671
tr|Q6P5M3|Q6P5M3_DANRE	comp179705_c0	comp196638_c0	65.7627
tr|Q6P5M5|Q6P5M5_DANRE	comp181447_c0	comp35202_c0	72.1818
tr|Q6P603|Q6P603_DANRE	comp185483_c0	comp206948_c0	66.6995
tr|Q6P608|Q6P608_DANRE	comp167860_c0	comp187563_c1	66.4596
tr|Q6P6E5|Q6P6E5_DANRE	comp168440_c0	comp68085_c0	50.9485
tr|Q6P6E7|Q6P6E7_DANRE	comp191146_c0	comp26849_c0	55
tr|Q6P6F0|Q6P6F0_DANRE	comp177134_c0	comp197803_c0	62.093
tr|Q6PBJ1|Q6PBJ1_DANRE	comp193236_c0	comp27000_c0	59.2593
tr|Q6PBP1|Q6PBP1_DANRE	comp183148_c1	comp191723_c0	76.338
tr|Q6PBR5|Q6PBR5_DANRE	comp181996_c0	comp239427_c0	54.9072
tr|Q6PBW3|Q6PBW3_DANRE	comp101256_c0	comp185928_c0	64.876
tr|Q6PBW7|Q6PBW7_DANRE	comp171331_c0	comp196743_c0	53.1915
tr|Q6PBX2|Q6PBX2_DANRE	comp183182_c0	comp183805_c0	75.5
tr|Q6PBZ1|Q6PBZ1_DANRE	comp136677_c0	comp179194_c0	60.8506
tr|Q6PC71|Q6PC71_DANRE	comp176349_c0	comp185043_c0	77.5204
tr|Q6PC81|Q6PC81_DANRE	comp184828_c0	comp194593_c0	59.4118
tr|Q6PE26|Q6PE26_DANRE	comp190777_c0	comp194420_c1	72.9624
tr|Q6PE45|Q6PE45_DANRE	comp182840_c0	comp234371_c0	54.8387
tr|Q6PEJ2|Q6PEJ2_DANRE	comp187203_c0	comp63250_c0	73.8041
tr|Q6PFS8|Q6PFS8_DANRE	comp180630_c2	comp225665_c0	56.7639
tr|Q6PH46|Q6PH46_DANRE	comp185498_c1	comp97537_c0	57.9044
tr|Q6PH56|Q6PH56_DANRE	comp185315_c0	comp190046_c0	70.6782
tr|Q6PHV8|Q6PHV8_DANRE	comp155821_c0	comp189805_c0	64.8091
tr|Q6Q417|Q6Q417_DANRE	comp181626_c2	comp86960_c0	61.1591
tr|Q6Q420|Q6Q420_DANRE	comp178788_c0	comp198866_c0	56.0484
tr|Q6Q421|Q6Q421_DANRE	comp130871_c0	comp180089_c0	63.2829
tr|Q6TH05|Q6TH05_DANRE	comp168706_c0	comp331325_c0	55.0251
tr|Q6TLG8|Q6TLG8_DANRE	comp176764_c0	comp75125_c0	61.9236
tr|Q6TNT9|Q6TNT9_DANRE	comp182777_c0	comp31433_c0	59.7412
tr|Q6YI49|Q6YI49_DANRE	comp161756_c0	comp193233_c0	53.9749
tr|Q6ZM32|Q6ZM32_DANRE	comp101971_c0	comp190428_c0	62.7523
tr|Q7SX94|Q7SX94_DANRE	comp169907_c0	comp20384_c0	60.4592
tr|Q7SXA1|Q7SXA1_DANRE	comp186498_c0	comp97209_c0	60.9053
tr|Q7SZQ2|Q7SZQ2_DANRE	comp167514_c0	comp172991_c0	61.573
tr|Q7SZR4|Q7SZR4_DANRE	comp126355_c0	comp179493_c0	60.804
tr|Q7SZW7|Q7SZW7_DANRE	comp191996_c0	comp203576_c0	54.2877
tr|Q7T1J9|Q7T1J9_DANRE	comp190815_c1	comp60879_c0	53.3808
tr|Q7T1K0|Q7T1K0_DANRE	comp186587_c1	comp75444_c0	59.8023
tr|Q7T1S3|Q7T1S3_DANRE	comp167930_c0	comp180353_c1	74.0426
tr|Q7T2P7|Q7T2P7_DANRE	comp143332_c0	comp186453_c1	63.2275
tr|Q7T334|Q7T334_DANRE	comp187835_c0	comp200016_c0	62.2624
tr|Q7T383|Q7T383_DANRE	comp183038_c1	comp185188_c1	68.0578
tr|Q7T390|Q7T390_DANRE	comp180406_c0	comp191180_c0	68.8161
tr|Q7T3D3|Q7T3D3_DANRE	comp175153_c0	comp180675_c0	70.5556
tr|Q7ZSZ0|Q7ZSZ0_DANRE	comp167084_c0	comp189880_c0	77.2947
tr|Q7ZU62|Q7ZU62_DANRE	comp139157_c0	comp194244_c0	60.3306
tr|Q7ZUF8|Q7ZUF8_DANRE	comp150810_c0	comp188082_c0	59.3909
tr|Q7ZUG6|Q7ZUG6_DANRE	comp191771_c0	comp79644_c0	59.8504
tr|Q7ZUH8|Q7ZUH8_DANRE	comp175963_c0	comp199648_c0	53.1746
tr|Q7ZUI0|Q7ZUI0_DANRE	comp163768_c0	comp179624_c0	61.5848
tr|Q7ZUR5|Q7ZUR5_DANRE	comp168295_c0	comp21230_c0	55.9578
tr|Q7ZUT5|Q7ZUT5_DANRE	comp174471_c1	comp187414_c1	75.0693
tr|Q7ZV05|Q7ZV05_DANRE	comp127496_c0	comp182239_c0	63.1365
tr|Q7ZV96|Q7ZV96_DANRE	comp129686_c0	comp191076_c0	66.325
tr|Q7ZVE4|Q7ZVE4_DANRE	comp176828_c1	comp19464_c0	54.4416
tr|Q7ZVK2|Q7ZVK2_DANRE	comp182683_c0	comp236265_c0	62.9964
tr|Q7ZVN5|Q7ZVN5_DANRE	comp168550_c1	comp269292_c0	61.9883
tr|Q7ZVS6|Q7ZVS6_DANRE	comp180766_c0	comp184601_c1	65.0495
tr|Q7ZW49|Q7ZW49_DANRE	comp154268_c0	comp171885_c0	67.1271
tr|Q7ZWH4|Q7ZWH4_DANRE	comp11490_c0	comp185491_c0	56.383
tr|Q7ZZ37|Q7ZZ37_DANRE	comp172923_c0	comp182953_c1	50.4762
tr|Q801E6|Q801E6_DANRE	comp185089_c1	comp97742_c0	59.9607
tr|Q803F2|Q803F2_DANRE	comp165929_c0	comp167039_c0	77.2414
tr|Q803J1|Q803J1_DANRE	comp182370_c0	comp209874_c0	61.7409
tr|Q803J3|Q803J3_DANRE	comp188347_c1	comp9316_c0	71.6237
tr|Q803W0|Q803W0_DANRE	comp181534_c1	comp85215_c0	61.9847
tr|Q804G7|Q804G7_DANRE	comp179421_c0	comp21013_c0	54.8928
tr|Q8AW82|Q8AW82_DANRE	comp177233_c1	comp85072_c0	58.4098
tr|Q8AXX6|Q8AXX6_DANRE	comp188309_c0	comp194830_c1	60.7728
tr|Q8JFT6|Q8JFT6_DANRE	comp182284_c0	comp188586_c1	72.8972
tr|Q8UVG7|Q8UVG7_DANRE	comp191656_c1	comp28670_c0	59.1837
tr|Q9DDT0|Q9DDT0_DANRE	comp193880_c0	comp268901_c0	58.9552
tr|Q9DE44|Q9DE44_DANRE	comp192169_c0	comp39989_c0	69.6035
tr|Q9DGM2|Q9DGM2_DANRE	comp187578_c0	comp191787_c0	65.6518
tr|R4GDN4|R4GDN4_DANRE	comp162390_c0	comp173224_c0	66.0131
tr|U3JAQ5|U3JAQ5_DANRE	comp184827_c0	comp188978_c0	60.6516
tr|U3JAZ4|U3JAZ4_DANRE	comp182747_c0	comp189975_c0	59.7586

## Sheet: 3 Matches
Zebrafish Uniprot	Assembly Contig 1	Assembly Contig 2	Assembly Contig 3
sp|Q5PRD0|143BA_DANRE	comp107484_c0	comp145009_c0	comp184169_c0
sp|Q6IQP3|CALUA_DANRE	comp186234_c0	comp228490_c0	comp248435_c0
sp|Q6PBT8|FGF1_DANRE	comp153492_c0	comp175681_c0	comp189361_c0
sp|Q7ZVB1|CHM1B_DANRE	comp101957_c0	comp161677_c0	comp176827_c0
sp|Q9PVK4|LDHBA_DANRE	comp194218_c0	comp200081_c0	comp28863_c0
tr|A2AR68|A2AR68_DANRE	comp185140_c0	comp193488_c0	comp31467_c0
tr|A7E2L0|A7E2L0_DANRE	comp168497_c0	comp180543_c0	comp229890_c0
tr|A7MCL7|A7MCL7_DANRE	comp170118_c0	comp187091_c1	comp849_c0
tr|E7F0N7|E7F0N7_DANRE	comp156049_c0	comp184970_c0	comp185480_c1
tr|E7F941|E7F941_DANRE	comp190546_c1	comp193923_c0	comp195294_c0
tr|E7FBD6|E7FBD6_DANRE	comp189894_c1	comp193724_c1	comp35215_c0
tr|E7FCG6|E7FCG6_DANRE	comp169776_c0	comp188949_c0	comp191618_c0
tr|E7FFS3|E7FFS3_DANRE	comp184973_c0	comp194609_c0	comp195571_c1
tr|F1QHG3|F1QHG3_DANRE	comp144205_c0	comp164569_c0	comp192827_c0
tr|F1QMH1|F1QMH1_DANRE	comp177725_c0	comp187410_c0	comp194422_c0
tr|F1QMN8|F1QMN8_DANRE	comp183418_c1	comp187605_c0	comp189951_c0
tr|F1RAJ8|F1RAJ8_DANRE	comp163716_c0	comp167951_c0	comp284806_c0
tr|F1RC85|F1RC85_DANRE	comp170186_c0	comp187731_c0	comp193222_c1
tr|Q1RLX2|Q1RLX2_DANRE	comp174154_c0	comp178829_c0	comp191138_c0
tr|Q503Y1|Q503Y1_DANRE	comp144053_c0	comp185359_c0	comp325878_c0
tr|Q6DGL5|Q6DGL5_DANRE	comp184445_c2	comp185799_c0	comp44427_c0
tr|Q6NUX8|Q6NUX8_DANRE	comp176306_c0	comp207222_c0	comp25638_c0
tr|Q6NX89|Q6NX89_DANRE	comp153711_c0	comp182277_c1	comp191239_c0
tr|Q6P0I2|Q6P0I2_DANRE	comp165316_c0	comp182912_c0	comp33117_c0
tr|Q6PBH4|Q6PBH4_DANRE	comp193214_c0	comp26640_c0	comp87397_c0
tr|Q6PBX9|Q6PBX9_DANRE	comp187589_c0	comp54052_c0	comp8876_c0
tr|Q6PC80|Q6PC80_DANRE	comp188585_c2	comp194305_c0	comp34983_c0
tr|Q6PH75|Q6PH75_DANRE	comp102874_c0	comp173301_c0	comp177013_c0
tr|Q6TH32|Q6TH32_DANRE	comp107174_c0	comp184782_c0	comp201281_c0
tr|Q7SZQ8|Q7SZQ8_DANRE	comp183712_c0	comp190503_c3	comp96243_c0
tr|Q803H7|Q803H7_DANRE	comp188276_c0	comp188299_c0	comp191306_c0
tr|Q803W9|Q803W9_DANRE	comp196297_c0	comp199308_c0	comp30330_c0
tr|Q8AWD9|Q8AWD9_DANRE	comp156352_c0	comp183507_c0	comp68568_c0
tr|U3JB26|U3JB26_DANRE	comp168181_c0	comp193804_c2	comp222491_c0

## Sheet: 4+ Matches
Zebrafish Uniprot	Assembly Contig 1	Assembly Contig 2	Assembly Contig 3	Assembly Contig 4	Assembly Contig 5	Assembly Contig 6	Assembly Contig 7
sp|Q6PI52|CALM_DANRE	comp174058_c1	comp192882_c4	comp197277_c0	comp30572_c0	comp41591_c0	comp70623_c0	comp82899_c0
tr|E7F3G4|E7F3G4_DANRE	comp121618_c0	comp179556_c0	comp193810_c0	comp194008_c0	comp195011_c0	comp195128_c0
sp|Q6PI20|H33_DANRE	comp10497_c0	comp15484_c0	comp168887_c1	comp178595_c0	comp186077_c2
tr|E7FDA5|E7FDA5_DANRE	comp171425_c0	comp189825_c0	comp195151_c0	comp195484_c0	comp195530_c0
tr|A2BHK0|A2BHK0_DANRE	comp165668_c0	comp167859_c1	comp168050_c0	comp177116_c0
tr|F1R8F5|F1R8F5_DANRE	comp169437_c0	comp181923_c3	comp191887_c0	comp193953_c1
tr|F8W544|F8W544_DANRE	comp142183_c0	comp189052_c2	comp193634_c0	comp206568_c0
tr|Q6P2T9|Q6P2T9_DANRE	comp105233_c0	comp127474_c0	comp184245_c1	comp190753_c0
tr|Q6PBX6|Q6PBX6_DANRE	comp105613_c0	comp170839_c0	comp187707_c0	comp60893_c0

## Sheet: ORF Sequences
Assembly Transcript	ORF Sequence
comp115944_c0_seq2	ATGTCAAACTGGTTTCATCGAAACCCGATAAAAGCCACATCTAAGGTTGCCTTTGATCTTGGACCTATCGCATCTAATGTATCAAGTCGTAGCATATGCAGTGATTTGGCTAAGAAACGAGCCACCCTTCTCACCTACTTTGGAGATCCCTCAGCTGATGCTGCCTCTGTCTTGACTACGCTGAACCAGTATCTTCCCCTGTTAATGGGATTCGTTGACACTCCGGAAGGTTGCGAAGATGCGTCAAGCTTTTTGAGAGGAATTATCACCTTCAAGTGGTCAGATAGTTTCAAAGGCAAACATGATTGCCCCAATTGCCAAGAGGATGCTATGTTCGAAGTGTGTTCTGTGCTATTTACTTATGCCATGTGGCTGACAAAACATGCTGCCAAGGTTGCT…
comp177538_c0_seq3	ATGTCTGCTGTGTGCTTGTGTTTGGGACGGCACGGTGCCCTGGCACTCCGCTCCTCCACCGGAACAGTGGCTGTGCGGTACGCACAGACAGCCGCGGCTGCCACCCAGTCACGGGTGAAGAAGTTCCAGATATACCGCTGGAATCCAGACAACCTCGAAGACAAACCCCACATGCAGACCTACGAGATCAACCTCAACACCTGTGGGGTGATGGTGCTGGATGCACTGATTAAGATCAAGAATGAGATGGACTCCACGCTCACCTTTAGACGCTCCTGCAGAGAAGGTATCTGCGGCTCGTGTGCCATGAACATTGACGGTGGCAACACACTGGCCTGCCTGCACAGAATCGACACCAACACCAGCAAAGTGACCAAGATCTACCCCCTCCCCCACATG…
comp176114_c0_seq1	ATGCCGGTTTTGAAAACGCAACCACCAAGAGACCAAGGGGATTCGAGTGGTCTTCCCAAGTTGCCAGTGCCAGCCTTAAAGCAAACACTGGACTTGTATCTGAAGTGTATGAAACACCTGGTCTCTGAGGAGCAGTTCACAAGGACCAAGGAGATCACAGAGAAGTTTGGGGCACCTGGAGGGCTGGGAGAACTACTTCAGGAGAAGCTACTGGAAAGGAGAGAGACTAAAGTCAACTGGGTATATGACTACTGGCTTGAAGATATGTATTTGAATAACAGACTAGCACTGCCTGTCAACTCTAGCCCTGCTATGGTCTTCCCTAATCAGAACTTCAGGGCTCAGAGCGACGCACTCAGATTTGCAGCTCATCTAATTTCAGGTGTGCTAGAATACAAG…
comp166679_c0_seq6	ATGGAGGGGGTTGCGAAAACGTCCCTAAACCCAACATCAGAAACTATCCCGGATTTCAGGGGGAATGATGGTTCTTTGGTGTCAGCTCTTAAAACACTGCTATTTTTTACCATCTTAATGGTTACACTACCAATAGGATTATATTTTGCATCCAAGGCATTCATATTTGAAGGATCACTCCAGATGTCCAACACAGATAGCTATTTCTACGCTGCTATTGTAGCAGTTTTGGCAGTGCATGTGGTCCTAGCCCTTTTTGTTTATGTAGCCTGGACTGAAGGTTCTTCACAAAAGAGGAAGGGC
comp114327_c0_seq1	GTCATTTCACTTTGGCTTGGATTGATTTTCATCCTCACATTTATCCGATCGAATGACGTGGATTGGGACTACCTGACCTACACGTTGGAGTGGCCTCCTACATTTTGCGACAGGAACAAGTGCACCTTACCACGTGGCAAGGATAATTTCAACATTCATGGCTTGTGGCCCACAGTGTATCCTTTCAATCCACCCCGGTCGTGTCCATCCACAGAGGCGTTCAACATGGAGATTTTGAAGCCCATCATGAAGGAACTCGAATTTGAATGGTCTCCCCTGAGAACTGGGGATAATGGTTCGATATTCTGGAAACATGAATGGGACAAACACGGCCGATGTGCTTTGGGCAGTCCATTGGTGTCTACTCAATTCGCCTACTTCAATGTGTCCTTGTTTCTG…
comp179080_c1_seq1	ATGCAACGGAAAAGAAACAACAGAATCAATATGGCGGCAGAACGAGCAGGTCGAAATGCCAGTGTTCTTTCCTCTGTCCTCCTGCAAATACTGCTTTACCTCTCTGCACTCTACGGGCTGTTTTACTTCTTTTCCAGCATCTGTCTGATAATCTACAAAAGCCAGGTGCTGAGTTACCCTGCTAGTTATTTGGCCCAGGATGTGTGTCTGCTTCTGGTTTTGGCTTTCCTGGAGGTGCTGAGAGTCCACTGGGGAGTGACGGGCAACTTACAGGAGAGTGAGAAGTATGTTGGTGCCAACCTCGTTGTCACTGGAGCCACGTTGCTGCTGTCAGTCTACTTCCTAGTGTGGCAGTCTTACGTGCTGAGGGCCGATGTCATCATTAACGGCATCCTGCTC…
comp172343_c0_seq71	ATGACAGAACAGATGACTGTTAGGGGTACCTTGAAGGGACACAGTGGATGGGTCACTCAAATAGCTACCACACCACAATTTCCCGATATGATACTGTCTGCTTCCCGAGACAAAACCATCATCATGTGGAAGCTCACGCGTGACGAGACCAACTACGGCATCCCTCAGCGCGCTCTGAGAGGACACTCTCACTTCGTAAGTGACGTTGTCATATCTTCTGATGGCCAGTTCGCCCTGTCAGGATCCTGGGATGGTACTCTGCGTCTGTGGGACCTGACCACTGGCACCACAACTCGCCGCTTTGTTGGTCATACCAAAGATGTCCTGAGCGTGGCTTTCTCTGCAGACAACCGTCAGATCGTCTCTGGATCCAGGGACAAGACCATCAAGCTGTGGAAC…
comp193637_c0_seq12	ATGGCAACGAAAGCCGTTTGTGTTCTCAAAGGGACTGGAGAAGTGGCCGGTACGGTTTACTTTGAGCAGCAGGGGGAAGGTGCATCTGTAAAGATTACAGGAGAGCTCACTGGTCTCGCCCCAGGCCTGCATGGCTTTCACGTGCATGCTTTTGGAGACAACACGAATGGCTGCATCAGTGCAGGGCCGCATTTCAACCCCTACAACAAGACCCACGGTGGACCTACCGATGAAATCAGGCACGTTGGCGATCTTGGCAACGTGACCGCAGGGGACGATGGCATCGTCCGAGTCGACATCGAGGACAAACTGGTGTCGCTGAAGGGCCCCAATTCGATTATTGGAAGAACCATGGTGGTTCATGAGAAGAAGGATGACTTGGGAAAAGGAGGTGATGAA…
comp170347_c0_seq4	TGCGCTACGAGGACAACCATGGTGAACGTACCGAAAACCCGCAGGACATACTGCAAAAAGTGCAAGAAGCACCAGCCGCACAAAGTCACGCAGTACAAGAAGGGGAAGGACTCGCTCTACGCCCAGGGTAAGAGGCGTTACGACAGAAAGCAGAGTGGGTACGGTGGGCAGACGAAGCCTATATTCAGAAAAAAGGCTAAAACCACAAAGAAGATTGTTCTGAGGTTGGAGTGTGTGGAGCCCAGCTGTCGCTCCAAGAGGATGTTGGCGATCAAGAGGTGCAAGCACTTTGAACTGGGAGGAGATAAGAAGAGAAAGGGCCAGGTTATTCAGTTCTAA
comp192476_c0_seq23	ATGTTCAGTGGCAGCGCGAAAATCGTGAAGCCGAACGGCGAAAAGCCAGATGAGTTCGAATCTGGCATTTCCCAGGCTCTTCTTGAGCTGGAGATGAACTCTGACTTGAAGGCTCAGCTGAGGGAGCTAAATATTACAGCTGCTAAGGAAATTGAGGTTGGTGGTAGCAGGAAAGCCATCATCATCTTCGTGCCCGTGCCCCAGCTGAAGGCCTTCCAAAAGATCCAGGTGCGGCTCGTTCGCGAGCTGGAGAAGAAATTCAGTGGCAAGCATGTGGTCTTCATCGCACAGAGGAGAATCCTGCCCAAACCTACGAGGAAAAGCCGTACAAAGAACAAGCAGAAGCGTCCCAGGAGCCGAACTCTTACCGCTGTGCATGATGCCATCCTTGAAGACCTG…
comp173758_c0_seq41	ATGCCCGCAGCTACTGTGGATCACAGCCAAAGAATATGTGAGGTTTGGGCTAGTAACCTGGACGAGGAACTGAAAAGGATCCGCCAGGTGATCCGAAAATACAATTACATTGCAATGGACACAGAGTTTCCGGGTGTAGTTGCAAGACCCATTGGAGAGTTTAGAAGCAATGCAGACTACCAGTACCAGCTGCTACGGTGTAATGTTGATTTGCTGAAGATCATCCAGCTTGGCCTTACTTTTATGAATGAACAGGGGGAATACCCACCAGGAACATCGACATGGCAATTTAACTTCAAATTTAACCTCACAGAAGATATGTACGCGCAGGATTCTATTGAGCTGCTTACTACATCAGGTATCCAGTTCAAAAAGCATGAAGAAGAGGGCATTGAGACA…
comp163795_c0_seq4	ATGTTTGTTTTTATTTGTTGTGACAGGAAACGTGTTCCACAAAGGAATATAGTGCGAAATATCAGCAAAGATTGTGGAGGAAGAGACAGGCTTATTTATAAAATGACCAGCTCCTCTGCTCCCAGAATGCACACGTACAAAAGGACCCCTAGTCCTCGCTCTGCAGCCGACCCTGGGGATCTGTTCACACCAGCACACGAAGAAAATGTGCGCTTTATCCATGACACATGGCTGTGCGTTCTAAGAGATATCAAGTCCCCACAAAGCAGTGGACGTGGACCACAGGAATATGTGGAGAAAAACCCAAACCCTAACCTTCATTTCTTCACCCCAGTTGACCTGAGTGACATTAAGAAGCCTGGTACACAAGACTCCAGGAAGTCTTAG
comp180252_c1_seq4	ATGGCTGAGAAGTTCGATAATCTTGAAGAGCATTTAGAAAAATTCATCGAAAACATACGACAACTGGGGATTATTGTCAGCGATTTTCAGCCCAGCAGCCAAACAGGACTCAATCAGAAACTGAACTTCATGATAACAGGGTTACAAGACATTGAGAAATGTCGACAACAGCTTCATGACATTCATGTACCGCTAGAAGCATTTGAATATATTGATCAAGGTCGCAACCCACAGCTATACACTAAAGAGTGTTTGGAGAGAGCCTTGGCTAAAAATGAACAAGTAAAGGGGAAGATTGACACCATAACGAAATTTAAAAGCCTCCTTATCACTGAACTGGGCAAAGTTTTTCCAGAAGAAATGGCCAAATATAAGGCCATTCATGGTGACGATCCTCCC…
comp180326_c0_seq1	TGTGCTCTTCCGATCTCACTTGCCTCCCTTAGAAACCCTCCTTGGCGTCTCCGTAGGAAAAAGAATATCGACATGGGTTTGTTATCAATCCTTCGAAAATTGAAGAGTGCCCCTGACCAAGAGGTGCGCATTCTGCTTTTGGGTCTCGACAATGGAGGAAAGACAACACTACTCAAGCAACTAGCTTCTGAGGACATCAGTCATATCACGCCCACACAGGGCTTCAACATTAAGAGCGTCCAGTCACAGGGATTCAAGCTGAATGTGTGGGATATAGGTGGGCAGAGGAAGATAAGACCGTATTGGAGAAACTACTTTGAAAACACTGACGTACTTATTTATGTCATAGACAGTGCGGATCGAAAGAGGTTCGAAGAAACTGGACAGGAGCTGGCTGAG…
comp173135_c1_seq41	ATGGGTAGTAATTATAGCACTTGGACTGAACTGGGAGAACTTCCTTACCAGAACTTTGCTCTTGCAGATGTGGTGTGTGGCGCTCCTTCCATTTACCTCGACTTTGCCAGGTCTAAACTTGACTCCAAGATTGGTGTGGCTGCACAGAACTGCTACAAGGTTGCCAAGGGAGCCTTCACTGGAGAAATCAGCCCAGCGATGATTAAGGACTGTGGTGTGGAGTGGGTGATTTTGGGACACTCTGAGCGCCGCCATGTTTTTGGAGAGAGTGATGAGCTGATTGGCCAGAAGGTGGCTCATGCGCTTGAGAGTGGTCTTGGTGTGATTGCCTGCATTGGTGAGAAGCTGGATGAGAGGGAGGCTGGCATCACTGAGAAGGTTGTGTTTGCACAGACCAAA…
comp173151_c0_seq17	ATGTCATCCCCAGAAATTGCATCCTTATCTTGGGGTCATATGAAGGTAAAGGGTTGTTCGTCTTCTTATAAAGACTGCAAAGTATGGCCAGGTGGCAGTCGGGAATGGAACTGGAGAGAGACTGGGACAGATCATCATCCAGGTGTCCAGCCAGCGGATCTGGAGGAAATCCTAAGGAAAGGTGTTGAAACACTGGTCATAGGCAGAGGAATGAGCGAAGCATTGCAGGTACCTTCCTCCACCTTAGACTATGTGAAGAAGCATGGTGTGGACGTGAAGGTGCTGCAGACAGAGAACGCTGTCGAAGAGTACAACATCCTGGCTGGGCAAGGGGCTAAAGTGGGAGGAGTCTTCCACTCTACCTGCTGA
comp187138_c0_seq51	ATGGAAGATGAAGATGTGTCTGATAATTGGGAGGATGCTGCAGATAGCGGAGAGATTGAGAGAAGATTGGAGGCGAAACTGAAAATCAGTGACAAATCTAATAGCAAAAGCTCGCCCGTTAAGACCGCCGTGGTCATTCAGGACGATTCCCTGCCTGCGGCCCCCCCTCCGCAGATCCGTATACTGAAGCGGCCCCCAAGCAACGGATCTCTGGGAGCACAGGGCGCGCCTACCCGACCAGCACAGCAGGTGAAGTCCTTGGCTCAGAGGGAGGCGGAGTACGCCGAAGCCAGGAGGAGGATTCTGGGTAGCGCCAGCGCCGAAGAACCATCTCAGGAAAGGCAAGAGCCAGACAGACCAGTCCTTGCCAGTAGTCCGTCAGCATCAGAATCTCTGCGG…
comp193027_c0_seq5	TGCTCTTCCGATCTGCCTGGACAGGGGACACAGTCACTCCTGGAGAGAAAAGCGATGAATTCTCTAGAACAAGCAGAAGATCTGAAGGCCTTTGAGAGGAGATTGACTGAGTATGTGTCGTGCCTGCAGCCAGCCACAGGCCGGTGGCGAATGATTTTGATCGTGGTGTCAGTATGCACAGCAACCGGAGCATGGAATTGGTTAATAGACCCAGACACCCAGAAGGTGTCCTTCTTTTCATCTTTATGGAATCATCCATTTTTCACCATCAGCTGTGTCACTCTCATTGGCCTGTTCTTCGCCGGTATACACAAGCGTGTTGTCGCGCCTTCGATTATAGCTGCGCGTTGCAGGACAGTGCTAGCAGAATACAACATGTCCTGCGATGATACAGGGAAA…
comp109901_c0_seq1	ATGGAAGTGAACAGAGAGAATGAGGGGACGAGAGAAGAACCACAGATGCTCACGGAGGTGGAGAGAGAAAATGTCCAGCACACCTGGGCAGAGGTGTATGACAAGAAAGAAGATGCAGGAGTTGCAATACTTATCAGATTCTTTACAAGCTTCCCCTTGGCGAAGCAATACTTCAGTCAGTTCCGGGACATGGAGGACCCCCAGGACATGCAGGCGAGTGTCCAGCTGAGGAAACACGGCCTGCGGGTGATGAATGCGCTCAACACCCTGGTGGAGAACATCCATGATGCAGAGAAGACAGCCGCTGTGCTCAAAGCAGTGGCCCAGTCCCACGCCCTCAAACACAGGGTACAGCCTACATACTTCAAAATCCTGGCTGGAGTTATTCAGGAAGTGTTG…
comp177291_c2_seq4	ATGGATGGAGAATCGGGTGGCGTGTTCCCAGCTGAAGATCATTTATTTGAAGACAGTTTCTCTACGGATTCTACCTATACATTTTTTGGTCATGAATTTACAATTAATCAGTCGTTCAGTGCAAGTCTTGGGGTGGCTGCTTCAGTGTGGGACGCTGCAATCCACCTGTGCAATTTCTTTGAGAAAACCTCTCTGGAATTAAGTGGAAAACAAGTAATTGAACTGGGAGCAGGAACTGGCTTTGTTAGTATACTGGCTGCTAGATTAGGGGCCTGTGTGACAATAACAGACCTTCCTCTTGTTATTCCACAAGCAGTCCGAAATATTGAAGTTAACACTCCCTCGACAGGGTGGCCCTCACAAGCTCCCAGTGTGCTGCCACTGTCCTGGGGACAGGAC…
comp160675_c0_seq7	TCTCTCCAGTACGCATGCGCATTCCTACCATCAGCCTTTAGCAACATGGCGGCCCCCGTAGACCTGGAACTAAAGAAGGCCTTTGCAGAATTGCAATCCAAAATGATTGATACGCAGCAAAAGGTGAAGTTAGCAGATCTGCAGATTGAACAATTGAGTCGTATGAAGAAACACGCAAATCTGACTCACGCAGAAATAACTTCACTCCCCGACAGCACTCGGATGTATGAAGGAGTAGGACGCATGTTTATCTTGCAGTCAAAAGATGAAATTAATAATCAACTACTGGAAAAACAGAAGACAGCAGATGACAAGATCAAGGAGCTTGAGCAAAAGAAAACATACCTGGAGCGCAGTGTGAAGGAGGCAGAGGACAACATCAGAGAAATGTTAATGTCC…
comp187556_c0_seq2	ATGGACGGTCAACATCGAGAGAAAGGCAAAAGAAGTAAAGGAAGGTGCAGAGATGAGGGCAGAGATGTACGTTTGTCAAAATCCCTGTCTTATGCCCTGAGACATGGTGCCTGTAAAATGGGGCTTCATATGAGCTCAGATGGTTTTATATTTGTGGATGAACTTCTTAGTCATCAACAGTTTAGTTCATTTTCATTAGAAGATTTGGAGAGAGTGGTTGCCACAAATGACAAGCAGCGCTTCAGACTGCAGAAGCACCCTGGGAGTGGACGCCTGCAGATCCGAGCCAATCAGGGACATTCTGTACAGGTTGAAGACCTGGAGCTGAGAGCAGTAGTGCCTGATGCTCCAGACTGTCCGCAGGAGGCCGTTCATGGTTCTTACATGAAGCACTGGGCA…
comp180987_c0_seq8	ATGGCCTCCAGTTTAACGTGTGCGGGGCTGGTGTGGGCGCTACTGTCTGTGCTCAGTGCCGCAGCTTCTTGCGTTGGCTTCTTCATGCCTTACTGGCTGCTCGGCTCGCAGATGGACAAGCCGGTATCGTTCGGTACTTTTCGTCGCTGCTCGTACCCTGTGCGTGACGAAGAGAGCCAGGCTACGGTGATGTTGGAGCAGTGTGGGCGGTACGCTACGTTCCAGGGCATCCCGAGCGTGGAGTGGCGCATCTGTACCGTAATCACAGGAACGGGCTGCGGCTTGTTGCTTCTGGTGGCGCTCACAGCGCTTATGGGCTGCTGTGTCTCTGATCTGATCTCCCGCACCATCGGCCGCGTTGCCGGAGGAATCCAGCTCGTTGGCGGTCTGCTGATTGGC…
comp185761_c0_seq11	ATGGACACAAATACGGTTCCCCAGATTAATGTGGAGGACACGGGTAGTTATGAAGACCTAGAAGTTGCCACAGATGATCACCTGACAACTTTAAAAGTTTTGGCTGAAAAGCTGAGACTCCAGACTAGGAGGCCCTCCTATCTTGAGTGGATGGCCCAAGTGGAGGCTCAGACTAACAAAGGATCTTCTGAACCAGAAGAATCAGCAGGGCCCACTGAGCTGGACCCAGCTGCAGGAGACGGTGCCAAAAGCAATGGCCAGAACTCTGACTTAGTACAAGAGAGAAGCCTGGTGTCAGGGACCCTGAAAGGCTTTGGGAGTATTGAGGAGGCTCTTGTCTGGCTCAGGAGGGAACTGGCAGAAATGCGTGTGCAGGACCAGCATCTCGCCCGGCAGCTC…
comp174857_c0_seq4	ATGCGGAATCTTAAACGAATAGTGAACATATGTCTTGTTTTGAAGTCTGTCTTTGTGTTGTCATGGTGCTTCGGTGACTCGGAATCTGGGCCTAACGCGGCAATTCAAGGAAATGGAGACCGTTTCAAAATCGAGGGACGAGCGATTGTTTCAGGCGTAAAACCCCAAGACTGGGTGTCTTCAGCTCGCGTACTAGTAGAAGGAGGGGAATATGTCGGATTCCTGAGAACGGATGGAAGCTTTGCTGTGCATGATGTACCATCTGGATCCTACGTTGTTGAAATTGTCTCACCATCCTTCAAATTTGACCCTTATCGTGTGGACATCACTTCTAAAGGGAAAATGAGAGCCCGTTTAGTGAATTACATCAAGACCTCCGAAGTTGTCAGACAAGCGTAC…
comp172584_c0_seq9	ATGGTTGACATGCTAAAGACTCGTCAGTGTCTACTGGGTATTCGCACTTTCTTTGGCGTGACGTCCAAAATATGGGGCTTCTTTTTGTACATACTCAGGAAACACCTAAGGACGATAATCCAGTATCAGACAGTGCGATATGATATCTTGCCCTTGTCACCGCTATCCAGAAACAGACTCAATGCAGTGAAGCGGAAAATTCTGGTTTTAGACCTTGATGAGACGTTGATTCACTCTCATCATGACGGGGTTCTGAGACCAACGGTGCGACCTGGCACTCCACCAGACTTCATCCTCAAAGTTGTTATAGACAAACACCCAGTCAGATTTTTTGTGCATAAAAGGCCCCATGTGGACTTCTTCTTAGAGGTGGTCAGTCAGTGGTATGAGCTGGTAGTA…
comp103527_c0_seq1	ATCTCGAAGTTGCTCATTCTCTGTTTTCGCAGGTCACGTACGCTAACTCTCTTCGTTATGTCTAAGCCCAAGGTTGGTATCAACGGTTTTGGCCGTATTGGTCGTCTGGTACTTCGTGCAGCATTGGAGAAAGGCACGGTCGAAGTTGTCTCCATCAATGATCCGTTCATTGACCCTGAATACATGTCTTACATGTTCCGCTACGACTCAACTCACGGCAGATACAAGGGAACCGTTGCCACCCAAGGCAATAAGTTGGTCGTTGACGGTCATCCAATCACTGTTCATAATGAACGAGACCCAACTGCAATTCCATGGAATACGGATGGTGCTGAATACGTAGTCGAATCGACTGGTGTTTTCACCACAATTGACAAGGCTGGGGCACATTTGAAAAAT…
comp189181_c1_seq3	TGGTCTCTGGTGCTGATAGATCAACTGTGCTTCTTGCGCCGCAAGTTTCTCGGTTCAGCTATGGCAGCAAAACGAGCTTTAGTGATTTTGTCGAAGGGTGCAGAGGAGATGGAAACCGTTATACCAGTGGACGTCTTGCGTAGAGCTGGGGTCACTGTTACATTAGCAGGACTGACGGGGAAGGAACCAGTTCAGTGTAGCCGGAATGTCGTCATCTGTCCAGATTCAAGCCTAGAAGAAGCATCCAAAAACGGCCCCTATGATGTTGTGCTTTTACCTGGAGGAGCACTTGGTGCACAGAACCTCTCTGAGTCTCCTGCTGTGAAGGAGGTGTTGAAGGAGCAGGAGGGCAGGAAGGGGCTGATTGCTGCCATCTGTGCAGGGCCTACTGCTCTCCTG…
comp165473_c0_seq4	ATGAACGTGGGCACGGCGCACAGCGAGGTGAACCCCAACACGCGGGTAATGAACAGCCGGGGCATATGGCTCGCGTACCTGCTGGGCATCGGCCTCCTCCACGTCATTCTGCTAAGCATTCCATTCGTGAGTGTGCCTGTGGTCTGGACTCTGACCAACCTCATCCACAACATGTGTATGTATCTCCTCCTGCACACTGTGAAAGGGACTCCGTTTGAGACGCCCGACCAGGGCAAGGCGCGCCTCCTCACTCACTGGGAACAGATGGATTATGGGGTGCAGTTCACTGCTTCTCGCAAGTTCCTCACCATTACACCGATTATACTGTACTTCCTCACCAGCTTCTACACCAAGTACGACCGCATCCACTTCGTCGTCAACACCCTCTCTCTGCTCTCC…
comp176558_c0_seq17	ATGGAGAGCACTTCTGGCAAGCTGGACGCAGCTGCATTTCTTCGCATCTGGAGACTATTTGATACTGACGATAATGGCTATATGGAGGGGAAGGAACTGGATGACTTTTTCCGTCATATTATGAAGAAATTAGGGACGCTTAACAAGATTACGGAGGAGAGAGTTCGGCGGCTCAGAGACTCCAGCACGGATGGACGTCTGCGGATCACAGAGCTAGCCACGATCATACTTCCAGAAGAAGAGAATTTCTTACTGCTGTTCCACAAGGAGACGCCACTGGACAACAGCGTGGAGTTCATGAGGATCTGGAGACGCTACGATGCCGACAGCAGTGGATTCATATCAGCTGCAGAGCTTAAGAGTTTCCTGCAGGATCTGTTTGAGCAGCACAACAAGTAC…
comp156492_c0_seq2	ATGGGTGTTCGTGGTCCCAAAAAGCACTTGAAGCGGTTAAATGCCCCCAAGCATTGGATGCTTGATAAGCTTGGAGGCAATTTTGCTCCTCGTCCAAGCACTGGTCCCCACAAGCTCCGTGAGTGCCTTCCACTGTGTATCTTCTTGCGAAATCGCTTGAAGTATGCCCTAACCTATACGGAATGCACAAAGATTCTGGCCCAAAGGCTTATCAAGGTCGATGGGAAAGTTAGGACTGACAAGAAGTATCCTGCCGGCTTCATGGACGTTATAACCATCGAGAAGACAAACGAACATTTTCGTTTGATTTATGACACCAAAGGACGCTTCGCCATTCATCGTATCCACCCCGAAGAAGCCAAATACAAACTCTGCAAAGTGCGCAAAGTTTTGGTTGGT…
comp174537_c0_seq18	ATGGCCAAATACGAAGAAGTTAAAGTCCATGGATACGAAGAATTTAGCAAAGCTGTCTCTGAAAGAGCAGGAAAAGACATTTTTGCTTACTTCAGTGGCGATAAAGATGACCAAGGCAAAAGTTGGTGTCCAGATTGTGTAAAAGCTGAACCAGTGGTGCGAGGGGAAATGGCCCATCTTCACGAAGGATCCGTCTTCATCTACTGCCAAGTCGGAAACAGGCCGTACTGGAAAGACCCTAATAATGAGTTTAAGAAGACACTGAAACTTACAGGAGTCCCTACTCTGCTACGGTATGGCACGCCTCAGAAACTGGTGGAGGAAGAGTGTTTCAAAGCTGACCTGGTTCGACTGATGTTCACGGAAGATTAA
comp173626_c0_seq4	ATGCTGGGCGGTAGAACGAGTGCGATCGCCGCCGGCGTTGGCGCGGCGCTGTTTGTTGGTTACTGTATTTACTTCGACAGGAAAAGGAGAAGCGACCCAAACTTCAAGAACAAGCTGAGGGAACGTAGGAGGAAGCAGAAGGCTGCGAAGGAAAAGGCTGGATTGTCGAGACTTCCAGATTTGAAGGATGCTGAGGCTGTTCAGAAGTTCTTCCTCGAGGAGATTCAGCTTGGGGAGGAACTGCTGGCACAGGGAGACTATGAGAAAGGAGTGGACCACCTGACCAATGCCATCGCAGTGTGCGGTCAGCCTCAGCAGCTCCTGCAGGTGCTACAACAGACCCTGCCTCCACCCGTCTTCCAGATGCTCCTTACCAAACTGCCCACCATCAGTCAGCGC…
comp180982_c0_seq42	ATGGCGGAACATCACCGAGAAGGCCAAGGAGATGAGGAGGGTGAAGAGGAGGTCTTTGAGGTGGTGGATTTGACAGAGTACGCACGAAATCACCAGTGGTGGACCAGAGTTTTTGGAAGCAACTCTGGACCCATTGCAGAGAAGCACTCAGTGGCCACCCAGATCATGATGGGAGGGGTCACTGGCTGGTGTGCCGGGTACCTTTTTCAGAGGGTGGGCAAAATTGCTGCTACTGCAGTAGGAGGAGGGTTTCTGTTACTTCAGATTGCTAACCACACTGGCTATGTGCAAGTGGACTGGAAGAAAGTGGAAAAAGATGTCAACAAAGCCAAAAGACACCTGAAAAAGAAGGCCAACAGAGCAGCGCCTGAAATAAACACCTTCATTGAGGAGGCTACA…
comp177660_c1_seq5	ATGGCACCTGGAGGTCCAGCAGCAATGCTCCCTGCCTCTGAAGCCGCGAAGATCTACCAGACTAACTACATCAGAAACTCTCGCGCTATTGGACTCCTGTGGGCCATTTTCACCATTTTGTTTGCTATTGTGAACGTTGTGTGCTTTATTCAGCCTTACTGGATTGGTGACGGCGTAGATACTCCGCAGGCCGGTTACTTTGGTCTGTTCCACTATTGCATTGGAAATGGACTGTCCCGGGATTTCCTTTGTCAAGGTAGCTTCACTGAGTTTGCCTCCATTCCTTCGGGTGCTTTCAAGGCCGCGTCCTTTTTTGTCGGAACGTCCATGGTCCTCGTGCTCTCCTCTATCGGCTGTTTTGCACTCTTCTTCTTCTGTAGCACTCTCACCGTTTACAAA…
comp179302_c2_seq5	ATGGACGAAGACATACTAGCCACACTAAAATTACTGATTATTGGGGAAAGTGGAGTCGGGAAGTCCAGTCTTCTTTTGAGGTTTACAGATGACACGTTTGATCCAGAACTTGGAGCAACCATTGGTGTAGATTTCAAAGTGAAAACACTTGCTGTGGATGGAAACCACACAAAACTAGCCATATGGGACACAGCAGGCCAGGAGCGTTTTCGTACCTTAACCCCCAGTTACTACAGAGGAGCCCAAGGTGTCATACTGGTGTATGATGTCACGAGACGAGAGACGTTTACGAAGCTGAACAACTGGTTGAGTGAGCTGGAGATACACTGCACCCGGAATGAGCTCGTCAAGATGCTTGTGGGTAACAAGATAGATAAGGACGACAGGGAGGTGGACCGG…
comp156724_c0_seq2	ATGGTGGTCAGAGTATACATCACCTCCTCGTCCGGGTCTCTCGCGGTAAAAAAGCACCAGCAGTTAGTTGTGGGCTTCCTGGAGGCAAACGGCATCACTTTTGAGGAGGTGGACATCACCATGCAGGAGGAACAGAGGCTCTGGATGTACCAGAACATTCCAAAAGAGAAAAGACCAGGACAGAGCAAGCCTCTCCCACCGCAGATATTTAATGGAGCCATCTACTGTGGGGATTATGAGGCCTTCTTCCAGGCTAAAGAAACAAACACTGTGTTTTCATTTCTTCACCTCAACACACAACCCTCAGTGAAGGGTTCTGGAGCGTCGAGTGAGTAA
comp159131_c0_seq1	GGAATTCAACGTACGGAAATGCTGCGAACGTTCATCCGTCTGAGATATTCACTTTTGACTCTTCCGCGTCATAGATTGCATTACGAAGCCCTTACTTATTCGGAATATGGTGAGCCGGAAAATGTTCTGAGCTTGTCGTCGGGTTCTCTCAAAGCCGTTTCTAATGACGAAGTTTTAGTAAAAATGTGTGCCGCAGCAATTAACCCTTCCGACATCAATACAATACAGGGTGTTTATCCATCAAGACCACCTCTCCCAGCAGTAAGTGGTCATGAGGGAGTTGGACGTGTACTCGAATGCGGAAAGAACGTTGATTCGCTTGCGGTTGGCGACATGGTCATCCCAGCACGACCTGGAGTTGGAACCTGGCGAACTCACCTATGTGGCAAACCTCAGGAT…
comp186854_c0_seq2	ATGGGTGACGTCGAAAAAGGAAAGAAAATCTTCGTCCAGAAATGTTCCCAGTGTCATACAGTCGAGAAGGGCGGCAAACACAAAGTTGGCCCAAATCTTTGGGGTCTGATGGGGCGCAAGACGGGACAGGCCGTAGGCTTCTCCTACACTGAGGCCAACAAGAGCAAAGGCATTGTTTGGAGTGAGGATACCCTGATGGAGTACTTGGAAAACCCCAAGAAATACATTCCTGGCACAAAAATGATCTTCGCTGGTATCAAGAAGAAGAATGAGCGTGCAGATCTTATTGCATATCTGAAGTCGGCCACATCATAA
comp185765_c0_seq29	ATGTTATCGAGCTGGAGGAGTAGCCGTGTAGCGGAGGCCTCGAGGGATGGATGTGTCGCAATTAGAGTCGATGCCAAAAGTGAGGCATGTGTGCAGTTTTCGCAGATCTATCCAGTGGTGTGCATTCCATCCAGTTTCTTCATAGGAGAGAATGGTGTTCCACTGGAGGTGGTCGCGGGTGCCGTCTCTCCTGAGGAGCTCCTGAAGAGGATAAACAAGGTCAAGGAGATGCACTCTGCACAGAGGGGCGCTGTACCCCATCTAGATGCAGAGTTGGCGATGCAGGCCGAGAGTCCTGGCTCAGCCCCCGAAATGGATGCTTCTCCTTCTGAAACCCATTCTGTAAAGAGCTCTGCCATGTCAGCAGGAAACCCCTCTACAGCTGCTACATCTAAAGAA…
comp143299_c1_seq2	ATGGCTTCGCTGTTTAAGAAGAAGACTGTAGATGACGTCATTAAAGAGCAGACCAAAGAGTTGAGAGGAACGCAGAGACAGATCACGCGAGACCGGACAGCACTGGAGAAACAGGAAAAACAGCTGGAGATGGAGATCAAGAAAATGGCCAAAACGGGGAACAAGGAGGCATGTAAGATCCTGGCGAAACAGCTGGTGCAGCTGAGGAAGCAGAAGACACGCACGTACGCCGTTAGCTCGAAAGTCACGTCCATGTCCACTCAGACCAAGCTCATGCACTCGCAGATGAAAATGGCAGGAGCCATGGGTGCTACCACCAAAACGATGCAGGCAGTTAATAAGAAAATGGATCCGCAGAAGACCTTGCAGACTATGCAGAACTTCCAGAAGGAGACAGCC…
comp191095_c0_seq3	ATGATTAAGCTTTTTTCCTTAAAACAGCAGAAAAAAGATGAAGAATCTGCTGGAGGAAACAGAACAGGAGCCGGTGGTAAAAAAGCAAGTGCGGCCCAGCTTCGAATACAGAAAGACATAAACGAGTTGAACCTTCCAAAGACATGTGAGATTGTCTTTCCTGACCAGGATGATCTACTGAACTTTAAACTCATCATTTCACCAGACGAGGGCTTCTACAAAGGAGGCAAGTTTGTCTTCAGCTTTAAGGTCGGACAGGGCTACCCTCATGACCCACCCAAAGTGAAGTGTGAAACAATGGTGTATCACCCCAACATTGACTTGGAGGGCAACGTGTGTCTAAATATTTTGAGAGAAGACTGGAAGCCTGTGTTGACAATTAACTCCATCATATATGGA…
comp185276_c1_seq16	ATGGGGCTTTTCGGGAAAACACAAGAAAAACCACCTAAGGACTTGATCAACGAATGGTCAATAAAAATACGTAAGGAAATGCGCGTGATTGACAGGCAAATCCGGGACATTCAGAGAGAGGAGGAGAAGGTGAAGAGATCGATTAAGGATGCAGCGAAGAAGGGACAAAAGGATGTGTGCATCATTCTTGCCAAAGAGATGATTCAGTCAAAGAAGGCCATCAACAAACTTTATGCCTCCAAAGCCCAAATGAACTCTGTGCTTCTCAGTATGAAGAATCAGTTGTCTGTTTTAAGAGTAGCTGGAGCATTGCAGAAGAGCACAGATGTCATGAAGGCCATGCAGAGTCTGGTTAAAGTCCCAGAGATCCAGGCGACCATGAGGGACCTTTCAAAGGAG…
comp184444_c0_seq10	ATGGGACGTGTGATCAGGGCACAAAGGAAAGGTGCGGGCTCGGTTTTTAAAGCCCACGTGAAGCACAGGAAAGGTGCTGCTAAACTCCGTCACATCGACTTCGCTGAACGCCATGGCTACATTAAGGGGATCGTGAAGGACATCATTCACGACCCTGGCCGCGGCGCTCCTCTGGCGAAAGTGGTGTTCCGTGACCCGTATAGGTTCAAGAAAAGGACTGAGCTATTCATTGCAGCTGAGGGCATCCACACCGGACAGTTCATTTTCTGTGGCAAGAAAGCCCAGCTGAACATTGGCAATGTGTTGCCTGTTGGTGCCATGCCTGAGGGTGCCATCATCTGCTGTGTGGAGGAGAAGCCCGGAGACAGGGGGAAGCTCGCCCGCGCGTCTGGAAACTAC…
comp181333_c1_seq17	ATGAGCATGCTCAGGCTTCAGAAGAGGCTGGCCTCCAGCGTCCTACGATGTGGCAAAAAGAAAGTGTGGCTGGACCCGAACGAAACGAACGAAATTGCCAACGCCAACTCCCGGCAGCAAATCCGTAAACTGGTGAAGGACGGACTGATCATTAAGAAGCCAGTGACTGTTCACTCCCGCGCTCGCTGTCGTAAGAACACGCTGGCGCGGAGGAAGGGCAGGCACATGGGCATCGGAAAGCGGAAGGGCACGGCGAACGCCCGCATGCCGGAGAAGCTGTGCTGGATGAGGCGTATGCGCATCTTGCGGCGGCTGCTTAGACGCTACAGGGAAGGCAAGAAGATCGACCGGCACATGTACCACAGTCTTTACCTAAAAGCAAAGGGCAACGTGTTTAAG…
comp136918_c0_seq1	ATGGAGGACGAATACGAAGGCTTGACCCAAGAACAAGTTGACGATCTTTACCAAGCTTTTGTGTCACTACGCGAATCCAATCGCATTGCATGGGGTGATATACGAAAAGCGCTGGAAATTGTCGGTGTCCCTTTGGCTGGACATGAACTACGTGATTTGGCTGGCCAAGCACGTAGCTGGATCGAGATGGACGAATTGAATCATTTGTATGCAAGGGCCAAAGATATGAAAGATACAACAAAGACGATTAAAGCAGCTTTGCTCTTGAGACACGACCGTGATGTCAAGGCTTTCACCATCGGCAAGAACGATACAGATACGCGACATTCCGTGAGCAAAGCTGAGGAACGTGGATTTACATTGTGGATAAATAAACGCCTCAAAGGAGATCCTGATTTG…
comp184466_c0_seq14	ATGCCTCCCAAGGATACGAAACAGAAGAAGGATTCTGGCAAGTCCAAAAAGGACAAAGATCCAGTCAATAAATCTGGAGGCAAGGCGAAAAAGAAGAAGTGGTCCAAAGGAAAGGTGAGGGACAAGTTGAACAACTTGGTCCTCTTCGACAAGGCTACATACGACAAGCTGTACAAAGAAGTCCCCAACTACAAGCTCATCACACCTGCTGTTGTGTCTGAGAGACTGAAGATCAGAGGCTCACTTGCCAGGGCAGCCCTCCTTGAACTGCTTGGCAAAGGTATGATCAAGTTGGTGTCAAAGCACAGGGCTCAGGTGATTTACACGCGCAACACCAAGGGCACCGATGAGGCCGCACCAGAGAAAGAAGCATGA
comp181036_c0_seq4	ATGGCAGTCGGCAAAAATAAGAGGCTTACCAAAGGTGGTAAAAAAGGTGCTAAGAAGAAGATTGTCGACCCTTTCTCTAAAAAGGACTGGTATGATGTCAAAGCACCAGCCATGTTTAACATCCGCAACCTGGGCAAGACCTTGGTCACCAGGACGCAGGGAACCAGAATCGCCTCTGATGGTCTGAAGGGCCGTGTGTTCGAGGTGAGCCTTGCTGATTTGCAGAACGATGAGGTCGCCTTCCGCAAGTTCAAGCTCATCACCGAGGACGTGCAGGGCAAGAACTGCCTGACCAACTTCCATGGGATGGACCTGACCAGAGACAAGATGTGCTCCATGGTCAAGAAGTGGCAGACTATGATTGAAGCTCATGTGGACGTGAAGACCACAGATGGCTAC…
comp181548_c2_seq7	ATGGCAGAGAGTGACTGGGATACGGTGACTGTGCTGAGAAAGAAGGGATCTGCGGCACAGTCGAAATCTAAACAGGCTGTAATTTCTGCACAGAGACGAGGAGAGGATGTTGAAACTACAAAGAAGTGGGCTGCTGGTCAGAATAAACAGCATCTTGTAACAAAGAACACAGCTAAACTGGACAGGGAAACAGAGGAGCTACATCATGAGAGAGTGCCTCTGGAAGTAGGCAAAGTCATTCAGCAGGGCCGACAAAATAAGGGCTTAACCCAGAAGGACCTTGCCACTAAAATAAACGAGAAGCCACAAGTGATCGCAGATTATGAAACTGGGAAAGCCATCCCCAACAATCAAGTAATGGGAAAGATTGAAAGAGCTATTGGACTTAAACTGCGTGGA…
comp174594_c0_seq1	ATGCCAGAACCTGCGAAATCTGCCCCTGCCCCTAAAAAGGGCTCCAAAAAGGCTGTAACCAAGACTCAGAAGAAGGGGGATAAGAAAAGGCGCAAGACCAGGAAAGAAAGTTACGCTATTTACGTGTATAAAGTATTGAAACAAGTCCACCCGGACACTGGCATTTCCTCAAAGGCAATGGGCATTATGAATTCATTTGTCAATGACATCTTCGAGCGAATTGCTGGCGAAGCCTCGCGCCTTGCCCATTACAACAAGCGCTCTACCATCACATCCCGAGAGATTCAGACGGCCGTGCGCCTGCTTTTACCGGGCGAGTTGGCAAAGCACGCAGTTTCCGAGGGCACCAAGGCTGTGACGAAGTACACGAGCTCTAAGTAA
comp194454_c1_seq8	ATGAGCAAGGTTTCAAGAGATACGTTGTACGAGGCTGTTCGAGAAGTCCAGGCTGGCTCCATTGCTAAGAGGAGAAAGTTTCTGGAGACTGTGGAGCTGCAGATCAGCTTGAAGAACTATGATCCCCAGAAGGACAAGCGTTTCTCGGGCACTGTCAGGCTGAAGACCACCCCACGTCCCAAGTTCTCCGTGTGTGTGCTTGGTGACCAGCAGCACTGCGATGAAGCCAAGGCTGCAGAGATCCCCCACATGGATATTGAAGCTCTCAAAAAGCTCAACAAGAACAAGAAGCTGGTCAAGAAGCTGGCTAAGAAGTACGATGCCTTCCTAGCTTCCGAGTCCCTGATTAAGCAGATTCCACGTATCCTGGGTCCTGGTCTCAACAAGGCTGGCAAGTTC…
comp14187_c0_seq1	TTAACCGGTGATCTCTCTCATCTTGCGGCTTTGCTGATATTGTTGCTTAAAATTTATAGCAGTCGATCATGCAAAGGTTTATCGGGCAAAACCCAAATAATGTTTGCTCTCGTGTTCACAACTCGGTACATAGATTTATTTCTGTACTTTGTATCAATTTACAATACACTGATGAAAATAATATTCATCCTGTGTGCTTACACGACAGTTTATCTCATGTATTTCAAGTTCAAATCCACTCTTGAGACCGGAGACCATCTCTTTCGTCTGCCTTACTTTCTAATCCCGATTGGCGGACTTTCTCTCTTAGTAAATCACAAAATGCAAGTGATAGAAGTACTTTGGACATTTTCCATATACCTGGAAGCCGTTGCAATTTTACCACAGCTGTTCATGATC…
comp184091_c0_seq22	ATGGCGGCCTCCTCAGGAGTTAAAGTTCCACGCAATTTTCGTTTGTTGGAGGAACTGGAAGAGGGACAGAAAGGTGTTGGTGATGGCACAGTCAGCTGGGGTCTCGAGGATGATGAGGACATGACTTTAACACGATGGACAGGAATGATCATCGGACCTGCGCGAACTAATTATGAAAACAGGATATACAGCCTGAAAGTGGAGTGTGGGCCTAAATATCCTGAAGTACCACCGAATGTTAGATTTGTAACAAAAATTAGCATGAATGGAATAAATAATTCCAATGGAATGGTGGATGCACGTAGCATACCAATTCTATCAAAATGGCAAAATTCTTATAGCATTAAAGTCGTTCTTCAAGAGCTAAGGCGTCTTATGATGTCCAAAGAGAATATGAAG…
comp178920_c0_seq4	ATGTCCGTCAACGAGGTGTACGTGTTTCGACCGTTCAAACTCATCGCTCTGCTTTGCGTGTTCCTCGCACTTTGTCTAGACATTGTGGCTCTTGTGAGTCCCGCCTGGGTTACCGCGGAGGGCTACGCTTTGTCGCTATGGGAGTCTTGTAGGGAGGTCGGAGCCGACTGGAAGTGCATCTCCACCCTTAAATCTGATTGGCAGATAGCCACACTTGTGTTGCTGTTAGCCGGAGCATCAGTGACTTTGCTGGCATTTCTTGTTGCTTTGATCTCCCTCTGCCGGGGCACACACAGGAAACACTATCGCACAGTCGCCATATTCCTCTTCACGGCAGTGGTTCTCCAGGCCTGCGCTCTGGTGCTCTACCCAATCAAATTCATCGATGGGAAGATGCTT…
comp176809_c1_seq6	ATGGCTATTCGGTATCCTATGGCGGTTGGCCTTAGAAAAGGCCACCCGGTGTCCAAGAATGTCACCAAGCCCAAACACAGCCGCAGGAGAGGGCGTCTTACCAAGCACAGCAAATTTGTGCGTGACATGATCCGTGAGGTGTGTGGCTTTGCCCCCTACGAGAGGCGTGCTATGGAGCTGCTCAAGGTGTCCAAAGACAAGCGAGCCCTCAAATTTATTAAGAAAAGGGTGGGAACTCATATTCGTGCTAAGAGAAAGAGGGAAGAGCTCAGCAACACTCTGGCTGCAATGAGAAAGGCTGCTGCCAAGAAGGAGTGA
comp170017_c0_seq4	ATGATCACATCGCCCTCCGCTACTGCTCTAAGAAATTGCGATACTAATTTAGCCTGGGAAAGCAGCAAGTCTCGGAATAACAGCACCGCAACCATCAACAAGCCTTTTCTCCATTCCGTTCCTCCATCGGACCCTGTACGGCAATCTAACCGACTTCCCATCAAGGTTTTGAAAATGCTTACGGCACGCACTGGACACATTTTGCACCCAGAGTACCTTCAACCCTTACCGTCTACTCCGGTTAGTCCAATCGAGCTAGACGCCAAGAAAAGTCCGCTGGCGCTTCTTGCGCAAACATGTTCTCAGATTGGTAAACCGGACCCACCACCATCCTCAAAGCTCTCCTCGGTAACATCAAATGGATCTAACGAAAAGGAGTCCAAATCCGGTCCTTTAAAA…
comp182798_c1_seq4	CTGCAGTTCCCGGTAGGTCGTATTCACAGGCATTTGAAGACGCGCACAACGAGCCACGGGCGTGTCGGTGCTACAGCAGCGGTATACAGCGCGGCCATTCTGGAGTACCTCACCGCCGAGGTGTTGGAGTTGGCGGGTAATGCATCAAAGGACTTGAAGGTGAAGCGCATCACGCCGAGGCATTTACAGTTGGCTATTCGTGGTGATGAGGAGTTGGATTCCCTCATCAAAGCTACCATTGCTGGTGGAGGTGTGATTCCGCACATTCACAAATCGCTGATTGGAAAGAAAGGCCAGCAGAAGACTGCATAG
comp173604_c0_seq14	ATGAACCGCATTTTCGGCAGAGGAAAACCCAAAGCGCCACCCCCAAACCTTACGGACTGTATAGGAAATGTTGATTCTCGGGCGGAGTCCATTGATAAGAAGATATCGAGACTTGATGCTGAACTGATGAAATATAAAGATCAAATGAAAAAAATGCGGGACGGACCATCAAAGAACATGGTGAAGCAGAAAGCAATGCGAGTTCTTAAACAGAAGAGAATGTATGAAGGCCAGAGAGATCAGCTGATGCAGCAGTCTTTTAACATGGAGCAGGCGAACTACACCATCCAAACCCTTAAAGACACTAAAACAACTGTGGATGCAATGAAAATAGGAGCCAAAGAAATGAAGAAAGCATACAAGAATGTGAAGATTGATCAGATTGAGGATCTTCAGGAC…
comp181661_c0_seq16	ATGCCTCCAAAGAAGGCAGGAGATGGACCAAAAGCGCCCCCTCTCATTGGACGTTTCGGGACGTCATTAAAAATCGGGATTGTTGGATTACCAAATGTGGGCAAGTCAACGTTCTTCAACGTGCTGACAAAGAGCCAGGCGGCGGCGGAGAACTTCCCCTTCTGCACCATCGACCCAAATGAGAGCCGTGTGCCCATTCCAGATGAGCGCTTTGACTTCCTCTGCCAGTACCACAAGCCAGCCAGTAAGGTTCCAGCTTTTCTCAATGTAGTCGACATCGCCGGCCTGGTGAAGGGGGCTCATGCAGGTCAGGGATTGGGCAACGCCTTCCTCTCTCACATCAGCGCCTGTGATGCCATCTTCCACATGACGCGAGCATTTGAAGATGAAGACATCATC…
comp189440_c2_seq4	GTGTGCTCTTCCGATCTGCAATCGTGGCCTATGGTGGGAGCTTTAGAAATGTTTTCTAAACTTTTGATAGCGCTTTCTTTTGTTGTGTTATTTTATGGAATACCTTCAAATGGCCAGAAGAAAAAAGAGACACTCCTCTCTGAGAAGGTCGGACAGATGATGGATTGGGCCAGTAAAAGAGCTGTGATTAGAATGAATGGAGAAAAGTTCAGGCGTTTTGTCCGAGCACCCCCCCGTAACTATTCCGTGATCATCATGTTTACTGCCCTCCAGCCTCAGAGGCAGTGTGCAGTGTGCAGGCAGGCAGATGAAGAATACCAAATTCTTGCTAATTCATGGCGCTACTCCAGTGCATTTACAAATAAGGTTTTCTTTGCTGTGGTGGATTTCGATGAGGGT…
comp180744_c0_seq9	ATGGGCAAGTTCATGAAACCTGGGAAGGTGGTAATGGTCCTGGCTGGACGTTATGCTGGACGCAAAGCAGTTATCGTCAAGAACATCGATGACGGCACAGCCGACCGTCCATACAGCCATGCCCTGGTTTCGGGCATTGACCGCTACCCTCGTAAAGTCACCACTAACATGGGCAAGAAGAAGGTTGCCAAGAGGTCCAAGATCAAGGCTTTCGTAAAGGTGTTCAACTACAACCACCTGATGCCAACCAGGTACTCCGTCGACATTCCTCTGGACAAAACCATCGTCAACAAGGATGTGTTCAGGGATCCTGCTCTGAAGCGCAAAGCCCGGAGGGAGGCGAAGGTG
comp100952_c0_seq1	ATCTCGGGCACTAACACTCTAGCGATGCGTGCTTCTGGCGATCTTCGTCTATATTCCGTTGTTGGCCGGAAATTGCCAACAGAGAAGGAACCTAAGACGATTCCGTATCGTATGCGGATATTTGCTCCAAATTCAGTGGTCGCCAAGTCACGTTTTTGGTATTTCATTCGTCAGTTGAAGAAAATGAAGAAAGGTAGCGGTGAAATAGTTGCTTGTGAACGCATTCATCCACGAAAGCCGTTGATGGTGAAGAACTACGGCATTTGGTTGCGTTACAATAGTCGTTCGGGTACACATAATATGTACAAGGAATTCCGTGACGTGACTGAAGAAGGTGCTGTTACTCAATTATACAGAGAAATGGGAGCTCGACATCGGGCACGAGCAGAATCAATTCAA…
comp143316_c0_seq2	CGCTGTTCAAGTCCCGCCATGAAGTTAGAAGTGTGCTCTTATAGCGGCTTCAAAGTTTACCCCGGTCACGGTAAAAGGGTGATCCGAACTGATGGACGGAGTTTTTACTTCGTTAATTCAAAATGCGAGAGATCGCATTATCTGAAGCGCAATCCACGTAAAGTCAATTGGACGGTCCTTTACAGACGGAAGCATCGTAAAGGTATCAGTGAAGAACATGCTAAAAAGCGAACGAAACGCACGACCAAAAATGCACGAGCTATTGCCGGAGCCAGTTTAGCAGAAATCATGGCCAAGCGTAATCAGAAACCTGAAGTGCGCAAAGCTATGCGAGATCAGGCTATACGTGCTGCGAAAGAGAAGCAACGGCAGAAGGAGTTAGAAAAGAAGGCTAAAAAA…
comp172540_c1_seq1	ATGTCGCTTGTAATTCCGGAGAAGTTTCAGCACATCCTTCGTGTTCTCAACACGAACATTGACGGCAGGAGGAAGATCGCCTTCGCCATCACTGCCATCAAGGGTGTGGGCCGGCGATATGCACATGTAGTCCTAAGGAAGGCAGACATCGACCTGAACAAGCGAGCTGGAGAGCTGACTGAGGATGAGGTTGAAAGGGTGGTGACCATTATGCAGAATCCTCGCCAGTACAAAATCCCTGACTGGTTCTTGAACAGACAGAAGGACATTAAGGATGGCAAGTACAGCCAGGTCCTTGCCAATGGTCTGGATAACAAACTGAGAGAGGACCTTGAGAGGCTGAAGAAGATCAGGGCTCACCGTGGGCTTCGGCATTTCTGGGGTCTGCGAGTGCGTGGT…
comp179763_c1_seq8	AATCTATCCTACAGTTTCTTAAAAAGAAAACAATTACTTTATAATAAACAGTCACATTTACAAGTGCACAGCACTTTCAAACCAGCATTTATGGCTTCCTACAACTTGCGAAGAACTCCATCTCCCAACATGCAAACCAATACAATTACGTCATATCATGCTGTTCACGGGGAAGCGGATGTTAGTTATTTCTCCTTTACAAAGCCATTTTCGTCCTCAAATATACATTTTTCTCACGAATTTCTTCCTGGTGCGCACTCGGTACAAAAGGACATAATGAATCTGGAACGCATTCCCAATGAGGAGAAATTAAGTCTTTGCAGGAAATACTATCTTGGTGGTTTTGCATTTCTTCCTTTCTTGTGGTTGGTTAATGTTGTGTGGTTCTTCAAAGAGGCC…
comp181454_c0_seq6	ATGGCAAAGATCAAGGCCAGAGATCTGCGCGGTAAGAAGAAGGAGGAACTGCTCAAGCAGTTGGACGATCTGAAGGTGGAATTGTCTCAGCTCCGAGTTGCCAAGGTTACTGGCGGTGCTGCCTCCAAGCTCTCCAAGATCCGCGTTGTTCGTAAGTCCATTGCCAGAGTTCTTACCGTCATCAACCAGACGCAGAAAGAGAATCTGAGGAAATTCTATAAGGGTAAGAAGTACAAGCCCTTGGACCTGAGGCCCAAGAAGACCCGCGCCATTCGCCGTCAGCTGACCAAGCATGAGCAGGGGCTCATGACCAAGAAGATGCAGAGGAAGAAGCGCCTGTACTCCGTCCGCAAGTTTGCGGTCAAGGCTTGA
comp102651_c0_seq1	ATGGTCCACGGAAATGATGTCCTTCACAACAATCACTTCAGAAAGAAATGGCAATTTATGGTCAAGACTTGGTTCAACCAACCAGCCCGTAAGGAACGCCGACGTCAAGCACGCAAGGCCAAGGCCGAACGAATTGCACCAAAACCTGCTTCTGGACCGCTTCGGCCAATAGTTAATTGTCCGACGTTCAGGTATAATATGAAAGTGAGAGCGGGAAAAGGATTCAGTCTCCAGGAGGTCCGTGCTGCTGGACTTAATCCCAAGTTCGCTCGAACTATCGGAATTGCAGTAGATCATAGGAGAAGAAACTTGTCCGTTGAGGGACTTCAGAGAAATGTTGCTCGTCTAAAGGCCTACAAATCACGATTGATCCTCTTCCCATTGAACCCAGCCAAGCTG…
comp129254_c0_seq2	ATGACGGTCAAATTCTTGGATATCGTTAAACCTTTCTGTGCTATACTTCCTGAGATATCTCGTCCTGAGAGGAAAATCCTATTCCGGGAGCGTGTACTATGGTCCGGTATTACTTTGATGATTTTTCTATTTTGCTGTCAAATCCCATTATTTGGAATCATGTCTTCCGAATCGGCTGATCCGCTTTATTGGCTTCGAGTCATATCGGCGTCCAATAAGGGAACTTTGATGGAGCTTGGGATTTCCCCCATAATTACGTCCGGTTTGATTATGCAACTTCTTGCTGGAATACAAGTCTTGTCGGTTGGTGACGCTCCAAAAGACAGAGCACTTTTTAATGGCGCACAAAAATTGTTTGGTATGGTTATAACAATCGGTCAGGCTTCTGTTTACGTCATG…
comp175087_c1_seq13	ATGAGTAGTTCGGAGGAAGTTTCATGGATTTCTTGGTTTTGTGGTCTACGAGGAAACGAGTTCTTCTGTGAGGTGGATGAGGACTATATCCAAGACAAGTTCAACCTCACTGGACTCAATGAGCAGGTTCCACATTATAGACAAGCTCTGGATATGATCTTGGACCTGGAACCTGATGAAGAGCTGGAAGACAACCCCAACCAGAGTGATCTGATTGAGCAGGCTGCTGAGATGCTCTATGGCCTGATTCATGCTCGATACATCCTTACCAATCGTGGCATTGCTCAGATGTTGGAGAAGTATCAGCAGGGCGACTTTGGCTATTGCCCCCGTGTTTATTGTGAGAACCAGCCAATGCTGCCCATTGGACTTTCTGATATCCCTGGTGAGGCTATGGTC…
comp162802_c0_seq1	ATGATGTCTTATCTGAAACAACCACCCTACACAGTCAACGGACTCAGTTTGTCTACTTCGGGAATGGACTTGCTTCATTCGTCTGTGGGTTATCCAGCAACACCTCGTAAACAGAGACGTGAACGGACTACCTTCACCCGGGCTCAGCTGGACGTTCTTGAGGCCTTGTTCGCAAAGACACGCTACCCGGACATCTTTATGCGTGAGGAAGTTGCCTTGAAAATTAACCTACCAGAGTCTCGTGTACAGGTGTGGTTCAAAAACCGAAGAGCGAAGTGTCGCCAACAACAACAGCAAACTCAGAATGGCACGCAAAACAAAATTCGACCTGTGAAGCGAAAGAGTTCTCCAGTCAGGGAAGCCAACTCCGAGGGTAACGGAAGCGGTCCGTTTACCTCC…
comp188690_c0_seq21	ATGTCTGCCAGATGGGGATACGCAGCGGACAACGGACCTGACAAATGGGCCAAAAACTTTGAAATTGCCAACGGACCGCGCCAGTCTCCTATTAACATCGTATCTGCCGAAGCGACGCACGACCCCGCGCTAAAACCGGTCGCGCTCAAGTACGATCCATCTGCCTCCCTCGACATTCTCAACAACGGGCATTCCGTTCAAGTAACGTTCGCTGACGACACGGACAGCTCAACTCTGACAGGAGGGCCCGTCTCTGGCATCTACAGGCTGAAACAGTTCCACTTCCACTGGGGTTCCACCGATGACAAAGGCTCGGAACACACCGTCGACAGCAAAACATACCCCGCTGAGCTTCATTTAGTTCACTGGAATACTGCATACCAGAGCTTCAGCGAGGCT…
comp178091_c0_seq2	ATGTCTCATACAATTCTCCTAGTTCAACCAACAAAAAGGCCAGAAGGAAGAACGTATGCTGATTATGAGTCTGTAAATGAATGCATGGAGGGGGTGTGTAAGATGTATGAGGAGCATCTGAAAAGAATGAACCCCAACAGTCCCTCTATCACTTATGACATCAGCCAGCTATTCGACTTTGTGGATGATCTCGCTGATCTCAGCTGTCTGGTGTACCGGGCTGACACACAGACCTACCAGCCCTACAACAAAGACTGGATCAAAGAGAAGATTTATGTTCTGTTGCGACGTCAGGCCCAGCAGGCTGGGAAGTAG
comp178159_c0_seq15	ATGTCTGGTATAGCGTTAAGTCGTCTCGCGCAAGAACGAAAGGCTTGGCGGAAGGATCATCCATTTGGCTTTGTAGCCGTGCCGACCAAAAACCCAGACGGAACTATGAACTTGATGAATTGGGAGTGTGCAATCCCTGGAAAGAAGGGGACCCCATGGGAAGGAGGCTTGTTTAAACTTCGCATGCTCTTTAAGGATGACTATCCGTCCTCCCCTCCAAAGTGTAAATTTGAGCCTCCCCTGTTTCATCCTAATGTATATCCCTCTGGTACGGTGTGCCTGTCCATCTTAGAGGAAGATAAAGACTGGAGGCCGGCCATTACAATCAAGCAAATCTTGCTAGGAATCCAAGAACTCCTCAATGAGCCGAATATTCAGGACCCTGCACAAGCAGAGGCA…
comp188574_c0_seq25	ATGGATTTCCGAGTGGTCTGCGCCGTGTTTCTTCCTCTTCTTGTGTTCACGCACGCAGAGAAAGTGAAGTTTGTTGACTGTGGTTCTGTTGTTGGAAAGGTGGCCCAGGTTGAAATTTCTCCTTGCCCAAATCAGCCGTGCCAACTCCACAAGGGACAGTCCTACTCTGTAAATGTGACATTCAGCAGCGGGGTGGTGAGTCAGAAAAGTACAGCTGTGGTGCATGGAGTGATAGCTGGTGTCCCAGTGCCCTACCCTATCCCTGTCGAGGATGGCTGCAAGTGTGGCATCCAGTGCCCTATTCAGAAGGAAAAAAGCTACAATTATGTAAACAAGCTCCCTGTCAAGACTGAGTACCCCTCAATAAAACTGGTTGTGGAGTGGGAACTGAGAGATGAT…
comp119909_c0_seq3	ATGGCCTTCAGTGGAACATGGCAGGTTTATGAGCAGGAGAACTATGAGGAATTCCTCAAAGCTATTTCACTACCAGAGGATGTCATTAAGATGGCCAAAGACATCAAACCAGTAACAGAGATCCAACAGAAGGGCAACGACTTTGTCATCACCTCCAAGACACCCGGGAAATCTGTCACAAACTCTTTCACCATTGGCAAGGAGGCTGAAATCACCACCATGGACGGCAGGAAGCTCAAGTGCACTGTGAAAATGGAGGGAGGAAAACTTGTCTGTCAGACTGAAAAATTCTCACACATGCAGGAGATCAAAGGAGGAGAGATGATTGAGACTCTTACTGTAGGAGGGACTACCATGATCAGGAAGAGTAAACGGATGTGA
comp173668_c1_seq27	GAGCAGTTCGGGAAGATCTATGAGCTGACAGTGATTAAGGATAAATACACCGGCATGCACAAAGGATGTGCCTTCCTGACGTACTGTTCTCGAGAGTCAGCTCTCAAAGCACAGACAGCTCTGCACGAGCAAAAGACACTGCCAGGGATGAATCGGCCTATCCAGGTGAAGCCTGCTGACAGTGAAGGCAGAGGAGAGGACAGGAAGTTGTTTGTGGGCATGTTGGGGAGGCAGCAGGATGATGAGGATGTGAGGAAGATGTTCGAGCCTTTTGGGAGGATTGATGAATGTACAGTACTGAGAACCCCTGATGGTATAAGCAAAGGTTGCGCATTTGTGAAGTTCCAAACTCACGCTGAAGCACAGGCTGCCATTACCAGCCTCCATGGCAGCAGAACA…
comp190540_c0_seq2	AAAAAAAAAAAACCAAACAAACAAAACTGCACAATGTTTGAGGCACGGCTGGTCCAAGGCTCCATCCTGAAGAAGGTTTTGGAGGCGCTGAAGGACCTGATCACCGAGGCCTGCTGGGATGTTAGCTCGTCGGGCATTTCTCTGCAAAGCATGGACTCGTCTCACGTCTCGCTCGTGCAGCTCACCCTGCGCAGTGACGGCTTCGACTCGTACCGCTGTGACAGGAACCTCGCCATGGGCGTGAATTTAAGCAGTATGTCAAAAATCCTGAAGTGCGCTGGCAATGAGGACATCATTACTCTGCGCGCGGAGGACAACGCGGATTCCCTGGCGCTGGTGTTCGAGACGCTCAATCAGGAAAAAGTCTCCGACTATGAAATGAAGTTGATGGACCTGGAT…
comp186048_c2_seq38	ATGATTGAGAGACCCGACTCCGCAGTTTCCAGCGTTGCGCAGAGGAATTTGGAGGGATATGTGGGCTTTGCCAACCTGCCCAACCAGGTGTACCGCAAGTCTGTCAAAAGGGGCTTCGAGTTCACGCTCATGGTCGTCGGTGAGTCTGGATTGGGTAAATCCACGCTCATCAACTCCCTCTTCCTGACTGAGCTCTACTCCAAAGAATACCCTGGCCCCTCCCAGAGGATCAAAAAGACAGTGCAGGTGGAGCAGTCCAAAGTGCTGATTAAGGAAGGGGGAGTTCAGCTCACACTCACCATTGTGGACACGCCAGGGTTTGGTGATGCTGTGGACAACAGCAACTGCTGGCAGCCAGTCATTAACTACATTGACAGCAAGTGTGAGGACTTCCTGAAT…
comp181030_c0_seq13	ATGGGCGAGCATAATCTCCTTAATCCTGGGTTTGTGGGACCTTTGGTAAACATCCACACTGGAGACACGTTTTACTTCCCGAATTTTAGAGCCTCAGGGGGACAACTGGCGGGGCTACCGTCTCTTTCGTACCCAAGAAGGGACAATGTTTGCTCTCTCCCGTGGAATCCATCGGAGTCGTGCAATGGATATCCTCAATCCTACTTCAGTAGTCCCGTGTCCATTAATCCATCTTTCAACCGATCTTGTGGTGAAATAGCCCGACCGGAGGAAAAGTGTTATTATGGTAACGGCAGCGGGAGCAGAGAGGCTTGCTCGGACGGCAACAGCCTCAAGCGAGAGGAGAGAGGCAGAGAAACATCAGTATCGTCAGATCAAGCAGTGCACAATGGGATGGGC…
comp156522_c0_seq1	TCTCACCGTCCGACAATGAATTTGGTCGTCGTACTTCTTGTTGCTCTGCTTGTCAGTTTGGTCCAATCAGAACCCGAACATCATCGTCATCATCATTTGTGGCGCTTGTGGAAACAAGTTCATGCCAAACAATACGCAGACGATCATGACGAAGCCAAACGTTTGGATATTTGGAAAATGGCTGTCGATCGGATTCACGAACACAATTTGAGATACGATTTGGGTTTGGAAACCTATCGTATGGGTGTGAACAAGTTTACGGATTTGACATGGGAAGAATTCAAACAAGATCATTTGGGCGGATTGGTCGAAGTCGACCCCAGTATGGTGAATGAAGAGGACAATTTGAAGACTGTCGATACAAGTGACATTCCTAGCCAGTGGGATTGGCGTGATCAT…
comp192926_c2_seq22	ATGTCGTCAGAAAACCAGGAGTCGGAGACTCAGTTTGAGTCCGGGGAAGAGAAGCAGGACTCCCAAGAGAAGGAGAGTAACCCTGTGCAGGCAGAAGAGGCCAAACTGAAGGCCAAGTACCCCAACCTGGGGCAGAAACCCGGAGGGTCTGACTTCCTCATGAAGAGACTGCAGAAAGGACAAAAGTATTTTGACTCTGGTGACTATAACATGGCCAAGGCAAAGATGAAGAACAAGCAGTTGCCAGCAGCAGCTGGTCCAGAAAAGACCATCGTCACTGGAGATCACATTCCAACTCCACAAGACTTACCACAAAGAAAGTCCTCCTTAGTCACAAGCAAACTGGTTGGGTAA
comp188714_c2_seq16	ATGATGAACTACTGTGTCCTGGCATCATTCTGTTTGCTAAGTTTGGCCACTGCTCAGACTGTGACACAGCTGACTAGCTGTTTGACCAAGGAAAACAACCTACAGATGGACTGTAAGTTCACCACAGTGGCAGGGGGCAGATCAACCCCAAACTGCACCTTTACAACAGAAGGCAAAGTGGTGGCTTCGACTAGTACCAAATCCATTCCGGACAGTACCTTCAAAAACCGGGCCAGTGTGACCATTGTTGACAATGTGTGCCGCCTACAACTGACTGGCTTTTCGGACGACAAACCCAAGACCTACAACTGCACTCTCATCTCGCAGATCAGTTCATGGTCAGAGTCATCAACTCTGGACAAGAAACTGCTCCAGACCTGCTCTGCTTGGAGTGTTCTC…
comp182819_c0_seq12	ATGGCAACAAAAGAGGATCTTTATGCCAAAGTTACACCGCGGAGACAGAGGCAGACCCGGCCAGGAACTGTCAAACATGGGTCCTGCCTGGATGTTCTGCTGTCGATGGGCTTCCCCAAAACCAGGGCGTTGAAAGCATTGGTTTCAACCGGAGGCCGAAATGTACAGGCAGCATGTGATTGGCTGTTCTCCCACGTGGACGACCCGTTCCTGGACGAGCCTTTGCCGCGGGAGTATGTGCTGTACCTGAGGCCCAGCGGTCCCCTGCTCCACCAGCTCTCCCAGTTCTGGCAGCAGAGCCGTGCCCTGTGTGGAAAGAACAAGGCACACAACATCTTCCCCCACGTCACTCTCTGCCAATTCTTCATGTGTGCGGACGCGAAGGTGGAGGCGCTGTGT…
comp190233_c0_seq43	CCACACACACACCTATACTCACATGGTGGAGGCAGTGGATTCCAGCATTTCCAGAGGGATCAAGAGACCCAGGAGCTGGCTTCCAAACGCCTCGACATACAAAACAAGCGATTCTACCTGGATGTAAAACAAAACTCGAAGGGCAGGTTCATCAAGATCGCCGAGGTCGGGGCTGGTGGCTCCAAAAGTAGGCTTACACTTTCTATGTCAGTCGCCGCGGAGTTTCGTGACTACCTGGGAGATTTCATAGAACACTATGCCCAACTCGGGCCCAGTACCCCGGAGCAAATCGCCCAGTCCTCGGGCGGTGATGACGGTGGGCCTAGACGGGCCTTGAAGAGCGAGTTCCTGGTGAGGGAAAACAGAAAATACTACCTCGATCTGAAGGAGAATCAGCGG…
comp175710_c1_seq13	ATGAGTGAAGAGGAGAACCCTGCGTCAGAACCAGCTCCTGTACTGGACGTCCAGGGTGACGGGCGTTGGATGTCACAGCACAACCGCTTCGTGCAGGAGTGTAAGGATGCTGAGCCTGACGTGTTGTTTGTTGGAGACTCCATGGTTCAGCTGATGATGCAGCAGGAGGTGTGGCGGGAGCTGTTCTCTCCGCTTCACGCACTGAACTTCGGGATTGGAGGAGACACAACCTGCAGTGTCCTGTGGAGGCTGCAGAATGGAGAGCTGGAGAACATCAGGCCGCGGGTGGTAGTGCTGTGGGTAGGAACTAATAATCACGAGCACACGGCGGAACAAGTTGCCGGGGGAATAATGGCTATTGTGCGCCTGATCCACACACGCCTTCCCAAGGCAAAGATC…
comp169454_c0_seq1	ATGAAAAAAAGTCCTAATGAAAGTAATCAGAATAAAAACCAAACCATGGAGGGATTAAGCGGGAATTGCCCTGCGACTCACTGCAGGGATTTGATCTCGCACCCAGCGCTGGGGCGGCATTCTGGCACCATAGCGACTCACCAGGGATCCGTGTATTCGGATATATCTTCTCCCGATACGGGACGACAGTGTCCCGCACCTCAGACATCATCTAGCGCCTCTCTGGGCTATGGTTATCCATTTGGAAACCCGTACTACGGCTGCAGGTTATCTCACTCGCACAACGTGAACTTGCAGCAGAAGCCGTGCTCGTACCACCCCACAGAAAAATACGCCGAGCCCAGCACAGCGTTGCCAACGGAAGAGCTCTCCAGTAGAGCAAAGGAGTTTGCTTTCTAC…
comp176944_c0_seq8	ATGGCCGTGGTTGACAAAAATAATGTCTTTCACGATTCCTCCGAAAAAGAAAGGTTACTGTCCCCATTGACTCACTATGGTTCCCATGACTGTGGTGATGACTATGGCAATCCCAGGTCGTCCCTGGCAACAGGAGACTCGGTTGCTGTGGACCAGGATGAGGAGGAAGCGTTGCGCAGGAAGCTGAAATATTTCTTCATGAGCCCATGTGATAAGTTCCATGCCAAAGGCAGGAAACCATTTAAACTGGGTCTGCAGATACTGAAGATCATCATAGTCACGGTGCAGCTGGTGTTTTTTGGTTTGAGTAACCAGATGGTTGTGACATTTAAAGAAGAGAATACGGCCTCCTTTAAACACCTCTTCCTCAAAGACTACGATGACGGCACAGATGAAACG…
comp123684_c0_seq1	ATGGCGGCGAGCAGGCGACTGCACAAGGAGCTTGAAGAAATCCGCAAATCTGGAATGAAAAACTTCCGTAACATTCAAGTCGATGAATCTAATATATTGACATGGCAAGGCCTCATCGTGCCAGATAACCCTCCATACGATAAAGGGGCGTTCAGGATTGAGATCATCTTCCCTGCAGAATACCCCTTTAAACCCCCTAAGATCACGTTCAAGACAAAAATCTACCACCCCAACATTGACGAAAAGGGACAGGTCTGCTTGCCCGTCATTAGCGCAGAGAACTGGAAACCAGCCACAAAAACGGACCAAGTAATCCAGTCCCTCATCGCCCTGGTGAATGACCCACAGCCAGAACATCCCCTGAGGGCCGACCTAGCCGAAGAATACTCAAAGGACCGT…
comp170177_c0_seq1	TCACATTACGTAGGGCGCACTGGCCGCAAGTTTGCAAGACTCAAGATGGTCAAGTTTACAGTTGATGAATTGCGGCGCATGATGGACCTGAAGCAGAACATCCGCAACATGTCCGTCATCGCTCATGTAGACCACGGGAAGTCAACTCTGACGGATTCCTTGGTTTGTAAAGCTGGTATCATTGCTGATTCACGCGCTGGTGATGCTCGTTTTACCGACACCAGAAAAGATGAACAGGAACGATGTATCACTATCAAATCAACGGCCATCAGTTTGTACAATGAAATGTCGGATGAAGATCTTGAGGCTGTCAAGGCTGTCCAACCAATTGCTGTAGATGCTGAGGGCAAGGAGGAACGAGGATTCCTCATCAATCTCATTGATTCACCTGGTCACGTT…
comp183168_c0_seq10	ATGGACAAGAAGCGCGCATCTTCAGTTCAGTACGGCTCTCTGGAATGCACAACATGGACCGCAAGTGCAGATAAAACAGATGAGAGTGTGATCTCCATGGCAGACTCCACGGTAACTGTGGACAATATTGAGGGCGAGCTGCTGAAGATCGAGAGGATCCGAGACATTCTGGTGCGGAGGGAGTCGGAACTCAGATACATGATGGATGATATCCAGCTGTGTAAAGAGATTACAAGGCTCAAAAAGGAGCTTCAGAAGCTGATCTCCATTCCAGATCAAGATAAAGCAAATGAGGACAGACAGAAGGAGGAGGAGCTCCTACAGCAGATCCAGAAGCTGGTGGAGGCCAGAGATTACCTGGTGGATGACGTGGAGTTCGAGAGGCTCAGGGAGAGAGAA…
comp192132_c0_seq1	TGTGCAACTGAGAGAGAAGCTATGTCAGGCCGAGGAAAAGGCGGAAAGGGGCTCGGGAAAGGCGGCGCAAAGCGTCATCGCAAAGTTCTGCGCGATAACATCCAGGGCATTACCAAGCCAGCTATTCGACGCCTTGCGCGCCGTGGTGGCGTGAAGCGTATCTCTGGTTTGATCTACGAAGAGACACGCGGTGTTCTTAAAGTGTTCCTAGAAAATGTCATCCGTGATGCAGTAACCTACACTGAGCACGCCAAGCGCAAGACTGTGACTGCTATGGACGTTGTCTACGCTTTGAAGCGCCAAGGCCGTACGCTGTATGGCTTTGGTGGCTAA
comp189425_c0_seq8	ATGTCTTACCTCCAAACTCTTTTCAAATATGTGGACGAGCATCAGGACGAATACGTTAAGCGCCTGGCGGAGTGGGTGGCGGTGCAGAGTGTGTCTGCCTGGCCAGAGAAACGAGGAGAGATCCAGAAGATGATGGAGATGGCAGCTAAGGACATTGAGCGGCTCGGGGGCAGCGTGGAGTTGGTGGACATTGGCAAGGAGAAGTTGCCAGGAGGTGAGGAGATACCTCTTCCTCCCATAATCCTGGGTCGGCTGGGTTCGGACCCGGGAAAGAAAATGGTGTGCATCTACGGACACCTGGATGTCCAGCCGGCGAGTGTGGAAGACGGCTGGGACACGGAGCCTTTCACTCTGGTGGAGAAAGATGGTAAACTTTATGGCCGAGGATCTACAGATGAT…
comp175397_c0_seq4	ATGGCGGCTGCGATGGATGTAGATACCCCAAGCGGGGCAAACAGCGGAGCGAGTAAGAAACGTTTTGAAGTGAAAAAGTGGAATGCGGTGGCTCTCTGGGCCTGGGACATCGTGGTGGATAACTGTGCCATCTGCAGAAACCACATAATGGACCTCTGTATAGAGTGTCAGGCCAACCAGGCATCTGCCACATCAGAAGAGTGTACAGTGGCCTGGGGAGTGTGCAATCATGCATTTCATTTTCACTGTATCTCCCGATGGCTGAAGACAAGGCAGGTGTGTCCTCTGGACAACAGGGAATGGGAGTTCCAGAAGTATGGCCACTGA
comp106278_c0_seq1	TTTGTTTCGTACGCTCAGTCCGTTGTCTCCGTTGTTTGTCCGCACGTCTCCTTGGCTCTCAATATGTTTGGTATTCGGTCTAGACTTATTCGTTGGACCTCCCCAAAAATGTTCGCTGACGGACTCAAAGGGTACCCAATACTGCGTGATTGCTTGCGCAATAAAGGTGTGGCTTTCAAGCATGAAGAGAGACAATCCTTGAATCTCACCGGTTTGCTACCAGCCTTGGGTGGATTACCGGAACATAGTCCCGGAAAAACAATGGAATACATGGAACATGTTGCATTGACTCGGTTAAATCAATTCCAGTCTGATTTTGATAAGTATGATTGGCTGATGCATCTTTGCGACTCTAATACTGAACTATTCTTCCGGCTGTTGTCCAAGCATGCTGATATG…
comp179346_c0_seq12	ATGAGCTTGTTGTCTGCCATAGACAGTAGTACCTCAGTGTACCAACCTGCACAACTTCTAAATTGGGTCTATCTCTCTTTACAAGACACCCATCAGACGAGTGCTTTCGATGCCTTCCGACCCGAACCCAATTCTTCCCATCCGGACCTGAACTACAGCAAGACCCCCGCTGCTGACCTGAGCTCTTCTCTCAATTCCAACTATCTGAACAATTTCTTTCAACTTCAGCGAAATGAGGCCTTGAATAATGGCTTATACAAGAGCGTTTCCCCATATGGCTCGCTAAACAACATAGTGGATGGGTTGAACTCTCTAACGGACCACTTTTCCGACCTCTCCTTGTCCTCTGAGCCACGCAAGCCCAGCAAGAGACCTCCACCCAACTACCTGTGCCACCTC…
comp185582_c1_seq4	ATGAGAGTCGCCCTCTGCTTCTTTCTCGCTTGCACCTTCTCTCTTCTTAGCGCCGCTGCAGAGGAAGCGTCGATTCCCCGAGAGCTGACCGAGAGTATCTCCAACAGCGAGATCAGCACCATTGGCGACCTCCAGCGGCTGTTGGAGACAGACTCCGTAGAAAATGAGGCAGAGCAGGAGATGAAATGGCACTACAGCAAAGAACGTCTCCATGACCTCAAGAACTCACAGACACACCCCAGACAGAAAAGGAGCATCGAGGAAGCGGTGCCGGCCGCGTGTAAGACTCGGACGGTGGTGTATGAGATCCCACGCAGTCAGGTGGATCCCACAGCCGCCAACTTCCTGATCTGGCCTCCGTGTGTGGAGGTGAAGCGCTGCACTGGCTGCTGTAATACC…
comp160361_c0_seq5	ATGTTGCTGTTTGTAGTGTCTGTCCTTGCTCTGTGCTTGGGCAATGGGATTGCAGCACCTAGTCTGGATCGGCAGCTGGATGACCATTGGCAACTCTGGAAATCTTGGCACAATAAATACTACCATGAGAAACAGGAAATCTGGAGACGGGTGGTGTGGGAAAAGAACTTGAAGAAAATTGAGATGCACAACCTAGAGTACACTTTGGGTAGGCACTCCTACCGTCTGGGAATGAATCATTTTGGTGACATGTCCAATGAGGAGTTCAAGCAGATGATGAATGGCTACAAACACAATCCCAAAAGGAAATCTAAAGGCTCCCTGTTCATGGAGCCCAATTTCTTGGAGGTCCCCAGGCAGGTGGATTGGAGGGAGAAAGGCTATGTCACCCCAGTGAAA…
comp174810_c1_seq8	ATGGCATGCGGGGCCACTCTAAAACGGACTATGGATTTCGATCCTTTGATGAATCCGGCGTCCCCGAAACGAAGACGATGTACCCCAATGTCACCGTCGACTTCTACCTCCTCCCCACAAAAATACCTGCGTATGGACCCATCACCGTTTGGAGATGTGTCTACCAGACTCACCACAGAGCAAATCCTGAACAACATCAAGCAGGAGTATAAGCGCATGCAGAAGAGGCGGCACCTGGAGAGCAGCTCCCAGCCAGCAGAGGGCAGCTGTTGTCTACCAACCCAGGCTGCCACCCCCACCCATGCCCCACTCACAGCCGCATCTGGTGCTTCGTCCCCCTCCAGACGAGAGCAGCCGCTGTTCACCCTCAGACAGGTGGGCATGATTTGTGAACGGCTG…
comp193172_c0_seq9	ATGATCAAGAACGGACACCACCAGGCGAGCAAACCGGGCGAAGACACAGTGGCGAAACCGGTCGCAGTTGCCTGCAGTCCAGAGAAGAGGAGGAGAATCGTCCGAGTCTGGTGCGATGGGTGCTATGACATGGTTCATTATGGGCACTCGAACCAGCTTCGCCAGGCCAAGGCTATGGGGGACTACCTTATAGTAGGAGTACATACAGATGATGAGATTTCCAAGCACAAGGGCCCCCCAGTCTTTACGCAGGCTGAGCGCTACAAGATGGTCCGGGCCATCAAATGGGTGGATGAGGTGGTGGAGGGCGCCCCCTACGTCACCACCCTGGACACCCTGGACAAGTACAACTGTGACTTCTGTGTGCATGGAGATGACATCACTCTAACAGTGGATGGC…
comp168311_c1_seq22	ATGGTGTACAAGCGTTTCGTTGAAATTGGCCGCGTTGCTTTTGTTGCCTTCGGACCTCACGAAGGCAAACTGGTGGCTATCGTAGATGTCATCGACCAGAACAGGGCACTTGTAGATGGTCCCTGCACTGGCGTGAAGAGGCAGGCTATGCCGTTCAAGTGTATGCAGCTTACTGATTACGTCATCAAAGTACCCCACAGTGCTCGTCAGAAGTATGTGAGGCGCGCTTGGGAGAAGGCGGAGGTCAACCAGAAATGGGAGGCAAGTAACTGGGCCAAGAAGATTGAAGCCAGGAAAAAGAGGGCCAAAATGAATGACTTCGACCGTTACAAGGTTATGAAGGCCAAGAAAATGAGGAACAAGATCATCAAGCATGAGATGAAGAAGCTTCAGAAAGCC…
comp163896_c0_seq2	ATGTTAATGACATCACGGCTGGATTATAAAACCGCGCGCTGCCTATGCGCGAGAGGATGTGCGACCAGGTTCTTATCATCATCGGTGTTTAGCGCCGCGCGAACGTTCGCGATGGATATCGCTTACTTACTGTTGTGCGGCATGCTCGTTAGTCTGGCTCTCCGACCCAGGGCTATCCCTCTGACAACGGTCCAGGACCAGGTGATGAAGACCACGCCAACAGCCAATCGGTCAGTTACTCTGATGCTAAACGAAACAGACGTCAGCCCTCGAGTCAACAGGTCGCGCGCGGCGCAGGAGCTAAATTTGGACACTCGTGTGAAAAGCACGAAGTTGCGCCAGTCCAGCGAACAGCCGCGTCCTCGGAAGAGGCAGCCGTCAAATCGGAGTGAGAGGCGT…
comp135521_c0_seq1	ATGGGTCTCCTGGTACAGATCAGGCTTCTGCTGTGGAAGAACTTCACTCTGCGCAAGAGACAGAAGTTACGGTTGCTGATAGAGCTGCTATGGCCGTTGTTTTTGTTCATTATACTGGTGTGGGTGAGATCCACTAATCAACCTGTCTACAAAGGCCAGTGCTACTATCCCAACAAGCCCATGCCCTCAGCGGGGGTGTTACCATGGTTACAGGGCATGTTGTGCAACATCCAGAATCCATGTGTGAGTCATCCCACCCCTGGAGAAACACCTGGACAGGTCAACAACTTCAACGACTCCATAGTTGCAAAAATTTTGATTGAGATTCAGTCTCTCCTGACAAACTCCACGCTCCTCTCAAACACCAAAATGCTCTCTGACGATATCAACAAATGGGCT…
comp11215_c0_seq1	AAGGTTGCTTTTGTGACTGGATCGAATAAAGGGATTGGATATGGCCTTGTTGAAAAATTGGCTCAACATCTAGGTCCTTCGGGACTTTGGGACGTATACTTAACTGCTAGGAACCCAAAGCTGGGTGCCGAAGCTGTTGAAAGTCTGAACCAAAAGGGCTTAAAAGTCAAGTTCCATCAGTTAGATATTTCAGATCCGGAGAGCCGCAAAACGTTTTTGCAGTTCATGAAGTCTAATTATCCTGATGGTATCAACATAGCTGTTAATAACGCAGGCATTGCTTACAAGACGAATGCTACGGAACCTTTCGGGGAGCAAGCACGTGTCACAATAGCTACAAATTTCACAGCCACCGTCGACTTCATTTTAGAATGTTTACCCTACATGGCGGAGGATTCG…
comp16012_c0_seq1	ATGCGAACACCACCTTTACGTTCATTCCAAGATTTCGCTGGTTCATCATCGCGATTCGGTTGTCCCAGTGATACATCGTGGAAGAAACGAGTCTTATCCAATCTACTCTACTATCAGTCAAACTACTTTCTGATTTTTGCCGTCATCTCCCTACTTCTCAGCCTATTCCATCCGATAGCCATTGTTATAGCCCTGGCTTGCGTTATTGGTCCCATCGTCTTACTCTTGGTTTTGGATGCTCAAACTTTGACAAATCTCAAACAACCGAAAATCCTAATCCCAGCCTCGATCCTTCTTGCGTTTTTCTTCATTCCCATCCTGGGTTCGTTGCTTCTCCTGCTCTATGTCGTTGCAGTTCCTGTTTTGGTTATTCTTTTACATGCTTTGCTTAGACAACGG…
comp191283_c1_seq23	CGATCTGGCCGATGCTACGTGCTCAGCCAGGACCTGAGCATCGACAGCCAATCGGACGAGGACGGCGGGAACTGGAAGTTCTGCGAGGGTCGCACCAGGGGCCACGAGAGGTTCGGTACCTGCCAGCAGGGCATGGCCGCAGCCTTCACCACAGACTACCATTACGTTATCTTCGGAGCCCCGGGAGCTTACAACTGGAGAGGTGTGGTGCGTGTGGAGCAGAAAAACAACACCCTGCTGGAGATGGGCTTTTACGACGACGGACCCTACGAGGTTGGAGACGAAAGCCGCCTGGAGCCCGACTTGGTGCCCGTTCCTGCTAACAGTTACTTAGGTTTTTCCTTGGATTCCGGCCACAGCATTACTGAAAAGGGCAAACTGATTGTTGTGTCTGGAGCC…
comp156651_c0_seq2	ATGGCCATCGTGAACGCAGACAGGGTGCAGATTGGCGAAGGCAAATTTATCAGCAAGAGTTCCCTACTTTCACATCTCAAGACATACAACCTCTATTATGAAGAACAGGCTCTCCAGCTCCGGCACAGAGAGGAAGAAGGAGAGCTGATTATCGAGGGTTTGCTTAACATCTATTGGGGACTGCGTAGACCAATCAGACTGCAGATGGAAGATGGCAAGGAACTTCTCAAACCTTCTGCTTTCCTGTCATCCTGGTGTTCAGGAAGTGATGCAGGCCAAGCAGAATTTAAAAAAGGGAACACACAACACGTAACGCCCAGCATTGAGGTCACAGGCCCTGAGGACCAATTAAAAGACGGTTTTAGTGAAGCTGCAGGAGAAACGGGTAAGTGGATATGT…
comp186334_c0_seq10	AGCGTTCGCAACGCCAGCAGGTCTCCTGTGAAGCGAGCAGTGGCCTTTGATAAGGATACGGTGCCAACGGAATCCAGCGATGAGGAAGAGGATGAGAAAGATTATTTTCCTGATAATTTCACGTTCAAACCTCCACCATTTAGTAAAAGCAGTCGCAGAATATCAGTGTGCGCAGAACCCTATAACCCAGACGACGATAAGGACGCCACCTTGGAGCAGAAGGTCGTCTACCCCAAAACAGACCAACAGCGCTGCCGGCTACAGGAAGCCTGCAAGGACATTCTACTTTTCAAAACTCTGGAAGCGGAGCAGTTTTCAGAGATCTTGGATGCCATGTTTGAGGTGCATGTGAAACCTCAAGAACACATCATAGAGCAGGGAGATGGTGGAGACAATTTC…
comp191171_c0_seq57	ATGCTGACGACGTTTGGAACGGCGACGTACAAAGTCGGCCTTAAGGTGCACCCTAACGAGCAGGATCCACGTGTGCCCGTCCTGTGCTGGTCCAGCTGTGCCTATACCATCCAGTCTGTAGAGAGACTGCTGGTAGACGAGGAGAAGCCTTTGTTTGGAAGTTTACCTTGCAGGCAGGACGACTGTTTGAGTTCCCTGGCCCGGTTTGGAGCTGCGTGCTGGTCCATCTCTTCTCTCACCACTGTACAGAGGCACTTTATTAGACTACTAGCAGCCCTGGTCCCTGATCCCCAAGTGGAGAACACTCCCTCCATTCTAGATGTGGACATGTTCCATCTGCTGGTAAGTCTGGTGCTGTCCTACCCAGCAGTGCACTGCCAGGACTGGTCAGGTCTGAGT…
comp176237_c0_seq9	ATGAACAACAGCTTTTCGAACATGGCGACGATAGGAGAATTCGACCCGCTGAACGCCACTATTCCTGCCACGAAAGTTGAAATTACAGTTTCATGCAGGAATCTGCTTGACAGAGACACATTCTCCAAATCAGATCCAATCTGCGTGTTGTACACCCAAGGCGTCGGCAACAAGGAGTGGAGAGAGTTTGGGAGGACTGAAGTAATTGATAACACCCTAAACCCAGACTTTGTGCGCAAGTTTATTCTGGACTACTTCTTTGAAGAGAGGCAGAATCTACGGTTTGATCTGTATGATGTGGACTCGAAGAGCAGCAACCTTTCTAAACATGACTTCCTGGGTCAAGCGCACTGCACTCTGGGGGAGATTGTGGGCTCTTTGGGAAGTCGTCTAGAGAAG…
comp177867_c0_seq33	ATGTCCGGTCCTGTTTCAAGCCGCTCTCGAGTTTACCCTGATGTAAACACACAGAGACCCAGAGAGTACTGGGACTATGAGTCCCATGTGGTGGAATGGGGAAATCAAGATGACTATCAGCTTGTGCGAAAGCTGGGCCGGGGAAAGTACAGTGAAGTGTTTGAAGCCATAAACATTACAAACAATGAAAAAGTCGTCGTCAAAATACTGAAGCCTGTAAAAAAGAAGAAAATCAAGAGAGAAATCAAAATTCTTGAGAACTTGAGAGGTGGACCCAATATCATAACGCTTTTAGACATTGTTAAGGATCCTGTGTCTCGAACACCTGCACTGGTTTTCGAGCATGTAAACAACACAGATTTCAAGGTAAGGGAGAGGCTGTTAAAATATTTTGCCACA…
comp155404_c0_seq2	ATGCCCATGCATCCTGTGACCTCCACGTTGATGTACCGGGGAATCTGTACCATCCCAGACATCCTCTCGTACCGGACACCGGTCAACCTACCTGAAGACGAAGTGGAGGAGATTCGTGAGGCGTTTAAGGTGTTTGACAGGGATGGGAACGGATTCATCTCCAAGCAGGAGTTGGGAATGGCTATGCGTTCCCTAGGTTACATGCCCAACGAGGTGGAGCTGGAGGTCATTATCCAGAGACTCGACATGGATGGAGATGGCCAGGTGGACTTTGAGGAGTTTGTAACGCTCTTAGGGCCCAAGCTTTCTACCGCTGGAATGCCTGACAAGTTCAATGGAACAGATTTCGACTCTGTGTTCTGGAAGTGCGATATGCAAAAGCTCACAGTGGAGGAACTG…
comp186700_c1_seq12	CTGGCCACGTGCCTGGAGCCGGGAGTTGACACCCTCGACCGCGTGTTCGAGGGCTCGGCAAAGCGTTTCGCAAGGCAGGACTTCCTCGGGACCCGAGATGTGCTGAGTGAAGAGGAGGAGGTACAGGAGAATGGGAAAGTGCTTAAGAAGGTGATACTGGGAGAATATCGGTGGTTATCATTTGAGCAGGTGTACAGAGCAGCGAGAGACTTTGGGAGTGGCCTAGCTGCTCTTGGACAGGAGCCCAGCACAAACATTGCCATCTTCTGCGAAACCAGAGCAGAGTGGATCATCGCTGCCCAGGCCTGCTTTATGTACAGCTTTCCACTGGTCACTCTGTACTCTACTTTGGGTAGTGCAGCAATTGTACATGGTCTTAATGAGGCTGAGGTTTCCCAT…
comp179448_c1_seq36	CTCGGAGAGTCGGTGCAGATCTGCGGATCGCACTACTTCCGCCTACGTAACGTCCGTATCGTGGAAAACATGGCGCTGATTCTAAGGGCGGCAACCTGGCAGGGTTTGTGTTCAGCACGGACACAGCTCTACAGACATGCTGTTCCTATGGGAACCACAGCAAAAGAGGAGATGACCAAATTCTGGGCCAAAAATGCTCAACTCAACAGACCCCTCTCTCCTCACGTAACCATCTACAGGTGGTCAGTTCCCATGATGATGTCAATCACTCATAGAGGAACAGGAATAGCTCTCAGTGGAGGTGTTTCGGCGTTTGCGCTGGCGGCCCTTGTGTTGCCGGGCAGTTTTCCGCACTACCTGGATATGGTTCACGCCCTTACGCTTGGCCCCGCCCTCATT…
comp189718_c0_seq18	ATGGAGCTGTGGAGGCAGTGTGCATGCTGGCTGATACAGTGCCGAGTTCTCCCCGAGAACCACCGCGTAACATGGGACAGTGCACAGGTGTGTGAACTGGCCCATGCACTGAGAGATGGTGTACTGCTATGTCACCTGCTGAACAATCTTCTCCCTCACTCAGTCAACCTGCGTGAGATCAACCTTCGTCCTCAGATGTCTCAGTTCTTGTGTTTGAAGAACATCCGCACATTTCTCACATCATGTCACGAGAGGTTTGGGATGAAGAAGAGTGACCTGTTCGAAGCTTTCGACCTCTTTGATGTCCGAGACTTTGGCAAGGTCATTGGCACGCTATCCATCCTGTCACAAACATCCATAGCTCTTCAAAGAGGCTTCAGACCTTTTCCTGAAGAAAGC…
comp172098_c0_seq13	ATGGTCGAATCAGACGAACAGAACACTTCACCGTCAGATGTGAATCTCATAGAAAAGTTAAATAAATATGTTAAAACTTCAAAAGGGACCATTTTAATAGCTGAGATTGTGCTGTGCATCATCATCATAATCTGCTATGCTGTCTCAATTTATGGAACTTACATCATAGTGGCCATCTTTGAGATGATCTCCTCACTGATGTTGTTCATCATTTTCGTGCTGGAGTTGCAGAAAATGATTCTTTTCATCAGCTTCATATGGACGGACTTCATTCGAGCACTGACCAGTTGCTTGGCCTTTATCATCACATCTCTCATTTGTGTGGCATCTCGGAGGTCAGACACTCCACAACGCACTGGAGGGTTTTTTGGCATACTAGCAGCACTGCTGTATGGCTAC…
comp183900_c1_seq19	ATGCTGGCTCTCGCGATAAAACATGCTGGATCTGCGTATTTACGCGTTTTCTCGGGCTCGACCGGAGTCTGCGCGGAACATCTGCAGCCAAGTAACCAAGTAACTCATCACCTTCCCATTGCCGCTTGTTTAAACCTCCTGTTTAGGCGCTTTTTGCAGACCTTTAGATTAGGCGGCATGGCTGATGCAGCGGTATCTTTTGCAAAAGACTTTTTAGCCGGAGGAGTTGCAGCTGCCATCTCTAAAACAGCCGTTGCGCCAATCGAAAGAGTGAAACTGCTTCTGCAGGTCCAACATGCTAGCAAGCAAATCAGTGCCGACAAACATTACAAAGGAATTATCGACTGTGTTGTGAGGATTCCCAAAGAGCAAGGCTTCTTGTCCTTCTGGCGAGGCAAC…
comp180941_c0_seq3	CATCCGACTGAGCCTTTGTGGTGTCAGACTGGGCATTGGATTAAAATGGAAAAAGCAAATATCAAGCTCAAGCTGTTTGTTTTACTTTTACTTTTTGTGATTCTAGGCATTATCCTGATTCAAACAATCAATGGAAATGTATTCAAAGTTATGCTTTCAGCTAATCAGAGTAGTTCTGCAAAAAACAAATTTAGTTTCACAAAAAATTCCATAACCTTAATTAAACACTCAGGACATTTTATGGTATCTGCATTTATTGACCACAGGATAAATAAGGACATTCGAATCATCAGCATCTTCAAACGGGACAGCCTGCAGCCTCACCTTTGCATCTATTGCAATACTGCTCATGACTGCCAGTTTGCTAGGGCTGAAATTGAGATACACTCAGACAATTTT…
comp191114_c0_seq3	GGGAGCAAAGGCCTGAAAAGGCCGGGGTCGCTGGCTGGAACGGCGTTCCTCCTCAGTACTTCTGGGCTCAACGACTCTCCTACCTCTGAGGGCGTGAGCTCTCCGTGTCACAATGTTACTAGTTCGCAGAATGGTCCCCCGCAGCCAGGCTCTGACACGCCCACTAAAGAAATGGGGGCGGAGTCTGACCCGCCTTTTGTTTCGGACGAGAATGGGGAGTCAAAAGAACTGCATCCTTGCAAATACTGCAACAAGGCCTTCGGCAGCCACACCAACATGCGCAGACATCAGCGCCGAATTCATGAACGCCATCTCATGCCGAAAGGTGTTCGGAGGAAAGGAATTCTCTTGCAGGACAGATCCACCCTGCAGGTGGAGCAAGATCACTCCGCAGCCCAC…
comp184019_c1_seq7	CGTGTGCTCTTCCGATCTGCGACTGTGCTGGGAGAGGCCGCAGTCGCGCTGACGGACGAAGCCCAGCGGAGAATCACAGCAACGCAACTCCAACCAAAACCCTGCGCTTCGCTTTACCGTAGTATGGCATCAAGGAGAATGGAGACCAAACCCGTAATAACCTGTCTCAAGACCCTGCTAATTGTCTATTCCTTCGTATTTTGGATTACGGGGGCTATCCTCCTGGCAGTGGGACTATGGGGGAAGTTTATGCTGGGTCCGTACATTTCCCTGATTGCCGAGAACTCCACCAACGCACCGTACGTGCTCATTGGCACGGGCACCACCATCATTGTATTCGGCCTGTTCGGATGCTTCGCTACCTGCAGAGGGAGCCCCTGGATGCTCAAACTGTATGCG…
comp169184_c0_seq15	ATGGAGAGCCTCAGCAAAGGGGGGAACCTCATCGAACAGAACTTTGAACCGGTGAGGCGACAGTCCCTGACGGCTCCTGCGCCCAGCTCCATTTCCTGGGAGGAGTACATCACGGCTGAGGCTGGGAAGGCTCCCCACCTTGGGAGGGAACTCGTGTGTAAAGAAAGCAAGAAAAATTTCAAAGCGACTGTTGCCATGAGTCAAGACTTCCCTCTGGGCATCGAGTCATTATTGAATGTTTTGGAAGTGATTGCCCCCTTCAAGCACTTTAATAAACTCAGAGAATTTGTTCAGATGAAACTCCCGCCAGGCTTCCCGGTAAAATTAGACATTCCTGTCTTTCCTACCATCACGGCAACCGTGACGTTTCAGGAGTTTCGCTACGATGAATTTGAGGAG…
comp189456_c0_seq20	GCCACAGTTGCGACCACCTACCACATGCCCCACTCCGTCTCCCAGTTCTCGCACAGCGCTATGGGGGGCTACTGCAATGGCAGCATTGCCAACATGGGGGATTTACCCTCTTACCAAGAAACTATGAGAAACAGTGCAGCAGCAACAGGGTGGTACGGCGCCAATCCCGACCCAAGATATTCAACAATTTCTAGATTCATGGGACCTTCCACAGGTATGAACATGACAGGAATGGGAACGCTGACCGGCATGGCGGACGCTTCTAAAGCCATGACGCCACTGCACGCAGCTCCAAGGAGGAAGCGACGGGTGCTCTTCTCTCAGGCACAAGTCTACGAGCTCGAGCGGAGATTTAAGCAACAAAAATACCTCTCCGCGCCAGAGCGAGAACACCTGGCT…
comp180228_c5_seq20	GGATGGATCGGCGGGAACGGCCCGACTGCCACAGCCGTACCGAAGCCGTTGCCAGTGACGCCGGTGCACAGTTGCAACATGGGGACGCATCACCACAAGGAGCCGATGGAGCCCTTGAACTCGCCCCAAGGCGCGAGGGAGTTTATTTATAGACTACATCCTACCGAGCGCTCGTGCCTGCTGCGAGAACTCCACAGATTTGAGTCAATAGCGATCGCTCAAGAACAACTGGAAATGGCTCCTCCAACTGCAGCACAGCTGAGATATGTGCTGCTCCACAATGCTATTCCCTTTGTCGGCTTTGGTTTCCTCGACAACGCAATTATGATTGCTGCTGGCACACAGATCGAACTCTCCATAGGTGTCATCCTGGGCATCTCCACCATGGCAGCTGCTGCT…
comp194225_c0_seq15	GCTTTACGTACCAAGATGGGGAAATTTGGGTTGCAGTTTAAAGCAACGTTGGAGAATGTTACAAATATCAGACCGGAAGGGGATGATTTCCGTTGGTACTTAAAGCTCAAGTGTGGGAATTGCGGCGAAGTCACTGATAAATGGCAATATATCACCTTAATGGACAGTATGCCACTCAAAGGAGGAAGAGGTAGTGCAAGCATGGTTCAGAAGTGTAAGCTGTGTTCCCGGGAAAACTCAATAGATATCCTGAAGGATACCATTACACCATATAATTTGGAGGATAGTGAAAGGTTTAAGACTATGGTCCAATTTGAGTGTCGAGGCCTTGAGCCAGTGGACTTTCAGCCTCAGGCTGGATTTGCTGCCAAAGGGGCTGAGACAACCACCCAGTTCCCT…
comp157583_c0_seq2	ATGGAGCGCATCGGTCACTTCAAACCAACTGCAGCAAATTATGACCAGGTAATGAATGTCTCAAACAGTACTAATGTGACGTACACATCTAAAACTGACGAGAAAGAAATAAATCTCGCTTTTCAAATAACTTTAGCGTTATTTCTTGGTGTCGTCACACTCGCTACAACATTATCGAACGCTTTTGTTATTGCGACGATCTCACAGTCAAGAAAGCTCCATACACCAGCGAACTTCTTGATAGCATCTCTTGCTGTGACCGATCTTTTAGTGTCCGTGCTTGTGATGCCAATAAGTGCGCTATACACGGTCAGTCACACGTGGACACTCGGACAAGTTATATGTGACATCTGGCTGTCCTCAGATATAACTTGTTGCACTGCATCAATTCTACACTTA…
comp129617_c0_seq1	GACTGTAGGCAGTTGGCGCACAATTTCAACTTGGTCCGTTACAAATCTTCTAAAATGGCCAGCACCAAGACCAAGCGACGTACTAGGACCCGTGGTCAACGCTACACTTCCAATGTGTTTTCTATGTTCAATGAGGCCCAGATAAACGAATTCAAGGAAGCTTTTTCAATGATTGATTCTTCCAAAGATGGAGTGATTGACAAATGTGATTTGGAGGAAATCTTTCGATCTCTCGGGAAATTTCCAAACGAGGAATACTTCAATGAGATGCTTTCCCAAGCACCAGGGCAAATAAATTTTACAATGTTTCTCACTCTTTTTGGTCAAAAAATGATGGGTTGTGATCCGGAAGAAACTATTCTCAATGCATTTTCCTGTTTTGATCCTGAAAATACGGGT…
comp180006_c1_seq1	GATCTCGTCGCCCGGCACCGGTCTTCCTCGAACCTTGCAAAGATGATGCCCACACCGGTAATACTGCTGAAGGAGGGTACGGATACCTCGCAGGGCATCCCTCAGCTCATCAGCAACATAAATGCCTGTCAGGTCATTTCTGAGGCGGTGCGGACCACTCTGGGCCCCCGCGGCATGGACAAGCTCATCGTGGACAACAGAGGCAAAGCCACCATCTCTAATGATGGCGCCACCATCCTGAAGCTGCTCGACGTGGTTCACCCTGCAGCCAAAACACTGGTGGACATCGCCAGGTCTCAGGATGCCGAGGTTGGCGATGGCACCACCTCCGTAACGCTGCTCGCAGCTGAGTTTCTGAAGCAGCTGAAGCCCTATGTGGAGGAGGGGCTCCACCCCCAG…
comp192411_c1_seq12	GTGCTCTTCCGATCTCTGAGAATGGGTATCTCAAGGGACAACTGGCACAAGCGTCGCAAGACCGGTGGGAAACGAAAACCCGTCCACAAGAAAAGAAAGTATGAACTTGGACGACCACCCTCAAATACAAAGCTTGGACCTAAACGTATCCACACAGTAAGGGTCCGTGGTGGCAACAAAAAATACCGTGCATTGAGGCTCGATGTAGGCAACTTCTCATGGGGCTCAGAGTGCTGCACCCGCAAGACCAGGATCATTGATGTGGTCTACAATGCCTCCAACAATGAGCTAGTAAGGACCAAGACGCTGGTGAAGAACTGTGTGGTCCTTGTTGACAGCGCTCCATTCAGGCAGTGGTATGAAGCTCACTATGCCCTCCCTCTTGGACGCAAAAAGGGA…
comp189023_c0_seq117	GATGTGAAGAATGTTGAAAACCTCTCTGTTTTAAAGGATGAGGTGGAACAGAACTTCCCTGTGGAAGACGATGTGTTGGAGCAACCTGAGATCAGTTTAACGTATGTGCAGCCCACACAAGAGATCTCTTACAACCCTTCAACACTGTTCCATGGATTGTCCAAAATATCTGAAGATGAGGAAGAGCCTGGTAAGAGTTCAATAAACAACAAGGACAGTTCTTCTAATTGTGTCAATTCAGATCCAAGCAAGAAGGTACCAAAAGATTACTGTGTGATTCAGGAGATGAAGAGTGAAAATGTCAGTACAGAGCATGTAAATTTCAGAGTCGCTCGAAATCAGTGGCTGCAGATGGAGGAACAAACAAAGAACATGTCACATCAACCTATCACCAAGACT…
comp168251_c0_seq28	ATGCTTTTCCCTTGTCCGTGCCAGTGTTTGATATGTGTTGGCTTTTTCCTCTTAACAGAGAATTCAGATGGAAAGTACATTTCCCCATTTCATGACATACCTATGTATGCAGACGAAGCCCAGAATATTTTCCACATGGTTGTTGAAGTACCACGATGGACAAATGCAAAAATGGAGATTGCCACCAAAGACCCTCTCAACCCAATAAAGCAAGATGTGAAGAAGGGCAATTTGCGCTATGTGGCTAATGTTTTTCCACATAAAGGTTACATCTGGAACTATGGTGCTATCCCTCAGACATGGGAAGACCCTGATCACAAAGACTGTGATACTGCATGCTGTGGTGACAATGACCCAATTGATGTCTGTGAAATTGGTAGTAAGATATGCGTACGAGGA…
comp178311_c0_seq41	ATGAGCAAGGAAGACACGTTATGCCGACCAGGCTCGTTGAAATTCACTATTGATAGCATTCTTAAAAAGGAATTTGATGTAAATCGCAAAAAATCGCACTTCGAACCTGAAAGCAGTTGTTCATCGCGCGAAGACCGGAAGTATCGTTCTGAGTTATCAACCACCAACGAAACAGCGCACAGATATACCAAAGAACCTGACAGCTTTCAGAGCATCGCAGATGACGAAGACGCCGTCCAGGGAGTGACGGAAACGTGTCCAAAACGTGAGCCTGCAAACAACGGCGATAACAGTTGTATCCATCAGCGACAAAACAAGAAAAACAAACCACCTGCTAAAAAGAAAACGCGCACCATTTTCTCCAAGAGACAAATTTTTCAGTTGGAATCAACATTCGAC…
comp177350_c2_seq19	ATGGATCTACCTGCCGTTGGAGAGCATGTTTTTGCAGTGGAGGGCATCGAAAAGAAGCGCATAAGGAAGGGAAGAATCGAGTATCTTGTAAAGTGGAGAGGGTGGTCCCCAAAATATAACACATGGGAACCGGAGGAGAACATTCTCGACCCACGTCTTCTCGTCGCTTTCCAGAACAGAGAGAGACAGGAACAGCAGATTGGATATCGAAAAAGAGGGCCTAAACCTAAACACCTTTTAATCCAGCTACCTGCCTTTGCACGGCGATCCAGCATCCTTGCCGGTCTTCAGGAGACATCGCTGGATGAGGAGAATCATCTTAAAGTGGATTCACTTCAGATGCACCGTTCCCAGACTCAGCATTACCAGCTCAACAGCAAAAAACATCACCAGTACCAG…
comp189483_c1_seq1	ATGGTCGGGGTGAAAGTCATCGGAAATGATTCAGAGTTCCAGCCCGAGCTGGCGAGTGCCGGCTCCAGACTTGCCGTGGTGAAGTTCACAATGGCCGGGTGCCGCCCGTGTTTGAGAATAGCACCAGCCTTCAACATGCTGACCAGCCGCTACCCCCAGGTCGTCTTCCTCGAAGTCGACGTCCACGTTTGTCAGGGAACGGCAGCTGCCAACAACATCTCGGCCACGCCCACGTTCCTGTTCTTCCGGAACAAGGTGCGAGTGGATCAGTACCAGGGGGCGGATGCTGCTGGTCTGGAGGAGAAGATCAAGCAGCATGTGGAGAACGACCCTGGGAGCAGCGAGGACTCGGACGTTCCCAAAGGATACATGGACCTGATGCCATTTGTAAACAAATCT…
comp180604_c0_seq3	ATGAAGAGGAGACAAAAGCGCGTTCTGCAGATGGCATTTTTATTCATGGTAGCTCTGATTTTCTTGCCAAACGTGGGTCTGTGGTCCCTGTACAGAGAGAAGCACCTAATGAAGTCGCACGAGGCTGGAGAGCAGGGCTTCCCGCTGGGCTTGAACGAGTACGGCTGGACGGACGGGCTGAGGAGGAGAGACTGGCACGACAACGAGAGCATCAGGAGAGATGAGCAGCGTGTTGGTAAAGGAGAACAGGGGAAGCCGTACCCTCTTGCTGAGGATGAGTGTGATGAGTCTGTGTACAAAGAGAACGGCTTTAACATCTACGTCAGCAACAACATCGCGCTGGATCGCTCGCTGCCCGACATCAGACATCCCAACTGTAAACAAAAGCTCTATCTGGAG…
comp184473_c0_seq16	ATGGAGAAGTATGAGAGCTTGGGTCTCGTAGGTGAAGGCAGCTACGGGATCGTGATAAAGTGTCGTAATCGGGAAACTGGGAGAATTGTTGCGGTAAAGAAATTTTTAGAGCGCGAGGATGACAAAACCGTGAAAAAGATCGCCCTCCGAGAAATCAGGCTCCTCAGGCAACTGAGGCATGAGAACCTGGTGAACCTGTTGGAGGTGTGGAAGCAAAAACGGCGCTGGTACCTAGTGTTTGAGTTTGTGGAACGCACCATCCTGGATGAGCTGGAGCAGTTCCCCTGTGGCCTGGAGCTCGGCAGCGCTCGCTTCTACCTCTATCAGATCCTGCGAGCCGTTGCCTTTTGCCATCAGCACAACATTATCCACAGGGACATAAAGCCGGAGAATGTTCTG…
comp112475_c0_seq1	CCGAAACCAGACCGTGGAAAAATGCGATTCCATCAAATTGCTAATGTTAACAAGGCTCTCGATTTTATCGAGTCCAAAGGTGTTAAGCTGGTATCTATAGGAGCTGAAGAAATTGTTGATGGGAATGTCAAAATGACTCTGGGTATGATATGGACAATCATCCTGCGTTTCACGATTCAAGATATTCAAATCGAAGATTCGACCGCAAAAGAAGGCCTCTTGTTATGGTGCAAGCGTCAGACAGCTCCATACAAAAATGTACACGTTGAAAACTTCCATACCAGTTTCAAGAACGGGCTGGCTTTCTGCGCTATAATTCATAGAAATCGTCCAGATTTGTTGGATTATAACTCTCTAACTCCGAATAATGCAATCGATAATTTAAATCTGGCTTTTGAT…
comp173572_c0_seq2	CTCGATATGTTCTACTCTCTTCACTTTGTCGCTTACCTACTTTTATGTGGGATATTATGTGTTCATAGCAGAGGACCACCCACTTTGAACAGACTCAATTGTCAAAATGCGTTCACCGCTTATTATGACGACCTACTTGATTCATGTGCCTCTGAATGGGCGTCCAGCATTTGGATTGAACATTCTCAAGATTCGACGGCCTTTTGTAAATTGTGTCGTACTACCGCTTCTCTCCCGTGGGAGGAGAATACATTTCCTTATCTATGCAATTTATGGCCGGACTACTCTGAATGTCGCAGAGTTCTCACTGCTCTATCCAAATTGGTATATAGCAAGAATCGAGATGTGACATTGTGCCATGTTTTGACGATGTGCAACTCGCACAGTTATATCAAAGAT…
comp185433_c0_seq4	ATGCTGTCGAGACTTGTACTCGTTTCAGGTTCTGCACTGAAAAACAGTGGTTCTTTTGGAGCGTGTGTGGTCCAGGCCTCTCGGCATCTGCACTCGTCCCCCCAGAGCCTGGCCCCTGTGCCCTCTCTGCCAGAGAAAGGGGGGAAAGTCCGCCATGGCATCATCCCAGAGGAGTTTTTCACACTGCTGTACCCAAAGACTGGTGTTACAGGGCCATACATGCTGGGCACTGGTCTACTGCTCTACTTGCTCTCTAAGGAAATCTATATCATCAACCACGAGACCATCGCAGCTGCCTCCATTGGCACAGTAATCGTTTATGGCATCAAGAAGTATGGATCCAATGTAGCAGCTTTTGCTGACAAACTAAACGAGGAGAAAGTGGCTAGAGTCCAGGAG…
comp166355_c0_seq1	CGGAATTTTAACACGATGTCTCCTACTTTGGGCTACTGGAAGGTTCGAGGTTTAGCTCAACCAATCAGACTGCTTTTAGAATATAATGAGGAGAAATACGATCAGAAGTTATATGAACGAGGGCCAGCTCCGGAATTCAGTGCGGCATGCTGGCTTGATGAGAAGTACAAATTGGGTTTCCCGTTTCCGAACCTGCCATACTTCATCGATGGGGATCTGAAACTCACTCAATCTGATACTATTCTACGATACATAGCTGAGAAGCATGATATGGGTGGTAAAACAATTCAGGAACGTGCTGTTCTGTCTATGCTCAATGGTTCGATTAATGATCTGCGATGGGGCTTAGGTAATGTGGCTTACAGTCCACAATATGAACAACTCAAAGAGAATTTTATC…
comp112136_c0_seq1	ATGGGGTTGTGCGACAGATGTGCGCGACTGTTAGACGATTTGAAAACTTTATTGAAAACGAAGACATCTACATTTGTGCAAAAAGTCAAGGATGCGCCGAAAGGGATCTCGGAATGTTGCTGTCTGACAAACATACTTGTGCCCAGAGGAAATGTGAAAGAATTTCTGCGACGACGTGACATAAAAAACGCACACGAAAGGCTCCCTCACCTGGACCCAGCCCTGAGCCACATACACACTGCGTTTCTGGAGACATGTGGCCTTCTCCTGCAGTCAGAGGACCTGGACGTTCAGAGGGAGGTCTCTCTTTCTCTACTTCATCTTCTCACGTGCGACATGACACAGGAAGAGCACGTACTTGAGATGGGCGTCCTGCAATACCTGGTTGATCTACTGCAG…
comp148009_c0_seq4	CTGCACTGCAGAGCTCTGGCAGGGGAGATGTCAGGACCCAGGCCTGTCGTTCTGAGTGGCCCATCTGGAGCCGGGAAGAGTACCCTTCTAAAGATGCTCATGAAAGAATATGAGGGAGTGTTCGGATTCAGCATCTCACATACAACCAGGACACCTCGACCCGGAGAACAGGATGGCAAAGATTACCACTTTGTTACCATGGACAACATGCAGCGAGGTCTCAACAGCGGCGAGTTCATTGAACATGCAGAGTTCTCTGGCAACATGTATGGCACTAGTAAGTCATGTGTAGAAGATGTGCAGTCGCAGAATCTGATCTGCATCCTGGACATTGACATCCAGGGCGTGAAGAGCATCAAGCAGACGGACCTGAATCCTATCTACATATCCATCCAGCCA…
comp172397_c1_seq6	ATGGCTGGCGCAAGTACTAACGGAAGACAGTGGTCGGGTGTCCAAACCGAGAAAGCGGCCGCACTGGCCAGGCTTCTTCATCAGGAATGCGTCCGTCTCCTGGAATTATACACGGAGCGGGAATCTTTGACATCGATTCCTGAAACCCGAGCACAGCTGATAATCGTCCCTCCATTAACTTCCTTACTCTCCGCCACTGAAAAAATGTGCTTCCTGCGTGCGGCTCTCAAGGAATGTCTCTGCCTGCTGGAAGACGTCATGAGGCGCGAGGACACAGAATTTTCCTATGAAGAGGAAGACGAATACAAAAAACAACAGAGAACTGTGAAAGACCGACTGGGTCACCTGTTGGTTAGCACAGAGCGACTCCTAGTGGACGGCAAGACATGTGCAGCCAGC…
comp192911_c0_seq32	ATGGCAGGGATGGAGAGTCTGGTGCAGCGGCTGGAGATTGCCGTGGGTCGTCTGGAGGCCATGTCTGGCAGTGGAGGCGCAGGTGGCTCTGCTGGTGCTACTGGAGCTGTGTCTGCACACGTTGAGGCCTTTGATGTCCTGATCGCTGCCTCTGTGGCTGAATACATCGCCCTGAGTCAGAAGATAGGGGGTGATGTCCAGAAACATGCCGAGATGATGAAGCAAGCTTTCTCGTGTCAGCGGCAGCTTCTGGTGACGGCCTCCTGCAGCCAGAAGCCCTCTGATAACATCCTGTCCTCTTTGCTGGCTCCAGTATCAAAAGTGATTCAGCAGGTGCAGGCATTTAGGGAGCAGAACCGTTCGTCTCCACTTTTCAACCACCTCTCAGCTGTCAGTGAG…
comp152236_c0_seq2	ATGGCATTCATGGTGAAACAGATTTTAGGGGAGAAACTGAAGGATATCACTGGGGGTCTTGGAGAGGAAAAACCTGAAGGTGAGACCTCCGTGGCAGGAGCAAAGGGGATGACACAAGAAGAGTTTGAACAATATCAACAACAGTTGGCGGAGGAAAAGATGGAGCGAGATGCCAGCTTTGCTCAGAGGAAGGCAGAGAGAGCCACAGTGAGGTCCCACCTTAGGAATAAGTACAGACTTCCAAAGAGCGAGACGGATGACACTCAGATTGAGGTTGCGGGTAAGGATGTTGAGCTCCCTGTGGAACTGGCTAAGATGATTGCTGAGGACAACCAGGAGGAGGAAGACCAGCAGTCTTTCCTCGGTCAACTGAGCAACATTCAAAATGTTGATATCGAC…
comp129414_c0_seq1	ATGGCACATGCCGAAGTTGAGTTGTCTGGACTTAGCTTTCCAAACTTACCTGTTGATATAGATAATGACTGTCTATCCAGAGTGCCAATGCTCCGAACGCACCCACTGAGCGCAAGAAGGAACTCGTATGTGCTTCACAAGTTGAATGTGGATATTGAACCACAATTCTACAATGGAGCAATTTCAAAAACATTGTCATGGTCTGCCGAGAATATTTTGTCGGAGAGAAGGACAGAGGAACCGAAAGTCGACACACCTCCGTCTCCGTCTCCTGTCTCAAGTCCGGATGCTTCTACTCCACAACTTTCTTCATCTTCAGAAACATGGGGCGCCTCGGTTCCGTCCAACGCTGCACATGGTGCTAGTTCAGATTCGGACACTGAAGTCATAAAATCCGAA…
comp173627_c1_seq6	ATGGATGTATGGTTCTGTTCTTTGCGACTTTGTGGCTTAAGGATTTTGTTTCTTTCAAGCGTCTTTCAAGGCTATTTCAGTTCAATGCTTGATTGCCCGCCAACCTGCAGCTGTTCACCTACTGAGATCTATTGCAATAAGTCCGACAGTGGGAATTTCTTCCCCCTGCTCGCGCTGCAAGATACCGGAGGCAGCAATGGCAGTAGCAGCAACGACATTGAGGATCTGTTCAGGAACATCACCTCCATACACGTAGAGAACTGGACAGGACTGCAGAATCTAAAGGACGTTGACATGGAGCTGTATGCTGGGTTACAGCGGCTGACTATCACAAACTGCAATCTACGAACGATTCATGCACGTGCTTTTGCACAAAATCCCCATCTCCGTTACATAAAT…
comp180242_c0_seq13	ATGATGGGAGGGAACCCAGGCAATCTAATTTTGTATCACCGGTGGATGTTCGTTTTCACCTTCTCTCTGTCCCTGTCTCTCCGGCCAGTTCTAGCCGCGGGAAGAACCATGAAATATCAAACATACGAAGAGGACGCTCCAGCTACCGTAATCGGAAACCTGGCAAAGGACATGTCCTTAAATCCTTCTTTGGGCTCTAAAACCAATTTCAGAATGATGAAACAGTTCAACGCTTCTTTTGTTAGACTGAGAGAAAGCGATGGACAGCTCGCCATCGGGGAGAGAATTGACAGGGAGAAGATCTGCAAGCATATCTCCCAATGTCTCATTGCGTTTGATGTTGTGAGTTTCTCCAAAGAACAATTCAAACTGATACACGTTGAAGTGGAGGTGAAAGAC…
comp183924_c0_seq11	GCTCTCTCAGCGCCTGCGATGGCGGAAGCGCACCAGGCGGTGGGCTTCCAGTTCACCGTCACACCGGACGGTATCAACTTCCATCTAAGCCGCGAGGTGCTCAAACACATCTACCTGTCCGGATTGACATCATGGAGAAAACGCGCCATTCAGTTCAAAAATGGCATCCTAACAGGGGTCTATCCCGCTAGCCCCTCCAGCTGGTTATTCGTGGTTATTGCGATAATGAGCTCCATCTATGCAAGGCTAGACCCGTCCTTGGGTATGATTGACAGCATCAGGAAAATGTTACCTGTGAGTGATTATCTCACCTCTCAGTCTCAGACGGTGCTGAGCGCTATCCTGTTCGCCACAGGCCTGTGGTGGTCCCTGATACTGCTGCTGCGCTTCACTCTTAAA…
comp189937_c0_seq23	ATGACTTCGCCTTTTTTTAACCTGTCTAGATCTACACGGCAAGGGTGTTCTCTGAGTCCACTTCTATTTATACTAGCTCTGGAACCGCTGGCAACTTTGATCAGAGAGAACCCAGGAATCAAAGGTGTACATGCAGGTGGAAGGGAGCAAAAACTTTTCTTGTATGCAGATGATATATTTTTAATAGTTAGAGAACCCGCTGATTCGCTACAAACACTTCTTCATACAATAGACTCATACTCCAAAATATCCGGATATACAATCAACTGGAATAAATCAGAGGCCATGCCCATATCTAAAGCATGCTTTCATAGCTCAGTTAGTGCCTTTAACTTTAAATGGATTCCCGAGGGAATGAAGTACTTGGGTATATGGCTAAGCGCAAACCTCGAGAGTATT…
comp189772_c0_seq14	ATGTCATCTGAAGAAGTCACCAACGATTCGCGCAGAAAACGAAGAAAGCGTTGCCTTATTGGAATTGTCACTTTGCTCATTGCGACTGTAATCGTTCTCGCCATTGTATTGGGATTAACTGTAAGAAAGGACACAAACTCTGACAGTTTCAAGAAAACCGTCATTGGTAGATGTGAAACCTACCTAAAACAAAATACCAATTTGGGAGGAGACATTGACTGTGAGAGACTCTGGAGGGCTTTTGAACAGGCCTATGTGGGAAGAGATCCATGTGATGTTCCTCCTAAGGCATATGACCATCTAATAAGCACAGTCACACAGCATCCTGCCTGTAGTAGTATGTTGTTTTGGAGTAAGACGGGAACCTTGGTGCATAAGTTTACAGAGAACAGAGAATGC…
comp181716_c1_seq73	ATGGGAAACTATTCTGCCAAGGAGCGCAATGGAGCCCCAGGAGCCTCCCTGGACCTGTTCCAAACTCCACCAACTTCTCCTCAGACTCCTGTCTCACCTGGAAATGTACCCCCTCTTCTTAACCCACTCCAAGCAGACATCAACTCCATACCTGACAAGACGCCCTCTCCTGACCCAGCAAGCACTGTGATTGGCCCAAGGCGTCGCCTGTCATCAGATAAAGCAGGAAGTGTAAGCAGAAGGGCTCCTGGATTTCCCATCAGCCCCCGGAGGCAGGCAGATGTAGAGGTGGGCAGTCTGAGGCGGAGTCTTACAGAGACCACTCCCCTAGAGCGGCTCCAGGTGACTGGCTCACCTGTGCAGGTGGATCCACCCACCAATGCGTGGAGCGGAGTGGAG…
comp162424_c0_seq13	ATGGAAAGCAGAAACGAATCGCCGGTTACTGAAACGGGACGTATGGCAGTTACACCGCGGAGCGACCACGTAGCTATCCTGGCAGGAAGTACGCTGTATGTCTGGGGTGGATGCCAGTACGTGGACGGAGAAGAGCTTGCTTTACCCAGTGATGAGATCTGGTTATATGACATGGACAGTGGACTCTGGGCTCGCAGGGGAATGTGTGGGGAGGTTCCTCCTCGCCTTTCTCGGACGTGCGGCTCCTTCCTACAGGGTATGCTCTATGTTTTTGGAGGCTGTGACAGCGCAAGCCAGACCAACCAGATGTACCGTGTAGACCTGCAGGATGGAGTATATACCTGGAGGAAGATGAGATCCAGAGCAGGGAGCCCTCCTTCCCCCAGAGACAGGCACTCC…
comp182148_c0_seq11	ATGTCGTATGGATCCATTGATGGCGGCTCCTTTGGCAGCAGGAACCCATTTGGTGGGCCCACAAGGCAGGGCTACCAGCCAGTCGCCACTCAGGTAAGCCCCACAGAGCTGCAAGATGTGTTCCAGGAAACCTCCTCCAACATCTTTCAGATCAATGCCAATGTGGTAACTTTAGAGAAAAGCCTACAGTCACTGGGGACATCCAGAGACACGGCAGAGCTGCGCCAGAGTCTACACGCTACACAGCAGCAAACCAATAAAGTTATTACAAGCACAAGCCAACTTATCAAGCAACTCTCTGACATCATCAGTAGCTCCTCACGGCAAGACCGGCTCCGTCTGATGAGACTGAAGACAGAGCTGTCGGAGTCAGTGCAGCGATATGGCGACCTGCAGAAG…
comp161648_c0_seq2	ATGAACGTAGTTATTTCTGTCCTTTGTGTGGTTGTAATGGCTGCTGTGTCGTGCTCGGGGCAAGCACTTAACTGCTATCAGTGTACACTTGGATTCTGGGATAAGTGTGTTGCCACCAAAACCAACTGCAGTGTTGGGGATTGGTGTTTTGTTGGGACTGGCAAGGCAGCCTCTGTGGTGGATGTAAAGGTGATGGGCTGCCTTCCTAAAGAGCAATGCAACAAGACCACGACTGTCGAGTTCCCAAAAAACAAAACCCTCTACACCATCACTAGGTCCTGCTGTAATGAAAACTACTGCAACACTGGCAAAGCAGGCTCTACCGTTCTCTTGCCATCTTTCACCCTGATCACACTAACCATTGCCTATACAATGGGCTTGTTCTGA
comp158398_c0_seq3	ATGCAGCCTCCACCAAGGAAGGTGAAACTTAGCCAGGAGCTGAAGCACGCTCATGCAGAGCAGTTGAACAGGCTCCATGTGAAACATCAGATCGACTGTGATCTTCTGGAAGACCTGAGGACATACAGTCAGAAGAAGGCTGTATTAGAGAAGGACTATGCACAGGCACTTCAGAAACTGGCCTGTCAGTATTTGAAGAGAGAATGGCCTGGGGTTCAGTCAGAAGAGCAAAAAGAATACAGGAACATTTGCACAGTATGGAGGGCGTACCTGGACGGCGTAGTGAAAGTGATGCAGTCACGAATCAGTGGCTCCGACACCTACAGGAACCAGGTGTCTGAGCCAATCAAAACGTTCCGCGCCCATAAAGAGCAGCAGCTGAAGAAGTGTATCGAACAA…
comp182796_c2_seq1	ATGGACACCGCAAGAACAGAGATCACTCCTTCAGTTGTAAGACTGAGCAAACAGAATGGGCAGGCCAAGCCATTGGGCCTCCAATCAGACTTTGTCACTGGCTTGACACAACCAGGGAAAGCGCTTGGTGCCTCCTATAAAGGAAACAGCATTCCACACACCAGTGGTGGTATTAGGTTTGGTGATGACTGGAAGAAGGCCCTACAGCTCCCACCAAAAGACACAAGATTGAAAACCTCAGATGTGACTGCAACTAAGGGTAATGAGTTTGAAGACTACTGCCTTAAGCGTGAATTGCTGATGGGCGTCTTTGAGATGGGCTGGGAGAAGCCTTCTCCTATTCAGGAGGAGAGCATTCCCATCGCCCTGTCAGGGAGGGACATTTTAGCACGAGCCAAA…
comp137000_c0_seq1	ATGTATCGCTCTTCTAACATGGAAAATATCAACCTCAGAACCATATTCAACTTCAATCACTTAGATAAACATAGTCAAGTGCACCTGAAAAATGTTTACAGCACACTCTCGGTCGGACTTATTCTGTCATGTGTTGGAGCTTATCTATATCAGTTGGCCCCCTTCCTGCAGTCAATGGTCACTCTTGTGATGGTCCTATCCTTCATTTCCACTCTTGGCTCGGCACTTTATATCTACTTCACTAAGCACACACGAGAAAACTTGCCATCAAGATTGGGAGCTTTCTTCTTATTTGCATTCTCAACTGGTCTTAGTTTTGGTCCCCTTCTACAAATCATCTCCATCATCAATCCAGAATCAATACCAACAGCTCTTTTGGGTGCTTCTCTGATTTTCGTC…
comp132493_c0_seq1	ATGGAGTCTGGATCCACCGTCCGTGTCCATCCTGTGGTTTTAGCTTCTATCGTAGATGCTTATGAGCGCCGAAAAGAAGGAGCAGAGAGAGTTATAGGAACTTTGTTGGGTGTTTGGGGTAAAAGTTTTATTGAAGTAACCAACAGTTTTGGCGTCCCTCATGATGAGTCATCTACCCAAGTTTCTATGGATTTCGAGTTCGCCAAAAATATGGCTAGTCTAGAACGAATGGTCAATCGTACGCATTGTATAGTTGGTTGGTATGCCACAGGAAATGAAATAACTGAGCACTTCAAGTGGATTCATCAGGATTATTATATGCAGCACGTTAAGAATGCTATATTCCTCATGGTCGACACAACTTTGAACATTAACGAGAAGTCATCTGTACGAGCATAT…
comp184665_c0_seq10	ATGCAGCAAAAAAAGGTTGATGACAGAGAACCTTTAATCAGCTTGAACGACATAAACAGTAATGAATTGCCCTTACTCAGTGTATTGAATCTCGTGATCATTGGTAGCCAGTGTTCTGGGAAGAATACAGTTGGCAATGTTCTCCTTGGATACCATGCCTTCAATTTTTGGACAAGATTTACTTGCCGCCATATAAAAAAGAGTGGGAAAGTATTTGACAGGACGGTTGAATTGGTCCGTGTCCCTGGCTGGACTGGAAATCTGTCTCCAAATGTTGACAAGCAAAGAAAAACAAAGCAGCATCTTGTACATTCTGTGCAGTCCTACTTCAAAACAGGACCTCATGCAGTACTCCTAGTACTTAATGTAAGCGCCACTATCACAGACACAACCAGACAG…
comp186190_c0_seq11	ATGGACCCTACTAAAAATTCAGCATGCCTTCCCCAAACTTCTCTGGACACCCTGCACTACATTCTCATCGGCATCTCTGCTCTGATTGCCCTCTTCACTGTTTTTTGTGGAATCCTATGGATCAAAAAGTATCGAGATCTAAAGAAAAAAATGCAGAAAATGCAACAGAGGAAGATGGCGATCACTCCTCCCCCCGATTCCTCTCCTCTGTCTTCCGCCAACTGCCAGGAGATCACTGTGATTCCACCGTTAAACAGTTCCTCGGAGATCCACCTACAGAGGCTGAAGAGTAGGCAGAGTGCCCGGTTGCTGTGGAAACCACCTCAACAGAACCCCAGGGTCATGAAGGCAGATCTAACTCTTATTCAGCTAATCAAGGCCGGGAGAGAAGGTGTGTTC…
comp157633_c0_seq7	ATGGCAAGCATGTCTACATCAGTAACCTATATATGGATTATTTTGGCTCTTTTTGTAGCCAAAGGGAGCTCTGAAGTGTTATATGTGGAAAGTGGACAAGATGTGACCATGAACTGTGGTGATGCAGTCCAGAAATATGGTGTGGAGTGGAAACACAATGACAAACTCATTTTACGTATCGATGCTAAAAGTGGAAGAAAGATGAAAGGAATGTCTGCTGTCGCTGAGAAAGCAAAGATAACTGGAACTAATATGCTGATTCCCTCACTGGGCGCTAATGATGCTGGCGTCTACAGTTGTACTGGATATAAAGATAAAATTACAAAAAGCACATGGCGACATACACTGAATATTGTGTCAGTCATTGCTAGCCCTGCAAATGTAGTACTCGATTCTACC…
comp183685_c0_seq10	ATGGACACCGCTGATGGGGTGTTTATCTCCAGGCGGATTGTTGCTGTCAATAACCCTCTTCTGGATCAGTTGCCCAGCTACCAGTCCCTGCTCTACCGCAGGAAGTCTTCACGCAGCTCAAAGCGGCAGAGTATCTCCCGGGGGCGCTATGGATCCACCAGCAGCGCGGGCAGGACCCAGGACGTGAGCAAGAAGTGGGCGTATGAGAGGACGGAAGACAGGACTCCTCGCAGCCTGGTTGAACACAGACCTGCCCGGGACCTGCCCTGGAGCATGGCAGAAAAACGCAAACACAAAGAGCACAGGTTACAGCTCCACCGTGATCTGTCTGGCTGGGCTCAGTGGAGTGTGGGTGCAGGGCACTACTTGAAGAGGATGAAGGAGGAAGGTTCTGTGGTA…
comp163829_c1_seq2	ATGATGGCAACGAACAGGACTGAAATAAACGTACACACGGACAGCGGCAGCGCTGTCGAGGTCTCCCGTGCTCAACATGTGTCTGTCTCCTCTCTAAATATAAACCGTTATGCCAATAAGAAGAGTGCAGCAGAGAGTATGCTTGACATAGCATTGTTAATGGCTAATGCCTCACAATTAAAGGCAGTGCTGGAACAGGGGCCCCAATTCAGCCTATATATACCCCTCATTACACTCATCAGCCTCTCTCTGTGTCTGCAAATACTGGTGGGAGTATTACTCATCTTTATAGTGAAATGGAATCTGAATGATGTATGGCGACACCCACAGCTAAATTTCACGGAGAATTTTGCCACAGGGTGCATCTTCGTGATTGTGGTAATAAACGTCTTCATCACT…
comp153621_c0_seq2	CGCGCCCTGGGGAACCTGGGGAACTTCCACTGCTCGCGGGGGGAGTTCCCCCAGGCCGTACCCTACTACGAGCAGTACCTCCAGCTCTCCCCGGACCTGCAGGACATGGAGAGCGAGGGAAAGATCTGCCACAACCTGGGCTACGCGCATTATTGCCTGGGCAACTTCCAGGAGGCAGTCAAGTACTATGAGCAGGACTTGGCTCTGGCGAAAGACCTGCATGACAAGCTTAGTCAGGCCAAAGCCTACTGTAACTTGGGCCTGGCCTTCAAAGCCCTGGGTGACTACAGCAAGGCAGAAGAGTGCCAAAAGTACCTTCTGTCATTGGCCCAGTCGCTGAACAACTCTCAGGCGAGGTTCCGTGCCCTGGGAAACCTGGGTGACATCTTCTTGTGCAAG…
comp161135_c0_seq2	ATGGATGTGAAAGCCGAGGCAAAAAGGATTATGGCAGTGTCGATAAGTAAGCTATACACATCCAGAACACAGCGCGGTGGGCTACGGCTTCACCGGAGTCTTTTGCTTTCCTTGGTAATAAAATCCGCAAGAGACATCTACCACTCCGCTCTGGCGCTCAACACCGAGGAGCAGGTCGTTCGGGTCGCCCAGGAACCGGCGAGCGAGGAACGCATGGATATAAGTGAAGACTTAACCCCGGTAACCGACACCTCCGTGACATCGGCCCCTGAAGCTGGTTCCATTAAGGTCGCAGTGGAATCCCGAGAGCGAGCTGAGACAAACGGGGAGGACAAGGAGAACTTGGTCTGCGCTAAACCTGTGCGAGATTCCAGGAAGCGCCCCGGTAAAGCGGTGGTG…
comp173173_c0_seq2	ATGTCACCTCTGTGTGGTGTGTTCCAGGTATTGGGTGGCGTAGAGTCCACACTGTACCAGGGCTCGGTGTGGTACACCCCTGTTCTGCACGAGTGGTATTATCAAGTGGAGGTCTTGAAACTTGATGTTGATGACAAGAATTTAAACCTGGACTGCAGGGAGTACAATTCTGATAAAGCTATTGTAGACAGTGGGACGTCTCTGGTGAGGTTGCCTGCGATCGTGTTCAACGCTGTGGTGGAGGCCATTGCTCAAACAGCCCTGGTCCATGAGTTCTCCTCGGGCTTCTACTCTGGAACCAAGCTGGCCTGCTGGGTTAAAGGAGAGTCACCATGGAGGTTCTTCCCCAAACTGTCCTTCTACCTCAGAGCCACCAACTCCAGCCAGTCCTTCCGCCTC…
comp172375_c0_seq4	ATGTGGAGATTGCTTCTGCTACTCATATATGCTTTCGTGCTTATCCAGTCACTTCATGCCAGATTTTCAACAGGTAATAAAACCAGCGTATCAAGGAATCAAATTATACCAAAAACATTCAATGGAGAAAGACATAGGATTACAACACATCCCAACTCCACCGACGTCGTGTCTAAACTCAACATCTCCCACAATCACGTGCTGACATACACCACTGGCATCCTGAGCTCCAGGATCATTCCAGCAATGTACGTAGTAGCTATTCTTATAGGAATCCCCACAAACGCCCTAGTGCTGGCCTGCCTCGGCAAGAAGACCCGAAGCTTGACTTGCGGCACTCTCTACTTGAGTCTGGCAGCTTCAGACCTTCTACTCCTGCTCTCGCTCACTCTCAGGGTC…
comp188240_c0_seq70	ATGTTTCACTGGGGCAAGTGGAAGAAGAGGATGGGAGCGAATAGTTCTTCTAAGAGACCGGTTTTCGACGAGAAAGAGGATGTGAATTTTGATCACTTCCAGATTCTCCGAGCCATTGGGAAGGGCAGTTTTGGGAAGGTGTGTATTGTGCAGAAGCGGGACACAGAGAAGATGTACGCCATGAAGTACATGAACAAGCAGCAGTGCATAGAGCGAGATGAGGTCCGAAACGTCTTTAGAGAGCTAGAGATCCTACAGGACATTGAACATGTTTTTTTAGTCAACCTCTGGTACTCGTTCCAGGATGAGGAGGATATGTTCATGGTGGTGGACCTGCTGCTGGGGGGAGACCTGCGATACCACCTGCAGCAGAACGTCCAGTTCACTCAGGAGGCTGTG…
comp175431_c0_seq12	ATGGCAGCCGTAGTGCTCACACACTGCCGAAGAGGACTTTTTCAGGCTTTGGGCAGAGGAGTAGTTAATGTTCTTTCACCGAGGTTTGTCGATGGGGTCAGACAAAAGTCCGGTGTACAGTACATATCACGTCCAGACTTACCAAAGCTGGCCTATCGCAGAGTAAAAGGAAAGAGTCCTGGTGTGGTGTTTCTGCCTGGCTATGGATCTAATATGACTGGAGAGAAAGCCGAAGCCCTCGAGGACTTCTGCAGGTCCTTAGGCCATGCCTGTCTGAGGTTTGATTACACAGGCCATGGAGCTTCAGAAGGTGTCTTTTCAGAGGGAACTATTGGAACCTGGAAGAAGGACGTTCTCTTTATGTTAGATGAAGTTGCTGAAGGGCCACAGATTCTAGTC…
comp182167_c1_seq3	GTGCTCTTCCGATCTGGACGGGACAGGAGCGAGCGAGGAGAGAGCCGGGCCGGAGTCGAGATGCTGCGGAAAAAGAGCCCTGGGTCTCTTTCCCCAGCCAGGAGGCAGCACAAAGAAAAGGAAATCAAGGAGACCAAAACCACTATTAACTTCGTCACGTTCCCAGTGTCCCACTCCTCCCCAGAGCAACAGCTGCTCAAACCCAATGAGTGGAGCTACTGTGACTACTTCTGGGCTGATAAGAAGGACCCTCAGGGGACCACCACGCTGTCAGGCTTCGAGGTTCTGCTGCAGAAGCAGCTGAAAGGAAAGCAGATGCAGAAGGAGATGGCTGAGTTCATCAGGGAAAGAATAAAGATTGAGGAGGAGTACGCCAAGAACCTCTCCAAGCTTTCGCAG…
comp179861_c0_seq1	GTGCTCTTCCGATCTCTTCGTCATAGCAGCTGCCTGTTACCTGGCTGTTGTGCTTCTCGCTCCCCCCTCAGCGCCATGGAAGAGTTTAGAGTCCAGACCGCCAAGCACCCCGTGCCGAACAGCGCCCCCCTGAGGCCTCCCAGCGAGCACTCGAGGGAACGGGCCAAGAGGCTGTCGACGGACTCCAACGGGACGAGCGAGGGAGGCGCTGGGGCCAGAACGCCGGTGGAGCTCACGGAGTTGGAGGAGGCGTTCCGGCGCTTCGCCGTGCACGGAGACACGCGAGCCACCGGGAAAGATATGCACGGAAAAAACTGGTCCAAGCTGTGCAAAGACTGCGGGGTCATAGATGGCAAAAGCATCACCCTGACGGACGTGGACATAGTCTTCTCCAAAGTC…
comp163434_c0_seq7	ATGACCAGCGGTGCTTGGAAGTGTCGGCAGCGAGATGACGGCTTAAAAATCTGGTTTGCACCCCGCGAGAACGAGAAGCCATTCACCGACTCCGAGAGGGCCCAGCGATGGCGACTATCATTGGCGTCCCTCCTGTTTTTAACCGTGTTGCTTTCTGATCATCTGTGGTTCTGCGCCGAGGCCAAATCGACAAGGACCCGAGACAAGGAGCCTGACAAGTTAGCCTCAGTGGACACTGGCGCGTACCCAAGCGTAAACCACAAACCCAATCTCCCTTCAGCAAACAGCAGCCTCAGAAGAAACGAAGATGCTATTTTTATAGAGAATTCTACCAAACCTACGTGGAGACTAGAAACTTGTCACGCGGATAGTTTGTCCAAAAACTGCTTTACTTTTGTC…
comp138026_c0_seq2	ATGAGTGCATTTGGGAATACATCAAATGACTACCGTTCCGGAGCAAATTCCAGTATGTCTGCAAGCAGACCTTCTTTGAAGAAAAAAAGCTTGCTTAAGCATAAGCAGAAACGTTATGTTGGACTCAGCAGACCAGTTAGCCCACCAAGACAAAATATTGTTGGCTGCAGAATAAAACACAAATGGAAGGAAGATTGTTACAGTCCTATATCGCACTGGACAGGGACAGTCCTTGACCAAGTTACTGTAAACCCCTCTCTCTATCTTATCAAGTATGATGGGTTTGACTGTGTTTATGGACTTGAGCTTCTCCAAGATGAGAGAGTACAAAGCCTCAAAATTTTACCTGACAAAATTGCCTCGTGTCGAATGCGCGATTCTCGTCTAGCAGAGAAGATG…
comp179234_c0_seq52	ATGTACACGTTGTTATCGGGTCTTTACAAATACATGTTCCAAAAAGACGAATACTGTATTTTAATTCTTGGGCTCGATAATGCAGGAAAAACGACATTTTTGGAACAAACAAAAACAAAATTCAGCAAGAACTACAAAGGAATGAGCCTTTCCAAAATCACAACCACCGTCGGTTTGAATATTGGCACCATAGATGTGGGTAAAGCACGACTGATGTTTTGGGATCTTGGAGGACAAGAAGAATTGCAGTCATTATGGGACAAATATTATGCAGAATCTCATGGAGTCATCTATGTAATTGATTCTACAGATGAAGAGCGCTTAACTGAGTCTAAGAATGCCTTTGAGAAAATGATTAGTAGCGAGGTTCTTGAAGGCGTTCCTCTTCTAGTTCTTGCA…
comp169061_c0_seq1	ATGTTCTTTTTGATAATACTGGGACTATGTACATTTACTTCAACTAGAGCCCAATGTGCTGAGAAGTCAGTGTTCGCTCCTGTAAGCACGATGGTCTATATGGAAACACAGATTCCCAATTCCACAGAGTTTACCACCTTATACTGGAGACTGCAGTCTGAACCGAACTCACCAGTGAACATCGTGACATACATGCTTAAATACGGTGACACGGACGTCTCAGGGGTGTATGGGGACAGAGTGGAGATCAGTGAGGAAACCTTCACTCTGACACTGAAGAACCTGCAGAAGACAGACAGCGGCATGTACACGGCAGAGGCCAGTGGGCTGAGAGTTACGGAAATCGCCAGATACAACCTCACTGTTCTGGGTTGGTATAGTCCGCTTTCCACTCTCTGT…
comp174893_c0_seq6	ATGGATTTTGTAATGAAGCAAGCCTTAGGAGGGGCCACCAAAGACATGGGGAAGATGTTGGGTGGAGAAGAAGAGAAAGATCCTGATGCCCAGAAGAAGGAAGAGGAAAGGCAGGAGGCACTGAGGCAACAAGAGGAAGAGAGGAAGGCCAAACACACTCGCATGGAGGCAGAGAGGGAAAAGGTCAGACAGACCATTCGGGATAAGTATGGACTGAAGAAGAAGGAGGAGAAGGAGGCTGAGGAGAAAGCAGCCATGGAGCAAGCCTGCGAGGGCTCACTAACGCGCCCTAAAAAGGCCATCCCTGCTGGGTGTGGGGACGATGACGATGAGGATGAGGAGAGCATTTTAGACACTGTTCTGAAATTTCTGCCTGGACCACTTCAGGACATGTTCAAA…
comp187412_c0_seq3	ATGGACTTCTCCAAGCTGCCCAAGATTCGAGATGAGGAGAGGGAGGGACAGTTTGGATACGTGCATGGCGTGTCTGGGCCTGTGGTGACGGCATCCAGCATGGCTGGGGCGGCCATGTATGAGCTGGTGCGCGTTGGCCACAGCGAGCTGGTGGGAGAAATCATCCGTCTGGAGGGAGATATGGCCACCATTCAGGTGTACGAGGAGACCTCCGGCGTCTGCGTTGGTGACCCAGTCCTGCGCACTGGGAAGCCCCTCTCTGTTGAGTTAGGGCCTGGGATCATGGGCTCCATTTTTGATGGCATCCAGCGTCCACTCAAAGATATTAACGACCTGACCAAGAGTATCTACATCCCCCGAGGAGTCAACGTCAGTGCCCTCAGCCAACACCTCAAATGG…
comp155117_c0_seq1	CTCTTCCGATCTGTTATAATGAATAGTCTGAAATTCTGGGAACAGTTTCGAGCTGGGAGCTCCGAAGTGGACTGGTGCGAAGGAAACTATCTCATCTACCCGAACATCGCGGAGTTTTACAACACGATAAGCAATGTGCTGTTTTTCATTTTGCCACCTATTCTGATGTGCTTATTCCGCCAATATGCAACGCATTACAACCGTGGGATTTATCTCATTTGGGCGCTGCTCGTCGTTGTTGGGATTGGCTCAACCTACTTCCACGCCACGTTAAGTTTCCTCGGTCAGATGCTGGATGAGCTGGCCATTCTCTGGGTGTTGACATGCGCTATTGCCATGTGGTTTCCCAAGCGATACCTACCCCGAGTGTTCGGTAAAGACAGGTCGCGGTTTAAGATG…
comp177186_c0_seq4	ATGGCTAATGCTGTCCCGCTCGGTGGGCTCACGCCCCCGAAACCATTAGACACTGTTGGTGAACCTGAAACTTTACATCAACGATGGGAAATGTGGAAAAGTGAGCTTGAAATATACATCATAGCATCAGGAGTCGTAAATGCTGCACAAAAGCGAGCTGTGTTATTGCTAACAGGGGGAGAGGGACTGCGTGAGATATGGAAAAATTTCACTGACGAGCAGAAAGCCCACCAACCCGCTACTGATCAGCAACCTGTACGAGATGTATATCAAGTAGCCATCCGACTCCTTGACAACACCTTTGCATTAAGGGAGAACATACCAAAAGCCCGTACAAAATTCTGGGAAACAGAGCCCAATGTTGGTGAGACAATAAATAATTTTATCACCCGTCTCAAA…
comp173983_c1_seq6	ATGAGTTCAGCAACTCCCCCCTCGTCCCGTAGCCCCACCCCCCAGAAGGTATGCCACTCCCAGACACAAACGGATATTCTAAAACCACTGCTGGGAGGAGGGGGTGGAGCTTCAGCAGATCCCAGTCCCGCAACTTTGAGGAGACGGCGACGCGTGCTTTCCAAGGATGGGCGGAGCAACGTACTCATCGAACACGTCACCGGCCGGGGTACTCTATACCTGCGTGACCTCTGGACGACCTTTCTGGACATGCAGTGGCGCTACAAGTTCTTCCTGTTCTCAGCCACCTTTGCTGGCACTTGGTTTATCTTTGGTGTGCTGTGGTACCTGGTGGCGATGGTACATGGAGATCTACTGGAGTTTGACCCCCCCTCCAACCACACCCCCTGCGTGATGCAG…
comp174255_c0_seq2	ATGAGTACAGCCAGGACAGAGAACCCGGTGATTCTGGGCTTGACGAACCAGAATGGCCAGATGAGAGCGTCTGTGAAGCCAACAGGGGGGCCTGGGGGGGGAGGTGGTGGCACTCCCACAACGCAGCCCCCCCAGATCAAAGCTCCAAGCACAATCAACAACGGCAACTCCCAGCCTGTGCCCACAACAAACACCGTCATCAAACCTGGGGATGACTGGAAGAAGAATTTGAAGCTTCCTCCAAAGGACATGCGCATGAAAACCTCAGACGTTACTGCTACCAAGGGGAATGAATTTGAAGATTACTGTCTGAAGCGCGAGTTGCTGATGGGCATCTTTGAGATGGGCTGGGAAAAACCGTCACCTATCCAGGAGGAGAGCATTCCCATTGCTTTGTCA…
comp176496_c0_seq7	ATGGCTGAACACAGGCTCGCCACACTTTCCCTCCTGCTGCTCTTCGCGTTCGTTCAACCCGCTGTACCCTTCGATCAAGTGCCTGCGATCCTGGACAGGAGTTCGGAAGGCCCTCCGTTTCAAGCTATCAGAATCAGATCAGATGGAGTCGGTGTTGAGAGTGCGAGTGTCTCACGCGAGGAGAGCTTCTCGCCTGCCGCTGAAAACCCACTCCGAAAAATACTGCAGCCCAGAGCTAAAAGGAAGTTACTTCAGTCTCCAGGTTCGGGACCATACTCACCTCTGAATGTAGCCTATAATGGCAAGATATGCATTCTATTCAAAGCCAAAAGGCTGGCTATTCGTTACAGAAACAACACGTTTCTGGATCTCACGCAAAGGGTGTTTGGTCCCAGTGCT…
comp131800_c0_seq1	TGCACTCAGACGACATATTTTTCATCCTTCCCAGAAATTAGTGAACAAAATGACTGTGATGTTGCAACATTCTTACAGATTGCAAACATGATATACGACTTTTTTGGTTTTTGGGACTCCCGATTTTATCTCATCCGCTTAGATATACACGGAAATATTAAAAAAGTTTCCCATGCTGCTGCAGCATTGAGAGCCAATACCATACGTGAGATTTTGTTCCGTGAAACCGTCCGTGACGATTCCTCTGGATCTATTGGTCTTTTGTGGCTCAAACGAACATTCGAATTTGTTGTCAGCACTCTTCATTATTTGTCGATTTCGAAGCATTCAGATTCCATGGTTGACATCATTACTCGTGCCTATGACGACAGTTTGACAAAGTACCATAATCGGATTATG…
comp172185_c0_seq7	ATGATGGCGATGTTCCGCAGTTTTGTTTCGGCTGCCCAGCTAAGGCAACACCACCATCAGCAGCAGCAAAGCGGGCCCGCGGCGGCTGCATCCGGAGAGAGTCTGGAGAGCCAGTTTTCCTGCCCCATTTGTTTGGAGGTGTATCACAAACCCGTCAGCATCGCCAGCTGCGCACATACGTTCTGCGGGGACTGTCTTCAGCCGTGTCTCCAGGTGACGTCCCCGCTCTGTCCCCTGTGCCGCATGCCTTTTGACCCAAAGAAAGTGGACAAGTCTTCCAGCGTGGAAAAGCAGCTCTCCTCTTACAAAGCACCATGCCGAGGGTGCAGTAAAAAAGTCACGCTGGTCAAAATGCGCTCTCACATCTCGTCTTGCACAAAGGTCCAGGAGCAGATGGCT…
comp176152_c0_seq16	ATGACGGAAAACGAGATGGACAGCGAGCCGCAGCCCCGTGAGCTACAGCGCTCACCGAGCACTTTGTCAATAACACACTCATCAAAGTTGTTGCGTTTGAAGCGTTCTTTTGCTTTCATGCGCAGTAAGAGTGTGGAGAACTTTTTCCAGCGTTCCTATAGCGACACTCGTGTGCCTTCTGACTTCATCTCTGACCCGCCGCCCCCGTCTCCGCCCCTGCTGCCAGGGTCACCGTTGCCTAGTGACAACTCTACCATCCTGTCTACTTCCATCAGCCCCAAACCCACTTTAAGCTCCTCCTCTGTGGGCCAGCAGTCACGCCCCGTGCAAACACACTGCTTCCTGGAGCACGTATTCCGTCGACCAACCAGCTGTCAGCTTTGCAAACACGTAATTGTG…
comp182985_c0_seq45	ATGGTAATTCGACACAGAACACCTTTTAAATTTCGGCTTTGGCCATTTTTGTTAGGTCATTGTTTTCTCTCGTCGCTTCTTCTTTTATGTCAGGCTGAGCTTCAGAGGTCATGCTCACAGCTTGGCACTCAGAGAGGAAGTGAACTCTGCCAGTCGCTGTGCCACTGCAGGACCTATCCACCTCTGCCTCCCCCGCCTCCTCCTCCACCTCCTCCACGTCTACTGATGCCCACAGGTAGGAACCACTGTAAGACCAGCCCTACAGCGGCTGGGTCTCCGGTCTCCCTGCTCACACCCTCCTGGATGGACTTCATTGTGCTTTGGACAGTTGGATGTACATCCACTGTCTTTCTGCTTCTAACTCTCATCATCTGCTACAAGGCCATTAAAAGGAAACCA…
comp165434_c0_seq5	ATGACAGAGATTTCTTCAGGTACCTCTGGGATGTATCTGGATAACAGGACAGAGATGTACTCCTATAACTCATCCATGGGAAATTCATCAGGGGAAGAATATTATGATGAAGACTACCATGAAGATGATCAGCATGCAGAACTCAGGCAATCTCTCAATATAATGTCCGTCATTGTCTACTGTCTGGCCTTTGTACTCGGAGTGGTTGGGAACGGCATTGTGATCTGGGTGTCTGGATTCAAGATGAAGAAGACAGTGAATACAGTCTGGTTTCTAAACCTGGCAATAGCAGACTTCCTTTTTACTGCTTTTCTGCCTCTCAGTGTGGCTTACACAGCCATGGGCTTCCATTGGCCATTTGGCCGTTTTATGTGCAAATTTAACAGTACCCTCAGCTTC…
comp171459_c0_seq5	ATGTCAGAGTTAGATGACTTAATTCGATTGTACTTCAGACTGTCTTTCAGTAACAAAGAAATACTTGCAATTTTAGCTCATAATAATCAGACACTTATAAGTGTTCGTACCCTAAAGAGAATTTGTAAAAGACTAGGGCTCTTCAGAAGAAAGAATCAGACAGACCTGCAAGAAGTACTGGCCTTTGTTCAACAAGAGATCATGACCAGTGGCCAGATGCAAGGTTATCGTTGGCTACATATTCGTGCAGTTCAACGGGGATTTGTTGTGTCACAAGATACCATAAGACGCATTATCAAATTGGTTGATCCACAAGGTGTGGAGTTAAGACGAGCTCGACGCTTGAGAAGACGTCAGTACAGCTGCAGAGGACCAAATGCGCTTTGGCACATGGACGGC…
comp189790_c2_seq23	ATGACTGTGGTGGCAGGAGATAATATGGATGAGACCTCGACTCTGCCGGGGCATCCGCAGGATTCGTATTCCCCCGACCACGAGGACCACGAATGCTGCGAGAGGGTGGTCATCAATATAGCGGGATTGCGCTTTGAGACGCAACTTAAGACACTCTCCCAGTTCCCAGATACACTACTTGGAAACCCAAAAAAGCGGATGCGCTACTTCGACCCTTTAAGAAATGAGTATTTCTTTGATAGAAACCGCCCAAGTTTCGACGCTATCCTTTACTACTATCAGTCCGGGGGAAGGTTAAGAAGACCCGTCAACGTTCCCTTAGATATGTTCTCCGAAGAAATAAAGTTTTATGAGCTTGGTGTTGACGCCATGGAAAAATTCCGGGAGGACGAAGGCTTC…
comp186263_c0_seq65	ATGGAAGTATGTTATCAGTTACCGGTTTTGCCTCTAGACAGGCCGGTTCCCAAGCACGTTCTCAGCCGGAGGGGAGCCATCAGTTTCAGCTCTAGCTCCTCGTTATTCGGCGCCCCCGACCCGAGACAGCTGTCGCAGAGACGCGGTGCGATCTCTTACGACAGTTCGGATCAAACTGCTCTGTACATTCGGATGCTAGGAGATGTGAGAGTGAGGAGCCAGGTAGGCTTTGAACCTGAGCGAAGGGCCTCACACCCATACCTGGGTGTTGATTTCCGGACCTTGCACTCTCGTGCTGAATTGGTGGGCTCGGTTCCAGCCCAGAGGATTAGGAGACTCTTCAGTTTCCAGCGGCATCTGCTGACGTCTCGCCTGCTCCGGGGCTGGCCATGCCTCAGC…
comp179660_c0_seq86	ATGATTCTTCATATATTTTATTTTATGTTGGTGGTGATTTTCAAGCTTTGCTTACAGTCCGAAGGGAGCCAAATGGCAAAACATCTGGAGATCATTGTGGATCATGTGTTTTCACTTGACTGTAACCCAGAACATAAAGAGAATGTAACAGTCAGTTGGAGTCAAGACCACAACCAGAGCTTGCTTTCAAAAAACCTGCCTGCAGGAATCAGGCTTATAAATCAATCACTGTGGTTCTTCCCAGCACAGCCATCGCACAGTGGAATCTACACCTGTGTTATCAAGGACAACCATGGATCTTCTGAGGAAATGTTTTCAATTTCTGTAGCTTACAAGACATGCCCACAATTGACACCCAAAAGATATGAGTTCTATGTAAAGAAAGGCTTCACATCATCC…
comp186049_c0_seq13	ATGACTTCCCTGACCCAGCGGAGTTCAGGCCTCGTCCAGAGGCGGACCGAGGCCTCGCGTGGTGCGGCCGCCGATAAGGAGAAGGGTCTGGGGGAGGACGACTACGAGCTCCGCAAAGATGAACAGGAGGACGAGGACAGCGGCGATTCCAAAGAAACCAGACTGACCCTTATGGAGGAAGTTTTGCTTTTGGGGCTAAAGGACCGCGAGGGCTACACCTCCTTCTGGAACGACTGCATTTCGTCGGGCCTGCGGGGCTGCATGCTCATCGAGCTGGCCTTGCGAGGGAGGCTGCAGCTAGAGGCTTGTGGCATGAGAAGAAAGAGCCTGCTCGCCAGGAAGGTCATCTGCAAGTCTGATGCTCCAACAGGCGACGTACTCTTGGACGAGGCTCTGAAA…
comp168406_c0_seq8	ATGTTTGCTTTTAACACCGACCGCATAACTATGGTGAGAAGATGCCTTCTGACGTTCAAGCCCTTCAGGATTTTTGTAGCAGGGATTGGTTTCTTCAGTGTCTGCTTCCTGATGACCTCATTGGGAGGTCAGTTCTCCCCCAAAAGGCTCAGGGACTCTCCGTTCACCATCCGGACAGAAGTACAGGGAAGTCTGGAATCCAGAGGAGTACTAAGAAAGATCAGTGACATGTTGGAAATCATTCTGAAGAAGATCGATGCTCTGGCCAAGGTCAGCAACACCAGTGAGAGCCACAGGCTTGAGGAGTTAAGCTCTGCTCTTGACAGGTTCCAGCCGGTGGGACTTGTGGAGCGGATTCAGGCTATTGCTCAGAATGTGTCCGATATAGCAGTGCGCATG…
comp166161_c1_seq8	GTAAGTCTGTCTGGAAGAATGTGTGTCAGTTGCAGGAGTCAACAAAAGAACAAACAGTGCTTGTTTCTGCCTTCTGAGAGTTTGAATTGGAGACACTGGGTGAGAGGTACGTCTGGAGCCTACCATGAGCCTCTTTCCACATCAGAGTACATTCTTGTAACTCCTCTAGCAGTGGTGATAGCGCAGCCAGGCTATGGACAGACCTGTTCAAGATTTTACAACATACAATCAGAGAGAGAGAACATGGTTGTGTACCTTAGATCCTCATGGGTCTCTGGGTGGCTCCCGTCCTGGTGCCCCACTTCACCCTCCCATCTTAAAAGTGCAGAGGACCGAATCCTTCTGCCTGTCCAAGTGCATTTCACTAGAGGACATGTGCCCATCTCCAACGGCAACTAC…
comp140846_c0_seq2	AGCCATCCAAAGACGAACAGTGTGAGTGACTTCAGACACAGAGGTAGAAACCAACAGAGACAGAGAAACACCAAGTCTGATCTCAAACACAAATCCAGTGTAGGAGTTGGAGGCAGTAGCCATAAAGGTGAACTCAGAATGAAGATCTTTCTTATATTCACCCTCCACCTAATCTCAGCTTCAGGAGATGTCAAGCAGGATATGGCTTCTAGATCAGTGACTGCATATGCAGGAGGCGGATTGAACATTAAGTGTACATACGAAGATGAACACAAAGCTAACATGAAATCTTTCTGTAAGAATGAAACCGATAATGTGTGTGTAGATCAAATAACAACAACACCAGAGAAAGCCTGGAATCAGAAAGATAGATTCTCCATTCATGATGACAAAAGTGCA…
comp140022_c0_seq1	ATGGGCAATAATTTCAGCTGTGTGACCGAAGGAAACATGACAACCAAATTGTTGCCTGCTACAGTCATTGCTGCTAAATCAAGACATAAAGCTACTCTCATCTTCCTACATGGTCTAGGTGATACGGGTTTCGGATGGTCCACTATTTTACAGGAATATGTACCTGAGCACTTCAAAATTATTTGCCCCAATGCACGTACCATTCCAGTTACTTTGAACAACGGTATGCGGATGCCATCTTGGTATGATATATATGGTTTGCACGAAAACGCCAAGCAAGACGAAGCCGGAATAAAAGAAGCATCAGCGGAACTTGATAAATTTGTCACAGCTGAGCTTAGTGCCGGTATTTCTGTCGAAAACATTGTGATAGGTGGATTTTCTCAGGGAGGCTCTGTG…
comp188944_c0_seq27	ATGCAATTTCAAATCGTGGTTGCGTTGATCATTTGGTCCGCGACTTTTGTAGAGTCGAAGAAAATACGAGGAATTTCCATGTCATATAAACGTTTCTACCGAGAGAGAAAATCGTTCCTCTGCATCGACGGGTCCAAATTAATCCCTTTCGACCGAGTTAATGACGACTACTGTGATTGCGTGGATGGATCGGACGAACCGGGCACTGCCGCCTGCCCTAACGGACGTTTCTACTGTGTGAACCTTGGTTTTCGGCCACACTACATCCAGTCCTCCCGCGTCAGGGACGGAATCTGTGACTGCTGCGATGGATCTGACGAGCTCACGGGTCGAGTGAAGTGTCTGAACAAATGCAGGATTTTGGGAGACCGTGAGAGAGAGAAGCTGGAGCAGAGCATG…
comp189295_c1_seq32	TCTCCATACGCAGCTAGTGCGGAATATCATCTGCCTGTCACTAATTTTCTTAAGCCGACAACCCCCCCAATTCTAAGTTCAGCCATGGATGATGAAATTGCCGCACTGGTTGTTGACAACGGATCTGGCATGTGCAAAGCTGGATTTGCTGGAGATGATGCTCCCCGTGCCGTCTTCCCATCCATTGTTGGTCGCCCAAGACATCAGGGTGTGATGGTTGGCATGGGACAGAAGGACAGCTATGTTGGTGATGAGGCCCAGAGCAAAAGGGGTATCCTGACCCTGAAATACCCCATTGAGCATGGTATTGTCACCAACTGGGATGACATGGAGAAGATCTGGCACCACACATTCTATAACGAGCTGCGTGTGGCTCCAGAAGAGCACCCTGTCCTCCTC…
comp150613_c0_seq1	CTCTTCCGATCTCTTATTTTTTGCATTGTGGCATGTGCTTTCTATCTCACGAACTCGGCGGATGGAAACTCTGAGCCTTGCATGGCGGCAAAGCACAACAACGCTCACAACGTTTTTCTGCGGCGCCATTTGCCCGAAGGGGTACCGAAGACATGGGACCAGAACGCGTGGGAGTCTTTGCTAAGGAAGATTAACACGTGCACAAGGCCAACTCAGTCATTTTTTCATTCGAGCGAGAGACAGCGCGTAAATAAGGTCTGCACACAATCCGGCGGAAAGACGCTGTTGGGGAACCTGTGCATCAGCAAAGAAAGATTCTCATTTGTAACAGTTCGCGTCGACATCAGTGAAGGTGCATGCGGAATCCGGACCATGCAAAATGAAACCAAGCACATTATT…
comp170351_c0_seq3	TTTGAACTACAGGGATGGGGTTTGACTCCCACGCCAGCTCTCCCTCTGCAGCACGGTCTTCCTCCGTCTCCTTCCCGCGGCTGCCCCCTGCGTAACCTCCCCTGCAGAATGCCTTCTCTGGACTACGAGGAGGCCACTGCCTTCCTGGGAGAATGGGGGCCGTTCCAGGTGACCATATTCCTCCTTCTCAGCCTCAGCACGGTGCCCAATGGCTACACCGGCATGGCCATGGTCTTCCTCGGCGACACGCCAAGCCACCGCTGCAGGACGGCTACCCACAATGCCAGCGAGGCTGCTTTGAGCCAGGTGGCCCTGGAGAACGTCAGTGCCGGTGAAGGCTTCACGGACAGTAGCTGTGTGCAGTACCTGCGTTTGAACGACTCTGAGGGGTTCAGTAAC…
comp173690_c0_seq5	AAGACTGGTGTTGGGAAGAGTGTTACAGGAAACACCATCCTGGGAGAGAACAGGTTCAGATCAGCAGTGGACAGCTGCTCTGTAACAGAAAAGTGTGAGAAACAGGAGGCAGAGTTTGCAGAATGGAAGGTATCTGTGATCGACACTCCAGGATTATTTGACACAAATCTTTCTGCTGAGGAGCTGGCTGTAGAGATAGGGAAGAGTATCTACACGTCCAGTCCAGGACCACATGCTTTCCTTTATGTTCTACCAGTTAATGGCAGGTTTACACAACAGGAGGAACAAGTTGTTGAGAAATTAGAGGAGATGTTTGGAGAACAGATGAGAAAATACACAATTATTCTGTTCACTTATGGAGATCAGTTAGAAGGACAGAGTGCAGATACACTGATAAGG…
comp183901_c1_seq23	ATGGAGGTGGATGTGGCTGACGATCAGCGGCATCGCACACGCTCGAAAGTGCCCTTGGAACCAGCGATACAGGAGCTCTACAGCTGCCCTACACCACGTTGTGATGGAAGTGGCCACATCAGTGGAAAATATGTGCGACACCAAAGCGTCTACAGCTGCCCTCTGGCCAAGAAGAGGAAGACGCAGGACAGGCCGGCCCTGGAGCCACTGGCCAAGAGGAAGACCTTCCTGACTCACTCTGAAGCCCAGCCCATGGAGGAGTGCTACGAAACAGAGGTGGATGAGAAAGACACGGAGGAGGAGGAGGAAGAGAAGGACATGGGGGATGGGGAGGAGGAAGAGGAAGAAGAAGAGGAAGTAGAAGGGGAGGAGGAGGTGGAGGAAGAGTACACGGACAAC…
comp158630_c0_seq7	GGGACGGTAACCTCGGCGACCGCCATGCTGCAGACCATCTACGAGGGCGAGGGGCGCATCCCTGCAGAGTGGCTCCGGGACATGTTGGATGCACACGGCATCTCCAGTAGCGTGGCTGGCTCAGGTGCGGAGGTGTTGTCGGTGGCAGGTCTGTCTGAGCTTGCTGTGCCTGAGTGGGAGGGTGAGTGGGAGGGTGAGTCGGGTGAGTGGGAGCAGCACCTACAGAGGGAGTTGATGTTGATCCAGCGGCAGCAGCACATCCAGAAGCAGCTGCTCATCGCTGAGTTCCAGAAACAGCACCAGGCCCTTCTGCAACAGCACCGGGCCCAGCTGGAGGAACACATCAAGCTCCAGCAGGCCCTGTTGACCCTGCGGCAGCAGCAGGAGGCGCTTGCCGAG…
comp178583_c1_seq8	ATGAATGATGAGCGCAGAGAAAAGACGAACGTCTCGGACGGTGTGCTGAGTGATACAGCAAAGGTCGGGCGGCCCCCCCTCAGCCTGTGTCTCTCTCATTCTGTACAGGTGGGGAATTACAAACGCGCCGTCAAGAGGATCGACGACGGCCATAGACTCTGCAATGATCTTATGAACTGCCTTCAGGAACGTGCCAAGATCGAAAAGGCTTACGGTCAACAGCTGACGGAGTGGTCTAAGAGATGGAGGCAACTGATCGAGAAGGGCCCTCAGTATGGCTCTGTGGAGCGGGCCTGGATCGCTGTGATGACCGAGGCCGAGAAGGTGAGCGAGCTCCATCAGGAGGTGAAGAACGGTCTCCTCAACGAGGATGTGGAGAAAGTGAAAAACTGGCAGAAG…
comp132257_c0_seq1	TCGGTGGAAATGGCGGAGACTGTGGGTTTATTGAACAGATCCTGTTGTATTCCGGATCGTTTGGATAACAAAGTTGCCATCGTTACGGGAGCCGATGGCGGTTTGGGATTCTATATTACGACAGAGTTGGCTAGACGTGGAGCTACTGTTGTGATGGCTTGTATTGATCCAGCCGAGGCAGAAAAGACCAAAGCCAAAATGTTAGAAAAATATGGTGAAACCAATCCGAAAGCGACTGATGAAGATTTGGCTAGTCCCAAGATGAAAGAGACGATGAAACCGATCCAGGAGGGACAGCTCCAGATTGAACATTTAAATCTGGCTTCATTTGCTACAATACGCAAATTTGTTGACAATTTCAAAAGCAAACACAAACAACTCAATTTTCTCATCAACAAT…
comp186828_c0_seq13	GCTCTTCCGATCTCTCGAATGACACGTGTATTCAAGATGGCGGCCGCGATGGAAACGTGGATCTTACTGCTGCTTTCCATACTGCCTTTGGTCAAGTCCTTCTACGTGCCTGGTGTAGCACCCATCGATTTCCATCAGAATGATCCTGTGGAGATCAAGGCAGTAAAGTTGACCAGTTCTAGGACCCAGCTTCCCTATGAGTACTACTCCCTCCCTTTCTGTCGGCCTGGCAGCATCGTCTACAAGGCGGAGAACCTGGGCGAGGTTCTCCGTGGCGACCGCATCGTCAACACGCCCTACCAGTTGCGCATGAACCAGGACAAGAAGTGCGAGTTGGCGTGCGGGGCGGCAAACGAGCCCACCAAGTTCACCATGGCCACCAGCAAGCTGATGGCTGAG…
comp174491_c0_seq2	ATGACGGACTCTTCGGCTCCTGACCCGAGTCCCGCACCTGACTCGACCACCGTGTATCCGGCGTCTCAAAACGGACCGTGCGAACCGCTAGACCAACACCATCCCAAAACAGAAAGTCCCGGAGACACTTTCCATATGGATCAGGAGATGAAGATAAGCGACGTGGAGGACAAAGACCTTCTGGAGAGCAGTTTGCGTCTAAAACCCCACGAGGCACAGAGTTACCGTAAGAAGGCGTTGTGGGTGTCGTGGGTGTCCATCGTAGTGACGCTAGTCCTGGCCATCGCAGCGTTCACTGTTTCGGTAATGAGGCGTAGTGCTTCTGCCTTTGGCTTTGCATTTGACGCAACTCTAGATGTGCTCTCTTCCATCATCGTGATCTGGCGCTATAGCAACGCA…
comp187545_c0_seq5	ATGGCTGAATATGGATCTGACTTCGAAGTTTCACAGAAGCGTCTTGGAGCTAAGGAAAACCGTAATGGTAGTTTTACAGATGCGTCAATCAGAGAGAGAAAACAGCAAGACAGAGAAGAGCGTCTCTCTCTAGTGCTGTGGAGAAAGCCTCTGCTTACGCTGCAGTATTCCTTCTTAGAAACCCTCATTATTTTTAAAGAGTGGACATGGAAGCTGTGGCAGAGAAGGTGTGCAGTGTTTTTGGTCTTAGTGCTTTTATCAGTTTTCTCAATGGCTTACTCTATAGAGGGGACACATCAGAAGTATGTTCAGTACCTGGAGAAAAAGATCCTGTGGTGTGCCTACTGGGTAGGTTTGGGTATTCTGTCTTCAGTGGGCCTTGGCACAGGATTGCACACT…
comp182470_c3_seq82	ATGAGTGTGTGTGTGTTGTATTTTAGAAGTCCTGTGGATGAAGAAGGGGTTCATGACTCCTTTAGTCAACTTATCCAGGAACAGAGTCAAGACCTGAACAGCTATACAGAAGCCATAGAGATGTACCCATTGGATATAGAGGAGGAATCTAAGGATGACGTTTTGTCCTTGAGTGGTCCTGGCAGATCTAGAGGTGTTGATGGCAGTGGAAGTTCTACCGACCCCCTTCTGGAGCGCTGGTCTTCGGCCACTCTCAGAGTGCTCTCCTCCATGCCCAGTCGCACCATCGGGCGGAGTCGGGGGGCCATTCTGTCACAGTACTATAACCGCACCATGCAGCTGTGCAGGCGTAGGCAGAGCCAGCGCCCCTCCATCCACTCCTTCTCCCGCTCCGCCCGG…
comp178174_c4_seq30	ATGTTTGGTGGATTCACTAAACGCTCTTTGTTCGGTTCGTCGGTACAGGACGAGCGGTCCTGCGTGACGTCACAGCCCTGCCGGAGACGCGGTAAAATGGCGCCTTCGCATGTAGTAAGATGCTGTCAAAAGGGCTTATCTTGGATACCTGTCCTGTTCATCAACCTGGTCGTATGCTGGTCGTATTATGCCTACGTGGTTGAACTCTGCATTTACACAATCGTCAATATTGAAGAACAAGTTATTTATCTGGTCGTGTTTCATGTCTGCTTCATAATGTTTATGTGGTCATACTGGAAAACGATCACTTCTAAACCCACCAGCCCATCAAAGGAGTTCCGTTTACCAAAAGCTGAGAAGGAGCAGTACGAGAAAGAGGAGACACCAGAAGCCCAACAG…
comp176305_c0_seq5	GTGCTCTTCCGATCTGTTTACGTCCTAGTTAACGCTGACGTTGTCCAAAGGAGGAAAATGGCGCTGGTTGGTTCAACAATGAGGGAAAGCGGCTGTTCTGCAAAATCAAACTGTGGGAAACGGGTTACCGGCATGTCCCTAAGGTTACCCGGGGCTCCCCTGTGCAATACAATGGCCGTTTTATTGGTAGCATTGATTGTGCAAGTAGTTTCGGGGGACGGGAAGACCCTGGTTCTGCTGGACAACCCAAACATAAGAGACACCCATTCAATCTTCTTCCGTAGTTTAGCAGATCGCGGATTCGACCTGACTTTTAAGACCGCTGACGATCCGGGTCTTTCACTGATTAAATATGGACAGTTCCTGTATGACCACCTTATAATTTTCTCCCCATCAGTA…
comp155619_c0_seq1	ATGAACAGTTTCGTCAGAGCTGCACCAATATTAGTCGCACTTGTATTCTACATTCCACTGTTCGAGGTCTCCGGCATCTTAAAGTCAGCCATTTCGGAAGTGATGCCATTTCGTGAGGTGTGGAGTCAGAGCCTGTGTCGCTCGCTAGAGAGGATGGTGGAGGTGGAGCAGGAGCACCCAGGTGGCGTGGAGCACATATTCAGACCTGGCTGTGTGCCACTGCAGCGCTGCTCTGGATGCTGTAGTGATGAGAAACTACAGTGCACTCCCACCCTCACGCACAATGTCACAATGCAGCTCGTGAGGATAAACCCAGCAGAGAGGACCAAACATTATGTTCAGCTTTCATTTTTAGAGCACCATGCCTGTGAGTGCAGACTTAAACGAAATCATAGAACA…
comp192473_c0_seq5	ATGAAAAAATACTGCAAATGCTTTGTTGTTTTTTTTTCAGAGGAGGCTCATCAGAGTGGGCGGGGTGTGCTGGTGCATTGCCAAGCAGGTGTGTCCCGCTCGGCGACAATCGTCATCGCCTACTTGATGAAGCACACCCTTATGACCATGACCGATGCCTACAAATACGTGCGGAGTCGACGTCCAGTGGTGTCGCCCAACCTCAACTTCATGGGCCAGCTACTGGAGTTCGAGAGAGATCTCAACTCGGGAGTTACCCCTCGCATTCTAACCCCAAAACTAAGTGGTCTGGAAACACAAGTCTGA
comp159532_c0_seq11	ATGTGGGCTCTGGCGATGGTGGTGACAGTCATCTACGTTACTCTACCAGGGACATACGGAAACAAATGGGTGGTTACTTTCTCTAGGAAAGACATATGCGTGTGGGCTGGGACCACTGTAACACTGCCCTGCCACTACGACTACCCATCTCCCTACAGCGCCAAGCAGGTGATGTGGTTTCACATCACAGCATCTGGCAAGCGTGATTTTGCCTACCACACCCATGCCAGTCTGGTGAGCCCCTCCTTCAGAGACAGGATCAAATTTTTGGGGGGTTACAAGAGATGCAGTTTGCAGATCACCAACGTCAAATTAAGTGATGGCGGCCAGTACCACTTCAGGTTTGAAACAGACCACCAGCAGGGCAGGTGGACCTCTCCTGACTCCATTAGTCTTTCT…
comp179184_c0_seq14	TCTGCAAGCCCAACTCCACAAGGGCTGGAAGGGCCTGAGGTTTGGACTGACCAGCAGCTGCCCTTTAACAATGAATTCATGTCATCTGTTGTGGATTCCTTCCTTCACTCCATACAGCCTCACCCTTTCCCTAAAGAACTTTTGGTTAGTGTGATAGGAAACCTAGGATCCATCACAAAGGAGGAGACAGTAAAGCAGGTTTTGAGATACGAGACAGGCTTACTGGTGTGTGTGGCCATTGGGATCCTCTACATCATCTTTGTGCCCTTAATTGGCTTGTGTTTTGCCTTCTGCCGTTGCTGTGGCAACTGTGGGGGCCGAATGTACCAAAAGCAGACCAGGAACATCCACTGCAAGCGAAGGAGCTTTTATTGGGTGACTTTTCTGATCACTCTCTTT…
comp150919_c0_seq2	GTGTGCTCTTCCGATCTTGAACCGACTATCATGGCTGGTCAACTTCGGGCTCTCGTTAATACGAAGTGGTTAACCGATGCAGTAAAAAATAACAGAGTAGGGCCGAGTTTACGGATTCTTGACGCGTCTTGGTACCTACCTAAACTGCAGCGTAATGCAACGGAAGAGTTTAAACAAAGCCATATACCCGGAGCCTCGTTTTTCGACATCGACGAATGTTGCGATAAATCCTCGCCGTATGAACACATGCTGCCAAGCGAGAGTGCATTTGCAGACTATGTCGGAAATTTAGGAATTGGGAATAACACTCACGTCGTTGTTTACGATGGTAGCGACTTTGGATCGTTCTCCGCGCCTCGAGTCTGGTGGATGTTTAGGTTTTTTGGTCATAATTCAGTG…
comp180851_c2_seq7	AGTGACAGCACCAGCTCCACCACAGCAAATGACCTGGATTTGATCTTCCTGAAGGGTATCATGGAGAGTCCTGTGGCGCACGAGCGGTACGAAGAACCGAAGCTGGAGGCGGTGCGGGACAACAACCTGGAGCTTGTGCAGGACATCCTGAGAGACCTGACGCCCCTCACGGAGCACAGCACCACGGCCTGTGAGCTCGCCCACATCCTCCAAGAGCCACACTTCCAGTCGCTTTTGGAAACGCACGACTCGGTGGCGTCCAAAAGCTACGAGACTCCGCCCCCCAGCCCCTGCGCCTTCATGGACCCCGCCCTCAACAACCAGCCTGTTCCCGCGGACGCCGTCAGGATGGTGGGCATTCGCAAAGTCTCTGGAGAACACCTGGGCGTGACGTTCCGT…
comp106323_c0_seq1	GCGCTGGCGGCGGAACCAGTGATGGCGGCTCCCCCTACGGAGGACTTCGGACCTAGGGTAGGAGGAGGACCCCGGCACACTATCCGGTTCCGCCAGAAGGAACAGGGGGAAGGGCCTCCTTTCTTGGAAAGGATCCCCTTTATTCGGGAAATTTTGTTTAAGGCTCTGAAGTTAACTCCCCGTGACATTTTATGTGTCCAGTACAATAGTGTACAAAAGTTCTTTGATGTTACCATCTCAACAGCAGAGAAGTATGAAGCAGTTTTACACCAGTGTGCGATGTTGCGGAAGCATCCCGTTGGGAAAAACTATGCACCTACAGCCCTGTGGTGGGGCGACAGGCGCATGGTGACTACCCATGTTTTTAACCCGCATGTATCAGAGGACTCCATCCGCAGG…
comp148197_c0_seq7	ATGCACCCCTTTCTGCTTCTCCTGCTAAGCTTTGGAGGAGCTCTGAGCCTCAAAATATGCTCCTTCAACATACAGTCCTTTGGAGAAACCAAAATCTCCAAACCTGTAGTACTGAACATAATACTTAAGAGTATTACCCGCTGTGACCTCATGCTTGTCATGGAAATCAAAGATGCAAAAGGAGAGGCATTCCCTCAGCTAATGACACATCTCAACAGTAGGTACAGAGGACGGAGACCTGAGTACGGCTATGTCATCAGTCAAAGACTTGGTCGAAAATCCTACAAGGAACAGTATGCTTTTATTTACAGGCATAAGTTGCTGTCTGTGAAGTCTATTTATCAGTATCCTGACATCCAATCTGAGGATGTTGATGCCTTTGCCCGAGAACCTTTTGTT…
comp155730_c0_seq1	TTTTCATGGAAGAAGCAACAGTGTTCTGCCATGGCGTACGCTGCCAAAATGGTTAAGCTTGAGTCTTTGAATTCATTTTTCTGTGAACGATTGATGGTTGCCGCTGGTGAAATATTTCAAGCAGTTAAGGACACTTTCTCTGAATATCAAGAAGAAATAGATCGATCCAAACAGGAAAATATTTATCTGAGAAAAATGCTAGCAGATGTTAGCATAAACAATGTCCCAGATTCACACCATTACCGTGTAAATGGAGATCCTCCTCAACACACAAGACAGGTGCCGCTTGACTCCGCGACCTCAGTGCTACAAGTGAAATTGGAACTTAGCACTGTGCAGCAGGACACGAAGCCACAAGAGGCATTAAACGATTTGTCATGTCCCTCTCCCTATGCAGTC…
comp171120_c1_seq7	TGCTCTTCCGATCTGGGGAAGTTGCAGACTACAACATATAAAGTGTTGGGTAGCTTTTCTTATTTAAATGAAGGCATGCAGAAGGAAATGAAGCTGTTGTCTATGTTTTTCATTTTTGGTGGACTGGTGCTATCTGAGTCAGTGAAATGGATACAAGTCAAACAGGGTGACACTGTTAGTGTCCACTGTAACTTATCCTTCAATATAGAAACTGTCTGGGTAAGGCAAAGGTTGGATGCCATACCGGAGCGCTTGCTTGTTTCAGGACCCAATGAACATGATGGAAGTGTCTACTGGACGTACAGCCTTAGCCCTCGTTTCTCTGCAGTTGTCAACAGTTCAAGTCAAACCAACAGCCTGCAAATCAGAGACATTAACAGGGATGATCTTGCTTTATAC…
comp188636_c0_seq20	ATGGGTATTATTACAAGTCAATCATCTCTTTTTCAAGGCAGTCTTTCAGCACAGCGGAGGCCAGGGAATAATCTGCCCATCTCTGCCGATCTTGACCGATTGATCAGGCAGCGAGGCCGGGATTTGCGCCTGCGCCAGATCGAACGCCAGCCGGCTGCAACGTTGGTCAATAAACTCATTAAGGATTTAGGCAAATTCCTTAAGGACAACGAAGAGCACCCTTTCTTTCGACACGCCTCTGTTTTCACTAGTGGAAGTTATTATGAATTAGTTAAGATCGACAAACCCAACGAGTTTGACATCATGTTGAAACTCAAAACACCACAACTAACATGGATGGAGCTGGAGGGCTATAATGGACTTTTCTATAGAGTTTCTCTCTGTCGACCAACACGTGCA…
comp190026_c1_seq42	ATGGCTCGTGCTGGTAACGGAGCTGAAAATAGCGACGTAGACGAGGACTGCTTTGAAGATGCCTATGACCGAATCCCAGTGGCTTCTAAGATGGATCTGTTAAGCTCTATAAAGGAGTGCAGAATCGCGCTCAACCTTGTACTCAACAACAAGTTCTCTGAAGCACTGGACCTGCTCAAACCATGGTCTAAGGACAGCATGTACCATGCTCTGGGCTACAGCAGCATTCTGGTAATGCAAGCAGCCATGACCTTCGAGCACAAAGACATCCAGACTGCCATGGCAACCATCAAAGAGGCCCTGCACACCTGCCAGAGGTTCAGGAAGCGAAACTCGGTGGTAGGTTCTCTCTCCAGTCTGGTATCAAAACAGTCTTCTGGCAGTCAGAAAGCAGAGGAG…
comp182837_c0_seq9	ATGGGAAAGCGATTGGAACAGCAACCAATGTATCAGTATACTTATTACTACCCCCACTACCTCCAGACCAAGCAGACCTATGCCCCTCCTTCACACCCAATGGCTCCGCCCAGTCCAGGCAGTACTAGCTGTGGTCAGAGTGCAGTGGAGCAGCTCAGCAAGACCAACCTGTACATCCGGGGCCTTCCACCCGCAACCACTGACCAAGACCTCATCAAACTCTGCCAACCTTATGGGAAGATCGTTTCCACCAAGGCCATTCTGGACAAGAACACCAACCAGTGCAAAGGATACGGCTTTGTTGATTTTGACAGCCCTGCGGCAGCTCAGAAAGCAGTCTCGTCCCTCAAAGCCACCGGAGTCCAAGCACAGATGGCCAAGCAGCAGGAGCAGGACCCC…
comp190033_c0_seq2	ATCTGCGTGGCCGAAGCCGTGGTGGTCGTGTGTCCCATGGAGACGGTAAAGGTCAAATTTATTCATGATCAGACCTCAGCAAACCCCAAATACCGAGGCTTCTTTCATGGTGTCAGGGAAATAGTCAGAACCCAAGGGTTTAAGGGAACATATCAGGGATTGACCGCAACAGTGCTGAAACAAGGCTCAAACCAGGCTATCCGTTTCTTTGTTATGACATCCTTGAGAAATTGGTACAAAGGTGACAACCCTAACAAATCCATAAACCCTCTGGTGACTGGAGTGTTTGGAGCCATAGCAGGAGCTGCCAGTGTGTTTGGAAACACGCCGCTCGATGTGATTAAAACTAGAATGCAGGGCCTGGAAGCTCACAAATACAAGAACACCTTGGACTGTGCT…
comp175632_c0_seq59	ATGATATTACTTAGAAAAATTGACATAAAAGAAAAACTCACCACTAACCCGTTTCCCGACCAGAGGCCTGGCACCAGTGGGCTGAGGAAGAAGGTCTATGTCTTCCAGTCTAAAAGGAACTATCTGCACAACTTCATTCAGAGTATCTTCTCCTCCATTGACCTGCGAGACCGCCAAGGCTCAACAATGGTGGTAGGAGGCGATGGCCGTTACTTCAACACAACCGCCATCCAGGTCGTAGTGCAAATGGCTGCAGCCAATGGGGTAGGCCGTTTGGTGATTGGTCAGAATGGTATCATGTCCACACCAGCTGTTTCATGTGTGATCAGGAAGTACAAAGCAATTGGTGGAATTTTGCTTACTGCCAGTCACAATCCTGGAGGACCAGACGGAGATTTT…
comp178192_c1_seq4	ATGGACGTGTTTTTGATGATCAGACGTCACAAGACGACCATTTTCACAGACGCCAAGGAGTCGACCACGGTGTACGAGCTGAAGCGCATCGTGGAGGGGATTCTAAAGCGGCCCCCCGAGCAGCAGAGGCTGTACAAGGATGACATGTTGCTAGAAGACAGCAAGACCCTTGGAGATTGTGGATTCACAAACCAGACAGCAAGACCTCAGGCTCCAGCCACAGTAGGACTTGCCTTTCGCATCAGTGATGATGCGTTTGAGCCACTGCGAGTGGAGCCTTTCTCAAGTCCTCCTGAGCTTCCTGACGTCATGAAGCCCCAGGACTCTGGCAGCACCGCCAGTGAACAGGCAGTGCAATGA
comp19159_c0_seq1	GGAAAGCAGCCGAAAATTCTTGAAAATTCAGAAGGTTGTCGTACAACTCCATCTGTGGTAGCCTTCACCAGTGATGGAGAGCGTCTTGTTGGGGCCCCCGCCAAACGTCAAGCTGTGACTAATTCGGCTAATACTTTTTCGGCTACAAAACGACTAATTGGTAGACGTTTTGATGACCCAGAAGTGCAGAAGGACTTGAAGAATTCATCATTCAAGATTATAAAGGCTTCAAATGGGGATGCTTGGGTTGAAGCTCACGGCAAAGCTTACTCACCTAGTCAGATAGGGGCATTTGTCTTGATGAAAATGAAAGAAACGGCAGAAAATTATTTGGGCACAAAGGTCAAGAATGTTGTGATCACTGTACCCGCTTACTTTAATGATTCCCAAAGGCAGGCC…
comp173814_c0_seq48	ATGGATACGTTAATACTGGAGCCCTCGCTGTACACCGTGAAAGCGGTCTTAATTATGGACAACGATGGAGAGAGACTGTATGCCAAGTATTATGATGACACTTACCCTACAGTTAAAGAACAGAAGGCCTTTGAGAAGAACATCTTTAACAAGACGCACAGAACTGACAGTGAAATCGCTTTGCTTGAAGGTCTTACAGTTGTGTACAAAAGTAACATAGATTTGTATTTCTATGTTATTGGCAGTTCACATGAAAATGAGCTGATGCTCATGTCAGTGTTAAACTGTCTGTTTGACTCCTTGAGTCAAATGCTGAGGAAAAATGTGGAGAAGAGAGCCTTACTTGAAAATATGGAGGGCCTTTTCTTGGCCGTTGATGAGATAGTAGACGGAGGAGTC…
comp186319_c0_seq76	ATGGTTTTTCTAAGTGTAAGAAGCGCTCAAAGAAGACGTTATACTATCCTCTTATTAAGTATCTGCGTTGTAATAATTTACCGACAGATCAGTGGTCAGACAGGAAAGATGAAAATAAACAGAAGAGAGGGTTTGAGTGTCAACTCATCCCAGTTCATGTTGGGAGGAAAGCCGTTCCGCATACTAGGAGGTTCTCTTCATTATTTCCGGGTGCCCAGAGCCTACTGGAAAGATCGGATGATGAAAATGAAAGCCTGTGGAATCAACACACTCACCACACAGGTGCCTTGGAACCTACATGAGCCAAAAAGAGGCGAGTTCCAGTTCCACGGAGGTCTGGATTTGGAGACGTTTCTTCTTCAGGCAGCTGAGATGGGTCTCTGGGTAATTCTTAGGCCA…
comp181335_c0_seq16	ATGGTTGCTTTTCCGGATAATGAGCGCTGTAATGTTGCTGGACGCTACGAGCCAGAAGGGGCCGAGGACCATAAGGAGACGGAGGCGAAGTCCAAAGATGCAAAAAAGCCCCGTGGCCAGTGTATCGTTTGGAGAAATGTTATTCTCATGTTTCTGCTCCATGCCGGTGCACTTTACGCAATAATCTTGATCCCAAAGGCGCATCCATTTACCTGGATTTGGTCATACATGTGTTTCATTGTCACGGCCCTTGGAGTTACAGCTGGAGCCCATCGCTTATGGAGCCACAGGTCTTACAAAGCCAAACTGCCTCTGAGGATTTTCCTGGCTGCTGCCAACTCTATGGCCTTCCAGAATGATATCTTTGAGTGGTCCAGAGATCACAGGGCCCATCACAAG…
comp174339_c0_seq7	ATGGCTCCTTTGAAAAAGCAGCCGATCAGCAAAGGTGGAAAGAAAAAGAAGCAAGTATTGAAGTTTACTCTGGACTGCACACACCCAGTAGAGGATGGAATCATGGATGCAGCCAATTTTGAGCAGTTTCTTCAGGAGCGAATCAAAGTGAATGGTAAAGCAGGAAATCTGGGTGGAGGACTTATAGCTATTGAGAGGAGCAAGAACAAGATCACAGTTTCTTCTGAGGTTCCATTTTCCAAAAGATACCTGAAATATCTCACCAAGAAGTATTTGAAGAAGAACAACCTTAGAGACTGGCTGCGTGTTGTGGCAAACACTAAGGAAAGCTATGAACTTCGCTACTTCCAGATCAACCAGGATGAGGAGGAGGAAGAGGATGAAGATTAA
comp188191_c0_seq32	ATGGGTTGTCTGGACTGCTGCGTGAGGTGTCTGGGAGGTGTTCCCTACGCCTCTCTAGCAGCCACTATCCTGTGTTTCTGTGGAGTTTCTCTCTTCTGTGGCTGTGGGCACGTAGCCCTAACTGGCACCCTTACCATCCTGGAGACTCACTTTTCGAAGAACACCAGTGACCATGCCATGCTCACAGACATCATCCAGCTAATGCAGTATGCAATCTATGGCATTGCCTCGTTCTTCTTCCTCTATGGGATCATTCTTCTGGCTGAAGGCTTCTACACCACCAGTGCAGTCAAAGAGCTGCACAGTGACTTCAAGACCACCATCTGTGGACGCTGCATCAGCGCTATGTTTGTGTTCCTGACCTACGTCCTTGGAGTGGCCTGGCTTGGTGTGTTTGGC…
comp175187_c0_seq9	GATCTGACGAACACAGGAAGCGGCCATTACTACTACATGAGCTCAGGTGCCGCCCACCTGCCAGGCCGCAGTGCCAAGATGAGCTCCCCTCTCTTCACCACAGGAAGTGGCCAGTGCGTTCATCTGTGGTATTACCTGAGTGGGCAGGGCACAGGGACCCTGAACGTGTATCAGCAGAGCTCGGGTGGAGCTCGTTCTCTGCTGCTGAGCCTGGATGGAGAGCAGGGCCAGTGGTGGAGGTTTGCCCAGGCTCCACTAGCCCATGCTGGGTCAGACTACAGAGTTGTGGTGGAGGGGATAATGGGCCAGGGTGAACAGGGCTCCATCGCCGTGGACGACATACTGGTCTCCCCCCATTCGTGCACCTCCCAAGGTCTCTGTGACTTTGAGGCGAACATG…
comp178737_c0_seq17	ATGTCAAGAAAAAAGGCGTCAAAGACCAAAGGCGGTAGCGCCAGCCCATCTCCAGCCAAAGACAACGCAAAGTCGGGGAAGAACAGCCTGGTGGTCGGGGTTCAAGGCAGTGGCGTGGTCCACCCAAGCCGACCTTCTGTCTGCAACAGCAGCGAGTTTTACGACATTGCGTTCAAGGTGATGCTGGTAGGAGACTCTGGGGTAGGGAAGACGTGTCTGCTGGTGCGCTTCAAAGACGGAGCCTTCTTAGCAGGCAGCTTCATCTCAACCGTGGGCATTGACTTCAGGAACAAAGTGCTCAACATTGATGGGGTCAAAGCCAAGCTTCAGATCTGGGACACTGCAGGACAGGAGCGTTTTCGAAGTGTTACTCACGCCTACTACCGTGACGCCCATGCT…
comp177175_c1_seq2	TCTGTTGTCTCAAAGATGGCGGATTTCCTGCCGTCTCGGTCCTTTCTATCCGTCTGCTTTCCTAAATGTTTACTCAACAGCAACGAGGCGGAACAACTAAGGAAATCCAAGGAGATAGATAAATGTATTTCCAAGGACAAGAACTACGTGAAACGGTTGGTGAAGATACTGTTGCTCGGTGCCGGAGAGAGCGGCAAGTCGACTTTCCTCAAGCAGATGCGCATCATTCACGGCCAGGACTTCGACCAACGGGCGAAGGAAGAGTTCAGGGCGACTATCTACAGTAACGTTATCAAAGGTATCCGGGTGTTGGTGGATGCGCGGGAGAAGCTCCACATCCCGTGGGGCGACCCGTCGAACCAGGCCCACGGGGAGACCATGATGGCCTTCGACACGCGC…
comp190766_c0_seq7	ATGTCGCGGAGGAAACAAGCGAAGCCGCAGCATTTCCAGACCGACCCGCAGCTGGCCTTGCACGAGCACAATGGGGACATGGAGCCCAGCTTGGCTGACCCCCCTTGCAAGGACTCTGGTGCCCATGTCTGTGGCAGATGCTGTGCTGAGTTCTTTGAACTGTCGGATCTTGAACACCACCAGAAGAATTGCACTAAGAATCAATTAGTTCTGATTGTGAATGAGAATCCTGCGTCTCCTTCCGGAACCTTCTCTCCCAGCTCCTCTCCCCATAATCCTGACGAGCAGGTGAATGACATGACTAATAACGCAGATCAAGGAGGGTGTGCTGACCTTGTAGACCATAACTCGCTGGATAAAGAGGAAGTCATGGATGTGGATGCGTCGGCAATCTCTGCC…
comp189394_c1_seq95	ATGTCCTTCGCATTGTACACGCCTGTGGCAGTGACTGCTGGGGTGATCGTGGTTTCTACTGTGGTTCTTCTGGGCTACTTTTACCTTGGAAAGAAGAAGAAGCCTTTGATTACCTTAGTTGACCCCTCAGAAAAATACAAACTAAGACTCCTAGACAAAGAGGTTATTAGCCATGATACACGCAAGTTTCGCTTTGCCCTCCCAAGCATGGAGCATGTGTTGGGTTTACCTGTAGGGAAACACGTCTACCTCTCAGCTCGCATTGATGGAAGTCTAGTTGTGCGTCCATACACACCAGTCTCCAGTGATGATGACAAGGGTTTTGTTGATCTGGTTGTGAAGATCTACTTCAAGAATGTTAACCCTAAATTCCCAGAGGGTGGAAAGATGTCTCAGTAC…
comp157760_c0_seq1	ATGTCAGCGTCAGGCGGTGAGGAGGACCTTAATGTAAAAACTTCAGCGTCTTCTCAAGTTGGTACGATTAGAAATTTGGAGCATCTTTCAGTCAACAGCAATGGTGCACCGAAAACGGACGACAGGGGGCGATATTTGGACAATTTGCAGCACTCAAACGGAATAAAAAGCGATCAAACAGATGGAGTGAACTTCCACGGAGAGCGTCCGGACCAGTGTCCTGCAGCTTTAACCGAGCGCGCACGCCCGAAGTGTGCGACTCCATCTCGGTCAAGTCATGAACATGGCACCGATCCAGCTTTAGCTGTGGACGTGATCGTCGCTCATGGCAATAGCGGAGATGGACCAAACGAGGAAACCCGGTGTCAGACCCGAATAGAGCGCGGGGTGGGTGCGGAC…
comp189833_c0_seq93	ATGGCACTCTCTTTTAAGAAGGATCTGGAGAAGTACAAAGAGATTGATGAAGATGAGATTCTCAACAAACTCTCTGAGGAGGAGCTCAAACAGCTGGAGAGTGCCCTGGAGGAGATGGACCCTGAGAATGCCTTGCTTCCTGCGGGCTTGAGGCAAAAAGACCAGACGACGAAGATGGCGACTGGGCCATTTGACCGGGAGAAACTGCTGAAGTTCCTGGAGAAAGAGGCTCTGGACCACAAAGACAGAGAAGACCATGTCCCCTTCACTGGAGAGAAGAAAGGAAAGGCGTGGGTTCCTAAAAAGCAGCAGACTGAGGTGCGGCAGGAGGAAATAACCACACTTGACCCAGAACTAGAAGAGGCCTTGTCCAGTGCTACTGACACGGAGCTGTGTGAC…
comp112553_c0_seq1	ATGCAAGATCTTGCATCAAACTTTTCTTTCACAGATTTCAACCTCAGTGGCTTTCACACTTTGGGAGCATGGAAAAGTGTATTATTTATTCTCTATTTTCTCATGTTTTTGTTGTCTATAATCGGAAACTCCATTCTACTCTATGTGGTAATATCTCACAAGACTCTGCACGCTCCTATGTTTGTACTTATTGGTCTTATGTCAGTTGTGGATTTATGTGCACCATTTCTTTTTGTACCACATTTGCTGTTTAGCCTGTTATTTGACTTCAGTGGCGTTTCTTTAATGGGCTGTTTGATACAGATGTTTTGTATTCACTATTCTGGGACATGTCAGTCTACTTTATTGTTGTGTATGGCATTGGACCGTTACTTTGCTATATGCAGACCACTTTTTTAT…
comp154710_c0_seq1	AACGAACCGCACTTTACTGGATTAACCATGTCGAAACTATACGGCGGAGTTGAAGGAGGTGCAACCCATTCAAAGATGGTTATACTAAATGCTGAAGGTAACCTACTTGGTAAATCTGAAGGCCCCCATACAAACCACTGGCTCGTTGGCATGAAAGAGGTTTCAAACCGTGTTCAAGCATTAATTAAGGCCGCATTAGAAAATGCTAACCTGAGCCCTGATTCTAAACTGGAAGCGCTGGGTCTCTCACTGAGCGGCATCAATACGGAAGAAGACGAACGCGAGATGACTGATACATTCAAATCTCTCTACCCAGATCTTGCTGAACATGTTTATTCTTGCAATGACTCGGTCGGAGCTTGGGCAACTGTAACAAATAACGATGCTATTGTTCTCATT…
comp135583_c0_seq5	ATGTCTCGGAAGGTGTGTGTGGGTAATTCTGTCATTCTCTTCCTGCTTTTTGAACCTGTGCGTTGCCGTGGTGATGATGTTCAGTCACGGTCTCGGCAGGAAGATCCAGAACAGCTGCGCTTAAAGCAAAAGGCAAAAGAGATGCAGCAGCAGGAGTTAGCTCAGATAAGACAGAGAGATGCCAACCTGACAGCACTGGCTGCCATTGGTCCCAGGAAAAAAAGGAAACTGGATTCAACTGCTTTTGGCACTGATGCAGAGGGTTGTGCGTCGTCGTCGTCGTCGTCGTCGGTGAGCTCGTCGGTGAGTTTGAGCGGTGGAGCGGCGAGAGCGTTCACCCGGCAGCGTATCACGCGTGTAAACCTCAGGGATCTCCTCTTCTGCCTGGAGAACGAGAGA…
comp127286_c0_seq1	ATGGCATCCACAACACAAGATGAGTTTAAACTCGACATTCCCTGTTGTGAAGTTGAATCAATTGGCTCTAGGGTCAGAGTTCCCTGCCACCTTTTTCCTGAAATTAGTGCTGTTTCCATGGAGATCAGGTGGTTTAAGGAGACAGACTGCGTTTGCCTCTATAACAATGGACAGGTGACAGAGGGGAGGGGCTTTGAGGGCAGAGTGAGTCTGTTCATTGAAGAGCTGGAGAGAGGAGATGTCTCCTTACAGCTGAGAGACTGCAAAGAGTCAGATACAGGACATTACCTGTGCCAGGTAACCAATGGAAACAGAACAGAGGAAGTGACAGTAGTAGTGCAGATGCTTGGTGATAAGTATGGGTTGATACATAAACTGGTAAAGGTAGAGAGGGAGTGG…
comp193392_c1_seq3	ATGTCGAAATCTCTAAAGAAGATCGTGGAGGAGAGCAGAGAGAAAAATCTTCCCGAGGTGGATATGTGCGACAGGGGAATATCGAACATGCTGGACATTCATGGTTTATTTACGTTGTCTAACATAACTCAGCTTGTCTTGAGCCACAACAAGCTCACAACCGTGCCTCCAAACGTTGCTGACCTTAAGAACTTAGAGGTGCTGAACATGTTCAACAATCAGATAGAAGAGCTGCCCACTCAGATCAGCAGCCTTCAGAAACTCAAACACCTGAACCTGGGGATGAACAGACTGAGCACACTGCCCAGAGGATTCGGTTCTCTCCCAGCTCTGGAGGTCCTAGATCTCACTTACAACAACCTGAATGAGTCCTCACTGCCAGGGAACTTCTTTTACCTT…
comp189553_c0_seq16	ATGAGGAAGTGCTGGGAAGAGAAGTTCGAGAAGAGACCAGAGTTCTCCTTTCTGTCCCACACCATGGGGAACATGCTTACAGATGCCTATAAAAAGAGGTACTTCCAAGTCAACGACAGCTTCCTGAAGAGTAACCATCCTGCTGTGGTACGCACCAAGCCGCGGGTGCCTTCTCCGTTCCCAGGAACCCTCTCTCCCCTGTCCCCTCCCTCCATCTTCCCTCCATCCTCTACCCCCCTCCCCAACCCTTGCCTGGGGGCAGACGGGGAGATGGCAGTGGCCCCTTATAATGGCTACATCATCCCCATCCCTGACCCCAAGCCTGACGAAGAGGCACAGGAGATGACAGCATCGGGGGAAAGCCCCTCGAGCTCCGTGGGTTCGGAGGCAGAAACAGCT…
comp180460_c0_seq59	ATGTCCAGATCAGACTTCCCTCCAAGTTATGACGAGTCACACCTGCTCAACAACCCTCACCGTGGGGGAGGGCAGCCGTCTGCACCCCCACCAGCATACGGCTTCCCTTCGTTTGTGGACCAGCCACATCCTGGAGGTTATCCGGGAGCTCCGTATTCCCAGCCTTCTGCCCCTTACCCTGGAGCACCCCAGGGGTACCCTCCACAGCCTGGGCAACCAGGACATGGGTTCCCACCTCCCATAATGCCACCCATAATACCACCGACCATGCCTATATCCGGATCAGGTGAGGAGGGCTTCACCACAGCACCAGGGTGGGATAGCATAAATGTCCGGCACACTTTCATTCGAAAGGTGTACCTGATCATCGGCGCTCAGCTTCTCGTCACCGTCGGTATC…
comp185649_c1_seq11	TGTGCTCTTCCGATCTCCGCGCTCGGCTACACCCTCATCTACTCCTGCCAGCCCGGCTTCCTGCTCACTGGGGGCTCTGAGCACAGAGTGTGCAGACCTGATGGATCCTGGACTGGGAAAGTGCCCGTTTGCAGAATTGGCTCAAAACCTGTAGAAAAAGACCCGGCGCCTGTTCCAGGAACACCAAGCCCCAAATCAAACGTTCCCGAGGACGTGTTCGCCCCTGCGTCTGTCTGGAAGGGTTCGCTGGAGTACAGGGCGGTCAAAGAGCCAACGACTCTGACGATGGCATCCTATAACGCCACCACGGGGAGAGTGACCGGGACTCTGCGCAGTAGGAACGCAGAGCTGTTGCTGACAGGTGTATATAAGAGTAGAGAGGCCCGTCTGGTCCTGGTG…
comp165947_c0_seq2	TGCTCTTCCGATCTATTTAGCCCCGTTATTTTACATAGGAACACAATTCGTACTTTAGGATGGAAGGAATTATTTTTTTGTTGTTCCGGAACTTCAGTTGAATTTGTGCAAGACACAAATCTTGATAGCTACTTATTTATAGCTAGTTGGAGAAATCTTCTTGTGCTTTACTTGTTAGCTACGTTGATTTGGAATTCAGCAACTGGTCGTGATTATACAACACAAAAACAAAAAATGCTGATCAAAGTTAAGACACTTACTGGCAAAGAAATAGAAATTGATATCGAACCAACAGACAAGGTGGAGAGAATAAAAGAGAGAGTGGAAGAAAAAGAGGGTATTCCACCTCAGCAACAGAGACTCATCTACAGTGGGAAGCAGATGAACGATGAGAAAACA…
comp191814_c0_seq26	ATGTTGGGAAAAAAAAATCCCAAAACAGGATTCCTGCTTGACAAGAGAATTGGCGTCAACCAGCCAAAGAGGATTGAGAATGCAAACATCCTCATTGCCAACACTGGCATGGACACAGACAAGATCAAGATCTTCGGCTCCAGGGTGCGCGTGGACTCTACTGCCAAGGTGGCTGAGATCGAGCTGGCTGAGAAGGAGAAGATGAAGGAGAAGGTGGAACGCATCCTGAAGCATGGCATCAACTGCTTCATCAACAGGCAGCTGATCTATAACTACCCTGAGCAGCTCTTTGCTTCCGCCGGCGTCATGGCCATCGAACATGCCGACTTTGTTGGAGTGGAGCGGCTGGCGCTGGTCACAGGGGGAGAGATCACATCTACCTTTGACCACCCTGAGCTG…
comp193648_c0_seq16	ATGCTTCATATGAAAATTAAGACAGAGAAACCTGATTCAGAAGGTGCTGGTGCCCGAAATCGTCTTGATGCAGTGTTGCAAGGCCTCGTGGAAAAAAGTGACAGTGAGAGAGATCAGAATGAAGATGATTCTGGAAAAATGGTAGCAGACTCTTTGAGCAAGGATTTATCTCCTTCCTCTGTTGGAAAAAGGCCTTCATCCCGTTTCCCACAACACCGGAGAAAGAAACGCAAGGAGATGGATGATGGCTTATCTGAAACTAACCAGCACAAGCAAAATGCCTACATCATCAAGCTGTTTGACCGCAGTGTGGACTTAGCCCAGTTCAGCACCAGCACCTCGCTGTACCCCATCTGTAGAGCCTGGATGCGGAACAACCCATCTGTTCGAGAGAGACCT…
comp169492_c0_seq20	ATGTATGGCCTGTACCTGGAAGCCGTCAATGATTATATTAATGAGTCTTACGGGGAAGACGTTTGGAGGCTGATTGAAGCCCGCGCAGAGATCCCTCACCTTAAGTTTGTACGGCACCAGATGTACAATGACAATCTGATTCTTCGTCTGGCTAAGGCAGCTGGAGAGGTTCTGGGAAAGACTCATGATGAACTAATGTATGCGTTTGGGGTCTACATGGTAAAACGAATAGGAAACTATGGTTACGAGAGGATCCTCAAGGTGCTGGGCCGCAATGTGCGAGACTTCATCAACGAGCTGGACAACCTTCATGAATACTTCCGCTTCTCGTTCCCCAAAGTGCAACCTCCCAGTTTCTGTGTGGAAGAGGAGTGTGAGACAAGCCTGACACTCCACTAC…
comp178940_c0_seq11	ATGGCAGCCGTCGATTGTGATATTCCTGTGGAGCCGAAGCCACATACTAATATATTAGTCGAAGAGGATTTGGAGAGGGAGGCAGAGATTTTCAAGGAGAAGGGCAATGCATTCTATGTTAAACAAAACTACACTGAAGCTCTCAGCTGCTACACAAAGGCCATTGATGCATGCCCTAGGAATGCCAGTTACTATGGTAACCGTGCAGCCACACTGATGATGCTTTGCCGCTTCCGTGAGGCCCTGGAAGATTCCCAGAAGGCCGTGCGGCTAGACACCCACTTCATGAAGGGCCATCTCCGAGAAGGGAAGTGCCATTTGTCACTAGGCAACGCTATGGCTGCCACCCGCTGCTTTCAGAAGGTTCTAGAACTGGAGCCTACCAATGTTCAGGCTTTA…
comp173128_c1_seq22	TGTGCTCTTCCGATCTGGCGAGGGGTGGTGGAGGTGGATGAGTACAGTGCCAACCCCACCCAGGCCTTCACCTTCTACAACATTAACCAGGGACGCTTCCAGCCCCCTCACGTGCACATGGTCGATCCATTGCCCCATGACACCCCTAAGCCCCCGGGTTACACTCGCTTTGTGTGTGTGTCGGACACACACTCGCGCACGGACACCATTCAGATGCCCTACGGCGATGTTTTACTCCATGCTGGAGATTTCACCGAGCTTGGACTGCCCAGTGAAGTCAAGAAGTTTAACGACTGGCTCGGAACTTTGCCCTACGAGATAAAGATTGTGATTGCGGGAAACCATGAGCTGACGTTCGACCAGGAGTTCATGGCTGACCTGATCAAGCAGGACTTTTAC…
comp184636_c0_seq18	ATGGCGCTGTCTATGAGTACGCGCCGTTTATCTAAATGCATCGGAAATGTTACATTTCGCTCCCTCTCCCCAAACTCGCCGTTTCCCAGAGGTCGACTGGAGCAGCCAGTTAGATACCTCGCTGTATGGGGAGTCGTGATAGCGAAAAACCCAAAGGGACCATGGTGTCGGAACCAGACAGCGCCCTCTACACCCCTGGATCGGAACTTCATCAGTTTGGCAAACAAGAGAAAGCAGTATTCTGAACGACGAATTATAGGGTATTCTATGCAGGAAATGTATGACGTCGTAGCGAATGTAGATGATTACAATCGCTTTGTTCCATGGTGCAAAAAATCCCAGACAATAATGAAGCGAGCTGGCTATGCCAAAGCCCAGCTGGAGGTTGGTTTCCAGCCA…
comp183725_c0_seq19	CTCTTCCGATCTGGGGAACGGACCTGTGGTGTGGCTTCAGCGTTACATTCAGAAACTCCAGATCGGTACGAGCGTCTCACCTCCGTCTCCAGCTCTGTGGATTTCGAACAGCGAGACAACGGTTTCTGTTCCTGGCTGACGGCCATATTCCGAATAAAAGATGAGGAGATCCGGGAGAAGTGTGGAGAAGACGCTGTGCACTATCTCTCCTTCCAGCGCCATATCATCGGGCTGCTGGTGGTGGTGGGAGTTCTGTCTGTGGGCATCGTCCTGCCTGTCAACTTCTCCGGAAACCTGCTGGAAAACAATGCTTACAGCTTTGGCCGGACGACAATAGCAAATCTGAATTCGGGGAATAACTTGTTGTGGCTTCATACGTCTTTTGCATTCATGTACTTG…
comp174696_c0_seq3	TGTGCTCTTCCGATCTCGCTGGTTGAGTTGCTGAGCGCTGGTTCGCGTTTCACCGTCTCCAAGGGCTCGCACCCGGTGCACTGCGTCATCTTCACTTCACTCTTCATCGTCACGAACGTTAAATATTTACAAGTGACGCAGCTGCAGCAAATAGCAAGGCTCACTCTTCTTTTTAGCTTTACCTTCGCTTTGCTTTGTTGTCCATTCCCTCTTGCGATCGGTCCCGGAGCGCAGCACGCGGCGCACGGCGCACAAAGGCCTGATGCTACAGCTACGGCACCTGAGCAAGGTGTGTGGCAGCTAATGCTCGTGACGTTCGTTGCTTACTCTCTCCTCCCGGTGCGGACACTTTTGGCCGTCTTGTTCGGCATCCTGGTGGCTGCGTCCCATTTCATTGTC…
comp180023_c1_seq13	GACGTTGTACAGGCCGTGCGCGAGTCACATGACCGTGATTTCATTCGCCGCGTGCTTGCCAAGGAGTGTCCCATCTGCCTGTCTGTCTTTCCCCAAAGCAAGATGCAGTCTCTGACGTCGTGCCAGTGCTCGGTTTGCTCAGGCTGTTTCAAGCAGCACTTCACCATCGCCGTGCGAGACAAGCACATCCGAGACATGGTGTGTCCCGTGTGCTGGGAGCCCGACATCAATGACCCCGAGCACCTGAACAGCTATTTCTCCACACTGGACATACAGCTGAGAGAGTGCCTGGAGCTGGAGGTGTATGAACTGTTTCATAAGAAGCTGACAGAACAAGCCCTGATCAAAGACCCAAAGTTCCTCTGGTGCAGTCATTGCTCGTACGGTTTTATCTACGAC…
comp185316_c0_seq32	ATGCATACATTTAAAGCCTTTGCCCCACACCCTTACTGTTGCATTAGTAAAAGATCTTGTTTTTCTGCTGTAAAGGTGCTACAGATTGACCCTGAGGCAACAGACGAAGAACTAAAGAAGAGGTTTCGACAGCTGTCCATTTTGGTCCATCCAGACAAGAACCAGGATGATGCAGACAGAGCACAAAAGGCATTTGAAGCTGTTGATAAGGCATATAAACTTCTTCTGGATGGTGAGCAGAAGAAGAGGGCTGTTGATGTGATCCACGCAGGAAAAGAGTACGTGGAGCACCTGATGAGTCAGAAGAAAAAGCAGTTGAAGAAGGATGGAAAGCCCACAGATATTGAGGAGGATGACCCAGAAATGTTCAGGCAGGCTGTATACAAACAGACCATGAAG…
comp195281_c3_seq15	ATGTATTGCTTTATAGCACAAATGATCAAATGCGTATCATCCAATCAAATATTGTTTGATACTCATCCACAGAAATCGATTAGTTTTATTTCTGTTATCAAACGTTTGTGTTATGCGTACAGGATGCGCCAGGGGGCCACGACGAGCCCACCGTCCGTGAACTCTGGTCGATGTTCGGTGGTGGTAAGGAGGAAGATGGCGGCGTCCAAGGTGAAGCAGGACATGCCTCCATCCGGAGGTTATGGACCTATTGATTACAAACGAAATCTACCCAAAAGGGGTCTCTCTGGTTATAGTATGTTTGCAATTGGTCTCGGAATCATGGCGTTTGGATACTGGAGAATCTTCAAATGGAACAGAGAGAGGAGGCGGTTGCACATTGAGGATCTGGAGGCCCGG…
comp175851_c0_seq22	ATGGAGCTCTGTGAAATACTGTACAACAAGGCCGAATACATCGAGACCGCATCGGGCAACAAAGTCAGCAGGCAGTCGGTCCTCTGTGGAAGTCAAAACATTGTCCTCAATGGGAAAACCATAGTGATGAATGACTGCATTATTAGAGGAGATCTTGCTAACGTCAGGGTAGGCAGACACTGTGTCATCAAAAGTCGAAGCGTAATTCGGCCGCCATTTAAAAAGTTTAGCAAAGGTGTAGCTTTTTTCCCTTTGCACATTGGTGATCATGTGTTCATAGAGGAGGACTGTGTGGTCAATGCAGCACAGATAGGATCATATGTTCACATTGGCAAAAACTGTGTCATCGGACGGAGGTGTGTTCTGAAAGATTGCTGTAAGATTCTAGATAACACGGTC…
comp182755_c0_seq23	TGTGCTCTTCCGATCTGTTTATGTCAGTGCTTTTCTTATTGTGCTAGTTTCTCTGAGCTAACATTTGGCCCAGGGACCAGGTTAACAGTTCTAGAGCCCAACAAAAACATCATCTACCCCAGTGTTACAGTGCTGCGGCCCTCTTTTAGAGAGCTCTGTGAGAAAAGAGTAACCTTGGTGTGTTTAGCCACAGGTTTCTATCCCGACCATGTTAACATTACATGGAGGGTAAATAAGCAAGACAGCAATCATGGAGTTGCAACAGACCACACTGCCCAACAGGATCCAGAAAACAAAAATTACAGAATCTCCAGCAGACTGGTGGTGGACCAGGCTGAGTGGTTTGAGAGCAACAACATTTTCACCTGCGTTGTTGGTTTCTATGATGGTAAAATGTAC…
comp203758_c0_seq1	GAAGCTTCGGATCGCGCTACGGAATTCTCGACCCAGGCTGCTTCGTTGGCTGCTCAGAAACGCAAGTTGGAAGCCGACTTGGCTGCCATGCAGGCTGATCTTGAAGAAGCCGCCAATGAAGCCAAACAAGCTGACGAACGTGCCAAGAAGGCTATGGCCGACAGCGCCCGAGTATTCGAAGAAATCCGTCAAGAACAGGAACATACCCAACACGTCGAGAAGGCCAGGAAGCAGTTGGAAATCCAGGTCAAGGAACTTCAGGCCCGCCTGGAAGACAGCGAATCCGGAGCCATGAAGAATGGCCGCAAAGCCTTGGCCAAATTGGAACAACGAGTCCGCGAACTCGAGACCGAACTCGAAGCCGAACAACGCCGACATGGCGAAACCCAGAAGAATTTG…
comp176564_c0_seq1	ATGACTCGCCTGAAGGCGTTTCATCAGATTATAAAGCAGTACGCTGATATAGCAGACTCCTTACTTGTATATATTGAAGAAGCGCATCCGTCTGATGGATGGGTGAGTTCTGATGCCCCTTACCAAATTCCCAAACATCGTTGTCTTGAGGACCGATTAAAAGCTGCGAAGCTAATGAACCAAGAGGTACCAGGATGTTTGGTCGTCGCCGATAACATGGATAACTCATCAAATGCCGCATATGGAGCTTATTTCGACAGACTTTACATCCTACAAGAAGGAAAGATTGTTTACCAAGGTGGCAGAGGACCAGAGAGATATCGAATCTCTGAGCTGAAGAATTGGCTTGATCAGTACAGAAAACATATACATAATTCTAGCAAAGTTGTTATTCATGTG…
comp185467_c0_seq4	AAAACCATGGCACTGCGACAGAACTCAGACAGAGAGCCCAGCGTTGAACTCTTCATAAAGGCGGGTCATGATGGGGAGAATGTGGGGAATTGTCCCTTTTGTCAGAGCCTCTTCATGGTCCTGTGGCTGAAAGGAGTCAAATTCACCGTGACAACAGTGGACATGAGGAAGAAGCCCGAGGAGCTGAAGGATTTGGCCCCAGGGACAAACCCTCCTTTCCTCTTATACAACGGCACCCTGAAGACCGACTTCATCAAGATCGAAGAGTTCCTGGAGACGACCCTTTCCCCTCCCAGGTACCCCCACCTCAGTCCGCTCAATAAGGAGTCCTACGATGTGGGTGCTGACATTTTTGCCAAATTCTCAGCCTTCATAAAGAACAGTCCGAACAACAGCATG…
comp180416_c0_seq49	ATGGTTCGAGAGACCGGTTACTATGACATTCTTGGAGTAACCCCCAAAGCATCTGCTGATGAAATCAAGAAAGCATATCGAAAACTAGCACTGAAATATCACCCTGATAAAAATCCAAATGAAGGCGAGAAGTTCAAGCTCATATCGCAAGCTTATGAAGTCCTGTCGGATTCTAAAAAACGAGATATTTATGACCAAGGAGGTGAACAAGCCATTAAAGAAGGCGGCATGGGTGGAGGAGACTTCTCTTCTCCCATGGACATTTTCAACATGTTCTTTGGTGGTGGAGGCAGAACTCAAAGGGAAAGAAGAGGTAAAAATGTAGTCCACCAGCTTAGTGTCACACTTGAAGAAATGTACAATGGTTCAACACGGAAACTTGGTCTCCAAAAGAATGTA…
comp177869_c0_seq2	ATGGCGGGGAAACTGACATCTCAAGGCACGGGAATATTGCTGATTACAGCCAACGTTGGATCGCTCTTTGAAGATCCTGCCAACTTGCAGAAGACCTGGCTGCGGGAGTTCTACCAGACGGTGCACACGCACAAACCGCACTTTGTGGCGTTACACTGTCAAGAAGTGGGAGGGAAGAATTATGAAGAATCAATGACGCACGTGGACAGCTTCATCAAAGAGCTGCTATCCAGCGACGCCATGAAGGAGTACAGTAGAGCCCGTGTCTACCTCGATGAGAACTACAAGTCCCAGGAGCATTTTACAGCACTAGGATGTTGCTACCTTGTACACGAATCCTTGAAAAACATCCACCAGTTTGATTTCAAAGCCAAGAAGTTCAAGAAGGTGGTCGGCAAG…
comp188917_c1_seq82	ATGAAAGGGCAGCAGAAAAGTTCAGACCCTGACTGCAATGTTCCTGTAATTGAAGAAGGGGCAGTTGCTACTGCTGAGGACCCATCAGCAATTGCAACTATCCAGTCAGCTGCGACCTTCTCGTCAGAACAGCCAATTAAATACCTCTTCAAAACAGAGGGTGCTGGGGGGCAGGTAACATACCGAGTAATTCAGGTTTCAGATGGTCAGCTGGAGGCACAGACAGATGGTACCACAGCTGTCAGTGTAGTGGCTGGGTTTCCTGCTACAACACAGCCTGTTACCCAGGCCGTATTCTCTCAGTCGGAGGGTCTAGAAGGAGATGGCACAGAAACTCATTATACGTATTACCCTGCCACTATTTCGGATGCCGGGACAGGCGCTATGGTTACGGGTGTG…
comp178678_c0_seq14	ATGGCAGATACCAAGGTAGATTCCGCGACGGAAATTTCCGCCAAGGACTTAAAGGAAAAGAAGCTCCTTGATGAGAAAGAAAACGGAAAGGATGCCACTAATGGCAAGGAAAATGAGGAGAATGGAGAGCCTGATATTGACGAGGAAGATGACGATGAAGTAGACGAAGATGAAGACGACGAAGGAGATGAAGACGAGGAGGAGGAAGACGAGGAGGACGAGTTGGGCGGAGGAACGAAACGGGGAGCGGACGAAGATGACGAGGATGAAGAGGATGAAGTCGAACCCAAGAAGCAGAAAACGGACGATGACGATTAA
comp192281_c0_seq15	AGCTCCAACTCCCACAGTCCTTCTCCACCCAGCAGCTCCAATGCTTTCAGTCTGCTGAGTGCCAGTTCTGAACAGGACAATCCCTCCACCAGTGGGTGTAGTAGTGAAGAGTCTGCCAAGGCAAAGACCCAGAAGGAGCTGATCAAGACGTTGAAAGAGCTGAAGCTTCACCTCCCTGCAGACAAGAGGACCAAAGGAAGCAAGTCGAGTACCCTGAACACGCTGAAGTACGCCCTGCGCTGCGTCCGACAGGTGGAAGCCAATGAAGAGTACTACCAGCTCCTGATGATCAACGACAGTCAGCCGGCAGGTCTGGACGTGTCGTCCTACACCATAGAAGAGATCGACAGCATCACCTCCGAGTACACCCTCAAAAATACAGACATCTTTGCGGTGGCC…
comp129675_c0_seq1	ATGTATACATGTCCTGTTAGTCGCCCTGCTTGTAGATTACTTTCCGGAGTTTGCAATAAAAATATACCGCGCTGTTATTACAAACAAAATACTTTGTCTCCTAATCCTTCGCTGAAAATGGTAGTTCCCACGAACTCTGATGATCTCGAAAAGCTGAGAATGCAAGTGAAAAAACAAGGTGATGTGGTTAGAAAACTCAAAGAAGAATCAGCTTCTGAAACGGATATCAAGAGAGCCATATCGGAATTGAAAGCTTATAAGAAGGTGCTTGAAGAAAAGGAGTTACAGCTATTGCCCAAAAATCCCCAGTTCGATCGTGGGAAGCTAGAAGATCTGTTGAAACAGAAATTCTTCTATGATCAAGCATTTTCTATTTATGGAGGCATCCAAGGTTTATAT…
comp184200_c2_seq4	ATGATTAAGATTGGATTAATTTTAGTGTTTTTTGTCTGTATGTGCAAAGGTGAGAGTTGCTTGGATCCAGTCATTAAGCCATCAACCTATACGACCAATGATGCCGTCATCTCCTCAGAATCTGTCTTCATAGTGGAGCTCAGCTTGTCATGTGCCAATGGAGTACAAAGTGTGGCATTGTATGCTGATGTCAATGGAAGGCAGTTTCCCGTGACTAGAGGCCAGGATATTGGGAAGTACCAGGTGTCATGGAGTCTTCCACACAAGCAGGTCAGCTCGGGGACATACCAAGTCAAATTCTTCGATGAGGAGTCCTACAGTGCACTGCGCAAGGCTCAGAGAAACAATGAAGAAGTAGACAAAATCAAGCCCCTCTTCTCGGTCAGTGTGGATCACAGA…
comp192753_c0_seq37	ATGTCTCTGTCGAACAAACTCACCTTGGACAAGGTGGATGTGAATGGAAAGCGCGTAGTTATGAGGGTTGATTTCAACGTCCCCATGAAGGACAAAACAATCACAAACACCCAAAGGATCAAGGCCGCAATACCATCCATCCAGCACTGTTTGGACAAGGGAGCTAAATCTGTGGTTCTCATGAGTCACTTGGGCCGGCCTGACGGCGTCCCGATGCCCAACAAGTACTCACTGGAACCTGTAGCTGCAGAACTGAAGAGTTTGCTGGGCAAAGACGTGACCTTTCTGAAGGACTGCGTCGGCCCCGACGTGGAAAGCGCGTGCGCCGACCCCCCTGCCGGATCTGTCATCCTTCTGGAAAACCTGCGCTTCCACGTGGCCGAGGAGGGAAAGGGCAAA…
comp172719_c0_seq110	ATGGCAGAAGGTTACAGCTACGTTGATGCCGAGAAGTTCAAATGTCCAGTTTGCTTGGATTTAATGAAAAATCCTGTCACTATCCCGTGTGGGCACAGTTATTGTATGCTGTGCATCAGTAGATGTTGGGATAAGGGCGATAGCATAGGTATTCACGTCTGTCCTCAATGCCGACAGAAGTTCAACCCCAGGCCAAAGCTCGCGAAGAACTCCTTGCTGGCTGACGTTGTTGAAAAGCTTCGCACGGAGAAAAAGTGCACGGACTCGGTGCAGCGTGCTGCAGGGCCGGACGACGTGCTCTGCGATGTCTGCGTAGGAAGTAAAACCAAAGCTGCTAAATCCTGCTTGGTGTGTTTGGCTTCTTACTGCGAACTGCATCTGCAGGCGCATTACGAGTCT…
comp180593_c1_seq6	ATGACCTCGGCATCAACAAAGGTTGGTGAGATCTTCTCTGCAGCAGGAGCTGCTTTTACTAAATTAGGGGAGTTGACTATGCAGCTGCACCCAGTGGCTGACTCTAGTCCAGCAGGAGCTAAATGGACGGACACTGAGATTGAGATGCTCCGGTCAGCAGTTAGGCGCTTTGGTGACGACTTGAACACACTCAGCTCGGTCATCAAGAAGCGCACTGTGGCACAAATAAAGACCACAGTCAAGAGGAAGCTCTATGAAGACAGCGGAGTTCCTCTGTCTTCAGACTCACCGAAGAAAAGTACCAAAAAGCTACAGGTTGCCGTAGCTCCCCCTCTGCCACCTACAGTCATAGCTGTACCAACTTCTCAGGTCGTGGTATCAGCAGGCTTACAGGGTCCA…
comp155482_c0_seq3	GTGTGCTCTTCCGATCCTCAATACTCATCGGAAGAGTTTAATCAGTTCTGTAAGTTGTATGGTATCATGCATAGGACATCATCTCCACATACGCCGCACTCAAACGGTGAAGCCGAGCGTGCAGTGCAGACTGTCAAAAAACTATGGCGTAAAGCACCAGACAAGCATCTTGCGCTTCTTGACTACCGCACTACACCGCTCGAGTCTGTAGGCTTATCTCCAGCTCAAATGCTTATGGGCCGGAGACCTCGTAACAAGTTGCCTACAGCACGTGCACTTCTCAAACCAGCAGGCTATGACTCTGGCAAGGTCAAATGGCTGTTAGACAAGAGCAAAGACGCACAGAAATTCTATTATGATCGGAAACAAGCCACCGGTCCACGTTCACCTCTTGAACCA…
comp186874_c0_seq2	ATGAAGATTAAAGAAGGTCAACCAACAGACCGAGGCTGTGTGGTCGGGATCATCTTCTTCCTGCTTGGACTGGGAACGCTGCTTCCATGGAATTTCTTCATGACTGCCTCAATGTACTTCAACAACAGGCTGAACTGCTCAGATGGGCTCAACAGCACAGCAGCTGGCAGGAAGGAGTATTACTTTAATAACTGGATGACTCTGCTATCCCAGCTGCCCTTGCTGCTCTTCACACTCCTCAACTCCATCCTCTACCCGCGGATTCCAGAGAAGGTGCGCATCGCAGGCAGCTTGGTTTTCATCTTGCTTCTCTTCATCCTCACCGCTGCCCTGGTGATGGTTCCCATGGAGCAGGACCGCTTCTTTTCCATCACCATGGCAACCATCTGGTTCATTAAC…
comp168923_c0_seq8	GATCTGTTAAAGTCGGTAGCAAGCGCCGGATCAGGCGTCAAAGTCCCTCGCAACTTCCGGCTGTTGGAAGAGCTGGAGGAGGGCCAGAAAGGCGTTGGTGATGGAACAGTGAGTTGGGGTCTAGAGGACGATGAGGACATGACACTCACACGCTGGAGAGGCATGATAATTGGACCTCCAAGGACAATCTATGAGAACAGGATGTACAGCCTGAGGGTGGAATGTGGACCGAAGTACCCAGAGACTCCTCCTTTTGTCCGATTTGTGACCAAGATCAACTTGAATGGTGTGCATAATTCAAATGGTGTGGTTGACATGCGGGCAGTGTCCTCCCTGGCCAAGTGGCAGAATTCCTACAGCATCCGTGTGGTCCTGCAGGAACTCCGGCGACTCATGATG…
comp187044_c0_seq19	ATGTCGAGACGCAGTTGTCGCAATACGCTGCAAGAGAGGGATGCGAATGCTCCAGATCAAAATACCAAATGTCCAAGGAAGAGGAAAGCCGAGCAGTGCAAAAAAACCATGACTGGAGCAGTCAAGAAACAGAGTTATGAAATTCAGAAGCGTTGGATGGAAGGTGGTGATAGCCCCTGTGTCCTTGTTGAGACTCCTCACAAAGAACTGGAAGAGACAAATAACTTGGCTGGTTTTAAACACTTCCGGTTCAAGAATCTTTTCATCAAGCCCTCTCCCTTGCCTGTACTCAGTTGGGCTAGCTCCGATGATGTCTGGATCAAGATGTTGAATAAGGAGCTGAAGTATATTCACGATGCAAGTTTTGTTCAGCAACACCCTAACTTGCAACCCAAAATG…
comp175492_c0_seq16	GCTCTTCCGATCTCAGAGTCCTTCTCTACTAATCTGCATTTTTGTAATTTGGATTTTTATGCACATATAAAAATGGGAGGATCAAACTCGAAGCAAACTCCCCGTGAACATGATAGACCTGCACCACCTCGTTCTCCTGAGTTTGCCAAACAATGGAGACAAGTAAACTGGAATGGAAGAGATGACATGGAAAGAGTGCTGAGGGAGTTTCAGCTCAGTAACACAGAGATCAGCCACGTGAGAATCCTGCTGCATGGATCAGTTGGAGCTGGAAAGTCCAGCTTCATAAACTCAGTCAACAGTGTCTTCCAACGTCGGATTACAGTCCCAGCAGGAGTTGAATCAGAAGCAACAAAGAGCTACACCAAACGTTTCAAAACACACAAGATTAAAAATGGA…
comp191434_c0_seq74	ATGTTTTCTTCAGCTTCCAGGTCTGGTTGTTTGGCTGAAGCCTCAGGGATGATGGAGTTGTTGTTTTGTGGACAGGCACTTATAACCTTTGACTCTGATGTATGTGGTTCTATTAACGCAGTTCCTGCACATGTACACACAGGACTTGGCTTCTGTTCAGTCTCCACACTGTTTTACATAGAGCCTAATCCGGTATTCCATCAGTACATGACGGCTTGTTCCCATCTAGTTGTGTTCCCGGAGCCCACGGTGATTCTTCCTCGTTGCCCTGGCAACCCCTATCTTGTAGCGTACTCTTATACAGTCATTTCTAGGGCTTGTATTACATTAGCATTGTGTGCGTCACTGGGGATTAATATAGAAACACTCAAACAATGTCGATCTGTCATACCTGCTGAA…
comp110154_c0_seq1	GTGCAAACTAAATATCGAGGTTATGCTACTGAGGCAAAAACAGCCGCACCTGCCGCTGCTGCTGGCGTCGCAACTGGTCGAATCATTGCTGTAATTGGTGCTGTGGTGGATGTTCAGTTCGATGAAAATCTGCCCCCAATTCTAAACGCCTTGGAGGTCAGAAACAGGTCTCCCCGTTTAATTTTGGAAATAGCCCAACATTTGGGTGAGAATACCGTCCGTACCATTGCTATGGATGGTACTGAAGGTCTTGTTCGGGGACAAGAGTGCGTTGATACTGGAGGTCCAATCCGAATCCCAGTTGGCCCAGAGACCCTGGGTAGAATCATGAATGTTATTGGTGAACCCATTGATGAGAGGGGTCCAATTGAGACCAAGATGAAGTCTGGTATCCATCAA…
comp192008_c0_seq13	ATGTCGACCGGGAGAAGATCTGGTTTGCGGCAGTTGCAGGCGTCATTTTTCCGACTACTGTGTCTTATTCCCACAGGGTTCCCTGTCCGAAGTGTGGATATGCAACGCGCGACTGACAACATCACCATCCGGCAGGGCGATACGGCGGTGATCAGGTGCTACGTGGATGACAAGGTGTCCAAAGTGGCCTGGCTCAACCGCTCCAACATTATCTTTGCTGGAGAGGACAAGTGGTCGCTGGATCCCCGTGTGGACCTTGTGACAAAAGGTCAGCTAGAGTACAGCCTGCGTATTCAGAAGGTGGACGTGTATGACGAAGGACCTTACACATGCTCCATCCAGACCAAGCAGCAGTCCAAGACCTCCCAGGTCTACCTCATCGTCCAAGTTCCTGCATTC…
comp176643_c0_seq5	ATGGCATCTCCACTTCACCCTGCTCTCCTCCTCCTGTTGCTGCATGTCCAGCTGGGCTCCACCCTGAGGCCACAGTGGCCTCTGCAGCGTTTGCCTGTAGTCCTCCCCCAGCAGACTGAGGAGCGGCCGGCCCCTCAATTCCTCGCGCCAGCGCAGTTAGAGGTGACCTCCTCCTGCAGCCCTGAGTGTCACAAGCAGGCTCCAACCCCCACATACTGGGACCTGCGGCACTTCCTGTCCTACGAGACCCTGTACTCCAGTGGTCAGCTGACAGAGACGGTCGTGGGAATCTACGGCTTCAACCCGAATGCCCTCCGCGAGGTTCCTGGCCCTGAGCAGGGGCGGTCCCGGGCCAAACGCCAGATCTTTGGGCCTGATGGGCGCTTCAGCATCGTGGGG…
comp138285_c0_seq2	ATGGCGACACAGCCGAAAGTCCCCCGTCAAAGTAATGATTCTGGTGCCGATGGAGATCTGTGCTCTACAAGCACAATAATTGATGAGATTGAGGAAGTCCAGAATGCCATTGACAATCTGAATGAGCAAGCCAGTGAGGAGATACTCAAAGTTGAGCAAAAGTACAACAAACTCCGACAGCCACATTTTGAAAAGCGTTCTGATTTGATCTCTAAAATCCCCAATTTCTGGCTCACTACCTTCATCAATCATCCGCAACTATCGGACCTCCTAACCAATGATGATGAGTCACTTCTAAGGCACCTTAAGAAGGTTGAAGTTCAGGAATTCGAGGACATCAAGTCAGGATACCGGATCAACTTTCATTTTGAGAAGAATGACTGGTTCAGAAACAGTGTT…
comp113507_c0_seq2	CCGTTAAGCGCTTGCCTGGCCTTCCAACTGGTCGCCATGATATCTCTGTCAAAGTTAATTGTACCCATAAGTATTGGGATCGTAAAAATCGTCGTATACACATATGAATACATCACATGGCCTTTATACTACTTGTTCAGCAAAACCCTTCGTTATATGCCCTTACCCAATTCACCCATCGAAAGCGATTGGACTTACAATGAGGAAGAAAGCCGAACATTGGCGCTTCCAACGAAGGAGGACGATCCAGCATCACCTTGGAGGGCCGTTGAAGCAATGGATAGTTTAACAACTACTGCTTTACCTGGTTGTAAGGATGTTGTTGACATGTGGCTTCGAACTGTCAGACTTTGGCCCGACCTACCTGCTTTTGGCACAAGAGCCGTCTTAAGTACCGAT…
comp176547_c0_seq2	ATGAATAAATTCAGTTTCTTCTGGCCGAGCAAGCTGGACTGTGCCTCCTTCTCCTACGAGGCTTGTGAAGACGGCTTTAGCGCTTCTGAAGTCCAAAAGGAACTGGTTGATATGGGCCACACCGTTGGAGACCAAGTTTTGAGTCTTCAGACTACTCGTTTTTTGATATCCCTCATGGACGACGAGAAAGCTGGAACACTTAGCGTTAACAAATTCCAAGAGCTGCAGAGCTATGTGTCTGCTGCCAAGACAGAGTTCCTAGATTATTGCGGAGTGAACAGCAGCGGCGTCAGCAGGGCTCAGATGAAGATGGCGCTTGCCTCTCGAGATCTGCGTCTGAACGAACTGAATTTCCGTCTGCTGTGGGATCGGTACAGCACTGCTGGAGTGATCGGCTAC…
comp176392_c0_seq1	ATGGCTGATTCAGATACCTCATCCTCATCCAACCCTCCACTGCACTATCCCCAATCTCCTCTGTCGCTGACGTTCCCCTTCCCGAGAGAGGGCAGTCGTGTTTGGGAGAGGAAACCGCCACAGCTCTGGGAGCCACCAAGCCCTGTTCCGACCCGGCGCAGTCGCACCTACTCTGCTACTGTGAGGGCCAGATCAGGGCAAGTTTTCAAGGGGGTCTGCAAGAATTTCTCCAGGTCCCAGGGACATGGTTTTATCCGGCCTTCTAATGGAGGAGAAGACATTTTTGTTCACATATCCGACATTGAGGGTGAATATGTACCAGTGGAGGGAGATGAGGTGACCTACAAACTGTGTCCTGTTCCTCCCAAGAACCTGAAGTTCCAGGCTGTAGAAGTGGTC…
comp185751_c0_seq48	GTGCTCTTCCGATCTATTGGGGGTAAAATGGCGCTGACTTCTCAAGGAACAAAGAAGAAAGTTTGCTATTATTATGATGGAGATGTTGGGAATTATTACTATGGCCAGGGCCATCCCATGAAGCCCCACAGAATCCGCATGACCCACAACCTTCTACTGAACTATGGGCTGTACAGAAAGATGGAGATCTATAGGCCACACAAAGCAAACGCTGAAGAGATGACCAAGTATCATAGCGATGACTACATCAAGTTCTTGCGTTCCATCCGCCCAGACAACATGTCGGAGTATAGCAAGCAGATGCAGAGATTTAATGTTGGTGAAGACTGTCCTGTGTTTGATGGTTTGTTTGAGTTCTGCCAGCTTTCAACAGGTGGCTCTGTTGCTGGGGCTGTCAAA…
comp187616_c1_seq13	ATGAGGTTGCTGTGTGTCGTGCTCGCTGCTCTTTGCCTGGTGCCAGCTACGACTGGCATGTCTACCTGCAAGACACTGGACCTGGAGGTGGTGAAGAAGAAGCGTATCGAAGCAATCCGTGGGCAGATCCTTAGTAAGCTCCGCATGGCCAAGGAGCCAGACCCCGATCCAGAGGAGGAGGACAGGGGTGAAGCCATCCCTGAGGCCATTGTCTCACTCTACAACAGCACTGTGGAGCTGAGTGAGGAGCAGCAGAACCAGTCCAGCCCTGATCCCCTGCTGCAGGATGAGGAGGACTACTTTGCCAAGGAGGTGCACAAATTCATCATGATGAGAACCGATAATCATACGAAGCAGATGTTCTTCAGCGTGAAGGAGATGAGGCAGAGCATCACGGAC…
comp191803_c0_seq11	ATGGATGATTGTCGAAATGCTTTCATTCCACAGACTTCAGGACCAGATAAAGAATTGGAGAAGGACACCTTTCTGTACAGGGCATTTATTGCTCAAAAGAAATATGGAGTGGTGCTGGAGGACATCAAGCCCAGTTCCTCTGAGGAACTGAAGGCTGTCAAGATGTTTGCAGACTACCTGTCCAATGAGGCAAGAAGGGACTCCATCGTGGCCGATCTGGACAAGAAGATGGCCAAGAGTGTGGACGTGTCCAACACCACCTTCCTGCTGATGGCCGCCTCCATCTACCTGCACGAGAGCAACACTGACGCCGCCCTCCGGGCCCTCCACCAGGGAGACAGCATCGAGTGCATGGCGATGACTGTTCAGATTCTTCTTAAACTGGACAGAGTGGACATG…
comp165085_c0_seq3	GAGCCGTTGAAAGCCTTCGAACCGCAGCCCACTCAGGTGCAAAAGTTGGACAGGAAGGTGTCGGAGGTGGAGGCGGAGCCAGAGCTGGACCCAGGGCAGGAGAGGTTGTATGCCTCCCCGGATCTGCTGACGACTGAAGAAAAAGTGGAGGAAGGGCTTCCCAAAGCCCCCTGCCCACAGAAATCTCCTCTACTCCGTGGGAGGTTGGTGCTGTCGTTTGACGCCACGCTCACGCTGGAGCAGGTGGAGGAGCAGAACAGTGCTGTGGCAGCGGGACGTTACGAGCCCAGTGACTGCGTGGCCAGGCAGAGCGTGGCCGTGCTCATCCCGCACCGGAACCGAGAGAAACACCTCCTCTACTTACTCCACCACCTCCACCCCTTCCTCCAGAGGCAGCAG…
comp175824_c0_seq3	CTGATGCGTGCTGCGAGAGGCTGGCAGTGTGGCGCTGCCCGCCGAACAATGATGGCTGTAGTCAGAACCTCCCTGCGAAAAGTGGTGCTTTTCCTCCACAGGCTTCAGAGGATGGCCATCTCCTCACCCCGCTACCAGAAACTCTGCAAGGATATCCAGGCAGAAATCGACGCCCATAATGACGTGTTTAAGAGTGTGGACGGCAGTAAGGGCAGCATGGTGAAGGCCCTGGGCAGTTCGGAGGAGGCCGTGTTCCTCCAGCAGAGACTGGACGACATGAACCAGCGCTGGAGCGAGCTAAAGGCCAAATCTGCCAATATACGGGCTCATCTGGAGGTGCGAGCGGAGCGCTGGAGCAGATTGCTCTCTGTGCTGGAGGATCTGTGGAGGTGGATTTGC…
comp188221_c1_seq16	ATGCTGGTCTCCAGCAATGACGTCATCCATCCTCAGCAGGGAGACGTGTTTCAGAGGGAGAGCAGACTGAGGGATGCAAAAGAGAACGGCTCCCCTGTGAGAACAGGCAGGGCCTCTGTCATATCACCCCGCACCGTCACCAGTGAAAACGTTACCTCAGCAACTACAACTCAAGTCACCAAGACAGTTAAAGGTGGATATTCAGAGACCAGGATCGAAAAAAGGATCATCATCACTGGAGATGATGCTGTGGACCAGCATCAGGCTCTAGCACTCGCAATACAAGAGGCCAAGCAGCAACATCCAGACATGCTTGTTACAAAAGCAGTGGTCGTCAGGGAAACGGAATCTTCGTCTGAGGAGAAACACAGGACATCAGAGTCCTGA
comp195412_c1_seq6	ATGGCTGAAGTGCCGCCTGGGCCTAACGCACTGTCTGCATCCCCGGCCGAAATTATATCTTTGCCCGTGGATGGGTGTTCATTACTGGGGAGCAATGAAAAATTGGACTGCGACCGAGGAGACATCGTACCTTTGGAGACGGAACCTAAAGGCGTAATTAAACCAAACCAAAACAACGTCCACCCTAACTCGTCTGTTCAGTTGCACTCTACACTGAAACAGCTCAACGGCATCGGCAGCCACCCGGAGGACGACGACCAAGACGGTCACATTCCCGCTCTGAACCACGTCCAACACCCGGCTCACAGGGCGACCGACAATCAGAAAGGTGTTTCTGGACATTTGAACAGCAATCGAGAGACACCGGGCGAGCGCACAGGGAATAGTTTAACGAAAAGC…
comp18663_c0_seq1	CGATCTGCCGTCCGGCCTATATTGTCTCGAAACCATGCCGAAGCCAGACGGCGTGTCATTAATTTGTATCGTGCCTGGTACAGACAACTACCTTTTATTGTCAAAGAATATGCGTTTAGCCAGTCCAACATAACAGTACCAGAACTGCATGCCAAACTGAGACAAGAATTTGACAAGAATCGCAATGTCCAAGATTTACGAGTCATTGACTTGCTAATTCATCGGGGTCAAAATGAGTTGATTGAAGTTGCTCATCTATGGAAATCCGATACACAACTCATGGACTATTTCAGGAACAATACTCCTGAAAAACCAAAAGACTTCTTGGGCAAATTCTTGAGTGGTCACGAATATTGA
comp192884_c0_seq18	ATGTTTGTGAGGATGCGGCAGAAGCAGTCGGTCGCAAAGAGGAGGGGCTTTGCTGCCCTGGAGCTGAGCAAGCCCAAGGCCACGCCCCCCCGAGACGCCTGGTTCGCTCTGCAGCAGGAGAAGGCTGCTGAGATCCGTACCTACCTGAGGCAGCACCGGCGGGACCTGCGCATCCTGGACGGTGCAGAGGAAGAGGAGGCTGAGAGGGACGAAGACGACTTTGTGCTCCTGGACAACAGGGAAGACGGAGGGGAGGGGGAGGAGTCTCAGAGGAACGGACACACCAGGGACGAGTGGGAGATGGTGTGTGTTGAAGACAGCCGTGCGAGGGCCTCAGTGTCTGTAGACAGAGAGCCAGACGGCCTCCAGGACATCCTGAGGCAGAGCCGCATACTGAAC…
comp162130_c0_seq1	ATGTCTTCGAGTCCTCCATCCAAGAGACAAAAGATACTATCCTTAGTGGAAAATAATAATAATTGCCATAAAATTGATAACTTGAATTGCTCAAACGGAATGGAGACGAATGGTGAAATAAATGAATTGGATGAGGGCTTGTATAGCCGACAAATTTATGTTTTGGGAACCGAGGGAATGCGGCGCATGGCCGTGTCTGACATCATTGTGATCGGTCTGGGTGGATTGGGGTTAGAAGTAGCAAAGGATATCATCTTAGCTGGCGTTAAATCTGTTACTCTGTATGATCCCAACCCCATTACATGGGCTGATCTATCTTCGCATTTTTTTGCGAACGAGTCTAATGTCGGACAATCTCGGGCAGAAGTTTCGAAAAATAAGCTTGCTGAACTGAATAAT…
comp177766_c0_seq5	GTTCCTGAGGACAGGCCTGCTTGCTCCTTAACGATTGACTTCGTGATCTACACATCATGTTCCAACAGAAAACTTGGGAAATATGCATGTAAAGATCGGGGAATCTGCTCAGCCCAACTTGAATGTTGTGCGCACCTTTATACCGGAAGTCTTCGCGACTTTTATAAACCAGCAACGATGGCCGATGTACATGTACGAATATGTCAGCAAGAAATTATTAAATATGATCTGGAAATAAAAGCGCTCATACAGGACGTCAGTGAATGCACCGGACCACAGAGTGAACTGACAGACTTAAACTGCAACGTGAAGGAGAAATTTAACCACCTTCGACTTCGGATTCAGGATCTGGAGCAAATGGGAAAGGAACAAGACAGGGAGTCAGACAAGCTGACTTTA…
comp100465_c0_seq1	ATGGCCGAAAAAATTGCCGCTGAACACTCTGGTAGTACGGTAAAAATGCCATTAGAAGAAATTCGGAAGATGTGTCTATGGGCTCCGTTGCCGGATGACTTTCTCCGCGTACTGCCTTTCAAAGGCGGTGCTTTGGATAACATGAGTCTGAATGAGGAATTACTGCTCCAGGTTGATATAATCGAAGCCCGATTGGCTTACAATTATGGTTTGCTACCCATGAGCTTGTACTGCCGAATTCGTATTGGTGATGCTAGGTATGAAACACAAACTGCATCCAATGCTGCCAAACATCCCATATGGAATGAATCGTTTCGATGTTGGCTACGCGGAAACGCCACTCATATTAATGTGACCATATTTGCCGAAAAACTATTCTCCGATGCTTCGCAAGTGGCC…
comp167613_c0_seq2	ATGGCACAGGAGCCTTATGACATGCGATGTGAGGATCACGACCCGCATCCACGAGAGCATGGGCTGAGCCTCCAGAAGCGACAGGCTCGTGTGACGGTAAAGTATAACCGAAAGGAGCTCCAGAAGAGGCTAAATGTGGAGAAATGGCTCGAGGACGCACTGGAGGGACTTTACGTGGGATCGGAGGATGAAATGCCAGAAGAAATTGATATTGATGACCTCTTAGTTCTTCAGAATGATGAGGAGCGAACACAAAAACTCCAGGAAGTGCTGCAGACCTGCAAGAATAGTACACAGTCTTTCATCACTGAGTTACTTGAAAAGCTGCATGGCCTGCACAAACAGGAAGAACTTCAGAACGAGGGCCTCGGGCATCCCTGTCTCCATGGTTACCCCCAT…
comp193789_c4_seq41	GTTTTTTTTTTGTGTGTGTGTCTCGGGTTGTGTGGGTGTTTTCGGATGCGGCTGTATGAATGTGCGTGTGGACAGATGGAGGAGCTTCTGACAGCGATGGAGAAGGTGAAGCAGGAACTGGAGTCCATGAAGGCCAAGCTTTCGTCCACTCAGCAGTCGCTGGCTGAAAAGGAGGCCCATCTGACCACACTGAGAGCCGAACGCAGGAAGCACCTGGAGGAGGTTCTGGAGATGAAGCAGGAGGCGCTGCTGGCAGCCATCAGCGAGAAAGACGCCAACATCGCCCTCCTGGAACTGTCCTCTTCCAAAAAGAAGAAGACTCAGGATGAAGTGGCTCTCCTGAAGCGAGAGAAAGACAGACTGGTGCAGCAGCTGAAGCAGCAGACACAGAATCGTATG…
comp192366_c0_seq85	ATGTCTCAAACAAAACGATACCCTTACAGCAGGACCACCAGCAGTGGGAGCAGCAGGATGAGTTCGGATGGGGGAGGACACCCGGTGAAGGTGGGCTCTCTGGTGGAGGTCATTGGAAAGGGTCACCGGGGCACGGTGGCCTACATCGGCACAACCCTCTTCGCTTCGGGGAAATGGGTGGGAGTCATCCTGGAGGAGCCCAAAGGCAAGAACGATGGGACAGTGCAAGGCAAGCGGTACTTCACCTGCCTGGAGAACCATGGCATATTTGTGCGCCAGTCACAGATCCAGTTGGTGGATGATGGTGCAGAAACAACGTCTCCTGATACACCTGATGCAGCAACATCTAAAGTGCTTAAACGAGAGATTCTTGAAGCTCCCAAGGGAAATAAACTGGTG…
comp156246_c0_seq8	ATGCCAAAAACACACAAAATCACTCAGGTGGCAGTACCCAGCTTTGACAGAAGGATTGTTGGAGGGTATGAGTGCACACCTCACTCACAGCCATGGATGGTCTCACTCAACTATGGGTATCACTTCTGTGGTGGAGTGCTCATTAATGAACAGTGGGTTCTTTCTACTGCTCAGTGCTGGTACAATCCATACAGCATGCAGCTTATTGTGGGAGACCATGATATTCGTGTGTTTGAAGGAACTGAACAGCTTCTTAAGACAGATAACATTATCTGGCACCCTAACTATAACTACCAGACCCTGGACTATGACATCATGCTAATTAAGCTCTTCCATCCAGTGAAAGTGACTGATGCTGTGAAACCTATCTCCCTGCCCACTGGTTGTCCCTATGCAGGA…
comp178353_c0_seq91	CTCGGCCCACTAAAGGTAAAACTGAAAAGCCTCTGGATTCTAGAAAGAATCACAACAAGCTCCCTGTACAATGAAACCAGCTATGAACACTTGAACAAAATAATTAACACTTTTTACTGTGTTTCTTCTAAGCTCATGAGCGGCAGCGGTTTTATGACCTCACTCCAGCAGTTTCCAAAGGACACTATAAACGAGGAGATGGTTGAACTTCTACAGCCGTATTTACAGATGGAGGACTATACACTGGAGAATGCAAAGAAAGTGTGTGGTAATGTAGCTGGTCTACTGTCCTGGACACAGGCTATGGCCATCTTCTTTGGAATCAACAAGGAAGTACTGCCTTTAAAGGCTAACCTAGTTGTTCAGGAGGGCAGGCTGGCAGTAGCTAATGCTGAGCTG…
comp173227_c0_seq11	ATGCCTCTTGGGGGTGGAAAGAAGTGTGGCTGCTGTCAGAAGGTGGTTTATTTTGCAGAGGAAGTTCAGTGTGAGGGGCAGAGTTTCCACAAGTCCTGCTTCCTGTGTGTGATGTGCCAGAAGAACCTAGATAGCACTACTGTGGCTGTCCATGACAATGAGGTCTACTGTAAGACATGCCATGGCAAGAAATATGGGCCAAAAGGCTATGGATATGGTGTTGGGGCTGGAACCCTAAGCATGGACAGAGGAGAGTCACTGGGAATCAAGCAGGAAATTGCTCAGCCACACCAGCCCACCAATAACCCAAACACCTCCAAGTTGGCGCAGAGGTTTGGGGGGGCTGATATATGCCCAAGATGTAGCAAATCGGTGTATGCAGCTGAAAAGGTCATTGGA…
comp194002_c0_seq9	ATGTCAGACGCCGAGCAGCAGTTTATGGAGACATCGGAAAACGGCCACGAAGGCGAGGAGGATTTCAATGGAGCGGAGACCTACGAGGAGAACGAAGAGGCACAGGCCGACGAGGAGGTAGAAGCCGGCGACGACAAAACGACTGAAGACGAGGACAACACTCAAAATGGTGCTTCCGAAGGCGGACAGATAGAAGCAAGTAAAGGCGAAGAAGATGCCGGGAAAATGTTTGTTGGTGGACTCAGCTGGGATACTAGTAAAAAGGATTTGAAAGATTACTTCTCTAAATTTGGTGAGGTGACAGACTGCACCATTAAAATGGATCCAAACACTGGAAGATCAAGAGGATTTGGGTTCATTCTGTTCAAAGATGCAGCAAGCGTAGAAAAAGTACTTGCG…
comp185242_c0_seq46	ATGAACGGTACAATGGCTGCATCGTCGAACAGGATCATGCTGGGACCTCTTGTAGCCGCCATCGACCAGGGCACAAGCTCCACTCGTTTCTTGGTATTCAATGCTAAAACAGCAGAGCTTCTCAGTCACCACCAAGTGGAGATTCAGCAGAGCTTCCCTAAAGAGGGATGGGTGGAAGAAGACCCCAAAGAAATTCTCCAGTCAGTGTACGAGTGCATGGACCGAACGTGTGAGAAGCTGACCCAGCTCAACATTGACATCTCCAATATCAAAGCAATTGGTGTGACCAATCAGCGAGAAACCACGCTGGTCTGGGACAAGGAAACGGGAGAGCCACTTTACAATGCAATTGTATGGCTGGATCTGCGCACACAGTCCACTGTGGAGAGACTCATCAAC…
comp189505_c0_seq18	ATGTCAGAGACATACGATTTCCTGTTTAAGTTCCTTGTGATTGGCAGCGCAGGGACTGGGAAATCCTGCCTCCTTCACCAGTTCATGGAGAACAAGTTCAAACAAGACTCCAATCACACCATCGGCGTGGAGTTCGGCTCTAGGGTGGTCAATGTCGGTGGGAAGACGGTCAAACTGCAGATTTGGGACACGGCGGGTCAAGAGCGTTTCAGGTCGGTGACACGCAGCTACTACCGCGGGGCAGCAGGAGCGCTTCTCGTCTATGACATCACAAGTCGAGAGACCTACAACGCTCTGACTAACTGGCTGACAGACGCCCGGACTCTGGCGAGTCCCAACATCGTCATCATCCTGTGTGGGAACAAGAAGGACCTGGATGCCGACCGTGAGGTCACCTTC…
comp188679_c0_seq10	ATGAACATTGACAAAGAGATCCTTCTTTCACCACTTTTGTTGTTAGTGAATTTCTGCTTTGGACAGAGTAATTATGCACCATATTTCTATGACAATGGGCCCAACAGTAACAATGGAAATCTGGCATTGTTCAGTCTTCCAGAGGATACACCAAAGGGAACGCAGATATACACTCTGAATGGAACGGACCCTGAGGGCCAGCCAGTAAAATATGGCATAGCCGTTGATCCAGGATCTACAGCATATTTTCATATTGATCCCAATTCTGGAATAGTGACTCTGATAGAGGAACTTGACAGAGAGGTACAGGATGTGATTGAGGTTCTTGTCAATATTTCAGATGGCCTTAATCAAGTAGTTGAAAAGGTGAGCGTGTTTGTGATGGATGCCAATGACGAG…
comp191353_c0_seq18	ATGATATCTAACAATAAGAGCAAATTTAGAGATAAAACATGGACAGCTACCTCATCCTTAACATCCTCATCTGCGGATAAAGACACGGAGTCGTCAGGTGGAGAGTGTAGCAGCCAAGTGTCAGTAATGAAGCTGAAGAAGACAGCATACGGCAGGAGAATATACAACAAAAAGCATTATTGCTTATTTTGCTCAAAACCATTCAGTAAAATGGCAAGACACTTGTCACGCATTCACAAGAATGAGCTGGAAGTGGCAAAGGCTCTTAGTTTCTCTAAAGGCTCCAAAGAAAGGAGAATTCACCTGGACCTTTTAAGAAATAAGGGAAACCGAATTCATAACAACAACGTTCTTAAAACTGGAAATGGGGTACTGGTTCCGCGTCAGCAAGCTTCTGCC…
comp174087_c0_seq1	ATCGACGCCATGCTCGACGTCCCTGAAGCAGGGCCATCAACCTCCTCCCTCCACTCATCTGCAACCATCCACATGTCTATAAAAGTACAGGGTAGTGGCAGACGCATCAAGCGCCCTGCAAAGAGAAGAATTCCTACACCACCTGACACCACCACACTTACCACAGCCCCACCACCGCCACCACCTGCTGTGCATGAGAACAGATGGCATGATGCTTCGGAAGAGGATGAAGAACCTTGTCCACTGCCATTTTGCCCAAATAGGACACCGGGAGTACAGCTTGATTTCCATAAGGACTACAGTGTTTTGGATATCTTCCTGCTCTTTTTCAGCCCAGATGTGCTGTACACTCTGTGCAGAAATACAAATAGATATGCAGCACAGAAGACCGCAGCAGGC…
comp112801_c0_seq1	GTTCATACTTATGCGTGCAAAGTTCCGGGGGGATTTCTATGGAGATGGCTAAGGATTTCAAATTTAGTTAACAAGAAATTGTGGAAGTGTGGCGCTGCTTCGATAAAGCATTTGGATACAGATCTGTTCGATGCTGCCCTACTTTTCCTGTCAGTTCAAATGCTGTTTCTGACGTACGTGGGTAGTCTTGCCTGCTTTTCATACACAATTTGGATTGGTTCGGCACTCTTGGTTAGAAAAATTCCCCAGTATTTGTTTTCAAATGACATGTCTTCGTTCAGCAAACTTTTTCTTTTCATCTGGATTATTCCACCCTTGTTTTTCCACGCTTACTTTTGCCGAACACTCTTGACCTTTTTGATCCCAACCATGGGACGCTTAGGTCATACATTGATGCCT…
comp183207_c0_seq10	ATGAAGGACATATCATTTGTGGATTATTTGCTACTAGGGTTTGTGATGGCTACCTTTGTTCTTGCCGTGGAGGAAAGAGGCAGTTGCCCTAATGTTTGTGTATGTGAGAATAGGCCCTGGTTTTCACCCAGTTCCATGTATATGGAGGCCCCTACTGTTGACTGTAATGATTTGGGACTGTTTATCCTTCCCTCTTGGTTACCTGTTGATACACAAGTTGTTTTAATGCAGTCCAACAACATCGCCAAAATTGAAAAACCCTTGGATTACTTACCCAATGTCACAGAGATTGATCTTTCACAAAACAATCTATCCACAGTAAGTGACATCAACCTGGGCCACCTCCCTCAGCTCCTATCACTGCACATGGAAGAAAACTGGATGTCCTCCCTACCGGAT…
comp180553_c0_seq58	TTTGTGACTTCCACACTGCTTAGTGGAGTATTTAGATTTCCAGTAGAAGGCGTGATAGGATTAGTTGCTTCCTCATTAGGCTGCTCATATTTCATCATGTCAGATCCATCCTCATCACCTCCGACTGGACAGAAACCTGCTCTAAAGTCCGCTGGATCAGCACAGAGTAGATTTCAAGTGGACCCGGTTGCAGAGGCAGCAGCGGCAAGCGGGGCTGCGAAAACACCTCCGGCAACAAGGTCCTCGCGCGCAGGAAGTAAGGCATCCGACGGAACGACTGCTGGCGAGGAGGCAAAAGGTCGATTTCGAGTGGTTAACTTTTTGGACCCTTCAGGCGCTCCTGCAGATGGAACATCTGACTTTGCCTTCAATGGGGACACAGTGCGGAGCGAAGCGAGT…
comp190246_c0_seq26	ATGCAGATCATTGAGAAGTACGAGAGAGATGAGGACTTGAAAAAGAAAGGACGCATGTCCAGCGACGGTTTCTGTCGGTACCTGATGTCCGACGAGAACGCGCCGATGTTCCTGGACCGTCTGGACCTGTGCCAAGAAATGGAGCAGCCGCTGGCCCACTACTTCATCAGCTCATCCCACAACACCTACCTGACGGGCCGGCAGTTCGGCGGCAAGTCCTCTGTGGAGATGTACCGACAGGTGCTGCTCTCCGGCTGCAGGTGTGTGGAGTTGGACTGTTGGGATGGGAAAGGCGAGGACCAGGAACCCATTATTACCCACGGGAAGGCCATGTGCACCGACATTCTGTTCAAGGATGTAATTCAAGCCATTAAAGAGACAGCATTTGTGACCTCAGAA…
comp126085_c0_seq2	ATGACAGTGGTGCCCGGGGAGAACCTAGATGAGACTGTGGCACTGGCAGCCCTGTCCCAAGATGTCTACGACCCCGAGAGAGCGGATCAGGAGTGTTGCGAAAGGGTGGTCATCAACATCTCCGGTTTGCGCTTTGAAACCCAGTTAAAAACACTCGCGCAGTTCCCTGCCACCTTGCTCGGGGATCCCAGGAAGAGAATGCGCTTCTTTGATCCACTGAGGAACGAATACTTCTTTGACAGGAATCGACCAAGCTTTGATGCCATCCTCTACTACTATCAGTCTGGTGGCCGGCTACGGAGACCTGTTAATGTACCGGTGGACATTTTTATGGAGGAGATTAAATTCTATGAATTGGGAGAGGAAGTTATTGAAAATTTCAAGGAGGACGAGGGGTTT…
comp173549_c0_seq40	CTCCAAAACGGCATCCCCGCCGAGTACCCGGCCTCTCACCCGCACCCGGGCCCAGACTACCCTGGTCAGACTGCAGTGCCCGATCACCCCCTGAACATGTACCCCGCGACCCAGACACACAGCGAGCCCAGCGCAGACACCAGCATACAGACTGTCTCCGGAACCGCCACACAGACAGACGATGCAGCACAGACAGACAGCCAGCAACAGACACAGACGTCCGACAGCACAGAAAGCAAGACACAACCCAAGAGGCTCCACGTCTCCAATATCCCTTTCAGGTTCAGAGATCCAGACCTCAGGCAAATGTTCGGCCAATTTGGTAAAATCTTAGATGTTGAGATCATTTTTAATGAGAGAGGATCGAAGGGTTTTGGTTTCGTAACTTTCGAAAGTAGT…
comp175559_c0_seq10	ATGGATATGCTTGAACAGAGCTTGGACACTCCGACGAGTCACGAGAAACAGGAAACTGAGGAAGTTGTTCAGTTGCAGGAAGGAGAGGGAGTGGGGGCGGAGGAGCCAGCAGCAGTTACCATAGCGAGTGCCCAGCAAGCTGCAGTATTCGCTGACCACAATGTCCAGTACCAGTTCCGCACAGAAAACAGCGGTGGGCAGGTGACATATCGTGTCGTCCAAGTGACAGAAGACCAGTTGGAGGCAGCTGGAGATGGTGGGGCTGCAGTCAGTGTGGTGTCCACAGCTGCCTTTGCTGGTGCCCCACAGGCAGTTGCGCAGGCTGTTATTCAGAACCCTTTCAGTAATGGCGGTAGTCCTGCAGGGGATACAGTGGGCGGAGAGACACGCTTCGCTTAC…
comp178167_c0_seq34	TCTGCTCCCTTAACCCTGGGCATTTTTGAGCGTTCCTGCAGAAAAGAGAACATGCTCAAATACCCAGAGCTGTACAAGACTTCCCAGAATGCCATGGGTTTCAACACTAAGGTCTTTTGGGCCCATTGTCTGAATGGACTCTTCCACTCAGTCATCCTCTTCTGGTTCCCCCTAAAAGCTTTCCAGCATGATACAGTGTTTGGGAATGGAAAGACCCCTGACTACCTGCTCCTGGGGAACATGGTGTATACATTTGTGGTGATCACGGTGTGTCTGAAGGCAGGTTTGGAGACTTCCTCCTGGACCATGTTCAGTCATATAGCCATCTGGGGCAGCATAGCATTGTGGGTAGTGTTCTTTGGCATCTACTCCTCTCTATGGCCTCTCATCCCTCTTGCT…
comp188424_c0_seq3	AGCTCTGCACAGCACAGTAGAGTAACTCCCTCCAGTACAGCTTCAACACAAACCATGTTGTCTGTGTCACTACTATTGCTACTGCTAACCAGGATATCCAGTGTTCACGGTGTTGATCTAACACAGCCCAGCGTTTTGAGCACTCGACCTGGTCATTCAGTGACCATCATCTGTAAGGTCTCCTACTCTGTTACAGACTATGGCACAACTTGGGTTCGGCAGCCTGCAGGGAAAGGTCTAGAATGGGTTGCCTATGTAAGCACTGGTGGAAACTTATACTATAAAGAATCACTGAAGCACAAATTTACCGCTTCACGAGACACTTCAAGTAGTACAATAACACTGCAAGGCCAGAATCTTGACACTGAAGATACAGCTGTGTATTACTGTGCTCGAACG…
comp189538_c0_seq15	ATGAAAGAAACAATAATGAATCAGGAGAAATTAGCCAAATTGCAGGCGCAAGTCCGCATCGGTGGGAAGGGAACCGCGCGCAGAAAGAAGAAGGTTGTACACAGAACTGCTACCGCCGATGACAAGAAACTTCAGTTCTCTTTGAAAAAGCTAGGCGTTAACAACATCTCCGGAATCGAGGAGGTGAACATGTTCACAAACCAGGGAACAGTCATCCACTTTAACAACCCCAAAGTCCAGGCTTCACTGGCGGCTAACACCTTCACCATCACAGGCCACGCTGAGACCAAGCAGCTTACAGAGATGCTGCCCTCCATCCTTAACCAGCTTGGTGCAGACAGCTTGACCAGTCTGCGAAAACTTGCAGAGGCATTGCCCAAACAAGCTGGAGATGGAAAG…
comp175355_c0_seq2	TGCTCTTCCGATCTGGCTTATACCCGGCAGCAGATCTTAGAACTGGAGAAAGAGTTCCACTATAGTCGTTACTTAACGCGAAGAAGACGGATTGAGATCGCCCATGCCCTGGTACTTTCTGAGCGCCAGATAAAAATTTGGTTTCAGAACCGCAGGATGAAGTGGAAAAAAGATCATAGATTACCCAACACCAAAATTCGACCGTCCTCTTCTGGTTCAAACTCGGCCGGCAACACAGCCACCGCAGTCTGCAACACAGCGACTACTGGGACCAGCAGCGGGCCGGGCCCCGAAGGACGGTCTTGTGTGCCCGTTATCGCCCGAGATCAGGATATTACAAGACTTTAA
comp166953_c0_seq6	ATGTCTTCTAAGTCATCCCTTCTGAAAGTGATTCTGCTGGGGGATGGTGGCGTGGGAAAGAGCTCCCTCATGAACCGTTACGTCACAGACAAGTTTGACAGCCACCTGTTCCACACAATCGGAGTGGAGTTCCTCAACAAGGAGCTGGAGGTGGACGGGCGCTCCGTCACTCTGCAGATTTGGGACACGGCGGGCCAAGAGCGTTTCCGCAGCCTGCGCACGCCCTTCTACCGCGGCTCTGACTGCTGCCTGCTCACCTTCAGCCTGGACGACAGCCAGAGCTTCCACAATCTGGCCAACTGGAAGAAGGAGTTTGTGTACTATGCAGACGTGAAGGAACCCTCCACGTTTCCCTTCGTGGTGCTTGGGAACAAGGTGGATGTGAGTGAGCGGCAGGTG…
comp155692_c0_seq6	ATGATGGTGGACAGAGTGAACACATTGAGCGTTATTTTTGACAACGACCAAGGGAATGGCTACAGTTCCGGTGAGATTGTGACGGGACGTGTTTTGATGGACCTTTCGGTGCGGACCACGATAAAAGCCATTAAACTCCGTGCCGAAGGATGCGCGCGAGTTAACTGGGTTGAAGGACTGCGAAGTCAGTCTTGTCCATTTGGACTTGTTGCAGTCACAACTAAGTCTGTATCCTATTGTGTCGAGGAAAATGAATATCTCTGCCTGTCGAAAACACTCGTAGAAGCAACAGGTAATGACGGCCTTACACTTGAAGCAGGACAGCATCAGATACCCTTTGAACTAGAGCTGCCTCAAAGACCCCTTGTTTCCTCGTTCACTGGAAAGTATGGCTATGTT…
comp159385_c0_seq8	GTGTGCTCTTCCGATCTGTGGTACAAGAAGATGCTGGACAAGGCGGTAGCGGAGCGGATTGTGCACGACTACAAGGACATCTTCAAGCAGGCGACCGAGGACCGTCTGACCAGCGCAAAGGAGCTGCCTTATTTCGAGGGGGATTTCTGGCCCAATGTCCTGGAGGAGAGCATCAAAGAGCTGGATCAAGAGGAGGAGGAGAGGAAGAGGGAGGAGAACAACACCTCCAGTGAGAGCGTAGACGCCGCTACAGGTGACAGCAAAAACGCCAAAAAAAAGAACAGCAAGAAAACGAGCAAGAACAAAAGCAGTCTGAGCCGAGGGAACAAAAAGAAACTGGGAATGCCCAGCGTCTCCAACGACCTGTCCCAGAAACTCTACGCCACCATGGAGAAACAC…
comp136813_c0_seq1	ATGGACAGCGTCAGAACAGCACTATATCTAGGTGTATGCTTGGTGCTTAGCGTCGTCTGCCAGGGTCAGATGTCACTGGACAACCGACTATCAACGCAAGAGGAGCGATTTGTCACCAGAGACATGGCTGAAGCATTCGAAAACCTCTTGGAAGGTGATGAGGGCAATCGGATATTACTGGAGAAAAAAGCCAGTGTCATTCCGAGGTGTGACGTGGGAGAACGTTGTGCCCTGAAGCACGGACCGCGCATTGGGCGACTGTGTGACTGTATGAGAGGGACCGCGTGCAACACCTTCTTCCTGCGCTGCTATTGA
comp193213_c0_seq92	ATGTGTCTTGTGATCTCGGTGACAGTTTTTTTTCACACAGTTCCGCTTGGACTGAGCAGGATGTCACTGTACGCATCTCAAATTAAAGCGTTTAAGAGCGCGGAACCCAAAACCCTTGGGGCAGTGGAGATTATTATTGGTGTACTCACAGTTACTCTGAGCACGATCGTATATAAGCTGCACTATCACATCCAGAGAGAGGTCATCATCCTCATCCTAAATGGTGCTCAGCTCATTATTACTGGGATTGTCCTGGTACATGCTGGTCGGAGACCTTCTAAATGTCTGGTGGGTACGAACATCGTTTTGCAGTTGCTGACCGCTGCTTTTGACATTGTTGGATTTGGTCTCATAGCCAGACATGTGCCATTCCGAGGGGAGTCTTACTATTACAGAGAC…
comp161988_c0_seq1	TCTTCCGATCTCACAGATTCTGTGCATTTCCTTCCAGTGGACATAGAAAGTGATAGTGATGATATTACTGAGAAAATAGTGGAACTGCTTAGGGAACATGGAGACAGACTAAATGAGGAGATTGAGAAGAACCTCCCTCTTATAGAGCAGCTACAGGCTGCTCTGTCGTATAGCTTCTTTGAAAAAGTGATCAAGGCCTTTATGCAGAGACTGAGTCCAGAAGAGTTTCCTCATGCACAGAGCCGTAAAACCACCCAGATTGCTCTCAGCTGTGAAGTGACCAGGCGCTTGAGTGCCATGGACCGCCACCCAATGAACCGTGTGCTGGGCTTCGGTGCCAAATACTTTCAAGACTACTTCACCCCCTGGGTTAATAGTAAGGGGGGCTATGGACAGGTT…
comp184042_c1_seq13	ATGATGGCAGCGAGGCTTCTCTTTCGCCGCGCAGCCCCTGCGCTGAGACAAGTGCGGGGTTACGCAGAAGCGGTATCTTCTGCTCCTCAGATGTCCTTCACTTTCGCGTCGCCCACTGAGGTGTTTTTCAAGGAAGCCAGCGTGAAACAGGTTGATGTCCCAACACTGACTGGTGCTTTCGGTATCCTTCCAGCCCATGTCCCCACAATACAAGTCCTGCGACCTGGTGTGGTTACCATCTTCAGTGATGACGGATCTTCAGCTAAGTATTTTGTGAGCAGTGGCTCAGTTACTGTCAACTCAGATTCGTCAGTGCAGCTGCTTGCTGAAGAGGCTGTTCCTTTGGAAAGCCTGGACCTTCCTACGGCGAAGGCCAACCTGGAGAAAGCCCAGGCAGAG…
comp180751_c0_seq60	ATGCTCAGCTGCAACCTTACCAACCCAGCGTCTCCAGTCACAGGCCACTACTGGCAAAGAAATGGCAAGCTAATCGAGGGCACCAAGTCGGAGAGCAGTTCTCTCCACACCCACTACACCATTGCGAAGATTGATTTCCACTCTGCTGGAATATACACCTGCGTGTTCTTGACTAACCCAGAAGTTCTGACCACAATCGAAGTCAAGATTCCTCCTCACGTTTCGGCCTACAAGCACTCTGAGAACAGTAATGAGAATGATAAGGCTTCACTGGTCTGTACAAGCCATGGCTACCCCTTACCAACTGACTGGAAATGGTACAAGCTTGGTGAAAACCCTGCAGACTCGAAGACGCCCATTGCTAATGGCACTGAGAAGTACATGATCAGGAGCACTCCC…
comp194344_c3_seq23	ATGGACTTGGATGGTGGTACGTACGAGCCAGGATTTGTTGGGATCAGATTCTGCCAAGAATGCAACAACATGTTGTATCCTAAAGAGGACAAGGAGAACCGCATACTATTGTACGCTTGCAGAAATTGTGACTATCAGCAAGAGGCAGACAATAGCTGCATCTATGTGAACAAAATTACCCATGAAGTGGATGAACTTACACAGATTATTGCTGATGTATCCCAGGATCCAACACTACCACGAACAGAAGACCACCCATGCCCTAAATGTGGCCACAAGGAGGCAGTGTTTTTCCAGTCTCACAGCATGAAAGCTGAGGATGCCATGAGACTGTATTACGTGTGCACAGCCCCACACTGTGGACACAGATGGACAGAATAA
comp189329_c0_seq15	ATGATTGTGTCTTCGGCCTTGATGATATGGAAAGGTCTGATGGTTGTGACTGGAAGTGAAAGCCCAATTGTTGTTGTGCTCAGTGGGAGCATGGAGCCTGCATTTCACAGGGGAGACCTCCTATTCCTTACAAACCGAGTGGAAGATCCAATAAGAGTGGGAGAGATTGTGGTCTTCAGGATTGAGGGGAGAGAGATACCCATTGTACACAGAGTGCTCAAAATACATGAAAAAGAAAATGGGGATATAAAGTTCTTGACGAAAGGTGATAACAACTCGGTGGATGACCGAGGCCTGTATAAGAGGGGACAGCACTGGCTGGAAAAGAAGGATGTAGTGGGCCGAGCCAGAGGGTTTGTGCCTTACATAGGAATTGTAACAATTCTGATGAATGACTAC…
comp189295_c2_seq14	ATGCCGGCAAAGGGACCCCTACAGTCTGTCCAGGTTTTCGGGCGCAAAAAAACAGCTACGGCTGTTGCCCACTGTAAGAGGGGTAATGGACTCATTAAGGTGAACGGTAGACCCCTCGAAGTAGTCGAGCCAGCTACCCTGCAGTATAAGCTGCTGGAGCCTATACTGCTGCTGGGAAAGGAACGTTTCGCTGGAGTGGACATCAGAGTTCGTGTCAAAGGTGGTGGACATGTTGCTCAGATCTATGCTATTCGCCAGGCCATCTCCAAAGCCCTGGTTGCTTACTATCAGAAGTATGTGGATGAAGCCTCTAAGAAAGAGATTAAGGACATCCTGATCCAGTATGACAGGACCCTGCTGGTGGCAGACCCACGCCGCTGCGAGTCCAAGAAGTTCGGT…
comp194558_c0_seq12	GTGCTCTTCCGATCTCGGCGAGCAAAGGCGGGCATTGCCTCAGCACTTCTCCAATTTCCATCGACCTTCGTTAAATTAATTTTTGATACAATGTCTAAGGGACCAGCTGTCGGTATTGATCTGGGGACCACATACTCCTGTGTTGGAGTGTTCCAGCATGGAAAAGTTGAAATTATTGCCAATGACCAAGGAAACAGGACTACACCAAGCTATGTTGCCTTCACCGACACTGAAAGGCTGATTGGTGATGCGGCCAAAAATCAGGTTGCCATGAACCCCACCAACACAATTTTTGATGCCAAACGTTTGATTGGCAGAAGGTTTGAGGACCCTGTGGTCCAGTCAGACATGAAGCACTGGCCTTTCCAAGTAATCAGTGATGGTGGGCGGCCCAAAGTG…
comp122841_c0_seq1	GATTTTTTCGTGCAGCCGTTCCACATGGGTTTCCAAAAGAAGGCAATCATCATTGATGCCCGTGGCCATCTTCTTGGTCGCCTGGCGGCTATTGTTGCCAAAACCCTACTTCAAGGGCAGAAGATTGTTGTCGTTCGTTGTGAAAGCATAAATATTTCAGGCAGTTTCTACCGAAACAAAATGAAATATCATGATTTCCTTCGTAAGCGCATGAATACCAACCCATCAAGAGGACCCTATCACTTCAGAGCTCCGTCTAAAATCTTCTGGAGAACTGTCCGTGGTATGCTTCCCCACAAGCTTCACCGAGGAAAGGAAGCGTTGGATCACCTGAAAGTTTTCGAAGGAATTCCACCTCCATATGACAAGAAAAAGCGCATGGTTGTTCCGTCGGCTTTG…
comp187411_c2_seq1	ATGAAGGATCGTACGCAGGAACTACGAAGCGCTAAGGATAGCGATGATGATGAGGAAGTTGTCCACATCGACCGAGGAAACTTCATGGATGAGTTCTTCGAACAGGTGGAGGAGATTCGTGGCTGCATCGAGAAGCTGTCGGAGGATGTGGAGCAGGTGAAGAAACAGCACAGTGCCATTCTGGCAGCGCCCAACCCTGATGAAAAGACCAAGCAGGAGTTGGAGGATCTCACAGCTGACATCAAGAAGACAGCTAATAAAGTGCGCTTAAAATTAAAAGCAATCGAGCAAAGTATCGAACAGGAGGAAGTAATGAACAGATCATCGGCAGACCTGCGAATTCGCAAAACACAGCACTCCACTCTGTCACGCAAGTTTGTGGAGGTGATGACTGAGTAC…
comp184208_c0_seq7	ATGGCACATTACAGAGCATCAGAGTCAAAACGGGAGCAGTTCAGAAGGTACCTGGAGAAAGCCGGTGTTCTGGACAGTCTGACTAATGTGTTGGTGGCATTGTATGAGGAGACAGAGAAACCAAACAATGCATTGGATTTTATAAAGCAGCACCTGGGAACCGGGACAGATTGCGCTGACACCGAAAGCCTGCGGGTGGAGCTGTCAGAGCTGCAGCACAAATACGACCTGCTTCTGGAGGAGAACAAAGAACTGAAGAACAGGCTGCTTCAGTATGAACCAGCTGCTGAACACAGAGGAGTGGAATGA
comp185576_c1_seq5	ATGGGACAGCTTAGACCCCTTACCAAACCCAAGATCTTGAAGAAAAGGACCAAGAAGTTCATTAGGCATCAGTCAGACCGCTATGTTAAGATCAAGAAAAACTGGAGAAAGCCAAGAGGTATTGATAACAGGGTGCGTAGGCGCTTCAAAGGCCAGATGCTGATGCCAAACATCGGTTACGGTAGCAACAGGAAAACCAAACACATGTTGCCCACCGGATTCAAGAAGTTCCTGGTCCACAACGTCAAGGAGCTTGAAGTCCTTATGATGAGTAACAAGAGCTACTGTGCAGAAATTGCCCATAACGTGTCCTCAAAGAACAGGAAACTGATTGTGGAGCGGGCGGCTCAGCTGGCCATTAAGGTCACAAACCCCAACGCGAGACTCCGCAGCGAGGAG…
comp195511_c2_seq7	ATGGCACCGCTCAAGAAAGGAGGCGAGAAGAAGAAGGGGCGCTCTGCCATCAACGAGGTGGTCACCAGGGAGTATACCATCAACATCCACAAACGGATCCATGGCATCTCTTTCAAGAAGAGAGCTCCTCGTGCTATCAAGGAAATCCGAAAGTTTGCCATGAAGGAGATGGGTACCCCTGACGTCCGTATCGATACACGTCTGAACAAGGCAGTGTGGGCCAAAGGAGTCAGGAACGTCCCGTACCGCATGCGCGTGCGTCTGTCCAGGAAGCGTAACGAAGACGAAGACTCCCCCAACAAGCTGTACACCCTTGTCACATACGTTCCTGTCACCACATACAAAGGTCTCCAGACAGTCAATGTGGATGAAAACTAA
comp152609_c0_seq1	ATGAGGCTCATAGTGGTGGTGGTGTGTCTGGTGTGGCTGGCCGTGTGTGAATCCCGGACGATGAGCCGCTGTGAGATCGCTCGCATATTTCAGAATCAAGGGCTTGACGGCTACGAGGGCTTCAGCCTTGGCAACTATGTGTGCATGGCCTTCTGGGAAAGCAAGTGGAAGACCCATAAAGTACGTGAAAGCAGCAATGTAGGCAAGGACTACGGAGTCTTCCAGATCAACAGCTTCAAGTGGTGTGAAGATGGTACCACGGGTGGAAAGAATCGGTGCAAAATGCCATGTGGAGACCTTCTAAAGGATGATCTAAAGGCCTCAGTCGAATGTGCAAAGCTCATTGTCAAAACAGAAGGACTGAAGTCATGGGAGACCTGGGATAATTATTGTAATGGC…
comp189261_c0_seq46	ATGGCGGGGAGAGAACGAAGTCCTCGGCACAGGCCCTGGTCTGTGTACCGCGCGAACACCTTTGACCTGTCCTCAGAGATGATGGGCCTCACACTTGCAGGAAGCAACCAGGATCCTGATGAACCCGTGCTGGAGTTCAGCCTGGCATGCAGTGAGTTAGTAGCTCCGGCCCTGGAGCGGAAGCCCAGTAGCTTTGTGGCGGTGAGCTGCACGACTCCTCCTCAAGCCTTCTGGACCAAACACGCTCAGACAGAGATCATTGAGGGCACCAGTAATCCAATATTTCTCAGCAGCATTGCTTTCTTTCAAGACTCCCTGATCAGCCAACAGACTCAGATCAAGCTTTCTCTCTACGACGTTAAAGACCGGGCACAAGGGACGATGTATCTGCTCGGTTCT…
comp146736_c0_seq1	ATGCCCAGGCCGCCAAAAAAAGGCGATCCAGCTGATGTCAAGGCATTCCTGGATGAAGCCAAAAAAGAGTTCTTAGAGAAATGGGAGAAACCGTCACAGAACACTGCAACTTTGGATGCATTCGATAGAATAAAAACGCTTGGAACGGGGTCTTTCGGACGTGTAATGCTCGTTCAGCACAAGCAAAGTAAAGAATATTATGCAATGAAAATCCTCGATAAACAGAAGGTTGTCAAATTAAAACAAGTTGAACACACCTTGAATGAAAAACGAATTTTACAAGCAATAAGCTTCCCTTTTCTTGTACGATTGGACTACCATTTCAAAGACAATAGTAACCTTTATATGGTATTAGAATTTGTGAATGGAGGAGAAATGTTCTCACATCTACGACGTATC…
comp153236_c0_seq2	ATGAAGAATTACAACAGCAGCCCCCGTCTAAACAATCAAACCTCAAATCACACCAGAGATCGGAACAACAAAAAGGGAGACTGTTTTTCGGCATTTGGGCTTCGCTTCTCATTACGCGATTATGGTTTTTGCATGGCTACACTGTTTCTCTTCTGTATCGGTTCGCTGTTTTATCAACTGAATGGTGGACCACCTAAAGTTCTGCTGGAAATTCGTCAGTATCTCGGAGAGTCCACGTTTCTGGACGACCACGGCCCTCCTGCTCCAAAGGTGCTGCCATTCCCAAGCCAGGTGATCTATAACCGCGTGGGGAAGTGCGGCAGTCGCACTGTGGTTCTGCTTCTGAGGATCCTGGCAGATAAACGCCAGTTCACCCTGGTATCCTCTGACATCCACAAC…
comp194336_c0_seq179	ATGGTGTTGTTGGAGAACGACGCGTTTTTGACTGAGCTGACTCGCCTGTTCCAGAAATGCAGAACCAGCGGGAGCGTCGTCATCACTTTAAAGAAATATGATGGGAGGACAAAGCCAGTGCCAAGGAAAGGTCATCCAGAGAATTTTGAACCTGCTGACAACAAATGTCTCATCAGAGCATCAGAGGGCAAGAAAAAAATTAGCACTGTGGTCAGCACAAAAGAAGTAATTAAATTCCAGATGGCGTATTCCAACTTGTTAAGAGCACACATGGATGGCCTGAAAAAGAAAGACAAAAAGAGTAAAAGCAAGAAGACTAAAGCAACACAGTGA
comp169291_c0_seq2	ATGGCCGTGAAAGCCCAGACTGAGACGAAATGCCATTACAAAGTCATATTAAGATCTGCCAAGTCGAGGCGGTTTACCATCACTATGGCTGGAACAGCTTTAAAACGATTAATGGCTGAATACAAACAGTTAACTCTGAATCCTCCAGAGGGCATTGTAGCAGGCCCAGTGAATGAAGAAAATTTCTTTGAATGGGAAGCCCTGATCATGGGGCCAGAGGACACATGCTTTGAAGGTGGAGTTTTTCCTGCCATCCTGAGTTTTCCCTCAGACTACCCCCTCAGCCCCCCCAAGATGAAGTTCACCTGCGACATGTTCCACCCCAATATTTATCCAGACGGGCGTGTATGCATCTCAATTCTGCATGCCCCAGGTGATGACCCCATGGGTTATGAGAGC…
comp108905_c0_seq1	ATGACCGAGGTAAAGGGTCTTGCACCTGCAGCTCCTGAACAAAAGTATGGAGGAGCTGAAGGTGCAGATGCTATGTATGTCAAATTGGTATCTTCAGACGACCATGAGTTTTATGTGCGAAGAGAATATGCACTCACCAGTGGTACCATAAAGGCCATGCTCTCCGGCCCAGGTCAATTTCAGGAAAACGAAACCAATTTCGTTCATTTTCGAGAAATACCGTCTCACGTACTTCAAAAAGTTTGCAGTTATTTTGCCTACAAAGTACGTTACACAAACAGTTCTACGGAAATACCTGAATTTCCAATTGCTCCAGAAATTTGTCTCGAACTTTTGATGGCTGCCAATTTTTTGGATTGCTGA
comp178093_c0_seq3	ATGAAACTGTTAACGCATAACATGTTGACGTCGCACGTGAAAGGAGTGACTAAAGGATACCCACTCTTGATTAAGGCAACGGAAGTCAAAGTAAACGACGTGGAGTTCAATCCTCAGTTTGTGAGCCGAATGATTCCGAAACTGGAGTGGAGTGCTTTGATCCAAGCAGCCGAAGGGGTGAGAATTTCGGAACTTCATTTAGCAGAATGGGCCGCATGCAACAACCACTCGTACGAACAGCTGGGATACTTACAAGACTTACCTGAGGCTCCCATGCAAAACTATGAGAATGACGAAGAATTCTTACGGAAAGTGCACAGGGTTCTGCTGGAGGTGGAGGTAATTGAGGGGTGTTTACAGTGCCCTGAATCTGGCAGACAGTTCCCCATCTCTAGGGGA…
comp173165_c0_seq30	ATGAAAATTTTGGTTTCATTTGAACTTCCGACGTTATTCATTTCGGCCCTGTTACTAATGGATCACAGCCAAGTTTACAGGTGTTGCTCGTCTTTCGGTGGATTCGCATCTTCCAAAAGTGAACACCATGTTAAGAGAGCACGGGTGTTATGCGTACTACCGTGCACGGTTTCACAACTGAAGTCCGCAACCCAGCATAAAGACTCCTTCTTTATACAAGGGATGGAGATTAACCAAGTGACCGTGGTGGGTCTAATCAGGAGAACTGTGCCAGCTGTCACGCATGTTGTGTATTGTCTGGACGACATGACTGGATCACCTCTGGATGTTAAACTGTGGATGGATATTGAGCTGCGGAATGACGATCTGAATGACCGCGTTATTCCTCCTGGCACATAC…
comp186531_c1_seq19	ATGCAGACGATCAAGTGCGTTGTGGTTGGCGATGGTGCTGTTGGTAAAACCTGTCTATTAATCTCCTACACAACTAACAAATTCCCCTCGGAATATGTACCAACGGTGTTTGACAACTATGCAGTAACTGTTATGATTGGCGGGGAGCCTTACACCCTCGGACTGTTCGACACTGCAGGTCAGGAGGATTACGATAGATTACGGCCCCTGAGCTACCCCCAAACGGATGTTTTCTTAGTCTGCTTCTCTGTCGTTTCTCCCTCTTCGTTTGAAAACGTCAAGGAAAAGTGGGTACCCGAGATCACCCACCACTGTCCAAAGACGCCCTTCCTGCTGGTGGGCACACAGATCGACCTGAGGGACGACCCGTCCACCATCGAGAAGCTCGCCAAGAACAAA…
comp173026_c0_seq2	ATGGCTGGAGTGTTGAAAAAGACCACAGGCTTGGTGGGTCTCGCTGTCTCACAGAACCCACATGAGCGTCTTAAGATTCTGTACACCAAGATTTTGGGGTCCCTGCAGGCGATGCCCCAGGATGCTGCATACAGGAAGTACACTGAGCAGCTGATCAACGAGCGGCTCAACCACGTCACAGCGGAACCTGATGTGCAGAAGCTGGAAAAGAAAATCAGCTGTGGTCAGATCGAGGAGGTCATCGCACAGGCAGAGTCAGAGCTGTTCTTGGCCAGGAAGATGTCGGCATGGAAACCTTGGGAACCACTGGTGGAAGACAGCCCTGCTGACCAGTGGAAGTGGCCAATCTGA
comp188269_c0_seq8	TCTCGGGCATGTTCGTCCTCTTTCAACCGGATCAGAGACGACATGTCTCACCGTAAGTTTTCGGCGCCGCGCCACGGATCGCTGGGCTTCTTGCCGCGCAAGAGGAGCCGCCGTCATCGCGGCAAGGTGAAGAGCTTTCCCAAGGATGACGCGAGCAAACCCGTTCATCTCACGGCCTTCCTCGGTTACAAGGCGGGCATGACGCATATCGTCCGCGAGGTTGATAGACCTGGGTCCAAGGTTAACAAAAAGGAGGTTGTTGAGGCGGTCACTATTGTGGAGACTCCCCCCATGATGGTGGTGGGTGTCGTGGGCTACGTCAAGACTCCCCGTGGCCTACGTTCCTTCAAGACCATCTTCGCTGAACACATTAGCGACGAGTGCCGGCGACGCTTCTAC…
comp185334_c0_seq25	ATGGTCATCGCCTTTTCAATCCTAACTTTGTACCTTTTCTGTGTTTCAGACACCATGACTGACCGGAAGGCAGTGATAAAGAATGCTGACATGTCCGAAGACATGCAGCAAGATGCCGTGGACTGTGCCACTCAGGCCATGGAGAAGTACAACATAGAGAAAGACATTGCTGCATACATCAAAAAGGAGTTTGACAAGAAGTACAATCCCACGTGGCACTGCATTGTGGGACGGAACTTCGGCAGCTATGTGACGCATGAAACAAAGCATTTCATCTACTTCTACCTGGGTCAAGTGGCTATTCTGCTGTTCAAATCGGGCTGA
comp160400_c0_seq2	ATGGCTCAGATCCTGCCTATCCGCTTTCAGGAGCACCTTCAGCTCCAGAACCTGGGCATTAACCCAGCTAACATAGGGTTCAGCACCCTCACCATGGAGTCTGATAAGTTCATCTGTGTTCGGGAGAAGGTTGGAGAGCAGGCTCAGGTGGTGATCATTGACATGAACGACCCCAACACACCCATTCGCAGGCCCATCTCAGCAGATAGTGCCATCATGAACCCGGCAAGCAAAGTAATAGCTCTTAAAGACGGTGAGTTAAATTTCATATATCCTGAGTTGTGGGGTCTTGTTGTGAAATGTGGGAGAAATTTAATAGCTTTTAGATTGATTGATGGGTCAGTTTTGTGTGGGGACAGGTTTACACCTTACACAAATATCAACATAATATTTCCCTCT…
comp169998_c0_seq12	ATGAGTGGGGAGCCAGATGCCTTGGCTGTGGTCAACCAGCTAAGGGACTTAGCTGCAGACCCCCTGAACAGGCGAGCTATTGTTGAAGATCAAGGATGCTTACCGGGTCTAATCCTATTCCTTGACCACCACAACCCGCAAGTTGTTTACTCTGCTTTATTGGCGGTACGCTACCTGGCGGAATGTCGTGCCAACAGGGAGAAACTGAAGGGCGTGCTGGGTATGATGCTGAGCCTGCAGACCGTCATGCAGAAGGGCACGTCGCCAGGTGAGACCAAGCTGCTGGCGTCCGAGATCTATGAGATCCTGCAGGGTTCGGGTGGCAGTGAGGCTGAGCAGGCTCAGGCTGGAGCCTCGTGCCGCCGCAAAGCCCAGTTCTTCTTAGGCTCCAGCAACAAG…
comp187600_c0_seq7	ATGCTGAAAACTATCGGTCAGGTGGTGTTTTCAACAGGATTACAGAGTCCAAAGTTTACTCCTCAAGACAGCAAGGGTCAGGACTATGAGGTCCGTACATACCACAGCACAAACTGGGTCAGTACAGCGGTCAGTGGGACGGAGCAGGACACCGCCCTTAGTGCTGGATTTAAAAGGCTCTTCAAATACATTCAGGGCAATAACGAAAAGAAGGTGAAAGTGGAGATGACGGCACCAGTGACTTGCCTGATTAACCCTGGGGAGGGACCGTCCTGTGAGAGCTCCTTTACCGTGTCCTTCTACATCCCTGAAGTGTACCAGGATGACCCTCCTAAGCCCAGCGACCCTGAGCTATTCATAGAGAGCAGGCAGGAGTTCACAGTATTTGTGAGGACATTT…
comp182412_c0_seq78	ATGGCGGTAAATGATGGAGAGGAGGCGACTGTGTCTCTGGTGGACGTTTTGGAAGAAGATGAAGAGCTAGAAAACGAGGCGTCCGCTGTCCTGGGAGGCAGTGACTCGGAGAAGTGCTCGTATCCAGAGGGATATGTGAAGCGTCAAGCTCTGTATGCATGCAACACCTGTACACCAAAGGGCGGGGAACCTGCAGGAATATGTCTGGCCTGTTCATATAAGTGCCATGAGGGCCACGAACTGTTTGAACTCTACACCAAAAGGAATTTCCGGTGTGACTGTGGAAATGATAAGTTCGGGGATATGGAATGCAAGTTATTCCCAGATAAAGAGAAGGTGAATTTGGGAAACAAATACAGTCACAATTTCTTTGGCTTGTATTGTACTTGCAACAGACCC…
comp181619_c0_seq13	ATGCCAGGAATTCTGTTAGGTGACGTTTTTCCTAACTTTGAAGCAAATACAACAATTGGCAAGATACAATTTCATGAATTCCTGGGTAACTCCTGGGGCGTTCTTTTTTCTCACCCCCGCGACTTCACCCCAGTGTGCACTACAGAACTGGCTTGTGCTGCCAAGATCAGCAGTGAGTTCAAGAAGCGTGATGTGAAAATGATGGCCCTGTCCATAGACAGTGTGGAGGATCACTGCAGCTGGAGCCAGGATGTGATGGCTCTTCATCCGGAGCAGGCAGGCACTCCTCTGCCGTTTCCCATCATAGCGGATGATAAACGAGAGCTGTCTGTCCTGCTGGGAATGCTGGACCCTGACGAGCTGGACAAAGATGGCATGCCCCTCACTGCCCGCTGCGTG…
comp184349_c0_seq7	GTGTGCTCTTCCGATCTATATCCCTTAAGAACCCGATTGGATGGCAAAGAACAATCGCAAGCTTTTGGACTCTGTGATTGGTGTACTGATCGGGTCCTCGATAAGTCTGTTTTGTCAGAGTCAGAAACAAAAATGGCTGAAGACGGGGGTGATGAAAGTTCTCCTGGAATTCTTCAAGAAATCTTTACCTCGCCTTTGAACCTGAGTTTGCTATGTCTGTGTATATTTCTCTTGTACAAAATATTTCGCGGAGATAAGCCTGCAGATGTTTCCGAAGCTGAAGAACCCTTACCTAAACTAAAGAAGAGGGATTTCACTTTGGCAGAGCTAAAGCAGTACGATGGAACGGCAAATCCGAGAATCCTTATGGCCGTCAATGGCAAAGTATTTGATGTAACA…
comp195231_c0_seq30	ATGATGGCGTCTAGTTACAATACTAAAGAGGAAGACGGTCACCATTCTGGGTCGTCGGGGCCTGGTGGAAACGCAGGCAGGAGTAAAAAGCCCGACAATACAGCTTTCAAACAACAGCGTTTACCCGCATGGCAACCCATCATTACGGCCGGGACTGTGTTGCCAGCGTTCTTCATTATAGGACTTATCTTTATCCCAATCGGAATTGGGCTCTACGTAACATCAAACAACATCAAGGAATTTGAGATCGATTACACAGGAATAGACATATCAAGCCCGTGCTTCAATTGCTCGCAGAGCTATAGCTGGAATGCTACGACTTCATGCAAATGTTCGGTACCATTCTCTATTGACCAACCTTTCGAGAGCAATGTTTTTATGTACTATGGCTTATCAAAC…
comp184514_c0_seq3	ATGGGCAAGTCAGCCTCCAAGTTGTTTTGTGAGGAGGTGCTCAGTACTCATAATGAGTACAGGAGGAAACACCAGGCCCCGCCGCTGAAGCTCAGCAGTAAGCTGTGCAGAGAAGCAGAGAGGTATGCAGAGAGTCTGGCTAGCACCCGGATCCTTAAGCACAGTGCCGAGTCCAGCAGAGGAAGCTGTGGAGAGAACCTAGCCTGGGCTTCCTATGATCAGCCAGGTAAGGATGTGTCTGATCGCTGGTATAATGAGGTGAATCAATACAACTTCAACCAGCCTGGATTCTCTTCTGCCACTGGTCACTTCACTGCGATGGTGTGGAAAAGCTCAAAGAAGTTAGGTGTGGGGAAGGCAGTGGCCTCGGATGGATCCACCTTCGTGGTGGCTCGCTAT…
comp154195_c0_seq2	ATGTCTGTGAACTCTTACACAACCGAAATGGAGGAATCCTTGCATTACCCTCTGTCACCTGTGGATAGCGCAGCGACAAGTGAGGAAGACTCTGGACGTCTAAACAGAAACTTGGAGAGGAAGAAGAGAGTAGTGGGTAGTGATCGCAGTCCACTGTCGGTTAAACGGAGCAAAAAGTCTATTCCTTCTGCCACCCAGTCATATGGAGAACTTCAAACCCAGAGAGTGATCGCAAACGTCAGAGAAAGACAAAGAACTCAATCACTCAACGAAGCTTTTGCATCTTTGCGGAAAATTATTCCAACGTTGCCCTCTGACAAATTGAGTAAGATCCAGACTCTAAAACTCGCTTCGAGGTACATCGATTTTCTTTATCAAGTACTTCAGAGCGACGACATG…
comp165221_c1_seq2	ATGGAGGGAATGGCATACGGCGCAGGGAAGGCTGGGGGAGCCTTCGACCCCTTCACGTTCTTCCAGCAGCCTCACACCATCCTCCGTATGGTGTCATGGCTCTTCTCGTTAGTAATATTCGGCTGCATAGCTAACGAGGGCTACGTGAACCGGCCAGACGAAGTGGTGGAGTACTGCGTTTACAACCGCAACCAGAACGCGTGTAACTACGCCGTCGGCATGGGGACTCTGGCCTTCATCTGCTGCATGGCCTTCCTGGCTCTTGACGTCCACTTCCCCCAGATCAGCAGTGTGAAGGACCGCAAGAAGGCCGTCCTCGCCGATGCTGCGGTGTCAGGGTTCTGGTCCTTTGTGTGGTTCGTGGGATTCTGTTTCTTGGCCAATCAGTGGCAGGTGGCG…
comp166103_c0_seq8	ATGACCAAAGCCGGTGTAAGTCCGATAGAGCGTGAAATGACAGCTTTCGCGATTGATACGATTTCTAACCCAGATGCTCTGGACCTCAAAAGCGTTTTGGTAACAAGTGTTTTGAATCTGGAGAAGCTTGACACTGATCTGTACAGAGGAAAACATCACTGGGTTCCACGGAGTCAGCGCCTCTTTGGTGGCCAAATTGTGGGCCAGGCTTTAGTAGCTGCTGCTAAGTCCGTTGGTGATAACGTCTATGCGCATTCGCTGCACTGTTACTTTGTAAGATCAGGAGACCCTAAAGTTCCAGTGCTTTACCAGGTCGAACGAACACGAGACGGCCGTAGTTTCTCTGTTCGGTCAGTGAAGGCCATCCAGCATGGGCAGGCCATACTAATATGCCAAGTG…
comp12884_c0_seq1	CAAGTTGCTCGCTCTCTCTTCTCTCATCCGTCATTCACTAGATCTATGTCATCTGAGGTTGAACGAGCCCAAAAGGCGAAGCCCTGCCATGGGTCAACGATATTCACTAAAATCATAAATCGAGAAATAAAGGCTGATATAATCTATGAAGACGATGAATGCTTAGCTTTCAAAGATATTAATCCTCAAGCTCCAACGCACTTTCTTGTTATTCCAAAACGTGAGATACAAATGCTTGATCAATGTGAACCTAACGATGAAAAATTATTAGGACATTTGATGCATGTATGCAGCAAAGTTGCTCTGGCACAGGGCCTCAGTTCTGGTTATCGTGTCGTAGTCAATAATGGACCTGACGGGTGCCAATCTGTTTATCACCTACATCTCCATGTCCTTGGA…
comp185071_c0_seq15	ATGAAGCTGATTCTAGCTGGACTCATGCTGGTTATGGTAGTGGGCGCTCATGCCCAGTGGTACCGCTTTCCTGCTCAAGCTTTTAAAGGTTCTAAAGACATGTGGCGCGCCTACAGTGACATGAAGGAGGCCAACTGGAAGGACTCGGACAAGTACTTCCATGCTCGTGGAAACTATGACGCTGCAAAAAGGGGCCCTGGAGGGAAGTGGGTTGCTGAAGTGATCAGTGATGGGAGGGAATGGGTACAGGGAATGACTGGCCATGGAAACGAGGATGCAGCAGCTGATCAAGAGGCCAATCACTGGGGGCGTAATGGTGGTGACCCTAATATCTACAGACCCAAAGGCCTCCCTAGCAAGTACTAA
comp189126_c2_seq7	ATGGGAAATGAAGCAAGTTATCCCTTGGAGATGTGCTCGCACTTCGACGCTGATGAGATTAAAAGACTAGGGAAGAGGTTTAAGAAACTCGACCTGGACAACTCGGGCTCCCTCAGCGTCGAGGAGTTCATGTCCTTACCTGAACTCCAGCAGAATCCACTGGTTCAACGGGTCATCGACATCTTCGATACAGATGGCAATGGAGAGGTGGATTTCAAAGAGTTCATTGAGGGTGTCTCGCAGTTCAGTGTCAAAGGAGATAAGGAGCAGAAACTCCGCTTCGCGTTCCGGATCTACGACATGGACAAGGATGGCTACATATCAAACGGAGAGCTCTTCCAGGTCCTGAAGATGATGGTGGGCAACAATCTGAAGGACACGCAGCTGCAGCAGATCGTT…
comp171062_c0_seq34	ATGGAACCCTGGCCTGTAGTGGCCCGGGTCCTAATGCTGACATTCATCACTGATTGGCTGAAAACTGTTCAGTCAAGAGACTTTACAGAAAAAGACATTATTTTTCTTTATCCTTCGACTACTCCATACCCAGGAGGGTTCAAGTGCTTCACATGTGAAGAAGCTGCCGACAACTATGAATGCAATCGTTGGGCGCCAGATTTCTACTGCCCCCAGGACACTAAGTACTGCTACACACGTCACATGGTGGATGTGGGCGGGGCCAGTGTGTCAGTGACGAAGCGGTGTGCGGCGCTGGAGGACTGTCTCACAACAGGCTGCACGGACATGGAACATGAAGGAAACCGAGTGTGCGTCTCCTGCTGCGAGGGGAACATCTGTAACCTGCCTCTTCCCTGG…
comp189644_c0_seq2	ATGGCAGATAAAATTAAAGATGCCAAGATCATCTTTGTTGTGGGAGGTCCCGGCTCTGGTAAAGGTACCCAGTGTGAGAAAGTGGTATCCAAGTATGGCTACACCCACCTGTCATCAGGAGACCTGCTCCGTGCTGAGGTGGCCTCCGGCTCCGAGAGGGGCAAGCAGCTCCAGGCCATCATGCAGAGGGGAGAGCTGGTGCCCTTGGACACCGTTCTGGACATGATCAAAGATGCCATGATTGCCAAGGCCGACGTCTCAAAGGGATTCCTCATCGACGGCTACCCCCGTGAAGTCAAGCAGGGAGAGGAATTTGAGAAGAAGATCGGTGCCCCCGCCCTGCTCCTCTACATCGACGCCAAGGCCGAGACCATGGTTAAGAGACTGCTGAAGCGAGGA…
comp177659_c0_seq6	TCTTACACAAGGCATCTTTACCTTTCCCCGATGTCTTGCACGCGCAAGCTCAGGGAAACAGGAAGTAAACAATGTGGAGACTACAGAAGTAGCTACGATGGATTAGCATTTAAAGTTCATCAACCTGACGCAACTACTACAACTTTCGCTATCACAATTATGGTGCCTACCCAAGGTGGCACAGCTGGAGGGGGAATCAGTGCTAAATATTCAAGATTAGCAGACAGAGCTGAAGGCTATATCGATATGCAGTTTAAGAGAAGCCCACCCAATGTACCCTACAAGGCAATTGCCTTGGCGATGTTCCTGTTTCTGGTTGGGTCTTTACTGATTATTGCTGGATCTTTGCTTTTGAGTGGGTACATTCATGTTACATATCCAGATCGGACAGTTCCCGTC…
comp185138_c0_seq10	ATGGCATATATTCTAAGAGAAATACCATATTCACATAAAGCCCCGATTAGACAGGGAATATACAGCCAGGCAGTGGTGGTGGATCGTACTATGTATATCTCGGGCCAAATCGGCATGGATGCAGCATCAGGACAGTTAGTTACCGGAGGGGTGCAGGCCGAGGCCAAACAGGCTCTTATTAATATGGGAGAGATTCTGAAAGCAGCTGGATGTGGATATGAAAATGTTGTCAAGACAACTGTGCTCTTGGCAGACATCAGTGACTTTAACAGGGTCAATGACATTTATAAGCAATTTTTTAGCAGGAACTTCCCAGCCAGGGCTGCCTACCAAGTTGCTGCCTTACCTCGAGGTGGACTTGTTGAAATTGAAGCCATTGCTGTACTGGGACCCATTACA…
comp171520_c0_seq2	ATGGGCTGTACCTCGGCTAAGCAGGTGTTGTCTGTGCCGAGTGAGGATGAGAGCCGGAACAAGGCCTATAGCAACGGGGACCTCTTTACTGATGAATATAGAATGAAAGGAGTAGAGGAGGTAAAGTATATGCATGGTGAGGAAGACAGAGTGAATACACACAACCAGGAGAACCTGGAGAAGAGCCTGGTGCAGAATAAGACCAAACTGCATAGGGAGATCCCAGGAGCCAGTGCCAACAAGGCCAATATTCATACATCAGAGAGTCAGCAGGAGTTCTTTAGAATGTTGGATGAGAAGATTGAGAAGGGCCGGGACTACTGTTCTGAGGAAGAGGACGTGACATAG
comp131614_c0_seq1	ATGTGCAAGTCTTGTGCATCATGTGTTCGGATTTTAATGATAATTTTCAACATCATATTCACGATTGTTGGAATCGTGGTTTTGGGTGGTGCCCTCTACTTCTACTTTACAACGTTTGGTATGCGTGGCCTTGATGATCACAACATACTGGCCTATACGTTCATCGTACTTGCCCTCATTGGAGGCTTGAGTGTGGTTTTGGGTATTCTAGGATGTTGTGGCTCCTACCACTACAGTCGTTGTCTACTCGGATTCTACTTTGTTCTCCTACTGATCGTATTCGCTGCTGAAATAGCCATTGGTGTGGCAGGATTTGTACATCAAGATTCGGTTAGAGAGATTGTTCACGGAACTTTGGCCGCCGGCGTTGAAGATCTCAAACAATCCGACCGTACTGAA…
comp131675_c0_seq1	ATGTCATTTTTAGAATCGCGTGGCTTGACAGGAAGCCTGATATTGACGGTTCTTGTTACGTGCTTCGGATCATCGTTTGTTATTGGGTACAATCTTGGAATTCTCAATCTACCTAATGAACATATCAAACAATTTTTGGCAGTAACGATTCTTGGCAAGAATGCTACTGAGGCTGCTTCTGACGTTATCAACCCTGCTTTCCTCTACGCTCAAGTCAGTACTACCTTTGTCATTGCGGCTATCATTGGAGCTTTCAGTTGCGGTTGGATCGCTGAAGTCCTGGGACGTCGCAATGGTCTGATGGTCAACAATATCGTTGCAATCATTGGTGGCATTGTTTGTGGTCCATGTGTGGCTGTTCAATCGGCAACACTCCTTTATGTTGGACGTTTCATCATT…
comp187478_c4_seq4	ATGTCCAGCGAGGTCCAGCCGAGGCCGGACGACAGTCCCAACACGAGTGGCGGCAGCTCCGACGCAGAGCAGAGGGAGCTGGCGCCCGTGGAGCAGCCCGACGACAGGGAGCGGGATCAGGCTCCTCCCAAGAAGAAGGAGGCCAAAATCTCCAGCAAGACGGCTGCTAAACTCTCCACCAGTGCCAAAAGGATTCAGAAGGAACTCGCAGAGATAACCCTCGATCCTCCTCCAAACTGCAGTGCCGGCCCAAAAGGAGACAACATCTATGAGTGGAGGTCGACCATCCTGGGTCCCCCCGGCTCTGTGTATGAGGGAGGGGTCTTCTTCCTCGACATCGCCTTCACTCCAGACTACCCCTTCAAACCACCTAAGGTGACGTTCCGTACGCGGATCTAC…
comp119522_c0_seq1	ATGCCCCATCAACTGCGCAATCAGGCTGATTATGATAGTCACATAAAGGCTTGTGATACACAGCTTGTCGTGATCGACTTCTTTGCCACTTGGTGCGGACCATGCAAGATGATTGCTCCGCAGATCGAGCAACTAAGCAAAGAATACCCTAATGTGAAATTCTTCAAGATCGATGTCGACGAGTTCGAGGAGAAAGCAACTGAGTACAATATAACTGCCATGCCTACGTTCGTCTTCTTGAAGGGTGGAAAGAAAGTCGCCGAAGTGGTTGGTGCAAACATTCAAACCATCAGATCTACTGTTGAATGTCATAAATAG
comp161552_c0_seq9	ATGATCATGCTGAAGATCTCTGCTCTTCTCCTCACCTACGCTTTGATCATTTGTCAGATGTACTGCACACATGCAGCTCCGTCCAGGTCTGCTTTGGAACCCTCACAAGATGATGCTACACTCACAGACTATGAGGCGAGAAGATTACTAAACGCTATCATCAAAGAGTTTGTGCAGATGGCTGCAGAAGACATGGATCAGCCAGAAGCTCAGGAGAACAGTGTTACAGCGTTACAGAAGAGAGCTTGTAACACTGCCACGTGCGTAACCCATCGCCTCGCGGACTTCCTTAGCCGCTCGGGGGGGATTGGAAACAGCAAGTTTGTCCCCACCAACGTGGGCTCACACGCGTTCGGCCGGCGAAGGAGCCTTAGCCAGGAGTAG
comp180668_c0_seq6	ATGGCGACAGCAACTAAGATTGTTCAGAGACTGCGGAACTATTTATCAGGGCGCAACCTCCAAGAAAAACTTCAGTTACGTTACGGTGAAATAGCAAACAGGACTCAACCGCCTCCCAAACTTCCAGTTGGTCCCAGCCACAAATTTGCCAATAACTACTATTATACCAGAGATGGAAGACGGGAGTCAGTCTCACCAACTATAATAATGTCGTCTCAGAAGGCCTTAGCTGCTGGAAGTGAAGCCACAGCACAGACCAAACTTCCTGTCCTCCCTGGTCCACAGGCAAAGGAGCTCCCACTGTCCAGTGATCAGCCATATCTTTGA
comp167060_c0_seq4	ATGCCCAAGTCAAAAGAACTGCTGTCATCTACCTCCAACAGTGATTCTGACAGTGAACCTGACACAAAGGCCAAGAGGAAGAAGCAGGTGACTCCAGAAAAACCAGCAAAGAAGCAGAAGAGTGGGGAGTCTTCAAAAACGTCCGCCGCTTCCAAGAGCAGCAGCGGTAAAAATGACAACATGTTCCAGATAGGGAAGATGAGGTACGTGAGCGTAAGAGACTTCAAAGGCAAGGTGCTCATCGATATCCGGGAGCACTGGATGGACCAAGAAGGAGAGATGAAACCGGGAAAGAAAGGTATCTCCCTTAGCCCGGAGCAGTGGAATCAACTGAAGGAGCAGATTGATGACATCGATGACGCTGTGAAGAGGATATAA
comp181057_c1_seq5	ATGATCAAGGCTATACTTATTTTTAACAACCATGGGAAACCACGGCTCATCCGATTCTACCAATATTTTGCTGAAGACATGCAACAGCAGATCATTAGGGAAACGTTTCACTTGGTGTCAAAGAGAGACGACAACGTCTGCAATTTCCTAGAAGGCGGCAGCTTGATTGGTGGTTCAGACTACAAGCTGATCTACAGACACTATGCTACACTTTACTTTGTGTTTTGTGTGGACTCATCCGAGAGTGAACTTGGAATTCTAGATCTTATTCAGGTGTTTGTCGAGACTCTGGACAAGTGCTTCGAGAACGTGTGTGAGCTGGATCTGATCTTCCACATGGACAAAGTGCATTATATACTCCAGGAGGTGGTTATGGGCGGAATGGTCCTGGAAACCAAC…
comp180450_c0_seq2	ATGGCGAAGAAAACGTATGACCTGCTCTTCAAGCTTCTTCTCATCGGAGACTCCGGTGTGGGTAAAACATGCGTGCTGTTCCGCTTCTCGGACGACGCGTTCAACACGACGTTTATTTCCACCATAGGAATTGATTTTAAGATCAAAACAGTTGAATTACAAGGAAAGAAGATCAAACTACAGATATGGGACACGGCGGGGCAGGAACGCTTCCACACCATCACCACCTCCTACTACAGAGGCGCCATGGGCATCATGCTCGTCTACGACATCAGCAACGCCAAGAGCTTCGAGAACATCAGCAAGTGGCTGCGGAACATCGACGAGCATGCCAATGAGGACGTGGAAAGAATGCTGCTAGGCAACAAGTGTGACATGGAGGACAAGCGGGTCGTACCA…
comp174086_c0_seq2	GCTCTTCCGATCTCACGGCGCTCTGCGAGATCCAGCGCAGCATCTTCCGATGCGGACTTGAACCTTCGTCCTATTCTCAACTCTGTGTTTGGACAGGATCGGGAGCTCAGGCCTGAAGAGATTGAAGAACTGCGGGATGCGTTTCGGGAGTTTGATAAGGATAAGGACGGATTCATCAGCTGTAAGGACCTGGGAAACTGCATGAGGACCATGGGATACATGCCAACAGAAATGGAGTTGATTGAACTGAGCCAACAGATCAACATGAACTTGGGGGGACGTGTGGACTTTGATGACTTCGTGGGGCTGATGGGTCCCAAGTTGCTGGCTGAGACCGCAGACATGATCGGTGTGAAGGAGCTGCGAGACGCCTTCAAAGAGTTTGACACTAATGGTGAT…
comp187914_c0_seq5	GGGCTCTGGTTGAGACAGGGTTCCATAATGAAGCTCAATATTTCGTTCCCCGCCACTGGCTGCCAGAAGCTCATAGAAGTTGACGATGAGCGCAAGCTCAGGACCTTCTACGAGAAGCGCATGGCCACGGAGGTGCCTGCAGATCCCCTGGGCGACGAGTGGAAGGGCTACGTCGTGCGCATCAGCGGTGGCAACGACAAGCAGGGCTTCCCCATGAAGCAGGGCGTGTTGACCCACGGCCGCGTGCGTCTGCTGCTCAGCAAGGGCCACTCGTGCTACCGGCCCCGTCGTACCGGCGAGCGCAAGCGCAAATCCGTGCGCGGCTGCATCGTGGACGCCAACCTCAGCGTGCTGAACCTGGTCATCGTCAGGAAGGGTGAGAAGGACATCCCAGGGCTG…
comp187714_c2_seq2	ATGGCTGCTATCCGAAAGAAGCTCGTGGTGGTCGGCGACGGCGCCTGCGGAAAAACTTGTCTTCTAATTGTGTTTAGCAAAGACGAGTTCCCAGAAGTCTATGTGCCGACGGTTTTTGAGAACTATGTGGCGGACATCGAGGTGGATAGCAAGCAAGTAGAACTGGCTTTGTGGGATACCGCGGGTCAGGAAGACTACGACCGCCTTCGGCCCCTTTCTTATCCGGACACCGATGTTATATTAATGTGCTTCTCAGTGGACAGTCCTGACTCTCTTGAAAACATCCCCGAGAAATGGGTTCCAGAAGTAAAGCATTTCTGCCCCAACGTACCAATCATTCTAGTTGCCAATAAGAAAGACCTGCGAAACGACGAAAATGTGAGGAATGAACTTGCTAGG…
comp123943_c0_seq1	TTGCCTCCTCGACAAGCGTGCGTTGTTAATATGGGAGCTTACAAGTTCATGCAAGAGCTGTATCGTCATAAGCAGTCGGATGTTATGCGCTATATCCAGCGCTTAAGGTGTTGGGAATACCGTCAAACCAATGCCATAACCCGTGTCACTAGACCCTCCAGACCAGATAGAGCACGCAGATTGGGATACAAGGCCAAACAGGGTTTTGTTATTTACCGCATCCGTATTCGTCGTGGTGGCAGGAAGCGACAAGTTGCTAAAGGTGCCTGCTATGGTAAGCCAACAAATGAAGGAGTTAACCAGCTGAAGAATCAACGTTCTATCCAGGCCGTGGCTGAGGAACGAGTTGGCAGGAAGTGTGGGTCTTTGCGTGTTCTCAACTCCTACTGGGTTGGCGAG…
comp124917_c0_seq1	ATGTTTAAAAACTCGATTTTCTGTTACTTAATACACATTTTCTTTTGTGTGTCAGAAACAATTCTGGAAGAGAGGCTCTCGGGCCTTGGAAGCATATATAATTCTGAATATCTGGCCAGTGAATGGCGCACCTTCCAGGAAAAGTATGTGAGAAGATATGCTGACCAATATGAAGCCCAAGAGAGATTTCACATTTTTGCTTCTAATTTCATCAAGATAATGAGGCATAATGAGCTTTATCACAAGGGGCAAGTCGGATTCGAAATGGGAGTGAACAATTTCACTGATAAGAGGCCAGAAGAGTATCAATATCTTCGAGGTTTGGTATTATCACCACGAGAACAGCACATGTCAACATATATTCCAACTGCATTTTTCAATCCACCGGCATCTGTTGAC…
comp175121_c0_seq6	ATGAAACTGAAATGTTGCTTGCCAAATTTTTACATTTGTGAAATTCTTTTTTTTCCACTTCTTTCTTTGTTGGGAAGGATAGACCTCTACCCAGAGATCCTCATCGTCTGCTGTGGACTTGTTGCACTCTTTGCTCCACATCACTCTCTTCCCTTCTTTCTCTCATCACTGGACTCTCGGTTCTCCACAGCAGCCATGCCGCCCCTCTGGTTCCTCCTGATTCCCTACTCTGCACTCCTTCACCGAGTCTTGGCCGAAGAGGGCCTGGAGTTTCCCAGCCTCGACGGCAAGGACCGCGTACTAGACATCAACGAGAGGAATTTCAAGAAGGCACTGAAGAAGTATGACATGCTGTGCCTCCTCTATCATGCACCTCTGCCCTCAGACAGGGAGCTGCAG…
comp182080_c2_seq101	ATGGCTAAACAGTACGATGTGCTGTTTAGACTCTTGCTTCTTGGGGACTCTGGTGTCGGGAAAACCTGTTTATTATGCAGATTTACGGACAATGAATTTCATCCTTCTCACATATCCACAATCGGTGTTGATTTTAAAATGAAGACTTTAGAGATTGACGGCATCAAAGTGAGGATACAGATATGGGATACAGCAGGCCAGGAGAGATATCAGACCATTACCAAGCAGTACTACAGACGAGCACAGGGAATCTTTCTGGTGTATGACATCACGAGTGAGCGCTCCTTTCAGCACATCATGAAATGGGCCAGTGATATAGATGAGTACGCTCCCGACAGAGTGCAGAAAATCCTTGTTGGGAACAAGTCTGATGAACAACAAAAGAGACAAGTAGCCAGA…
comp184894_c1_seq13	ATGAGGTGCACAGGAGGAGAAGTCGGTGCCACTTCCTCTCTGGCCCCCAAAATTGGACCTCTGGGTCTGTCTCCTAAGAAAGTGGGTGATGACATTGCCAAGGCCACCGGTGACTGGAAGGGCCTGAGAATTACAGTCAAGCTGACCATCCAAAACAGACAGGCAGCGATCGAGGTGGTGCCCTCTGCCTCAGCCCTCATCATTAAAGCGCTAAAGGAGCCTCCCCGTGACAGGAAGAAGGTCAAGAACATTAAGCACTCAGGGAGTGTTCCTTTTGACGAAATCGTCAACATCGCACGCATCATGAGGCCACGCTCCATTGCCAGGGAGCTCTCTGGAACCATCAAGGAAATCCTGGGCACAGCTCAGTCTGTGGGCTGCACCATCGATGGACACCCA…
comp185067_c0_seq9	ATGCTTTCTACACACTCTTTCGGAGACAGTGGAAAGATGAGGGATTATCACTACACTGGACCCGTAGAGCATAAATTTTCTCCTTATGCATTTAATGGAGGAACTGTGCTAGCAGTGGCTGGTGAGGATTTTGCAATTGTGGCCTCAGACACACGCTTAAGTGAGGGCTATTCGATTCATAGCCGTGACTCCCCAAAATGCTATAAACTGACAGACAAGACAGTGATTGGCTGCAGTGGATTCCATGGTGACTGTTTGACGCTGACCAAAATCATTGATGCAAGACTGAAGATGTACAAGCATGCAAACAATAAGACCATGACCAGTGGAGCTATTGCAGCCATGCTATCAACAATTCTTTATGGAAGGCGTTTTTTCCCATACTATGTTTACAACATT…
comp189245_c0_seq5	ATGGCTGGACGGGGTAAATTAATCGCCGTTATAGGGGACGAGGATACATGCACCGGGTTCCTGCTCGGAGGCATCGGAGAGCTTAATAAAAACCGCAAACCGAACTTCTTAGTGGTCGAGAAGGACACCAGCATCACTGAGATCGAAGAGACGTTCAAGAGTTTCCTGACGCGCAATGACATCGGGATTATTCTCATCAACCAGTTTATCGCAGAGATGATTCGTCATGCCATAGATGCCCATTTGCAGTCCATCCCTGCTGTGTTGGAAATTCCCTCGAAAGAACATCCGTACGACGCATCCAAGGACTCCATCTTGCGCAGGGCTAAGGGCATGTTCTCTGCGGAAGATTTCCGATAA
comp125768_c0_seq1	ATGGATTTGGAATTGCTTGACTGGAGGCTAGCCCAACTTGAACAAGCCATCCTAGGCCCTAATCGTTTGGATTCGAAAACTGTGACGAATCAGAACATTGTCGATGAGTTGTACAGACTCCATCTTGCTTTGGTTAATGCCGAGAAACGTCCCACTGTGGCCAAGATATTATCCCGAGTTAACGAAATACAGAAATATATTGATCCTCATTTTATGAGCGATGATGCTTTGTCGGCCAAGTCCAAAGTTGAGATTATTCTTGCTGAAAAAGAAAAACTAGAACAAGCTGCCGTCGCCTTGGAAAAAATTCAATCCATGAAAGATGTTCTTAACCATCCTGCCTACTCAGAACTAAGTACGCTACGTAACAAGTTAGCCGAACTACGGATTGTTCATGCC…
comp105302_c0_seq1	ATGGGTCGTATGCATAGTGGTGGGAAGGGTATTTCCCAAAGCGCTTTGCCATATAGGCGGTCGGTTCCGTCATGGCAGAAAATGACTGCTGATGAGGTCAAAGACCAGATTTTCAAACTATCAAAGAAGGGACATTTTCCTTCCCAAATTGGTGTTAAATTGCGTGACAACAACGGTGTTGCACAAGTCCGGTGGTTAACTGGCAACAAAATTCTTCGTATCCTGAAGGCAAAAGGATTGGCTCCTGAAATTCCTGAGGACTTGTACCACTTGGTCAAAAAGGCCGTTGCTATCCGCAAGCATTTAGAAAGGAATAGGAAGGATAAAGATTGCAAATTCCGACTCATATTGGTCGAAAGTCGCATTCACAGACTTGCTCGGTATTACAAAACGAAGAGG…
comp137078_c0_seq1	CCTACTGCACACACGATTCGGCTTGATCTCATCGGCATGGTTGACTTCGGCAATCTCAAATCCGAGGCGGGTCTCAAGAAGTTGAATAATTACCTGCTTACCAGAAGTTACATAACTGGATACCATCCATCTCAGACGGATGTTTCTGTCTTCGAAGCCGTCGGTAAAAAGCCAGACCACAAATTTGTGAACGCTCTCCGCTGGTACAATCACATTCAATCGTATGGCGCAGATGCAGCAAAGTTCCCCGCTGCTACTTCTATGCCAACAGTAACCGGTGATTCGAAAAAAGCATCTGAACACAAGGAGGAAGCCGCATCAGACGGTGATGTTGACGATCTCTTCGGTTCAGACGATGATGACGAAGAAGCCGAACGAATCCGTCAGGAGCGTGTTGCA…
comp123596_c0_seq1	ATGGTGGCTAAGAAAGAAAAGAAGGAAAAGTCATCAAACCCCATGAGGGAGATAAAAATCCAGAAATTGTGTCTCAACATCTGCGTTGGTGAAAGTGGTGACAGGCTCACAAGAGCTGCAAAAGTTTTGGAACAGTTAACTGAACAGACACCTGTCTTCAGTAAAGCCCGGCTAACCATCAGAACCTTCTCCATCAGACGTAACGAAAAAATTGCTGTTCACTGCACTGTCCGTGGACCAAAGGCAGAAGAAATCCTTGAGAAAGGTCTGAAGGTCAAGGAATATGAACTTCCCAAATCTTGTTTCAGCAAGATGGGTAACTTTGGATTCGGTTTGACGGAACACATCGACTTGGGCATAAAATACGATCCAGCCATCGGTATTTATGGTATGGATTTC…
comp190845_c0_seq3	ATGGCAAAGGCTTTCCAGAAATTTCTTCCAATGTTTGACAGAGTGTTGGTGGAGCGACTAGCAGCCGAGACTGTGACTAAAGGAGGCATCATGCTACCAGAAAAGTCACAAGGGAAAGTGCTGCAGGCTACAGTGGTGGCTGTGGGACCAGGAGCCACCACCAAGAATGGAACGACACCTGTTTGTGTGAAAGTTGGAGAGAAAGTTCTTCTACCAGAATATGGAGGCACAAAAGTGGTTCTTGATGATAAGGACTATTACTTGTTCCGGGATGGAGATATTCTAGGAAAATACGTTGACTAA
comp188143_c1_seq1	ATGCGTGAATATAAGCTTGTGGTCTTGGGCTCCGGAGGTGTGGGGAAGTCTGCACTGACAGTCCAGTTTGTTCAGGGAATATTTGTGGAAAAATATGACCCTACAATAGAAGACTCTTATAGGAAGCAAGTAGAAGTGGACGGCCAGCAATGCATGTTAGAAATCCTCGACACTGCAGGAACAGAGCAGTTCACGGCAATGAGGGATCTGTATATGAAGAATGGGCAGGGCTTTGCTCTGGTCTATTCCATCACGGCACAGTCCACCTTTAACGACCTGCAGGACTTGAGAGAACAGATCTTACGGGTCAAAGACACGGAGGATGTGCCAATGATTCTAGTGGGGAATAAGTGTGATCTGGAGGATGAGCGGGTTGTAGGGAAGGAGCAGGGCCAGAAT…
comp169875_c1_seq10	ATGACGAATACAAAGGGCAAGAGGAGGGGAACCAGGTACATGTTTGCCAGGCCCTTCCGTAAGCATGGCCCTATCCCTCTGTCTACATACATGCGCATCTACAAGAAAGGAGACATTGTTGATATAAAAGGCACAGGAACTGTTCAGAAAGGCATGCCCCATAAGTGCTACCATGGCAAGACGGGTCGTGTTTACAATGTCACACAGCACGCTGTCGGCATCATCGTTAACAAACAGGTCAAGGGCAAGATCCTTGCTAAGAGGATTAATGTGCGCATCGAGCACATCAAGCACTCGAAGAGCAGAGACAGCTTCCTGCAGCGCGTCAAGGAGAACGAGAAGAGAAAGATGGAGGCCAAACAGCAGAACACCTGGGTGGAGCTGAAGCGGCAGCCAGCT…
comp168955_c0_seq4	ATGCGTAGGTTGGTAGCAGAGATTTACAAACATCCCGCGAACACGTCCCCTCGTACTAGTCGTACGCTGAAATTGTTCCGCGAGTCTGATATATTAAGTCTTGTCTGCATTTCTTGTAAGAGCGAGATGTCCAACGTTCAGCTTTCTATCAGCACTTTAGGAAGACTTGCCGTGAGAAGGACCTTCCCCCTGCACCATAAGGATACACCGTCGCACTCGAGCGTTCGCCGAAGTCTCTTTGGACCGGTCGATCACGTAGAGCTTAACCGGGAAATTAAGTCTAAACTTCGTGAAATTTCTGAGCGAGATCAGAAGAGGTGGAACTTTAACTTCGACGCTGGCACGCCGCTGCACGGGGATTACGAGTGGGAGGAAACCGCCGTGGACGCGTCTCCAGCC…
comp167136_c0_seq1	ATGAAAGTTGTAGGACCAACCTGCGCGCTCAAGAACAAGGTTGTCAGTGAGGACGTGGTTCGGTGTCTGTCCGACCAGAGCCTGACCATTTCCAAGTGCAAACTCCCTCTTCTTGACGAGCAGATGACCATGTTTCTGCAAGACATGAACAGTTGCTACATCAAACTGAAGGAGCTGGTACCCACACTACCGACGAACAAGAAAGCCAGCAAAGTGGAGATCCTGCAACACGTCATTGACTATATCTGGGATCTCCAGGTGGAGTTGGATGAACCGGGGAAAAAGAATCCGAACACTCCGAGCTCCACTCCTCGGACCCCTCTTACTACCCTCAACGCAGAACTAGCCAGCATCTCTGTCGAGAACGGCTGCTCAGAAGACAGAATTATGTGTCGTTAG
comp181346_c0_seq12	ATGGAAAGAATGTCTTTGACAGTTTTTCTACTTTTCTTCGTTCTTCTGGAGAGCTCTACGCAAGATTTCGGACAGACCCAATTCATTTGCACGTCTGTGCCGAAGGATATGGACTTGTGCGCGGCCACAATGCAGAACAGCGGTCCCGCGGAGGACCTGAAGACCACGGTCATGCAGCTGAGGGAGACTGTTTTACAGCAAAAAGAAACCATCATGAATCAGAAAGAAACGATCCGGGAACTTACGAGTAAACTGAACCGTTGTGAGAGCCAGAGCATTCCGGAACCCGGACCGGGAGGCAGAAAAAAGGAGCAGGGCAAAAATACGATGGGAGATGTATCGAGAGGTCCCAGCGACACTCTAGCACAACTAGGGCAGACTTTAGCGACCCTCAAACAG…
comp109420_c0_seq1	GCGATGGTTCATAGCTTTGGTGATTTAGGGAAATCTGCCCGTGATATCTTTGACAAGAATTTTAATTTCGGGCTATTAAATTTTGAATTTAAAACAAAAACCGAGAATGATATCTCTGTAACTTGTGGTGGAAAGCATGACACATCTGCGAATCGAGTTTCTGGCTTTCTCGAGTCCAAATTGAAACCTGCGAAAGGTGTTTCCCTTAAGACAAAAGTTGATTCGAGCTGGGTTGTAACCAGTGATTTGGAAATCGAAAAGAAGTTTCATCATGGGTTGTCTCATAATGTTGTATCTACTGTTGAAACAGAGTCAGGTCGGAAAACATTGCTGTTGAAGAATAAATTCAAACATGAACACTTCAATGCAGCTATGGATGTCAATTTCAAATCTAGATAT…
comp181527_c1_seq88	TCTCGGCCAGGGCGTCAGAACTCCCCCTTTCCCCATGACAGGCCCTTCTCACGGTGGGACAGGAGGGATGGCCGGCTCCCAAACCCAGGCAGCTTTGATGGCCTCCACCGCAACTGCAAAGATGTGTTTCCACAGCAAATTGAGGGTGTTAAAATGGTCATAAACAAAACTCTCAGCAGCTTTTTCAAGGTCAACCATACATTTCACCTCAGTGCTGTTGCTCCATCAAGTTACCGCTTCCATGTTGAGCATCTCCAGTCAGACCCTGACAGTAAAGAAACTAACTCCCCCATGCTTATTGGGGAAATGGACTCTTCTGGCAGCTTGAATGCTCACTCTTTATTCCACTTGAGTGAGCGAGTCAGAGCAAAAGCAGTATTTCAGACACAGCAGTCCCAG…
comp175426_c0_seq87	ATGGCGCTTAGTGATTTGGACGTTCAAAAACAGATTAAACACATGATGGCCTTCATTGAGCAGGAGGCAAATGAGAAGGCAGAAGAAATTGATGCAAAGGCTGAGGAAGAGTTTAATATTGAGAAGGGACGTCTTGTGCAAAGTCAGAGGCTGAAGATAATGGAGTACTATGAGAAGAAAGAGAAACAGATTGAGCAGCAAAAGAAAATTCAGATGTCCAGTCTGAGGAACCAGGCCAGACTGAAGGTCCTCAAGGCACGGGATGACCTGCTTGGGGATCTTCTGAATGAAGCGCGTAAAAGGTTGGCTGACCTTGCTAAAGACCCAACACAGTATCCAACTCTGCTGGAAGGTTTAATGTTACAGGGCTTTTATCAGCTGCTGGAACCCAAGGTGACA…
comp170586_c0_seq1	ATGTTACCTTGGAAGAAGAACAAGTTTGATCTGATAGAGGAAGATAAAGAGTCGAAGCAGAAGGGCTATGCCGTGAGTTTGAACTATTCTGCGCTAACCTCCTTTGCAAAGTCTTGCCCGGAGAGCGCATTGAACAGGGTTGGAAGCATGTTCAAATCCAAAAGGAAGAAGGTCAAGATCACCAGCGAGGACCCGACGTACACGGTCCTGTATTTGGGGAATGCTACCACCATCCAGTCAAAAGGCGAAGGTTGCACGGACGTTGCCGTGAGTAAGATCTGGGGCAAAAGCGAAATGGGGAAGTCTGGCACAAAGATGAAGTTGACCGTCAGCTCGCAAGGCATCCGGATGGTGCACGTAGATGATAAAGCAAAGCGACCGGGACACTTGTACTTATTA…
comp139144_c0_seq1	ATGGGAAACATTTTTGCAAGTTTATTCAGGCGCTTGTTTGGAACTAAGGAAGTACGAATCCTTATGGTCGGATTGGATGCCGCTGGAAAGACAACTATTCTGTACAAACTCAAGCTTGGAGAAATCGTAACAACCATTCCAACAATCGGATTCAACGTAGAAACTGTCGAGTACAAGAACATCAGCTTCACAGTATGGGATGTCGGTGGCCAAGACAAGATCAGACCCCTTTGGCGACATTATTTCCAAAATACTCAGGGTCTAATATTTGTTGTCGACAGTAATGACCACGAGAGAATAGGCGAGGCTCGAGAAGAATTGTCTCGCATGTTGAATGAAGATGAACTTCGAGATGCAGTCCTACTTGTGTTTGCCAACAAACAAGATCTTCCTCAAGCC…
comp169623_c0_seq10	ATGATGATGGAACGTTTTATGGATCTGCAATTAAAGATCGACACTCCCAGGTTTGTGCGCTTAGTGCGCTGCGCTCTTGCTGCCGTTTGGAGAACCAGCGATTACAGTTTCCTGTCCGGGACGGAGAGAGAAATGGCCGAGGGTGACTGCGAGATCAGCGGGCACGGCTTTCGGCTTTTTGCGCTCCCGTCTCCAGAAGAGAGAACGCAGACTTTGAACAGATCGTCGAAGTGGGTGCGCTTGAACGTTGGAGGCACGCATTTCCTCACCACAAAACAGACGCTCTGCCGAGATCCGAAGTCTTTTCTGTACCGTCTGTGTCAAGCGGACCCCGATCTAGACTCTGATAAGGATGAATCAGGGGCTTACTTGATTGACAGAGACCCAGTATATTTTGGG…
comp167816_c0_seq1	ATGCATACTAAAATGGAGGCTACTTTTTATGACGAGGCATTGAATGCTGCTATTTCTCAGCACGAAAGAGTCGGAGTAAATGGGTACAGAACTTTGAAACGCAACATGACGCTTAACCTGAACGACCCAACCAAGAACTTAAAGCCTCATATGCGCGCCAAGGCGTGCGAGATACTGACGTCCCCCGACGTTAATTTACTCAAGCTGGCCTCGCCCGAGCTGGAGCGACTTATTATTCAGTCCTGCAACGGCTTGATAACCACGACTCCAACACCGACGCAGTTTCTTTGTCCCAAGAACGTCACCGACGAGCAAGAAGGTTTTGCGGATGGGTTCGTCAAAGCACTCGCGGAATTGCACTACCAGCAGCAAATGCCCACTGTGAACTCCAGTGCCAAC…
comp189503_c0_seq2	ATGAAAGTGCGAAAGTCCTCAACCTCGGATGAGGTAAAAAAGCGCAAAAAGGCTGTTTTGTTCTGCCTCAGTGAAGACAAGAAGAAGATTATTGTAGAAGAGGGCAAGCAAATCCTAGTTGGTGATATTGGAGAGACTGTTGATGACCCCTATGCCTGCTTTGTAAAGCTCCTACCTCTAGATGATTGCAGATATGGCTTGTATGATGCCACTTATGAAACAAAAGAATCCAAAAAAGAAGACTTGGTATTTATATTTTGGGCTCCTGAAGGAGCGCCATTAAAAAGCAAGATGATATATGCTAGCTCTAAAGATGCCATTAAAAAGAAGTTTACAGGTATCAAACACGAATGGCAAGTTAATGGTTTAGACGACATCCAGGACCGCTCGACTCTGGCA…
comp124941_c0_seq1	GCCAACGTCAAAATGAGTTCAGCTGATCCTATTTACACTCCTTTCTTCGGTGTTATCGGAGCCGTCTCGGCAGTTGTGTTTTGCTCCCTTGGAGCTGCCTATGGTACGGCCAAGTCCGGGTCCGGCATATGCTCCATGGGAGTAATGAGGCCAGAGCTGATAATGAAGTCTATTATACCTGTTGTTATGGCTGGTATTATAGCAATTTATGGCCTGGTCGTGGCGGTTCTGATTGTTCAGCAAGGTGATCGCTTGAAAACCATGCAGACGTCCCTGTTCCAACTTGGAGCCGGTCTTAGTGTTGGCTTGAGTGGTTTGGGTGCAGGATTCGCAATTGGAATCGTTGGAGATGCGGGTGTCCGTGGCACTGCTCAACAATCAAGGCTTTTTGTTGGGATG…
comp163685_c0_seq4	ATGTCTGCGGCATTACGTGTCCTGTACTCCGTGTCACGGCCAGGCTTCTCTGCAGTCAGCCACAACGTTCTGCGTCCTCTCAGTTTATCTGCTCACAGGGATGGATTCAAATATGTAAATGCTCAGGAAGTTCCCACAGATATGAAGTCCATCACAGACCGTGCCGCTCAGACGCTGTTGTGGACAGAGTTGTTCCGAGGTTTGGCGATGACTTTAAGCTACCTATTCCGTGAACCTGCCACCATTAACTACCCATTTGAGAAGGGCCCTCTGTCCCCGCGTTTTCGTGGAGAACACGCGCTGCGCCGGTACCCATCTGGAGAGGAGCGCTGCATCGCCTGCAAGCTATGCGAGGCCATCTGCCCAGCCCAGGCCATCACTATCGAGGCAGAACCCCGT…
comp137124_c0_seq4	ATGGACGGAATTAAAAAGAAAATGATTGCGATGAAGTTGGAGAAGGAGAATGCCATGGAGAGGGCTGTCCAATATGAAGAACTTCTCAAAAAGAAGGAGGAGGAACGCGAAAAGAAAGAGACCGAAATTGCCGAACTCAATAACAAAATGAAACAGGCCCAAATCGATTGCGACGAAATTCAGGAAACGTTGCAAGAACAGATGAACAAACTCGAAGAGACTGACAAACGCGCTACCAATGCCGAGGCCGAAGTTGCTGCTATGACTCGTCGTATTCGATTGTTAGAAGAAGACTTGGAAGTTTCATCTAGTCGACTTCAGGAAACCACTGCTAAGCTTGAAGAAGCTAGCAAAACAGCTGAAGAGAGTGAACGTGGCCGTAAGGACCTTGAGATCCGT…
comp181730_c0_seq6	ATGATTTTGTTGGAAATAAATAATCGGATCATAGAGGAGACGCTAAGTCTTAAATTTGATAGCGCATCCAACGGGAACAAGCCTGAAGCAGTAGAAGTCACGTTTGCTGACTTTGATGGTGTGCTGTACCACATCTCAAATCCAAATGGTGACAAGACCAAGCTGATGGTGAGCATCTCCCTCAAGTTCTACAAGGAGCTTCAGGAGCACGGCGCTGATGAGCTGCTGAAGAGAATCTATGGAAATCTCTTGGTACCCACTGAAGATGGGTACAATGTCTCTCTGCTTTTCGACCTGGAAGCACTACCAGCCAACCGGGAGGAAGTTGTCCACCAGGCAGGCATGCTGAAAAGGAACTGCTTCGCGTCCGTGTTTGAGAAGTACTTTGCGTTTCAGGAG…
comp189386_c0_seq4	ATGCCAGTGGTGAGAGTTCTGAGCAAGGTGGCCAAACAGGCCCTTCAGGCTCCTGGTTGTGGATGCCAGCCTTTGGCGGTGACTCTGCGCAGTATTAGCTTCTCCCCCCGCCAAGTGCCCCCTGGTTCTGATGCCAGCTTTCACTCTGTGTCCTTTTCTGAAACAGATCACCCAAAAGTCCTTATCACAGGTGGCCTTGGGCAACTAGGTGTGGGGCTTGCAAAACTGTTGAGGAAGCGGTTTGGAAAAAACAACGTGATCCTTTCTGATATCAGGAAACCCCCCAGCCATGTCTTTCACAGTGGTCCCTTTATTTACTCAGACATTCTGGACTACAAGAACCTACGAGAGATCGTGGTTAACAACCGGATCACATGGTTGGTGCATTACAGTGCCCTT…
comp191062_c0_seq8	ATGTCGAAGGTACCAGCAGTGGGCATTGACCTTGGAACCACCTACTCGTGCGTAGGTGTGTTTCAGCACGGCAAGGTTGAAATAATTGCCAATGACCAGGGCAATAGGACCACGCCCAGTTACGTTGCATTCACAGACACAGAAAGACTGATTGGAGATGCTGCTAAAAATCAAGTGGCTATGAATCCTACCAACACAGTGTTTGATGCAAAAAGACTGATTGGACGACGATTTGATGATACAGTTGTCCAGTCAGATATGAAGCACTGGCCGTTCACAGTAATCAATGACTCTACCCGCCCCAAAGTTCAAGTTGAATACAAAGGTGAAACAAAGGCATTTTATCCTGAGGAGATATCCTCAATGGTACTTACAAAAATGAAAGAAATTGCAGAGGCT…
comp179705_c0_seq6	ATGCCCGTTGCTCGGACCTGGGTTTGTAGCAAGACTTACGTCACACCTCGCCGACCATTCGAGAAGTCCCGTCTCGACCAGGAGTTAAAACTCATCGGTGAATATGGTCTGAGGAACAAGCGAGAAGTGTGGCGCGTGAAGTTCACGCTGGCCAAAATCCGCAAGGCCGCTCGCGAGCTGCTCACGCTGGACGAGAAGGACCCGAAGCGGCTCTTTGAAGGTAATGCCCTGCTGAGGAGGTTGGTGCGTATTGGTGTGCTGGACGAGGGCAAGATGAAGCTGGATTACATCCTGGGTCTGAAGGTGGAGGACTTCCTGGAGCGGCGCCTGCAGACGCAGGTGTTCAAGCTGGGGCTCGCCAAGAGCATCCACCATGCCCGCGTCCTCATCCGCCAGAGG…
comp181447_c0_seq18	ATGGGGCTGACAATTTCAAGTGTTTTCTCTCGTCTTTTTGGGAAGAAGCAAATGAGAATTCTTATGGTTGGTCTTGATGCAGCTGGGAAAACTACAATCCTTTACAAGCTTAAACTTGGAGAAATAGTGACTACAATCCCAACTATAGGGTTTAATGTCGAGACAGTCGAGTACAAGAACATTTGTTTCACTGTTTGGGATGTAGGAGGCCAGGATAAAATCAGACCTCTTTGGAGACACTACTTCCAGAACACACAGGGCCTTATATTTGTAGTGGACAGCAACGACAGAGAGAGAGTAGCAGAATCCGCAGAGGAACTGTCTAAAATGTTACAGGAGGATGATCTCAGAGAGGCAGTGCTGCTTGTATTTGCTAACAAACAGGACTTGCCCAACGCT…
comp185483_c0_seq3	ATGATGGTCAGTGAGTTCCTGGGTCAACTGACCCTTAATTTTGGGTCCAGTGAGCCAACATACCCCACTGTGGTCCCGATACCTGACTTTGATCCTGACAAAGATGCTGCCAGAATTGAGACCGCTATCAAAACAAAAGGTGTGGATGAACAGACCATTATCCAGGTCCTTACCAAACGGACATATAGCCAAAGACGAGAAATTGCCTTTGCATATGAGAAGGGTGCCAAGAAGGATATGATCACTGCTCTGAAGGGGGCCCTGTCTGGGTCACTAGAGACTGTCATTCTGGGGTTAATGAAGAGCACTGCTCAGTATGATGCTTCTGAAATCAAAGCCTCTATAAAGGGTCTGGGAACAGATGAGGAGAGCCTGATCGAGATCCTGTGCTCAAGGAGC…
comp167860_c0_seq4	ATGTTGGCTGTTCTCGTCGGAATTGTAATTTTACACGTCACAGACCTGATTCTTCTCCTCGTTTCTACTTCTGCAAATGCCTGGAAAACATTAAGGGAGAGCAGTTATGATCTATGGTATGACTGTGAATCAGGCAATGACGGTCATAAATGCAACAGTGTCAATGACGCAGACTGGCTGCAGGCGGTTCAGGCTCTCATGGTTCTGGCTACAATCTTCTGTTCGATTGCTCTCATCATCTTCCTCTGCCAGCTGTTCACGTTGGCCAAGGGCGGGCGGTTCTTCTTTACTGCTGTCTTCCAGGTCCTCTCCAGTCTCTTCGTGATGAGTGGTGCTATAATCTACACGGCGATGAGCCCGGATAAGTCCAGCGAAGGCGGCTCATATGGCTATGCTTAC…
comp168440_c0_seq1	ATGGGGGCTCATCTGGTGCGCAAATATGTTACCGAAAGGGACACGGAGCCAGACCCCAAGAAACCTTTCCAGAACGACCCGATGTTCGGCTTCAACGAAAGGAAAGAAAGAGTGATGGTTGCCAGTCGGGATCAGATGAACCTGGCGATGTTGCCCCTGGAGCAGCGCGACTACTGCGCTCACTACCTGTTGAAATTCATGAAGTGCAAGAGGGACAACTTCCCCAACTTCTTGTCGTGCAAACACGAGAAGCACGACTGGGATTACTGCGAACATCACGACTACGTGATGCGGATGAAGGAGTACGAGCGCGAGAGAAGACTCAACCTGAGGAAGAAGAGGGTCGAAGCGCAGGCAGCGTAG
comp191146_c0_seq3	TGCTCTTCCGATCTCAGGAGACGGCGTGTTTGCGCTTCCTGGCTCACCGCTGTTCGCTTATTAGTTGTACGAATAAGTCGGCCAGGAATAGACGATATGGCGTTTAAAGACACTGGCAAAGCTCCCGTCGAGCCCGAGGTGGCCATTCACCGCATCCGGATCACCCTCACAAGCCGCAACGTCAAGTCTCTTGAGAAGGTGTGTGCTGATCTGATTCGGGGGGCTAAGGAGAAAAGCCTTAAAGTGAAGGGGCCAGTGCGCATGCCTACTAAGACCCTGCGCATCACCACCCGTAAGACTCCCTGTGGAGAGGGTTCCAAGACATGGGACAGATTCCAGATGAGGATCCACAAGCGCCTCATCGACCTTCACAGTCCATCGGAGATCGTCAAGCAGATC…
comp177134_c0_seq7	TTCCGATCTAGCAGACTCAACATGGGACGTGTGAGAACAAAGACGGTGAAGAAAGCTGCGCGGGTTATCATTGAGAAGTACTACACCAGACTCGGCAGTGATTTCCATGTCAACAAGAGGGTGTGTGAGGAGATCGCCATAATCGCAAGCAAACCTCTGCGTAATAAGATCGCAGGATATGTGACCCACCTAATGAAGAGGATCCAGAGGGGTCCAGTCAGGGGAATCTCCATCAAACTGCAGGAGGAGGAGAGGGAGAGGAGAGACAACTACGTCCCCGAGGTCTCTGCCCTCAGCCACGAGATCATTGAGGTAGATCCTGACACCAAGGAGATGCTGAAGATGTTGGATTTTGGCAACCTCCCCACTCTACAGGTGACCCAGCCAAGCATCGGAATG…
comp193236_c0_seq7	ATGGTGAGCTCTTTCACGAACCACTTGCTGATTTTACACGCCACGGTGGGCGGAGTGCTCCCCCTGCAGCGGCACAACACGGCTCCGTATTCACCAGGCTACCTGCGTCGCTCGCCGCATTTTATGGTCAAGGAACCACAGTTTACCATAATGGGTGTAGAAGTTGAAACAATATCTCCAGGAGATGGAATGCTGCAGAACGGGAAGAAGTTTGACTCTTCACGAGACAGAAACAAGCCCTTCAAATTCAAGATTGGTCGACAGGAAGTTATTAAGGGATGGGAGGAAGGAGTTGCACAGATGAGCCTGGGCCAGCGGGCAAAGATCACCTGCACTCCAGATATGGCATATGGAGCCACAGGGCACCCTGGAGTCATCCCTCCCAACGCTACCCTTATA…
comp183148_c1_seq1	ATGGGATGTACATTGAGCGCCGAGGAAAGAGCGGCTTTGGACAGGAGCAAAGCGATCGAGAAAAACCTGAAAGAGGACGGAATTACTGCAGCTAAGGATGTGAAATTACTCCTACTAGGGGCCGGGGAGTCTGGTAAAAGTACCATCGTGAAACAAATGAAGATTATACATGAGGATGGCTTCTCCGGAGATGATGTGAAGCAGTACAAGCCTGTGGTCTACAGTAACACCATCCAGTCCCTGGCTGCCATCGTCCGTGCAATGGACACCCTTGGCCTGGAGTACGGAGATAAGGAGCGCAAAGCTGATGCAAAGATGGTGTGTGATGTTGTCAGTCGTATGGAGGACACCGAGCCGTACTCTCCTGAGCTCCTAACTGCCATGATGCGTCTGTGGGCT…
comp181996_c0_seq56	ATGGCTAGCCAATCTCAGGGTATTCAGCAGTTGCTCCAAGCTGAAAAACGGGCTGCAGAAAAGGTCGCTGACGCTCGTAAACGTAAGAACAGACGTCTTAAGCAAGCCAAGGAGGAAGCTCAGGCAGAGATTGAACAGTACCGTCTGCAAAGGGAAAAGGAGTTTAAGACCAAGGAGGCTGCGGCCCTGGGTTCTCATGGTAACTCAGCTGTAGAGGTAGACAAAGAGACCCTGGACAAGATGAGCCGCATCCAGGGTAGTTACCAACAAAACCGGGAAGCTGTACTAAACAACCTGCTGAAGATGGTTTGCGACATCAAACCAGAGATCCATATCAATTATCGTGTTGCTGGATAA
comp101256_c0_seq1	TCAAACTGTTGCGTGATCGACATGGCCGCTAAGCGAAAGACAGCGAAGAAGGTTGTTGAAGAGCAAGTTTCACTGGGTCCCCAAGTGGCTGCTGGTGAATTCGTGTTCGGAATTTGTCACATCTACGCTTCACACAACGACACGTTCGTCCATGTGACTGACCCTACAGGAGCCGAAACCATCGTTCGTGTTACGGGTGGTATGAAAGTGAAAGCAGATCGTGACGAATCGAGTCCTTATGCTGCTATGCTTGCCGCTCAAGATGTAGCTGAGAGATGTAAGGCATTGGGAATCAACGCTTTGCATATTCGTATACGAGCTACCGGTGGAACTAAGTCTCGTATCCCAAGCCCAGCTGCTCAATCCGCATTGCGTGCATTAGCTCGATCAGGAATGCGA…
comp171331_c0_seq4	ATGCCAGGCGGTGGTGTAACAGTAAAAGACGTCAACCAGCAGGAGTTTGTCCGCGCGCTGGCAGCCTTCCTGAAAAAGTCGGGGAAGCTGAAGGTGCCTGACTGGGTAGACATTGTTAAGCTGGCTAAGCACAAGGAGTTGGCCCCCTGCGATGACAACTGGTTCTACATTAGAGCTGCCTCCACGGTGCGTCACCTATACCTGCGTGGCGGTGTGGGTGTGGGCTCCATGATCAAGATCTATGGTGGGCGCAAGAGGAATGGCGTGTGCCCCTCGCACTTCAGCGTGGCCTCCAAGAATGTGGCGCGCAAGGTGCTCCAGGCTCTGGAGGCCCTCAAGATGGTGGAGAAGGACCCCAACGGTGGGCGCAGACTGACTCCACAGGGCACCAGGGACCTG…
comp183182_c0_seq43	ATGTCCTTCATATTCGATTGGATTTATAGTGGTTTCAGTAGTGTACTGCAGTTTCTAGGGCTGTATAAGAAATCAGGCAAATTAGTATTTCTTGGCCTGGACAATGCTGGCAAGACAACGCTTCTGCACATGCTTAAAGATGACAGAATGGGTCAGCATGTACCAACCTTGCATCCAACGTCAGAAGAGCTGACGATTGCTGGTATGACCTTCACCACCTTCGATCTTGGAGGGCATGCACAGGCACGACGAGTGTGGAAAAACTACCTCCCAGCCATCAATGGCATTGTTTTTCTTGTTGACTGTGTAGACCACTCTAGACTGGCTGAATCCAAAACGGAACTTGATGCACTAATGACGGACGAAACTATTGGAAACGTGCCTATCTTGATCCTTGGC…
comp136677_c0_seq2	TGCTCTTCCGATCTCTGGATTGTCAGCATGCCAGCCAGGCCCAAGAAGGTCATTAAGGCGAAGAAGATCAAGGAGATTGCTCCTGAGGAGCCTGCCTTGGCACCCGCCAGGAAAGGAAAGCAATCTAAAATTGCTCCTCTGGTTGATATCGCCAAGAAATCAGCACCTAAGAGGAAAATTGTCAAAAATCCCCTTATTCAAAGAAGGCCTAAGAACTTCGGAATCGGACAGGATATTCAGCCGAAACGTAATCTTTACAGGTTCGTTAAGTGGCCAAAATATGTTGAGTTGCAACGCAAGAAGGCCGTCCTTAAGAAAAGGTTGAAAATTCCACCACCCATCCATCAGTTTTCACAAACGTTGGACCGTGCTACAGCCATGCAGGCCTTCAACTTAGTT…
comp176349_c0_seq4	ATGAAGGAGCGAAGGACATGCCAGAACCCGTCCCTTCAGTCTGGAATGGATCCGAGCCAGAGTGTTAAATGTAAGATTGTGGTCGTGGGGGACAGCCAGTGTGGGAAGACCGCTCTACTCCACGTTTTTGCAAAGGACTGTTTTCCAGAGAATTACGTCCCCACCGTATTTGAGAATTACACAGCAAGTTTCGAGATTGACACCCAAAGAATTGAACTCAGTCTGTGGGATACGTCAGGCTCACCGTATTACGACAACGTCAGACCGCTCTCGTATCCAGACTCCGATGCCGTGATCGTGTGCTTCGACATCAGCCGCCCCGAGACTCTGGACAGCGTCCTCAAGAAGTGGAAGGGAGAGGTCCAGGAATTCTGCCCCAACACCAAGATGCTCCTCGTC…
comp184828_c0_seq14	ATGGATCAAAACAGCATAGTATTTCCTGTGCAGCTTTACATTTATGATCTATCCAGGGGGATGGCGCGTCAGCTGAGCCCTGTAATGCTCGGGAAGCAACTCGACGGAATTTGGCACACTTCCGTTGTGGTTTATGGGGAAGAGTTCTTCTTTGGTGGAGTGGGCATCTCTAGTTGCCCCCCGGGTGGGACAATGCTGGGACCACCTGACACAGTCGTGGAGTTGGGGAATACTGAGGTGACTGAGGAGATCTTCATGGACTACCTGTCTTCGCTTGGGGAGACCACCTACAGAGGGGAGAGGTACAGGTTGTTTGAGCACAACTGTAACACCTTCACTAATGAAGTGGCTCAGTTTCTGACTGGTAGGAAGATCCCTTCCTACATCACAGATCTGCCC…
comp190777_c0_seq26	ATGAAAATCTTCTTTGCAGTCTTTTCCGTATTTGCAGTGGCGATCACCGCTGACGCGACTGTGTACTTCAAGGAGCAATTTCTGGATGGAGATGGGTGGAAAGGTCGATGGGTGGAATCCAAACACAAATCGGACTATGGGCAGTGGAAGCTTACTTCAGGAAAGTTCTATGGAGATGCAGAACTTGACAAAGGTCTTCAGACTAGCCAGGATGCCCGCTTTTATGCCCTGTCCACTCAGTTTCAACCTTTCAGTAATGAAGGTAAGACCCTAGTGGTCCAGTTCACAGTGAAACACGAGCAGAAGATAGACTGCGGGGGTGGATATGTGAAGATCTTCCCTGCCGACCTGGACCAGGAGGCCATGCACGGCGACTCCAAATACCACATCATGTTTGGC…
comp182840_c0_seq11	ATGTCAGAAGGAGATAGTTCTGGTGAATCCATCCATGGGAAGCCATCGGTTATTGGAAGCTTCTTTACACGACTTGGGCAGATCTATCAGTCATGGTTGGACAAGTCAACTCCGTTCTCAGCAGTACGATGGGCAGTTACTCTTATACTGACAGCCATATACATGATCAGAGTGTATATACTACAGGGATGGTACATAGTCACATATGCTCTTGGAATCTACCACCTCAATCTGTTCATCGCTTTTCTCTCGCCAAAAGTGGACCCTTCCCTGCTTGATGACCCAGATGAGGGTCCATCACTACCCACAAAACAGAATGAGGAGTTTCGGCCGTTCATCAGGAGGTTGCCGGAATTCAAATTTTGGCACTCGGCGACAAAGGGCATTGTAATCGCCATG…
comp187203_c0_seq20	ATGATTCGGTTCATTCTCATCCAAAACCGAGCAGGAAAAACCAGACTGGCCAAGTGGTACATGCAGTTTGATGACGACGAGAAGCAGAAACTTATCGAGGAGGTGCACGCAGTGGTGACTGTTCGTGATGCCAAGCACACCAACTTTGTTGAGTTTAGGAACTTCAAGATTATCTACAGACGATATGCTGGTTTGTACTTCTGTATTTGTGTGGATGTCACCGACAACAACCTGGCCTACCTGGAGGGCATTCATAACTTTGTGGAGGTTTTGAATGAATATTTCCACAACGTGTGTGAATTAGATCTGGTCTTCAATTTCTACAAGGTGTACACTGTGGTGGATGAGATGTTCCTGGCAGGAGAGATACGGGAGACCAGCCAGACGAAGGTCCTCAAA…
comp180630_c2_seq7	ATGTCCATAAGCAGCCAGAAGACCACCAGTCGGGCAATTCCGGCCACCAGACGTGTGACAGTCAACGACGCGGCCCATTTGCCACAAGATTATTCTACTACACCTGGAGGAACACTGTTTAGCACCACTCCTGGAGGCACTCGGATTATCTATGATCGAAAGTTCCTGTTGGATTGTCGCAGCTCTCCGCTGGCCCATACCCCTCCATGCTGCCTCCCTGACATTCCAGGGGTGACCAGCCCTCTCATTGCCAACAATGACAAGACCCGTCCAAAGGAGATCCTCAACAACATCATTCCTCCAGCGGACAAGGGTGCAGGGGAGGACTCCCAGTTTGAAATGGACATCTAG
comp185498_c1_seq5	ATGCCTGAAGCCGTAGCATCTAAGGGTCCCAGTGGAGGAAAAAACAATGGAGGGATGTATGTGGACCGCGATAAACCCGCCCAGATCAGATTCAGTAACATTAGTGCCGGCAAAGCTGTTGCTGATGCCATCAGAACAAGTCTTGGTCCTAAGGGGATGGACAAAATGATCCAGGACGGGAAGGGAGACGTCACCATTACTAACGATGGAGCCACTATTCTGAAACAGATGCAGGTCCTGCACCCTGCAGCTAAAATGCTGGTAGAGCTATCCAAGGCTCAGGACATCGAGGCTGGTGATGGTACTACATCGGTGGTGGTGATTGCTGGAGCGCTTCTGGATGCCTGTGCCAAGCTCCTGCAGAAAGGCATTCACCCGACAACCATCTCCGAGTCGTTC…
comp185315_c0_seq1	ATGGTTGGCGCAATTGGTATTGATCTTGGAACAACTTATTCTTGCGTTGGTGTGCTTCAACATGGCAAAGTTGAAATAATTGCAAATGATCAAGGAAATCGAACAACGCCGAGCTATGTTGCATTTACGGATACGGAACGTTTGATTGGTGATGCTGCCAAGAACCAAGTTGCAATTAATCCGACAAATACGGTGTTTGATGCCAAACGACTTATTGGCCGTCGTTTTGACGATCCATCAGTGCAAAGTGATATGAAACATTGGCCTTTCAAAATTATATCTAGTGGTGGCAAACCTCTGATCCAAGTCGAGTTCAAAGGTGAGACGAAAACGTTTTCGGCTGAAGAAATATCTTCGATGGTTTTGACAAAGATGAAGGAAGTTGCCGAAGCTTATTTG…
comp155821_c0_seq1	ATGATTAAGAAAATGTCACCTTCGGAGAATGAGTTTGACATACCTGCGAAAAACTGTTACAGAATGGTGATCCTGGGGTCCACAAAAGTTGGAAAATCGTCTATAGTATCCCGTTTCCTGAACGGAAGGTTTGATGACCAGTACACGCCAACAATAGAGGACTTTCACAGAAAGCTGTACAACATCAGGGGTGATGTGTACCAACTAGACATTTTGGACACTTCAGGGAATCATCCATTCCCTGCTATGAGGAGACTGTCCATACTTACAGGTGACGTCTTTGTCCTGGTGTTCAGTGTGGACAGCAGAGAGTCCTTTCAGGAAGTACAGCGCCTGAAGCGTCAAATATACGAGACAAAATCCTGCCTTAAAAACAAGACCAAGGAAAACATTGACGTG…
comp181626_c2_seq50	TGCATAATGGCGGGTGAAACGGAAAAGAAGAAGAAGAAGATTCCATCAGTCCCCGAAAGCCTCTTGAAGAGGAGGAAACGCTATGCTGCACTCAAGGCCTTGCACCTTAAGACCCAGCGGGCTGAGAAAAAGGCCCGCAAAGTCACCCGGAAGCTCATCTACAAGAGGGCCGAGAGCTACCACAAGGAGTACCGGGAGATGTACAGGCGCGAGATCCGCATGCACAGAATGGCTCGCAAAGCAGGCAATTTCTATGTTCCCGCTGAGCCTAAACTGGCATTTGTGGTCAGGATTAGAGGCATCAATGGCGTCAGCCCCAAAGTGCGCAAGGTGCTGCAGCTTCTGCGCCTCCGCCAGATCTTCAACGGCGTCTTCGTCAAACTCAACAAGGCCTCCATC…
comp178788_c0_seq27	ATGACTAGTTCGCTAGGTGCTAAATCTAAGGTATCTTATCAACCCAAGTGTCTAGACTGCGACAGTTTTCCGTTAAAATGCTTTGCTTTTACAGGCAAAATGGTGCGCATGAACGTTCTCGCCGATGCGCTGAAAAGCATCAACAATGCCGAGAAACGTGGGAAACGCCAGGTTCTCATCAGGCCGTGCTCCAAAGTTATAGTACGCTTCCTTACCGTCATGATGAAGCATGGTTACATTGGAGAGTTTGAGATCATTGATGATCACAGAGCAGGAAAAATTGTAGTGAACCTCACAGGCAGACTAAATAAGTGCGGTGTCATCAGCCCAAGGTTTGACGTGCAGCTGAAAGATTTGGAGAAGTGGCAGAACAATCTGCTCCCATCCAGACAGTTTGGA…
comp130871_c0_seq1	ATGACTGAAGAAGTTAAAAAGCGCAGGCCCTTCAAGAAGTTCTTCTACCGTGGAGTTGACTTGGATAAACTCTTAGATTTGAACAAGGATGAGTTAGCCAAGTTGTTGCCAGCTCGTATTCGCCGAAGAATCAAGCGAGGTTTGAGCCGAAAACACGAAACTCTACTGAAAAAACTGAGGAAGAGTAAGAAAGAGTGTGCTTTCGGTGAAAAGCCAGCAACTGTTAAAACGCATTTGCGCAACATGATCGTATTACCTGAAATGATTGGTTCAGTTGTTGGCGTTTACAATGGAAAGTCATTCAACTCTGTAGAAATCAGACCTGAAATGTTGGGTCACTATCTGGGTGAATTCTCTCTTACATACAAACCTGTGAAACACGGAAAACCTGGTGTTGGT…
comp168706_c0_seq8	ATGAAATGGATGTTTAAAGAAGACCATTCCCTGGAGCACCGGTGTGTGGAGTCTGCCAAAATCCGCCACAAGTACCCAGACAGGGTCCCTGTGATTGTGGAGAAGGTATCCGGCTCACAGATAGTGGACATTGACAAGAGGAAGTATTTGGTCCCGTCTGACATCACAGTGGCCCAGTTCATGTGGATCATTAGGAAGAGGATCCAGTTGCCCTCAGAGAAAGCCATCTTCCTTTTTGTTGACAAAACTGTCCCTCAGTCCAGTCTGACCATGGGGCAGCTATATGAAAAAGAGAAAGATGAGGATGGCTTTCTGTATGTGGCCTACAGCGGCGAGAACACCTTTGGATACTAA
comp176764_c0_seq27	ATGGCGGTGCAAATTTCAAAGAAGAGAAAGTTTGTTTCAGACGGCATCTTCAAAGCGGAGTTGAACGAGTTCCTGACCCGTGAGCTCGCAGAGGATGGTTACTCTGGTGTTGAGGTCCGTGTCACACCAACAAGGACAGAAATCATCATCCTGGCCACCAGGACTCAGAATGTCCTGGGAGAGAAAGGCCGCCGTATTCGGGAACTAACTGCTGTGGTGCAGAAGAGGTTTGGGTTCCCTGAGGGCAGTGTGGAGCTGTATGCTGAGAAGGTTGCGACTAGGGGTCTGTGCGCCATTGCCCAGGCAGAGTCCCTACGCTATAAGTTGCTGGGAGGACTGGCTGTCCGTAGGGCCTGTTATGGCGTCCTGCGCTTCATCATGGAGAGCGGGGCCAAGGGC…
comp182777_c0_seq7	ATGAATGAAGAATACGACGTTATTGTTTTGGGTACTGGACTCACGGAATGCATCCTGTCGGGGATCATGTCTGTGAAGGGGAAGAAGGTCTTGCACATGGACAGGAACTCCTACTATGGAGGAGAGAGTGCCTCCATCACCCCTCTGGATGATTTGTACAAGCGTTTCAACCTGCCTGGCAGTCCTCCTGAGTCAATGGGGAAGGCCCGTGACTGGAATGTGGACCTCATCCCCAAGTTCCTCATGGCCAACGGTCAGCTGGTGCGTATGCTGCTAATCACGCAGGTGACCCGTTACCTGGACTTCAAAGTGATTGAGGGAAGCTTCGTCTACAAGAAAGGTGGCATCTACAAAGTGCCCTCCACTGAGACTGAGGCACTGGCTTCCAGCCTGATGGGA…
comp161756_c0_seq1	GCAAGTCTACTCAAGTCCATCTACAACAACAACAACACCATGCCCTGGAAACCCATTGAATCAAACCCCGAGGTTCTAACCAAATACATCCAAGATTTGGGTGTCCCGTCCGGATGGAAATTCGAGGATATTTGTGGTTTGGACGAACAGACGCAGAAGGACTTGCAAAAACCCGTAGCGGCAGTCATCTTCTCCTATCCCAAGAATACGGGTCCGCTGGGTGAGGTGACCAAGGAATCGACAGATTTGTATTTCATACATCTGGACAAGCATGGATCGTGTGGAACGGCAGCTCTTCTCCATGCCCTAGTCAATAGTCAAACCAAATCAAGTATTGAGAAAGATTCGAAGTTGGACAAGTTCATCAGTGAAACTCAGAAGCAAGATCCGCATAGTCGA…
comp101971_c0_seq1	ATGGGCCTTTTGTTTTCTAAACTTTGGAGCATTTTTGGAGAACAAAACTATAAAGTTGTGATTGTCGGTCTAGATAACGCCGGGAAGTCAACGATTTTGTACCAATTTGTATTGAAAGAGGCTGTTCAAACATCTCCAACGGTCGGCAGTAATGTTGAGGATGTGTATTGGAGAAATGTACATTTTATCATGTGGGATATCGGTGGTCAAAACTCACTGAGACCGTCCTGGAGCACTTATTTCACGGGTTCAGATTTTGTTATTTTAGTTGTTGATAGTACAGACAGAGACCGACTTTGGTTAACTAAAAAAGAACTGTACAAATTACTTGTTGCAGAGGAGTTGAGGAAATCAAAAATGCTAATATTCGCAAACAAGCAAGATGTTTCAGGCTGCATG…
comp169907_c0_seq6	ATGGCAGAAGCGATTCAAAGGAAATTACAGGCTGAGTTGGAAAAGTACCAACAGATGCAGAAAGATGTCAGCAAAAGCATGTCGGCTCGACAGAAACTCGAGGCCCAGGTGACGGAGAATAATATAGTTAAAGAGGAGCTAGACTTGTTGGACAGCCAGAATACAGTTTACAAGCTAATTGGACCAGTACTGGTGAAGCAAGATCTAGATGAAGCCAAGGCAACAGTGGCTAAGAGGCTGGAGTATATTAATGGTGAAATTCAGCGTCATGAGACGTTACTGAAAGATCTGGAACGAAAATCTGAACAGCATCGTGAAGTTCTTGCCAGCCTGCAGCAGGAGTATCAGCGTGCCCAGGGCCTCTCTGCTGGGAAAGCCTGA
comp186498_c0_seq53	ATGAAGATCAATCCGTTCGTAACATGCTCTCGGCGTAAGAACCGTAAGAGGCACTTCAATGCCCCCTCACACATCCGCAGGAAGATAATGTCTTCGCCTCTCTCCAAAGAGCTCCGCCAGAAGTACAATGTGAGGTCCATGCCTATCCGTAAGGACGACGAAGTCCAGGTGGTCAGGGGTCACTACAAGGGCCAGCAGATTGGCAAAGTTGTGCAGGTTTACAGGAAGAAGTATGTCATCTACATTGAGCGTGTGCAGCGTGAGAAGGCCAATGGCACAACAGTCCATGTTGGCATCCACCCAAGCAAGGTCGTGATCACAAGACTGAAGCTTGACAAAGACCGCAAAAAGATCCTGGAACGCAAAGCCAAGTCTCGGCAAGATGGCAAAGAGAAGGGC…
comp167514_c0_seq3	ATGAAAGCGATCAGCCCGGTGCTCCCGTTAAGGAAGACGGGAATTTCTCATACAACGGAACATAATCTCGGTGTCTCAAGGAGCAAGACTACTTTAGATGATCCGCTCAGTCTGTTGTGCAATATGAATGACTGCTACAGCAGGCTGAAGGAGCTCGTTCCAAGCCTGCCACAGAACCGAAACGTCAGTAAAATGGAAATACTGCAGCATGTAATAGATTATATTCTGGACCTTCAGATTGCACTGGACTCGAGCTCAACATCTGCTAATCCACAAGCGCTTCAACCGCCACCGCAGCGGCGTCTTGGTCACAGCACTCCAAGGAAATCCGTCATTTCCCTGAGTGCTGATATCATTAGTCCCGCTCAGCCAAGTTACTTTCCGAGAGAAATTACTTCA…
comp126355_c0_seq2	ATGTACAAAGCAACATATATGGCACCTTATAAGATCGTACTTATTAGGCACGGTGAGAGCGTTTACAATCAGGAGAATAGGTTTTGTGGATGGCACGACGCGGATTTATCACTCCAAGGAATAAATGAAGCTAAACAAGCCGGCCAACTCTTGGCTCAAAACCAATTCGTCTTCGACATTGCGTATACCAGTGTGCTCAAGCGCGCTATCAAAACGCTGAACTTGGTCCTCGATGAACTGGATCTCAACTGGATTCCAGTTGTCAAAACATGGCGTCTTAATGAGCGTATGTATGGCGCTCTACAAGGTCTTAATAAATCGGAAACTGCTGCCAAGCATGGAGAAGAACAAGTCAAAATATGGCGTCGAGCTTATGACATAGCCCCACCCCCACTAGAG…
comp191996_c0_seq48	ATGGGGTCCGTTCTTGGACTTTGTTCTATGGCGAGTTGGATCCCCTGCCTTTGTGGCAGCGCTCCTTGCCTGCTGTGCAGATGCTGCCCCAGTGGAAACAACTCAACAGTCACTCGGCTGATTTATGCTTTCTTCCTGCTTCTGGGAGTAGGCATTGCCTGCATCATGTTAATGCCTGGCATGGAAGGGCAGCTGAAGAAGATTCCAGGCTTTTGTGAAGGAGGAATGGGTTCCTCTATCCCAGGCATTGAGGGCCACGTGAACTGCGACGTGCTGGTGGGCTATAAGGCGGTGTACCGCGTGTGCTTCGGCATGGCCATGTTCTTCCTCCTCTTCTCCCTCCTCATGATCAAGGTCAAGAGCAGCCAGGACCCTAGAGCGACCGTGCATAATGGGTTT…
comp190815_c1_seq8	ATGTTCTTTTGGATTTTCATGTATAACGATCACTTTGAACCTCCTCTTGGTGTGCAGATGTTGATGCCCAAGAAGAATCGCATTGCCATCTATGAGCTCCTCTTCAAAGAGGGCGTCATGGTCGCCAAGAAAGATGTGCATCTGGCCAAGCACCCGGAGCTCGCCGACAAGAACGTGCCCAACCTTCACGTTATGAAGGCCATGCAGTCTCTGAAGTCTTGCGGGTATGTCAAAGAGCAGTTTGCCTGGCGCCACTTCTACTGGTACCTCACCAACGAAGGCATTCAGTACTTGAGGGACTTCTTGCACCTGCCACCTGAGATTGTGCCCGCCACCCTCCGCCGCCAGACCCGCCCCGAGACGGCCAGACCGCGCCCTAAAGGTTTGGAGGGGGAGAGA…
comp186587_c1_seq24	ATGGTCCGCTACTCGCTAGACCCCGAGAACCCGACTAAGTCATGTAAGTCACGGGGCTCCAATCTTCGCGTTCATTTCAAGAACACCCGTGAGACAGCTCAGGCCATCAAGGGCATGCATATCCGCAAGGCCACCAAGTACCTGAAGGATGTCGTGGTCCAACACCAGTGTGTTCCCTTCCGCCGTTACAACGGGGGCGTCGGTCGCTGCGCTCAGGCAAAGCAGCATAACTGGACCCAGGGTCGTTGGCCCAAAAAAAGTGCGGAGTTCCTCCTGCATATGCTGAAGAACGCAGAGAGCAACGCTGAGCTTAAGGGTTTGGACGTGGACTCTCTGGTGATCGAGCACATCCAGGTAAACAAGGCCCCTAAGATGCGCAGACGTACGTACCGTGCTCAT…
comp167930_c0_seq11	ATGGCATCCGGTGAAACCCTGTATATAGAGACAGACGGCTCGGAGATGCCGGCTGAAATAGTCGAACTTCACGAAATAGAAGTGGAGACTATTCCTGTGGAAACTATTGAGACTACGGTCGTTGGGGGTGACGATGACGACGAACATCAGCCCATGATTGCCCTGCAACCGCTTGTAACGGACGATCCAAGTCAGGTTCACCACCATCAAGAAGTGATTCTTGTGCAAACGCGAGAAGAGGTGGTTGGTGGGGACGATTCGGACCTCCGCACGGACGATGGATTTGAAGACCAGATCCTCATACCTGTCCCTGCGCCGGGCGCAGAGGAGGAGTACATCGGACAGACTCTGGTTACTGTTGCAGGGAAAAGCTCTATGGGGCGAATGAAGAAGGGGGGA…
comp143332_c0_seq1	GATAACAAAACTCTACTAAACAAATATTATGAATTACCTCAACCTGAAGATAAAATTCAGGTCATGTACGTATGGATAGATGGTAGTGGAGAAAATTTGAGATGTAAAACAATGACCATGGCTGAAGAACCAATGACACCTGAAGATTGTCCTATGTGGAATTTTGACGGAAGTAGTACCGGTCAAGCTGAAGGATCCAACTCCGATGTCTACTTGAAACCGTGTGCCATCTTCCGTGATCCATTCCGAGGGGGCAAGAACAAATTGGTTCTATGTGAAACCTACAACTATGACAAGCAGCCACATGTTTCCAACCATCGTTACCAGTGCAACCTTATTATGGAAAAGGCCAAGGAACATGAACCGTGGTTTGGAATCGAACAAGAATATGCACTCCTG…
comp187835_c0_seq19	ATGTTTTCACGAATTGCTAAACCAACAGTTGGCCTCGCCCGGTATTTGTCCACATCATCGCAGAACCATGCCAGAGTGGCAGTGCTGGGGGCATCGGGTGGAATCGGCCAGCCCCTGTCCCTCCTGCTGAAGAACAGCCCTCTGGTGAGCGAGCTTTCCCTCTACGACATTGCCCACACGCCGGGAGTGGCTGCAGATCTCAGCCACATTGAGACCAAAGCCAAGGTCACAGGGCACCTGGGCCCAGACCAGCTGGAAGCTGCACTGAAAGGCTGTGATGTGGTCGTCATCCCTGCTGGAGTCCCTAGAAAACCTGGTATGACCCGTGATGATTTGTTCAACACCAACGCCACCATCGTGGCCACGCTGTCTGATGCCTGCGCGCGTTTCTGTCCCGAG…
comp183038_c1_seq6	ATGGCAGCCACCAAGCCCAAAGGGCAGAACTCACTTGCCCTGCATAAAGTGATCATGGTTGGCAGTGGAGGTGTGGGCAAGTCAGCTCTCACCTTACAATTCATGTATGATGAGTTTGTGGAAGACTATGAGCCCACGAAAGCTGACAGCTACAGGAAGAAAGTGGTCCTGGATGGAGAGGAAGTCCAGATTGACATTCTGGACACAGCAGGTCAAGAGGATTACGCAGCCATTAGGGATAACTACTTTCGCAGTGGAGAGGGCTTCCTCTGTGTCTTTTCCATCACTGAGCTGGAGTCGTTTGCTGCAACTGCTGACTTCAGGGAGCAGATCCTGCGAGTAAAGGAGGACGAGAATGTCCCCTTCCTTTTGGTGGGGAACAAATCAGACCTGGAGGAC…
comp180406_c0_seq8	ATGAGCAGAACAACATTTTTTGAGGTGGAGATTCTGGATGTTAAAACAAAAAAACAGTTGTGTTTTTTGGATAAGGTTGAACCAAACTCAACCATTGGAGACATCAAAGCACTGTTCCACAAGTCACATACACAGTGGTATCCAGCAAGACAAGCCTTAAAACTACAACCCAAGGGAAACCAGCTTAAAGATGATGAAGTTCTGCAGAATCTCCCGGTTGGGACAACAGCTGCTCTGTATTTTAGAGACCTGGGCCCACAGTTAGGATGGACAATGGTGTTTATGTCGGAGTACGTAGGACCCCTTTTAATATACCTGCTCTTCTACTTCCGGCTTCCCCACATCTATGCACAGAAATACACCTTCACGACCAGCCCCCATCCTGTGGTCAGCCTGGCC…
comp175153_c0_seq28	ATGGGGTGCACGTTAAGCACGGAGGACAAGGCTGCGGTGGAGCGCAGTAAAATGATCGACAGAAATCTGCGAGACGACGGAGAGAAAGCTGCGAGGGAGGTAAAGCTTTTGCTCCTCGGTGCTGGCGAGTCTGGAAAGAGTACGATAGTGAAGCAGATGAAAATTATCCATGAAGCCGGCTACTCTGAGGAGGAATGTAAACAGTACAAGGCTGTGGTGTACAGCAACACTATCCAGTCCATCATCGCCATCATCAGGGCCATGGGCCGCCTGAAGATTGACTTTTCTGACCCTGCTCGTGCTGATGACGCAAGGCAGCTCTTTGTGCTGGCCGGCTCGGCTGAAGAGGGCTACATGACCACAGAACTGTCCGGCATTATCCAGCGCTTGTGGAAGGAT…
comp167084_c0_seq4	ATGTCAACAATGAACTCTGAATTTGACTATTTGTTTAAACTTCTGCTGATCGGAGACTCGGGTGTTGGAAAGTCTTGCCTTCTCCTCCGTTTTGCAGACGACACGTACACTGAAAGCTACATCAGCACGATTGGAGTGGACTTCAAAATCAGAACAATAGATTTGGATGGCAAGACGATCAAGCTGCAGATCTGGGACACTGCAGGTCAGGAGCGCTTCCGCACCATCACCTCCAGTTACTACCGGGGAGCCCAAGGAATAATCGTCGTCTATGACATCACGGATCAGGAGACCTTCACCAATGTGAAGCAGTGGCTTCAGGAGATAGACCGCTATGCCGGCGATAACGTCAGCAAGCTCCTCTTGGGCAACAAGAGCGACCTGACCCACAAGAAAGCG…
comp139157_c0_seq1	CGCTTGTTGGTTAGGTCGCACTTGTCCTCATCCTTCGCGGTAGACGTTTCCGCGGAGGATCGCGTTAGTGATCTGAAAGAACGAGTTTATGAAGTAGCCAACGTTCTTCCGAACGTTCAAAGACTCAGTTTTGGTGGTGCTTCTCTGACGGATGATTCAATTCTTGGAGATTATGGACTCGAAGATGGTAATCTGGTCGACTTGAATGTAGATCTTCTGGGTGGTGGTAAGAAACGCAAGAAGAAGGCCTACACCACACCAAAAAAGATCAAACATAAGAGGAAGAAGGTCAAATTGGCAACCCTCAAATTCTACAGAGTTGATCCTAATGGCAAAATAACACGTTTGCGAAAGGAATGCCCAAGTGCCAGCTGTGGTCCCGGAATATTTATGGCCAGT…
comp150810_c0_seq2	ATGGCATCCAGAAGATCAAATACCTTTGGAGACTCGTCATTAAAACCACTTAGTCGCTGGGAAAATGATCAAGATGAAGATTACTGCAACCCTGACAAACTGCTTATGTGCCCTTACGATCCAAGCCATCAAATCCGGGCATATCGGTTTCCATACCATCTTATCAAGTGCAAGAAGAATCATCCTCAACTGGCCAGTGTGCTGTGGACTTGCCCGTTTAATGCCCGTCACCTCATGCCGAAACATGAACTCTCACATCACATAGCCAACTGCATGGACAGATGCTCCATCAGCAGTGACTGTGTGGAAACAGTTCAGAGCAAATTTCAGTTTCCTGTCAACACCTGGACTATTCCTGCCTGTTATGAGGACTGGGAACAAGAGATAGAAGAGCCAGCT…
comp191771_c0_seq9	ATGGTGGCCGCAAAGAAAACGAAAAAGTCCTTGGAGTCCATCAACTCCAGACTGCAGCTGGTGATGAAGAGCGGTAAATATGTTCTGGGGTACAAACAGTCACAAAAGATGATTCGTCAAGGCAAAGCCAAGCTCGTTATCCTGGCCAACAACTGCCCTGCCCTGAGGAAATCTGAAATTGAATACTATGCTATGCTGGCCAAAACTGGTGTTCATCACTACAGTGGTAACAACATTGAGCTTGGTACAGCCTGTGGTAAATACTACAGGGTGTGTACACTGGCCATCATTGACCCTGGTGATTCTGACATCATTAGAAGCATGCCAGACCAGCAGCAGGGCGAGAAGTAG
comp175963_c0_seq20	ATGGCTGTGTTTTCTAAAGAATACGGTTATGTGGTTCTCACCGGAGTGGCCACGTTCGTCCTTATGTCTCACCTGTCATATTCTGTGGTTAAGGCACGCATGAAGTATAACGTACAGTATCCCAGAATGTACAGTGATGACCCGGAAAGTGGCCAGATCTTCAACTGCATACAGAGAGCTCACCAGAATACTAATGAAATCTTACCGTTGTTCCTGTTTTCTTTGGCTGCTGGAGGCATACAGCATCCGCGTGTGGCCAGTGCTTTGGGAGTGATTTGGATCATCAGTAGAGTAGTGTATGCACATGGATACTCTTCTGGAGTGCCCGCTAAGAGGAAGCGAGGCTGTTTTGGAGACGTGGCACTGTTGGGCTTGGTTTTGTGCACCGCCAACACTGGA…
comp163768_c0_seq1	GTGCTCTTCCGATCTCTTGCCGAACGCATGGCTATTGTAAAGCTTCTCAAAAACAAAGCTTACTTCAAGCGATACCAAGTAAAGTTCAAAAGGCGACGAGAGGGTAAAACCGATTACTATGCCAGAAAGAGGCTCATCTGGCAAGATAAGAACAAGTACAACACGCCGAAGTACAGGTTCGTAGTTCGATTCACCAACAAAGATATCATATGCCAGATCATATATGCCCGCATCGATGGTGACCGAGTATTTTGTTCGGCCTATTCCCACGAGCTTCCTCGATACGGTGTCAATGTTGGTTTGACAAACTACTCTGCTGCCTACTGCACTGGTCTACTTCTTGCTCGACGAGTGTTAAAACAACTTAACCTCGATGGTCTTTACACGGGTGTGGAAAAA…
comp168295_c0_seq9	CTGGAGAAGCGTTTCTGTGTTCGCGCTGACGCGGCTTTAGCGTTTCATTCATCCTACGTGTCACAGTCCTCGGAGGAACGAGCCATGGCACCGAAAGGCAGCAACAAGCAACAGTCTGAGGAAGATCTCCTTCTTCAAGATTTCAGCAGGAACCTGTCCGCTAAATCCACCGCGCTGTTTTACGGAAACGCTCTCATCGTTTCTGCCATTCCTATATGGCTGTTCTGGAGGATCTGGCACATGGACCTGGTCCAGTCTGCGGTTCTGTACGTCGTCATGACGCTGGTCAGCACGTACCTCGTGGCTTTTGCTTACAAAAATGTCAAGTTCGTTCTGAAGCACAAGGTTGCTCAGAAACGTGAAGATGCCGTTTCCAAGGAGGTGACTCGCAAACTCTCT…
comp174471_c1_seq5	ATGTATGAAGAAAGCGAAGACGTAAATAATGTGGAGACGCCAGCTGAGGAGCAGAAGGATGCGGAAGATAACGTAATCTGTCCAGAGAGAGCGGAGGAAGCCAAGCTGAAGGCCAGGTACCCACACCTGGGCCAGAAGCCTGGAGGCTCTGATCTGCTCAGGAAAAGACTGCAGAAAGGACAACAAAAGTACTTTGACTCGGGGGACTACAACATGGCGAAGGCCAAGATGAAGAACAAGCAACTGCCAGCCACGCAGCCAGAGAAGACGGAGATCACGGGGGAGCACATCCCCACTCCGCAGGACCTGCCCCAGCGCAAGCCCTCCCTGCTGGCCAGCAAACTGGCAGGCTGA
comp127496_c0_seq1	CACATTCTGTTTGTTCAAGGTGCAAGCATGGCTGAGCAGAGAGAAAACGCCTTCCAGAAACAAGAAGTCAAGGGCAAGAATGGTGGTAGATACTACAAAAGTATCGGATTGGGATTCAAAACTCCTAAAGAGGCCATCTTTGGCAATTATATTGATAAGAAGTGTCCTTTCACTGGCAACGTAAGGATCCGCGGCCGTATCCTAACTGGTGTTGTCCGAAAAATGAAGATGAACCGCACGATCGTGATTCGACGAGATTACTTGAAATACGTCAAAAAGTATAATCGTTACGAAAAACGACACAAGAATATGTCAGTTCATCTATCTCCATGCTTCAGGGATGTCAACATTGGTGATGTTGTAACTGTTGGGGAGTGCCGGCCTCTGAGCAAGACAGTG…
comp129686_c0_seq1	CAAATTGCCACGATGGGTAGACGTCCGGCACGTTGTTACCGATATTGTAAGAATAAACCATATCCGAAATCTCGGTTTTGTCGTGGTGTCCCTGACCCAAAAATCCGAATTTTCGATATCGGCCGAAAGAAAGCGGGAGTCGAAGAATTCCCATTATGCGTGCATATGATATCCGATGAGTATGAACAGCTTTCTAGCGAAGCTTTGGAAGCTGCTCGTATTTGTGCGAATAAGTACCTGCTCAAGCATTGCGGTAAAGACAATTTCCACGGGCGAGTTCGCGTGCACCCATTCCACGTTATCCGCATCAACAAAATGTTATCGTGCGCAGGGGCTGATAGATTGCAGACCGGTATGCGGGGAGCTTTCGGAAAGCCTCAAGGAACAGTTGCTCGAGTC…
comp176828_c1_seq35	ATGAGTGACCAACCCCAGAGTGTAGAACTGAGTGCCAATTTTGACAGGAGCAAGATGGAAGACATGTCTGTGGAAGATATGACACGAAGGGCAAATCAGTTGACTGATGAGTCTCTGGAGAGCACAAGACGAATGCTGCAGCTGGCAGAGGAGAGCAAGGAGACGGGAGTTAAAACCATAATCATGCTTGATGATCAAGGAGAGCAACTGCGGCGTGTGGACCAAGGTATGGATCAGATCAATGAGGACATGAAACAGGCAGACAAGAACCTTACGGACCTGTCCAAGTGCTGTGGCCTGTGTGTGTGCCCCTGTGACAGAGTGCGGTCCATCGAGAACAGTGAGCGGTATAAACGGACGTGGGGCACAGGAACTGATGATGCCAGCGCAGGGGGAGGA…
comp182683_c0_seq17	ATGACGGAGCCCCAATCAGCACTGTTACTCAGGAGACAGCTGGCAGAACTGAATAAAAACCCAGTGGAAGGGTTCTCTGCTGGACTAATAGATGATAATGACCTGTACAGATGGGAAGTGCTAATAATTGGTCCTCCTGACACGTTGTACGAAGGTGGCGTGTTTAAAGCCCATCTCACGTTTCCCAAAGACTATCCTCTCAGGCCTCCCAAAATGAAGTTCATCACAGAGATATGGCACCCAAATGTGGACAAGAACGGTGACGTTTGTATTTCTATTTTGCACGAGCCGGGGGAGGACAAGTATGGCTACGAAAAGCCCGAGGAGCGCTGGCTCCCCATCCACACCGTGGAGACAATCATGATTAGTGTCATCTCCATGCTAGCTGACCCCAACGGA…
comp168550_c1_seq118	ATGGTGCTAGCCGACCTGGGGAGGAAAATAACCTCCGCATTGCGATCTCTCAGCAATGCCACAATTATCAACGAAGAGGTTTTAAATGCTATGCTAAAGGAGGTTTGTGCCGCACTGCTAGAAGCTGATGTCAACATAAAATTGGTAAAGCAACTCCGGGAGAATGTCAAGGCAGCTATTGATCTGGAAGAGATGGCATCTGGTCTAAATAAAAGGAGGATGATCCAACACGCTGTTTTCAAGGAGCTTGTCAAGCTGGTGGACCCTGGTGTAAAAGCATGGACGCCTACAAAAGGAAAAAATAATGTCATCATGTTTGTGGGCCTTCAGGGCAGTGGGAAAACCACAACATGTTCTAAGTTGGCGTACTACTACCAAAGAAAAGGATGGAAAACATGT…
comp180766_c0_seq16	ATGGACTTGCACATTTTAGACCACAGGCTGAGGGTGACAAGTATCAGCAAAAATGGCCTGGAAATTTACACCCATCCACTAATAAAATTAATATTTCTAAGGAACAGAACGAGATGCAAATTCTTCAGTCTGACAGAGACTCCGGAAAATTATACAGTTGTCCTCGATGAAGAAGGATTTAAAGAGCTGCCCCCGTCCCAGCACCTGCAAGTGGAGCGCTCTACCTGGCTGCCCCTCAATGTCGTCTCCAACGGTAACGCCTCCAGCAGCTCGCAAGCTGTGGGTGTCACCAAGATTGCCAAGTCTGTCATCGCCCCATTGGCTGAGCAACACGTGTCCGTCTTCATGCTCTCAACCTATCAAACGGACTTTATCCTGGTGCGTGAGAAGGACCTGTCG…
comp154268_c0_seq2	ATGGACGAGCAGCCCCGGTTGATGCACTCTCACGGAGTAGGCATGGCCGGACACCCTGGCCTGGCGCAGCACATGCAGGATGGCACGGGAGGGACGGACGGAGAGGGAAGAAAACAGGATATTGGAGACATATTACAGCAAATAATGACCATAACTGACCAAAGTCTGGACGAAGCGCAGGCCAGGAAACACGCACTGAATTGTCACAGGATGAAACCGGCTCTTTTCAATGTTTTGTGTGAAATTAAGGAAAAAACAGGTGAGTCCTTTTGTCTATGTACACGGCAGACAATTAGAGATCTCAGACAGTGGCAATGTAATTTAATTTCTCCAAAACAGCAATAA
comp11490_c0_seq1	ATGGCCAAAAATACTGGAGATACCAAGTTTCGCAAAGTCGATGTCGATCAGTATGCCGAATCAGCATTCCAAGATGAACAAGAAGATGGAACTTCGACCACTGCTACCATCTTCAACGAAAACGAGATAAACAATCCGATTTCAAGAGGCAAATACGCAGATGCCGTACTTTTGTTGTTACAAAATGCTCCAGTCAAATCCAAGGATCAAGCGGTCAAAGATACTGCATTCAAGTTGATGATGCGAGCCCTGTCGCACTTCAAATCTCAAGACATCGATGATTTTGTTGCCAACCTGGACCAGAATAAAATTGATTTGCTCATGAAATATATCTATCGTGGTTTCAAACAACCCAGTGAAGCTACTTCTGCTATCTTACTAACATGGCACGAAAAGGTA…
comp172923_c0_seq7	ATGGCGGCGGTAACAACTCCAGAATCAAGCCCACAGAGCCGAGTGTACTTCCAAACTCCCACCGGTACCGACGAAGCCGAAACGCCAGTTAGGAAGCAAGGAAGGGTTACGGTTAAATACGACCGGAAAGAACTCAGAAAGAGACTGAATTTGGAAGAGTGGATAATAGACCAGCTAACGGATCTCTACGACTGCGAGGAGGAGGCCATTCCTGAGCTGGAGATAGATGTGGACGAGTTACTCGACATACAGGACGACGCAGATCGTGCTGCGCGAGTCAAAGATCTGCTGGCGGACTGTTACAAACCTACTGAGGACTTTGTAGCCGAGTTACTGGATAAAATTCGTGGGATGCAGAAGCTCAGCACACCACAGAAGAAATAA
comp185089_c1_seq8	ATGGCCGAACCGATCCGAGTTCTGGTAACCGGCGCTGCTGGGCAGATCGCCTATTCTCTGTTGTACGGCATCGCTAAGGGAGATGTTTTCGGCAAAGACCAGCCCCTGGTCCTGTTGCTGCTGGATATCACACCCATGCTGCCTGTGCTGGAAGGAGTGGTGATGGAGCTCCAGGACTGTGCACTCCCTCTCCTGAAAGAGGTTGTTCCCACAGATCAAGAGGCGGTGGCGTTTAAGGACCTGGATGCTGCCATTCTGGTGGGCTCCATGCCCAGGAAGGAGGGCATGGAGAGGAAGGACCTGCTGAAGGCCAACGTGGCCATCTTCAAAACTCAAGGGGCCGCGCTGGACAAGTACGCCAAGAAGACCGTGAAGGTGCTGGTGGTAGGAAACCCAGCC…
comp165929_c0_seq1	ATGCAAAGCGTCAAGTGTGTGGTGGTTGGAGATGGAGCGGTGGGAAAGACATGTCTTCTGATCTCCTACACCACAAATGCCTTCCCTAAAGAATATGTGCCTACGGTGTTTGATAACTACAGCTCCCAGACCAAAGTGGACTCCAAACCCATCAACCTTAACCTGTGGGACACGGCAGGACAGGAGGCCTATGACCGCTTGCGCACCATATCTTATCCCCAAACCAATGTCTTCATCATCTGCTTCTCCATCTCCAGTCCAACATCTTATGAAAACGTCAAGCTGAAGTGGCACCCCGAGGTGTCCCAGCATTGCCCCAGTGTGCCCATTCTCCTAGTGGGCACCAAGAAGGACCACAGGAAAGATCCGGACGTTTTGAAAAAACTGAAGGAGCAGAAC…
comp182370_c0_seq2	ATGTCTGAATCCACGGTGGCCGATACTCGCCGGTTAAACTCAAAGCCCCAGGATCTCACGGATGCGTACGGACCTCCGAGTAATTTTCTGGAAATTGACGTCTATGACCCCCAAACTATTGGAGTTGGACGGAATCGTTTCACCACTTATGAAGTCCGAATGAGGACTAACCTCCCCATTTTCAAGTTGAAGGAGTCTTGTGTACGAAGAAGGTACAGTGATTTTGAGTGGTTGAAAAATGAGCTGGAAAGAGACAGTAAGATTGTTGTACCTCCTCTGCCTGGGAAAGCATTGAAGAGACAGCTCCCGTTTCGTGGGGATGAGGGAATATTTGAAGAGTCCTTTATTGAGGAGAGGCGAGTTGGACTCGAACAATTCATTAACAGAATTGCTGGTCAT…
comp188347_c1_seq11	ATGGCGTATGCATACCTCTTCAAATACATCATTATCGGAGATACGGGTGTGGGGAAATCATGCCTATTATTACAGTTCACAGACAAGCGATTTCAGCCTGTGCACGATCTCACTATTGGTGTAGAATTTGGAGCTCGAATGATCACTATAGATGGCAAACAGATTAAGCTCCAAATCTGGGATACAGCTGGCCAGGAGTCCTTCCGTTCAATCACCAGGTCCTACTACAGAGGAGCTGCTGGGGCTCTTCTCGTCTACGACATCACAAGAAGGGATACCTTTAACCACTTAACAACCTGGTTAGAAGATGCTCGTCAACATTCCAACTCCAACATGGTCATCATGCTCATTGGAAATAAAAGTGATTTGGAGTCGCGGAGAGAGGTGAAGAAAGAGGAA…
comp181534_c1_seq97	ATGGCCGAAAATAATGACGACAACGAGCTGCTTGACTACGAGGAGGATGAGGAGCCGCAGGGAGCCCCAGAGAGTGCCGTCCCGGCGGGGAAGAAGGAGGTGAAGGGTTCCTACGTTTCCATCCACAGCTCTGGCTTCCGAGACTTCTTGCTCAAACCCGAACTCCTCCGTGCTATTGTTGACTGCGGCTTCGAACACCCTTCTGAAGTCCAACATGAGTGCATTCCACAAGCCATTCTGGGCATGGACATTCTTTGCCAGGCCAAGTCTGGTATGGGCAAGACGGCAGTGTTTGTGCTCGCTACACTACAGCAGATTGATCCCGTCGATGGACAGGTCGCTGTGCTGGTGATGTGCCACACACGGGAGCTGGCCTTCCAGATCAGCAAGGAGTATGAG…
comp179421_c0_seq2	ATGTCTCTCCTGCCTCATGGATATTTTGTCTTCTCTAGTTTTTTCATCTCTGTAGTTCCTGACAGATCTTCTAGTATCATGGCAGCGCTGGGGACCCGAGGCACTCTGAAGGAGGCGGCCAACTTCAATGCTGAGGCAGATGCAGAAAAACTCAAATCCGCCATGAAGGGTGTAGGCACTAAAGAGGGAGATATCATTGCTATCCTCGCTCATCGCACCATTGCACAGAGGCAGAAGATCAAGGAGGTCTTTAAGCGGGACTTTGGGAAGGATTTGGCTGAAGAGCTGAAATCAGAGGTCAGTGGAAACTTTCAGAAGGTTCTGGTGGGCCTGCTGATGACGGCACCAGTGTACGACGCCTACGAGCTGAGAAACGCCATTAAGGGAGCGGGGACAGAT…
comp177233_c1_seq9	GCCAGACGAACGAAGCGCGGCGGAGAACGGCTCGGTGGTGCGTCTGATCTTGCTGGTCTACTGATCGGATTGGGATTTACTTCGATATCCTTTGCAAAGATGTCCGACGACGAACAGCAAGAGCAGACCATCGCTGAAGACTTGGTTGTGACCAAGTATAAGATGGGTGGTGACATTGCCAACCAGGCACTGAGGGTGGTCATTGAGGCAGCCAAGCAAGGTGTGTCTGTTCTCAGTCTGTGTGAGAAAGGAGATTCTTACATTATGACAGAGACTGGGAAGGTCTTCAAGAAAGAGAAGGACATGAAGAAAGGCATTGCGTTTCCCACCAGCGTATCAGTCAATAACTGTGTATGCCACTTCTCTCCCTTGAAGAGTGACCCAGACTACACACTTAAA…
comp188309_c0_seq199	AACGAGCTGGTGGACTACGTCACAGTCAGCCGCGGCTACCTGACCGAACAGACCTACCCAGAGGTTGTCAAAATGGTCTCCTGTAACATATTCCGGACTCTTCCGCCCAGTGACAGTAATGAGTTTGACCCAGAAGAGGACGAGCCCACGCTGGAGGCCTCATGGCCTCACTTACAGCTTGTCTACGAGTTCTTCATTCGCTTCCTGGAGAGTCAGGAATTTCAGCCCAGCATTGCCAAAAAATACATTGACCAGAAATTTGTACTACAGCTCCTGGAGCTGTTTGACAGTGAGGACCCTCGTGAGAGAGACTGCCTAAAGACTGTCCTGCACAGAATTTATGGCAAATTCCTAGGCCTCAGGGCTTTCATCCGCAAACAGATCAACAACATTTTTCTA…
comp182284_c0_seq60	GCTCTTGTGACGCGTGACGCCGAACTTCCGTTCAGGTTCTCCGGCGACAGAATGGCTGCGATGTTTACGTGTTGCCTGGGTTGTTGCGGTGATGGGGGCGCAGGCCACATACCTCTCAAAGAAATGCCCACGGTTCAGCTCGACACGCACCATATGGGGACGGATGTTGTCATAGTGAAAAGTGGGAGGCGGATATGTGGAACTGGAGCCTGCCTTGCTAACGCCCCTCTACACCAAAACAAGAGCTACTTTGAATTCAAGATCCAGTCAACGGGTGTGTGGGGAGTAGGGGTGGCCACTCAAAAGGCAAATCTGCACCAAGTCCCTCTGGGTCGAGACATTCACAGTTTGGTGCTCAGGCATGATGGATCTGTCTATCACAATAAGGAAGAGAAGAAC…
comp191656_c1_seq2	ATGGCAGAGTCTTTCGTTGGCACGTGGAATTTAAAGGAGAGCAAGAATTTCGACGAGTACATGAAAGCTCTAGGTGTGGGCTTTGCAACACGTCAGGTTGGCAGCATGATCAAACCCACCACCATCATTTCCATGGAGGGTGATGTTATAACACTAAAGACTGTCAGCACTTTCAAGTCCTCAGAAATTACATTTAAACTGGGAGAGGAGTTTGATGAGTCCACTGCAGATGATCGTAAAGTTAAGTCTCTGATAACCATCGATGATGGCAAGTTAGTCCACGTTCAGAAATGGGATGGCAAAGAGACGTCGCTGGTCCGAGAAATCAGTGGTAATAGTCTCACGTTGACATTAACTCTTGGTGATGTGGTCTGCACACGACACTACGAGAAGGCTGTG…
comp193880_c0_seq4	ATGACCTCTCAGGTGAGACAGAACTTCCACCAGGACTGTGAGGCTGCCATCAACAGGCAGATCAACCTGGAGCTGTATGCCTCTTACGTTTACCTGTCCATGTCATACTACTTCGACAGGGATGATCAGGCCCTCCACAACTTTGCGAAGTTTTTCCGCAAGCAGTCACATGAGGAGCGAGAGCATGCTGAGAAACTGATGAAACTTCAGAACCAGAGGGGAGGAAGGATCTTTCTGCAGGATATCAAGAAACCTGAGCGTGATGAGTGGGGCAGTGGTGTGGAAGCTCTGGAGTGTGCCCTGCAGCTAGAGAAGAGCGTCAACCAGTCTCTACTGGACATGCACAAGGTTGCCACTGAACACGTTGACCCTCACATGTGTGACTACATTGAGACTCAC…
comp192169_c0_seq77	ATGCAGAAGTATGAAAAGCTAGAAAAGATTGGAGAGGGTACATATGGAACAGTCTTTAAAGCCAAAAACAGAGAGACCCATGAGATAGTGGCTTTGAAAAGGGTTAGACTGGATGATGATGACGAGGGTGTTCCAAGTTCAGCATTAAGAGAAATTTGCCTCTTGAAAGAGCTGAAGCATAAAAACATTGTGAGGTTGCATGATGTTCTACACAGTGATAAAAAGCTCACATTAGTCTTTGAGTATTGTGACCAGGATCTAAAGAAATATTTTGACAGCTGCAATGGTGACTTGGATCCAGAGATTGTAAAGTCCTTCATGTACCAGCTACTGAAAGGACTCGCCTTTTGTCACAGTCGCAACGTTCTGCACCGAGACCTGAAGCCACAAAATCTGCTT…
comp187578_c0_seq31	ATGATGAAAGTCACGGGGTTGGTACTTCTGCTGCTGGCAAGCTATGCTGAAGCTTCACGCTTCAGCCGAGACTCCGCCCAAGATGGCCCTGCCGATGCTCCCAATCTGGAAGCAGAAGCCACGTTGTGGAACACCAGCGCCAACCAGCCCACGCTAAGGGACTCAGGCCAGTCCGCCGTCCCGCAAATGTGCCATAAACCCACTGAGATCAAGCATGCCTTCAAGTATGCCAACACCGTCATATCCTGCTTGATCTTTGTGGTGGGCATCATTGGGAACTCAACCCTGCTTCGCATAATCTACAAAAACAAGTGCATGAGGAATGGGCCAAACATTCTGATTGGCAGCTTGGCTCTGGGAGACCTGCTCTACATCCTTTTTGCCATCCCTATCAATGTC…
comp162390_c0_seq2	TGGCAAACGATGGCGGCGATTCAAAGAAAGCATGAACCTGAAGATTACTCAATATTGCCAATGGTTCACGACATCATTAAGTGCATGGACAAAGATAGCGCCGATGTGCACCAAGAGCTGATGAAACTAAAGGCTAAAATTCAAGAAGCCCGAGATCAGATCAGTACCATGCCCGGGACTGACACGAGCCCAGCGGTACAACAGCAGCAGCTGTCCACGCTGAGAGAGCAAGTGCGGACTAAGAACCAACTCCTGAAAAAGTACAAGGGTCTCTGTATGTTTGAAGTGCCCAAAGTCTAA
comp184827_c0_seq2	ATGCTGACAGAAAGCAGAAAACGGCGTCACCCCTGTGATGCTGAGGAGATGCAAATTTTGCCCCAGACTAAGAGGTTGGTAACTGACCCTTTCTTCCATGAACTGGGGCGTGATGTTTGGGACTCTGAGTCTTCCAGCAGTGATAGCAGTGTCTACAGCAGTCCAGAGAGGCTGGCAGGAGCCAGCTCCATCAACCAGTCCACAAATGAAAAGGGAAAGTGCATCGTACAGGATTTGTGTACCTCCAGTGCTTCTGGTCACTTGGTTGAAGAGCCAGCCTTCCTGAGTGAAAGTGATGCCTCTTACCATCATATCAACCGCATCCTCAGAGAGGCCCATTTCAGCAGCCTTCAGACTCGAGTCCAGCCAGGACCTACAACATGA
comp182747_c0_seq2	ATGAGAAGGAAAACAAAAGCAAAGCGAATTCTTGACTACGAAAATGAAGAGGACGAGGAAGAAGAACCAAAACTGGATGATATCTATCACGGTCTGCAGAAACGAAGAAAACAAATGTATCCTGCCAAAGAGCGAACGGAGGAAAATTCATCAGCAGCTGCGGGTCTCCAGAAGTTGGATATAAGGGGATACGAGTTCGACTGCTCTCCTGCAGACAACTTTAATGACAGTCACACTACTTCCGAGCAGGAGGCGGACTATCTGCAGTCTTATTCGAAGATGGAACTAATTGCAATGGTCCTATGCATGCAGAGGGAAATGGAGAGTTTGAAGGAACAACTTAGGTGCCTTACAGCGTGTGGAAAACTGGCCAAAAACCTAGAGACACTGATTGAGAAG…
comp180611_c1_seq37	ATGACACACTGGTTCCATCGAAATCCTTTGAAGGCAACAGCGCCCGTGTCATTCAATCTGTATGGAGTCGCATCAAGTCCCGCTGCTAGTAAAATTTGCAATGATCTCAGAACCACACGGGCTAGGCTTTTGGATATGTTCACAGATGCTACTTGCACTCCAGAGATCATGAAGAAAGCCACTGATGAATATTTCTCCCTTTTACAGGGGTTCATCGCATCTCTGGATGGCACCACACAAGAGAACAAGCTGCGGTTCATTCAGAACTTCAAGTGGACCGACACTTTGCAAGGAAACACACCGAGTTCCCAGCAAGATGCAGTGTTTGAACTGGTATCCATGGGATTTAATGTTGCCATTTGGCATACCAAATTTGCATCAAGACTTGCTGGGAAGGAA…
comp25554_c0_seq1	GCTCGCTTTAATTCTCTATTCGTTATGCTACGGACTGCGTTCTCCCCGGCTCTCTGCTTTGCAAATGCGGTGCGAAATGCTTCCACCGCAGCCAGTAGTTCCCCCAAAATGAAAACTTTCATGATATATAGATGGAACCCTGACAAACCCGGAGAAAAGCCTCATATGCAGAGCTATCAGGTTGACCTAAACGATTGTGGCCCGATGGTTCTTGACGCCTTGATCAAAATTAAAAATGAACAAGATCCAACCCTAACGTTCCGCCGTTCTTGCCGCGAAGGTATTTGTGGTTCTTGTGCAATGAATATCGCTGGTCGTAATCACTTGGCATGCCTTTGGGAGATTGACAAGAACACGAGCAAACCGACTAAGATTTATCCACTTCCTCACATGTATGTC…
comp184194_c1_seq21	ATGCCCGTGCTGGAAAAACATCTACCCAAAGGCAATGTGCTACCCACACTGCCTGTACCAGACCTGCAGCAAACCCTTTCCACATACCTGAAATGTGTCAAACATCTAGTCCCTGAGGACCAGTTCCTGAAGACCAAGGCCTTTGTGGAGATGTTTGGCAAGCCTGGGGGTATAGGGGAAGTGCTCCAAAACAACCTTCTGGAAAAGAGGGAAAAGACAGAAAACTGGGTTAATGACTACTGGCTGAAGGACATGTACCTGAACAACAGACTTGCACTTCCTGTCAACTCCAGTCCTGCTCTGGTTTTTCCAAAACAGTCTTTCAGGGCCCGTGAAGACTCACTCAGATTTGCAGCCCATCTCATTATGGGTGTGATGGAATACAAAACCATGTTGGAT…
comp178858_c1_seq3	ATGCAAAACAACGAAAAGATACCCGTCAACCCGAAGATCGGAGCGCTGACAGACAGAGGGAACGACGGCTCGCTGTTGTCCGTGTTGAAGACTCTGCTCTGCTTTACCATCTTGATGATAACCCTTCCGATTGGATTGTACTTCGCGTCCAAAGCTTATCTCTTCGAAGCATCACTGGGTTACTCCAGCAATGACAGCTACTTCTATGCTGCCATCGTTGCCGTGGTAGCAGTGCACGTGGTTCTTGCACTGTTTGTGTATGCAGCATGGAATGAAGGATCACGGCAGTGGAGAGAAGGGAAACAGGACTGA
comp190077_c0_seq32	ATGTTTATGAACAAATGGCTTGTTCTCTGTATGTTGACTTTTTGTAGAAGAATGAAGTCACTTGTGATCTCCCTGTGTCTTGGCTATGTCCTGTCATCGACACTGAAGTTTTCTCCGCATGAATGGACAAAACTCATCTTGACTCACCACTGGCCACCGACATTTTGCACTATGGAACACTGCAAAGCCAACTTTAGTTATTGGACTCTGCATGGATTTTGGCCTAACACTGGTAATGAATGCAATTCATCCTGGCACTTCAATGCAACTTTGATTAAGGACTTAATTCCAGAAATGAGAGCATATTGGCCAGATCTTCTTAAACCTGCATCTACAGCATTTTGGAAGCATGAATGGGTGAAGCACGGAACGTGTGCTGCTAAGGCTGAAGCTTTGAAC…
comp195565_c0_seq46	ATGCCCCTGCAAATCTTATTTTATTTAAACCGCTGGTATTTTGCTGCTTTCTTCATAGCTGAGATTCTAATGTTTGTTTATAAAGGTGTGTTGCTTCCATACCCTCAGGCAAATCTTATACTGGACATTGTTCTTTTACTTCTCTACCTTGGTCTTGAAAGCCTCAGAATCTTTTATGGCTGTAAGGGAAACCTGTGTGAGAGTTCTCTGGCACTAATTATTAGTGTTGGCATCCTGGTGCCCTGCACAGTTCTAAGTGTCTACTATCTACTACTGCAGACTTTTGTATTGCGTCTTGAATTTGTCCTCAGTGCTGTATTGCTCTGCTTCTATGGCCTGGAACTGGTTGTAGGTCTAATGACCATTGCATCTTTTTGCAGGACCAGCGTGTATTAA
comp74632_c0_seq1	ATGACTGATCAATTAATCCCTAGAGGAACTTTAGTGGGGCACAAGGGATGGGTGACCCAGATCGCCACCACTTCAGTTCAACCCGATATGCTGTTTTCTGCCTCCCGAGACAAAACTCTTATTGTTTGGGACCTCAGACGTGAGGCAGGTGAATACGGCATCCCTGTTCGCTCTCTGCACGGTCATAACCATTTTGTTAGCGATGTTGTTTTGTCCTCTGATGGACTGTTCGCTCTTTCTGGCTCTTGGGACAAAACCCTTCGTTTGTGGGATTTAAACACCGGAAAAACAATCTCCCGATTCACTGGCCACACCAATGATGTTCTGAGTGTTTCATTCAGCAGTGACCATAGAAGAATCGTCAGTGGGTCCAGAGATAAGACCGCTGTTCTGTGGAAT…
comp209697_c0_seq1	ACATTCAAAATGAAGGCGATTTGCGTGTTGACTGGCAATGCCGGCGTCAGAGGTGTTGTTCGCTTTTCACAAGAGGCTGCTGACAAACCAGTCGAAGTAACAGCCGAATTCACAGGACTCAAAGAAGGAAAACATGGTTTCCATGTCCATGAGTTTGGCGATACTACGAACGGTTGCGTATCGGCTGGTGCTCATTTCAACCCGCATAACAAAACCCACGGTTCACCTGAAGCTGAGGAGCGCCATGTTGGGGATTTGGGCAACGTGGTTGCTGATGCCAGTGGCAATGCCAAATATCACATTGTGGACAAAATAATTTCCCTGACTGGTCCTCATTCTGTGGTCGGGAGAAGTATGGTTGTTCACGAAAACGAAGATGATCTTGGATTAGGAGGTCAC…
comp29400_c0_seq1	GAAAAAGGTGCCTTGCGTGCAAACATGGTCAACATACCCAAGGCTCGGAGGACTTTTTGCAGTAGTTCGAAATGTAAAAAGCACACCTTGCATAAGGTGACGCAATACAAAAAAGGAAAGGATTCTCTATACGCTCAGGGTAAAAGGAGATACGACCGAAAACAGTCAGGTTATGGTGGTCAGACTAAGCCTATCCTCCGAAAGAAGGCTAAAACCACTAAGAAGATTGTGCTGAGAATGGAATGCTCCCAGTGCAAGTGCAAGAAGCAAATTAGGATCAAGCGGTGTAAACATTTCGAGCTTGGTGGTGACAAGAAGAAGAAG
comp196469_c0_seq1	CTATTGATTAGCCGCAACATGCTTGCTGCAGCGAATTTGCATGCTTTGGCTTTGACTAAAGTAGTAAAGCCGGACAATAAACCGGTCACTCCTCTGGAGGAGGAGATCGCTCAAGCGATTCTTGATTTGCAAGTACATGAAGATTGGTCCGATACCATGAAACTTCTTTACTTTTGTGAAGCTAAGGAGATGATGATCGGCCGTGAGAAAGCCATTGTCATTTATGTCCCTGTTCCTCAGCTCCGAACATATCAGTTGATACACAATCGACTTGTTGGTGAACTTGAGAAGAAACTGAGGGGACCTCATGTTGTTCTGGTTGCGTTCCGGCGTATTATCCCCAAGCCGAAACGTAATTGCAAATCTAATCCCAAGCAGAAACGGCCCAGAAGTCGCACC…
comp215148_c0_seq1	ATGTGTCACCTATGTCATTCAATGCACCCTTTCCGTGACTTACCATCTGTGACGCAAAACGGCTATTCTAATCACTTGTTCCAGGGCAACTTGTCAGACTCACCACTAAATTCACACTACGGAAAATATAATTACCGACCCAACATGACGGTTACGACTGATGGTTATGTACCCCAAACAGCTTACCATAATCATGGCCACCAAAATCATCACAATCACCTTCACCACAATGCACAACTCCAGCACTCCCATTCCGACCACAATCATATGCTCCACTCCGCGATGCCCCAAGACAACAGTCACGTACGAGTTTGGGATGTATGGGCCCATAACTTCCACGAAGGTATGCGATTAGTTCGTCGGTTAGTGCGAGAATGCCGATATGTTGCTGTTGATACG…
comp185251_c1_seq13	TCTCATCCTGCCCCTACTGCAGTGTTGAACACGCCCCCACTAGCTACATTGTTTTGGAAGCCTCAGCTAGTACAAAGGACTTCACTTGGCAGTTTTTCACCAGCTCCAAGGATGGTACAGAACTACAAACAGACTTCCGGAGCTTGCTCCCCGCCTAACACAGAAGAATTACTTACACCAGCGCATGAGGAGAATGTGCGCTTCATTCAATATACCTGGCAGTGCGTGATGAGAGAGATGCAGTCTTGCCAGGGAACAGATAGCAGCAATAAAGGACCTCAGAAATATGTGGAGAGGGCCCCTAACCCCAATTTGAGCTCTTTCACACCAGTGGACTTAAACGATGTCAGACGGCGGAATACGCAAGACTCCAAAAAACCGTAG
comp355433_c0_seq1	GTCATTGACCATTGTCGAGAAGCAGGGATAATAGTATGTGACTATCAACCAAGTATTTCATTCCAAAAGAAAATCAATGATTTGGTCCTGAAGCTTCAAGATGTGGATAGAATGCAGGCTGAAATGCAAGATGTATATGTCCCAATAGAATTATTTTCAAAAATTGACGCCGGTCAAAATCCCCAATTATATACTCGTGAGTGTATGGAACAGGCCCTCGCTAAAAATGAGGCTGTGCGTGGTAAACTTGAAAGTCTACGACGATTCCGTGTCTTGCTAATGGCTGAGGCTTCGCGGCACTTCCCTAACGAAATGGCTAAATATCGAGCTGTGAGA
comp186405_c0_seq37	ATGGGTTTGCTGTCGATTTTGCGAAAACTGAAAAGTACACCGGATCAGGAGGTACGTATTTTACTTCTTGGACTGGACAACGGTGGTAAGACCACTCTGCTCAAACAACTGGCGTCTGAAGATATCAGTCACATCACACCGACACAGGGTTTCAATATCAAGAGTGTGCAGTCTCAGGGTTTTAAACTGAATGTGTGGGACATTGGTGGCCAGCGTAAGATCAGGCCTTATTGGAGGAACTACTTCGAAAATACAGATCTTCTGATTTACGTCATAGACAGTGCAGATCGCAAAAGGTTTGAAGAAACGGGACAGGAACTAGCTGAGTTACTGGATGAGGAGAAGCTCAGTGCGGTCCCAGTTCTCATCTTTGCTAATAAGCAGGACTTGCTCACCGCA…
comp24414_c0_seq1	ATGTCCAACAACAGAAAGTTCTTCGTTGGTGGTAACTGGAAAATGAATGGAAGCAAATCAGATAATGCAGTTTTAATTAAAATCCTATCGGAAGCATCGTTCAATAAAGATACAGAGGTTTTGGTTGCCCCACCAGCAGCATATCTCAAGGAAGTTCGTGAACACTTGAAGCCAAATATACATGTCGCTGCTCAAAATTGCTATAAGGTCCCAAAAGGAGCTTTCACTGGAGAAATAAGCCCTGCCATGATCAAAGATTTGGGATGTGATTGGGTCATTCTCGGTCACTCAGAAAGGCGAAAGATCTTCGGTGAATCAGATGAGCTGATTGGTGAGAAATGCCAGCACGCTCTCGAAGCTGGTGTCCATGTTATTGCTTGCATCGGAGAAACTCTGGAA…
comp257985_c0_seq1	TTTGTGAATTATTGCATGTACTTCATCGCTTTTGTCATCGGCGCTGCTGTTATTGCTGTTGTTGTTCATATCACATCTCTTAAACTCACCGTTGATAATTCAATTTTCAAACGTATCGGAATGGTCCAACATTCACCTTTGATCATATCCATGTCATGGGGTTCAATAACCGTACAGACCATCCAAGATGACGGTCTCATGGATGCCGACAACAAAGTAACCTACCGCGATGCCAAACTTTGGCCCGGCGGAAGTCGTCGCTGGGATTGGAACGAAACAGGTACGGGTCATTTCAAGGGAATCCAAACTGCCGATGTAGACGAATTGCTCATGCACCAACCACAAACCATCATATTGAGCAAAGGTGTGCTTTCTCAACTCAGAGTACCCCAAACAACG…
comp187320_c0_seq24	ATGGAAGATGAGGAGGTCGCCGAAAGCTGGGAAGAAGCCGCAGACAGTGGGGAAATGGAGAGGAGGTTAGAAGAGAAGTTACGGATTAGTCAGAAAGAGAGACTTTCAAGTGGAGGTTCAGGTCGCTCTCCAATAAAGGCATCAATCATGATCCAAGAGGACTCCCTTCCAGCTGCACCGCCTCCACAGATACGCATTTTGAAACGACCCACCAGCAACGGATCCTTGGGATCTTCTGAAACACAGAACCGACCCTCCCCACGAGTGAAATCCTTAGCACAGAGGGAGGCGGAATACGCAGAAGCCAGGAGAAGGATCCTCGGCAGTGCTGATGACACACCTCAAGAGAGGCCCAATTCAGACAGATCACCACGTGTAGGCTGCCACACACCTTCAGAG…
comp40626_c0_seq1	TACAATGCGCCTGAACCTACGGAGGACCTCAAGGCATTTGAATGGCGCCTTCGCGAAATCATCGATGGTCTCTATCCTAAAGCATTCTTGTGGCGCATCATCCTTTTTCTTTGTACGGTTTTCTTCCTGACAGCCTCCTATTTTTGGCTAACTGATCCATCAACCTACGAAGTCGGTTTCATCAATTCGATCCGAAGACATCCGGAATTTGTGGCCAGTTTGTTGGGTTTGACCACTGTCCTCCTCATGGGAGCCCATAAGAAAGTCATCTTACCCAGTATCGTAGCTCATCGTACGCGGACCGTATTAGCCGAATATAATATGTCATGCGATAATTCA
comp166649_c0_seq1	CGTGAACGCGCCGAGCCACTCAACGATGCCGAGCGCAACATCGTGCAGGACACCTGGTCTCGAGTGTACGAAAGCTGCGAGGACGTGGGCGTGGCCATTCTCATCAGGTTCTTCGTGAACTTCCCCTCAGCGAAGCAGTACTTCAGTCAGTTCCAGGACATGGATGACCCGGAGGAGATGGAGCGGAGCGTCCAGTTGCGCAAGCACGCATGCCGGGTCATGGACGCCATCGACACGGTGGTGAAGAACCTCCATGACCCGGAGAAGGTGTCATCGGTGCTGACACTGGTTGGAAAGGCGCATGCCCTCAAGCACAAAGTGGAGCCTGTGTACTTCAAGATCCTGAGTGGTGTGATTCTGGAAGTCCTGGCAGAGGACTTTGGGGAGAGCTTCAATGCA…
comp181478_c0_seq1	ATGGCGTTGGTACCGTACGATGAGAATTTATTGCCTGCTCTCTCCAAAATACACACATCTTCCGCCGAATTCGAGTTCGCGAACCACAGACTCCGATTAGCGCAGGACTGGAATCGACTAGGTGTCGCGGGAGTCATCTGGGACGCGGCGGTCGTGTTGTGCATGTACCTGGAGCTGGCACACGCGGATCTGAAGGGGAGGAGAGCCATCGAGCTGGGCGCCGGCGCTGGACTCGTGGGCATTGTTGCCACGCTGCTTGGAGGCAATGTAACGGTCACAGACAGGAAGCCTGCGCTAGAGTTTCTCAGGGATAATGTGAAAGAAAACATTCCTCTGGGTCTGCAGGGGGCAGTGCAGGTATCTGAGCTCACCTGGGGTGAGGGGCTGGAGCAGTATCCT…
comp17295_c0_seq2	GTTATGTCGGCGTCAATAATTGATCCAGATGTCAAAAAGGCTATAGATGCCCATCGGGAAAAGACTATAGCTGCAAATCAGCAAATTAGTATCTTAAATGCGCAAATCGACTCGTTTAATGTAAAGTTCAGAAGATCAGAACTAGTGGAAAAAGAGCTACGCAGTCTTCCAGAAGATGTTATTACCTATCAGGCCAGTGGACGAATGTTTGTGAAAAAGTCCATCCCGTCTTTGGTGGATGGGCTAATGGATGAGCGCAAGCGTATCACAGAAAGTATAGAAAATGCGCAGAAAAGTAGAGAGTCAGTCAACAACAGTCTCGGTGAATCTAAGGAG
comp225637_c0_seq1	GGAAATTTACTAGATCAATTTCTTCATGGAAAATTACCAAATGATTTTATGTTTACTCCTTTGCCTGAAAACTACTTCCTCATTGATGAGATTGTTTGTTTACCTCAATTTCGTGCTTTGAACTGCACTTTCCAAGATATTGTGGGTGTAGTTCATTCAGATGCCCAGTTGCGATTTAGTATTCGAGGATCTAAAATACGTTTGAAACCACCCGAACTAAATAGTGATCGTGATGTGATAATATCTAAAAAGTTGGCATGGATTCTGCGGCATGGTGCTGAAAAAGCAGGTCTCAAATATGAGTATGGTGGATACTTGTATTTGGATGATATACTTAAAGTCAAACAGTTTGAAGGAATTAGCGTTGATGATATAAAACGCGTTGTAGATTTGAACAAC…
comp187805_c1_seq18	ATGGGGTCCAGTCTCACATGCGCTGGTGTGGTTTGGGCTCTGCTCTCACTGCTGTGTGCTGCCGCGTCATGTGTCGGGTTCTTCATGCCCTACTGGTTGCTGGGGTCTCAGATGGGGAAGCCCGTGGCCTTTGGCACGTTCCGCCGCTGCTCGTATCCGGTCCGGGACGAGGTGCACGGAGGGACGGTGATGGTGGAACAGTGCGGGCGCTATGCCTCATTCCAGGGGATCCCGAGTCTTGAGTGGAGGATCTGCACGGTTGTCACGGGGACCGGCTGTGGACTGCTGCTGCTCGTGGCTCTCACCGCACTTATGGGCTGCTGCATCTCTGAACTCATCTCACGCACCATCGGACGAGTAGCCGGTGGGATCCAGTTTGTGGGAGGTTTGCTGATAGGC…
comp190398_c0_seq9	ATGTCCATGAAGACAATACCAGTACCTCAGTCTACATTGGAGACCCCAAATGATCCAGATAAGCAAGATGACCACCTTTCCACTTTAAAAACCTTGGCTGAGAAGCTACAGCTGGAGACAAATAGACTGTCTCACCTGGATTGGAGGAGCCAGCAGGAGACTCAGAGAGCTAGGGGCCTGGAAGCCTCTGTGGCCTCTAATGATGGGCACCTGCCAACCTGGACCTCTGTGAAATGGCAAAAGTCATCACTGAGATGTGCGATACGCCAGGAACAAAGTCATTCTCCTCAGAGCCTGACAGGGTTTGGAAGTACAGGCGAGGCCATGGAATGGCTTAGGAAAGAGCTGAGAGAGATGCACGTGCAGGACCAGCAGCTGGCGCACCAGCTAATGCGTCTG…
comp187039_c0_seq3	ATGCCTTTAAAAAACTTAGTTGTCCCGAACTCTTTAATGCTCACAGTTTTGTTTGGATTATGCACGTGCTTTTCCGACGGGGAATATACTGGGCCTATAGAAGAGATTATGCAAGTAACGGCAGTTGACGATAAATTCAAGATCGATGGCTATGCGACTGTATATGGAGTAAGGACAGAGAACTGGGTTTCTGACGCTGTCGTGTTAGTTGATGGAGAGGATCACATCGGTTTTATCAGACTCGATGGGAGCTTTACCGTAAATGATGTACCATCTGGTTCATATGTGGTCCACATTGCATCCCCGACGTACAGATTCGAACCTGTTAGAGTTGATATTACCACCAAGGGGAAAATGCGTGCACGCAGAGTCAATTACATCAAGATGTCTGAAGTAGTG…
comp190222_c0_seq12	ATGTTGAAGACGCGTCAATGTTTACTTGGGATTCGCACTTTTCTTGGAGTGACGTCTAGAATATGGGGTTTCATTTTGTACATTCTCAGGAAGCATCTACGAACGATAATCCAATATCAGACGGTGCGTTATGACACGTTACCGCTGTCTCCTGCATCGCGGAACAGACTCAATGCAGTGAAGAGGAAGATATTGGTATTGGATCTAGATGAGACTCTGATTCACTCCCACCATGATGGAGTTCTAAGACCCACAGTAAGGCCTGGAACACCACCAGACTTTATTCTCAAGGTGGTAATAGACAAACACCCAGTAAGGTTTTTTGTCCATAAAAGGCCCCATGTAGACTTCTTCTTGGAAGTGGTGAGTCAGTGGTACGAGCTCGTGGTGTTCACAGCC…
comp125590_c0_seq1	TTCAAGTATGACTCCACCCATGGGCAGTACAAAGGGGAGGTAAAGGCTGAGGGTGGCAAACTGGTCATTGATGGACAAGCAATCACAGTTTTCAGCGAGAGGGACCCAGCCAACATTAAGTGGGGTGATGCTGGTGCACAGTATGTTGTGGAGTCTACTGGTGTGTTCACTACTATTGAGAAGGCCTCAGCTCACTTGAAAGGTGGTGCCAAGAGAGTGGTAATCTCTGCCCCCAGTGCTGATGCCCCAATGTTTGTCATGGGTGTGAACCATGAGAAATATGACAAGTCTCTTCAGGTAGTCAGCAATGCATCTTGTACTACCAACTGCCTGGCCCCACTAGCCAAGGTCATTCATGATAACTTTGTCATCATTGAAGGCCTTATGAGCACTGTCCAT…
comp53598_c0_seq1	GCTTTGTTGATTGTCTCTGAAGGTACGGAAGAAATTGAGGCTGTGACGGTCGCCGATGTTCTGCACAGGGCCGGTGTGCAGGTAACAATAGGGGGTTTGCAAGGTTCGGAGCTCGTGAAGTGTGCAAATGGAGTTAGAATAAAGCCAGAAGTAGCACTCAGCGATGTTGCTAACAATATATATGATGCTGTTATTATGCCAGGAGGTATGGGTGGGTCGAAAGCAATGGCAGACTCCCCCCTTGTGGGCAACATACTAAAAGCCCATATGAAAGCTGGAAAGTACATTGCAGCCATATGTGCCGCTCCAATCGGACTTCAAAGTCACAGCATATGTCTTGGGAAGAAAGTCACATCATATCCTGGTTTTGAATCGCAATTGGGAGGTTTCAAATACTGT…
comp205476_c0_seq1	CAAGTTGGCACCGCGACTGCAGTACTCAATCCTACATCGGAGTATTTCAATAGTCAGGGAACATGGGTCACATATGTCCTCGTTATAGTTGTCGTTCATTTCATTCTTCTGTGTGTTCCATTTTTTACCACAGCAGTAGTTTGGACTCTGACATGTACAATTCACAACACAGTTATGTATTTTTTGCTCCATTGGGAAAAAGGAAGTCCTTATGAAACATTGGACCAAGGAGAAGCACGTGTCCTAACCCAATGGGAACAGTTTGATGATGGTGAACAATTTTCTCCAACCAAGAAGTTCTTGTTAGTAGTCCCGATTGTTCTATTCCTATTGGCCAGTTTTTATACGGAATACGATACACTACATTGTCTTATCAACGCGTCTTCGATGATCATCCTT…
comp178071_c0_seq20	ATGGACTGCGCATTTGACAATCTAGACGCGGCTGGTTTCATGCAGATATGGCAACACTTTGATGCCGACGATAATGGCTATATTGAAGGGAAGGAGTTGGACGACTTTTTTCGTCATATGATGACAAAACTGGGACGAGGTGATAAAATAACCGAGGAGAAGGTGCAGGAGCTGAAGGCCAGGTTCATGTCCGCCTACGACGTCACCGCTGACGGACGCCTGCAGATCCACGAGCTGGCTAATATGATCCTGCCCGAGGACGAGAACTTCCTGTTGATATTCCGTCGAGAGGCTCCTCTGGATAGCAGCGTGGAGTTTATGAAGATCTGGAGGAAGTACGATGCAGACAGCAGTGGATACATATCAGCGCTGGAGCTGAAGAACTTCCTGCAGGACCTG…
comp179635_c0_seq4	TCTTTTTTTTTCACAGGAAATAGATGGTCCTTTTCCGCAGACTCCAACATGGCCAGAGGACCGAAGAAGCACCTCAAGCGCGTTGCGGCGCCCAAGCATTGGATGCTTGACAAGCTTACTGGAGTGTTTGCTCCTCGTCCCTCCACCGGTCCCCACAAGCTGAGGGAGTGCCTGCCCCTCATTATCTTCCTGAGGAACCGGCTCAAGTATGCCCTGACTGGAGATGAGGTCAAGAAGATCTGCATGCAGAGGTTCATCAAGATTGACGGCAAAGTCCGCACTGACATCACCTATCCTGCTGGCTTCATGGATGTGATCAGCATCGAGAAGACTGGAGAGAACTTTCGCCTGATCTATGATGTGAAGGGCCGCTTCACCGTCCATCGCATCACCAACGAG…
comp24086_c0_seq1	ATGGAACAAATATTTGTCCAAAGTCTCAAAGAATTGGATCAAAAGGTCGATGAGGCAGTTAAAAAGAACCAACCTGTATTTGTATATTTCTCAGGTTCAACTGATCTTCATTCCGGTGATAGTTGGTCTGTAGAGTGTCAAAACAGTGAACCAATTCTTGAGGGAATTATGAAAAATACCAAGAAGGAAGATCTATTTTTGATGGTTGAAGTTGGATCAGAGAAAGAATGGAACAACCCTCAAAATGAATTTCGTGTTCACCCTACTTACAAAGTAACACAACTTCCAACTCTACTGCTCATAGAATCGTCAAACGGTACACCAACGGTTCGAAGTCGTCTAGAATGCAAGGCATGTTTGGATTGTCAGGCTGTTGAAAAACTACTTCTGCACAAGTGA
comp184781_c0_seq8	ATGATGGGCAGTAAAATCGGTACGATTGCAGCCGGTATCAGTGGGGCTTTGTTAATCGGTTATTGTATTTATTTCGACAGGAAACGGAGAAATGATCCTAACTTCAAAAAAAGATTGCGTGAACGTAGGAGGAAGCAAAAAGTCGCTCAGGAAAAGTCTGGATTGGCCAGGCTACCAGATCTGAAAGATCCTGGAGCAGTACAACAGTTCTTTCTTGATGAGATTCAGCTTGGGGAGGAGCTGTTGGCACAAGGAGATTATGAGAAGGGTGTGGACCACTTAACTAATGCTATTGCTGTATGTGGACAGCCCCAGCAGCTCCTGCAGGTGCTCCAGCAGACTTTACCTCTACCTGTCTTCCAGATGCTCATTACCAAAGTACCCACCATCAGCCAGCGG…
comp193956_c0_seq31	ATGTATGTACTGTATTTTGAGAGGGCATTTATGAGCGTAGCCCCCGGTGCAGGCAGCGCAGGCGGCGCAGGAGCTTGCGTGGTGTCGAAGCAGCAGTTGTCAACATTGATGAACCTTTGTAAAATGGCGGATCGTGGGGAAGAAGCGGAGAGCGAGGATGAATTGTATGAGGTGGTGGACATCACCGACTACGCCAGGCGACATCAGTGGTGGAGTCGAGTGTTCGGCAACAGCACTGGACCCATTGCTGAAAAGTACTCAGTGGCCACACAGATCATGATGGGAGGCGTGACAGGCTGGTGTGCTGGTTATCTGTTTCAGAAGGTTGGAAAAATCGCAGCGACTGCAGTTGGAGGAGGATTCCTTTTGTTACAAATTGCCAATCACAGTGGCTACGTG…
comp192060_c0_seq8	ATGATCCCCGGCACTCCAGCAATGATGCTTCCAGCATCTGAGGCAGCCAAAATCTACCAGACGAATTATGTCAGGAACTCTCGAGCCATCGGTGTTCTTTGGGCAATTTTCACTATTTTGTTTGCCATTGTGAACGTGGTTTGTTTCATCCAGCCGTACTGGATCGGGGATGGGGTGGACACGCCGCAGGCCGGGTACTTCGGCCTCTTTCACTACTGCATCGGTAACGGGCTGTCCCGTGAGCTGAAGTGCCAAGGGAGCTTCACCGATTTCAGCTCCATCCCGTCGGGCGCTTTCAAGGCTGCGTCCTTCTTCATTGGCATGTCCATGGTGTTGGTTCTCACCTGTATCGGCTGTTTCGCACTCTTCTTCTTTTGCAGTACGGCCACTGTTTACAAG…
comp188916_c0_seq2	ATGGACGACGACGTCTTAACCACTTTAAAGATATTAATAATCGGAGAGAGTGGAGTCGGAAAGTCGAGTTTGCTCCTGAGGTTCACGGATGACACCTTCGATCCAGAACTAGCTGCAACCATTGGTGTGGACTTTAAAGTGAAAACTATAGCAGTAGACGGCAACAGAGCAAAGCTTGCTATATGGGACACAGCCGGGCAGGAAAGGTTCCGAACTCTGACGCCCAGCTACTACAGAGGAGCACAGGGGGTGATATTAGTGTACGATGTCACAAAGCGAGACTCGTTCACAAAGCTTGGGAACTGGCTCAATGAGTTGGAGACGTACTGTACACGCAACGACCTCGTCAAAATGCTCGTCGGAAACAAAATAGACAAGGACAACCGTGCGGTAGACAGG…
comp87663_c0_seq1	CTGCGGAACACCATTGAAGGAAACATGGTTATCGCGGTTTATATTTCTACGTCGTCTGGTAATAGTACGGTCAAAAGCCGACAACAATATATACTCAATATCTTGAGTGCCGCAAAAGTTCCATACGAAACTAAGGATATCTCATCGTCTGAAGAGGATAAAAAGTTCATGTGCAATGCTCTGAAAGAATGTGGAAAGCCTGCAATCGCACCACAACTTTTTTCTGGTTCCGAATATCTCGGGGGCTATGACGAATTTCTACAAGCCAATGAAAACGAAATGCTGAACGAATTTCTCAAGACCGGTGAATATTCACACGGTAATACTAACAATACCAACTCGGAAAATTTGGAAAATGAATCTTAG
comp192489_c1_seq12	ACCTACGACCTGGCGAGCGCCGTGATGAGGATCTTCAACCTGATCGCCATGATGCTACTGCTGTGTCACTGGGACGGGTGTCTGCAGTTCCTAGTGCCCATGTTGCAGGACTTCCCCTCCGACTGCTGGGTGTCCCTCAACAAGATGGTGAATGACACATGGGGTGAGCTGTATTCCTTTGCCGTGTTCAAGGCGATGAGCCACATGCTGTGTATCGGTTACGGTCGCCAAGCCCCAGAGAGCCTGTCCGATATCTGGCTCACCATGCTCAGCATGATCGTGGGAGCCACCTGCTACGCCGTCTTCATCGGCCACGCCACAGCCCTCATCCAATCCCTGGACTCGTCCCGCCGCCAGTACCAGGAAAAGTATAAACAAGTAGAACAGTACATGTCCTTC…
comp217651_c0_seq1	GTGCTACTTGGCGGCATAATCACCTATATCGCGACCATGGGAGATATCGAGAAGGGCAAGAAGTTGTTTATGCAACGATGCGCCATCTGCCACACCGTTGAGAAAGGTGGTCTGCACAAAACTGGTCCCAATCTTCACGGTGTTTTTGGCCGTAAAACTGGACAAGCCCCAGGTTTTGATTACACAGCAGCGAATAAAGAAAAAGGTATTGTTTGGACCGAGGAAACAATGTTCACATATTTGGAAAAACCAAACGCATATATCCCTGGCACAAAAATGGTCTTCGCAGGCCTAAAGAAAGAAGACGATCGACGGAATATCATAGCTTACCTCAAGAAAGTCACTTCTTAA
comp232618_c0_seq1	ATGGTGGCTGAGTTGGAACAGCTGCTTGAGATGGGTTTTACGAAATCCAAGGCAGAGAAAGCACTCAAATGCTCTGGAAATAGAGGGCTAGAAGCTGCAATGGAATGGCTTGTGGAACATCAAAGTGATGACGAACAATCAAAAGATGAGGATGCTGTTGATAAGGATGGTCATCCTACATCAGCTGATACCGAGCCAACGGCCCGATCCTATAAGTGTGACGATTGCAACAAAGTCCTTCGAAATGAGGAAGAACTACAGTTTCACAGCGCCAGGACTGGACACGTCAATTTTTCCGAGTCGGTTGAAGAACTCAAACCTCTGACTGAAGAGGAGAAAAAATTACAGCTTGAAAAAATACAGGAATTACTCAAAATTAAGACAGTCGAACGCCAAGAA…
comp235036_c0_seq1	ATGTTTAAAAAAACTACGACCCAAGATCTTGTTCGTAAAGCCGAACGCGAAAATCGTTCGGTTCAAAGACAATTTGACCGAGACATACGCGATTTGGATGCCGAAGAAATAAAACTAACCAATCAAATCAAAGCCTTGGCTCGTAAAGGAGATAAAGCAGCATGTGCCATATTGGCCAAACAATTAGTCAAGATAAGGCAACAACGAACTCGAAGTATTGGTTGCAAAGCCCAAATGAGTGCTATTACGTCACAACAACGTGTAGCAGCTTCGACAGTTGCTATGGGAGGTGCTATGAAATCAACTACGAATATTATGCATAAAATGAATAAGGATATAGATAAACAAAACTTGACCAAAACCCTTAACGAAATGAATCGTGAAAAAATGAAAATGGAC…
comp243655_c0_seq1	TCAGCATCCGTACGTAATGCCACAATTCGAGATCGTCTCCTACTCCAAGAACTCCAAGAGTTGAACAACAATCTTTCGTCCCAATGTACGATTCACCATCCAGATCCGAACAAATTGCATGAATTTACCCTCGTAATTCGTCCCAATGAAGGTTATTGGATGGGTGGAACTTTTCATTTTGATATCACAGTTCCAGAAGGTTACAATCATACACCTCCATTGGTCCGATGTAATACTCGTATTTGGCATCCCAATATCGATGAAGAAGGACGTGTTTGTTTGAGTTTGCTACGCCAAAGTTCTTTGGATTCATCTGGATGGGCACCAACTCGACGATTGCTTGACGTTGTATGGGGCATTGAATCACTGTTCCTAGATTTGTGCGACTTCAATGATGCC…
comp246500_c0_seq1	ATGGTTTCTACCCTGAGGAAGCAGAAGTATCCTCTGCAAAGAGATATCCAAAACATCACTCGACAACAGAAACAACTGGAGTTAGAGATCAAAAGATGTGCAAAGAATCACGACATGGCTTCAGCCAAAATTTTCGCCAAGGAGTATGTTTCTTCAAAAAAAGCCATCGCTCGGCTTTATACGGCGATATCTCATATTGATTGTGTCACAATGGAATTACGCCATCAGGCAGCCATGACGAAAGTGGCTGATAGTTTCAAGATGAGTACTGGAGTTATGAAATCCATGTCCGCCTTAATAAAACTCCCCGAACTCCAAAACACCATGCAATCCCTTAGCAAAGAAATGATGAAACTGGGCATGATCGAAGAAATGATCGATGACACAATGGAATCTGCC…
comp197278_c0_seq1	ATGGGTAGGGTAATCCGCAGTCAGCGTAAGGGTGCTGGTAGCGTTTTCAGGGCTCATACAAAGCACAGGAAGGGAGCTGCTCGCCTTAGACCTGTTGACTTTGCTGAGCGACATGGTTACATCCGCGGTGTGGTCAAGGAAATCATTCATGACCCGGGTCGAGGCGCCCCACTAGCCCGTGTTTCTTTCCGTGATGTTTATTCCTATAAGCAAATTAAACAAACATTCATTGCTGCCGAAGGACTTCACACTGGCCAGTTTTTGTACTGTGGTAAAAAAGCGAAACTTCAGGTTGGTAATATCTTGCCTATTGGAGCCATGCCTGAGGGTACTGTAGTATGCAATTTGGAAGAGAAATGCGGTGACCGTGGTCGGCTAGCTCGTGCTAGTGGAAATTAT…
comp198047_c0_seq1	ATGAGCAATCTTCGACCACAGAAACGGCTTGCCGCAGCAGTCCTTGGTTGCGGCAAAAAGAAGATTTGGTTGGACCCTAACGAGAATGCCCCGATTGCCAATGCTAACTCCAGGAAAATTATGCGAAAGCTATTCAAGGATAACTTAGTTATCAGGAAGCCGGTTGCAGTGCACTCTCGGTTCCGATGCCGTAAAAATTTACTTGCTCGACGTCGTGGTCGTCACACTGGTCCGGGTAAAAGGAAAGGTACTGCGGATGCTCGTATGCCTCAAAAAGTACTCTGGATGAGACGTATGAGGGTTCTTCGGCGACTGCTAAAGCGGTATCGTGAAGCCCACAAAATTGACAAGCATCTTTATCATCTTTTGTATCTTCAGTGCAAGGGTAACCAGTTCAAG…
comp193067_c1_seq14	ATGGCCAGCACTGGACACATTCCATCTGATGAAATGGAGGAGCTGAGGGAAGCCTTCAGCAAAGTCGATTTGGACTGCAATGGGTATATCAGTACAAATGAGCTGAATGAGCTGTTTAAGGTGGCCAGCCTCCCGCTACCAGGATACCGGATCCGCGAAATTGTCAATGAGCTTAGCAACACCATGGATACAAATCAGGATGGCAAGATCACATTTGACGAGTTTGCAAAGGTGTACCACGGGCTGAAGAGCTCAGAGGTAGCAAAGACCTTCCGTAAGGCCATCAATAAGAAAGAGGGCATCTGTGCAGTGGCAGGAACCTCAGAGCAGTCGGGCACTCAGCACTCGTACTCCGAGGAAGAGAAAGTGGCGTTTGTGAACTGGATAAACAAGGCCTTG…
comp196243_c0_seq1	TTTTCACTTGGGTTCACGCTTCGTACGATGCCGCCTAAAACTGCAGCTAAAGGTTCAAAGAAAGAGCCGTCCAAAAAACCGATGAAACCCAAGGAGGGTGGAGGTAAAGCTAAGAAGAAGAAGTGGTCTAAGGGAAAGGTTCGGGACAAACTTAACAACATGGTGTTGTTTGACAAGCCAACATATGAGAAACTTCTCAAGGAAGTTCCCCAATACAAGCTCATCACACCATCTGTGGTTTCCGAAAGACTCAAGATACGAGCTTCTTTAGCACGGCATGCACTAACGGAGCTGCACCGTCGAGGTGTCGTCAAACTTATTTGCAGGCACAATTCGCAACAGATATACACTCGCACTACCAAGGCTGAGTGA
comp70769_c0_seq1	TTTCCTCACAGAGCGTGTTTCACCCATTCGCAGGTAAACATGGCAGTTGGAGGTCAGAAAGGTAATAAAGGAGGCAAGAAGGGTGGAAAGAAGAAGACCACCGATCCCTTCACCAAGAAGGAATGGTATGACATCAGGGCTCCCTCGATGTTCACCAAGCGCACTTGCGCCCGAACTCTCATTACCCGTACTCAAGGTACCCGTATTGCAAGTGAGGGTCTAAAGAAGCGTGTGGTTACCCTAAGCTTGGGGGATCTGAGTGACAAAAGCGAAGAAGTTTTCAGGAAGTTCCGTCTTCAGGTAGAAGACGTTCAGGGTCGACATTGCTTGACAAACTTCCACGGTTTGGAACTTACTCGGGATAAATTATGCTCCGTTGTTGTCAAATGGCGATCAACC…
comp23830_c0_seq2	TTGAATGCAGGTGGATTGTTTCAAGTTATGGCTGAAAGCCGTCCTGTGGTTCTGAAAAGTAACTCTTCTTTCAGTGCGGCTCTGCGTCGAGGAGATGCTATAGAAACTCATAAACGATGGGCCGCTGGGCAAAATAAACAACATGTGATCGAAAAGAATACTGCGAAATTGGATGAAGAAACGGAAGATCTACACAATGAAACAGTTGATTTGGATACTGGAAAGCTCATCATGCAAATTAGACAAGAAAAGGGGTTAACTCAAAAGGATCTCGCTACTAAGATCAATGAAAAACCCCAAGTTATTGCTGATTTTGAACAAGGCCGTGCACTGAAAAGTCAAACTGTTCTTTCAAAAATAGAACGTGCTTTAGGTGTGAAGCTTAGAGGAAAGGACAAA…
comp68947_c0_seq1	CGGTCATTTCTAAAAATGCCTCCGAAAGTCGTCTCTGGGAAAGCAGCTAAGAAATCCTCCAAGGCCAAGATTCCAAAGTCAGATAAAAAGAAGAAACGAAAGAGGAAGGAAAGCTATGCCATTTACATCTACAAGGTGTTGCGCCAGGTTCATCCAGATACCGGCATTTCATCCAAGGCTATGTCGATTATGAACTCCTTCGTGAACGATATCTTTGAACGTATTGCAGCGGAAGCTAGTCGTTTATCTCACTACAACAAGAAATCAACCATAACCAGCAGAGAGGTTCAAACAGCTGTCCGACTATTACTCCCTGGTGAATTGGCCAAACATGCGGTTTCTGAAGGAACTAAAGCCGTGACCAAATACAGTGGATCGAAATAA
comp93064_c0_seq1	CTCTTCCGATCTAGCATGAGTAAGATACCAAAGGACGTGCTCCTCCGTTCGTGTGCTGATGTCTTGGAATACAGCAACAAAGTCAAGAAGCGAAAGTTCACGGAAACGGTTGAACTTCAGATCGCGCTAAAGAATTATGATCCTCAAAAGGACAAGCGATTTGCTGGTACTGTCAGGTTGAAGCACGTTATGCGACCTCGATGGACCGTCTGTGTTCTTGGTGACCAACGTCATTGTGATGAGGCCAAAGCTGCTGGAATCCCTTGCATGGACCAAGAGGAACTGAAGAAACTGAACAAGGATAAGAAACTCGTTAAGAAATTAGCCCGTAAATACAATGCCTTCCTGGGTACTGAGTCCTTGGTGCGTATACTGCCTAGGATCTTGGGTCCCGGTTTG…
comp186398_c1_seq11	ATGAATATCTTTCGATTGGCAGGAGATCTGTCTCACTTAGCAGCAATCATCATTCTGCTGCTCAAAATATGGAAATCCAGGTCTTGCGCAGGAATCTCTGGGAAAAGCCAGATACTCTTTGCCTTGGTTTTCACAACACGTTATTTGGATCTCTTCACTTCATTCATTTCATTCTACAACACATGTATGAAGATCATCTATATTGGATGTGCCTATGCCACTGTCTACCTGATCTACATGAAATTCAGGGCTACTTATGATGGGAACCATGACACTTTCAGAGCAGAGTTCCTTATAGTTCCAGTTGGAGGTCTGTCTTTTCTGGTCAACCATGACTTCTCACCACTGGAGATCCTGTGGACCTTCTCCATCTACCTTGAGTCAGTGGCCATTCTTCCT…
comp259557_c0_seq1	CCGATCTCAGCGCGAAGTCACGATGCAAAGGTAGAAAAAGTATGTGTGCCGCGGAACTTCTATCTACTTGACGAGTTAGAACAAGGCCAAAAAAGATGCCAAGAAGGAACGATCAGTTGGGGATTGGAAAGTATGGAAGACTCAAGCTTGACCCATTGGAATGGAATGATTTTGGGTCCTAATCGAACTCCATTTGAAAGCCGCATATACACCTTACGCATCGAATGTGGACCTCAATATCCAGATGAAGCACCCAAAGTTCGATTTGTCACGAAGATACGAATGCATGGTGTGAATGAAAATAATGGACAAGTTGATCCACGAGTTTTCTCAACTCTTTCAAATTGGACCAGAGGAATGTGCATACGTCACGTATTATTGGATCTGCGCAAAAATATG…
comp180563_c1_seq1	GCGTCGCTGACGCGCGGCAGCTCGCCATCCTCAAACGCCAGAACGGACCAAAACAGACTGCCTAACAGCCAGGATCATCATAGCTGCCTCGCACCGACATATAACGATATTGCTCAGCAAGCGTGCCCCGCCGAACCAACCGACATGGCCTCGTCCGTAAGCGGAACGGAGGAAGTGCGCGTGTCGCTAACGCCCCTGAAGTTGGTGGGCTTGGTGTGCATCTTCCTTGCGTTGTGCCTGGACGTCGGGGCCGTGTTGAGCCCGGCGTGGGTGACCGCGGGGGCAGAGTTCTACCTGTCTCTCTGGGAATCGTGCTGGAAGCATGTTAACACCTGGCAGTGTAACAGCACGCTGGAGACGGACTGGCAGATCGCTACTCTGGCCTTGCTAATCGGAGGG…
comp59790_c0_seq1	TGCACGATGTCTCCCATCCGTAAGTTCCCAGTGTGCGTCGGACGAGAACGGGGTTGTAAGAAGACAAAGAATGTTAAACCTAAAAAGCCATCCAATCGCCGTGGGCGGATTACCAAACAAGCGAAATTCGCTCGTGAGCTAATTCGCGAAGTTGTTGGATTCGCACCATTTGAGAAGCGCATATTGGAATTGCTGAAAAACGACATGGAAAAGCGGGCTCTAAAGTTTGCAAAAAGGAGAATTGGTGGTCATCGCCGAGCTAAGAGGAAGCGAGAAGACTTGATGTCAGTTGTTAAGAATATG
comp186289_c1_seq2	ATGATTACATTGCCCCCGGAATCCGCTTTAAGAACCTGCGCTGCGAATCTAGTGTGGGAGCGCTGCGATAACGGCACTGCGAAAACTACGAAAGCCTATCAACACTTCTTACCTCCCGCGGATCCACAGCGACAAGCGAGGCGTTTACCCATTAAGGTTTTAAAAATGCTCACAGCGCGGACCGGACATTTCCTGCACCCGGACTATTTACAGCCTTTGCCGTCCACTCCCATCAGCCCAATTGAGCTGGATGCCAAAAAGAGTCCACTGGCTCTGCTGGCACAAACATGTTCTCAAATCGGAAAACCAGATCCGCCGTGCTCTACCAAGCTAACCGCTGTCACTTCAAACGATTCTTGCGACAAAGACTCAAAATCTGGACCGTTGAAAATCAGTGAT…
comp195041_c1_seq8	ATGGCAGGAGGAAAGGCTGGGAAGGACAGTGGCAAAGCGAAGGCGAAGGCGGTTTCTCGGTCACAGAGGGCTGGTCTGCAGTTCCCGGTAGGTCGTATCCACAGGCATTTGAAGACACGCACCACCAGTCATGGGCGTGTGGGAGCTACAGCGGCTGTGTACAGCGCCGCTATTCTTGAATATCTCACAGCTGAGGTGCTGGAGTTAGCAGGAAACGCCTCTAAAGATCTGAAGGTGAAGCGTATCACCCCTCGCCATTTACAGCTGGCCATCCGTGGAGACGAGGAGTTGGACTCCCTCATCAAGGCTACCATCGCTGGTGGAGGTGTTATCCCCCACATCCACAAGTCCCTGATTGGCAAGAAGGGCCAACAGAAGACTGCGTAA
comp81505_c0_seq1	ATGAATCGGTTGTTTGGGCAAAGTAAACCGAAAAATCCTCCACCAAACCTCACTGATGTGGTCGCAAATGTTGACAGTCGTACCGAAACGATAGAAAAGAAAATCGCGAAGTTGGATGCGGATTTGAGGGCCTGCCAAACACAAATGCAGAAAATGAGAGAAGGTCCAGCAAAAAATTCAATCAAGCAGAGGGCGTTACGAATTTTGAAACAGAAAAGAACTTACGAACATCAGAGGGACCAGCTTGCTAACCAGAGTTTTAATATGGAACAAGCCAATTTCGCTATACAATCTGTCAAGGACACAAAAACTACGATAGACGCAATGAAATTAGGAGCAAAGGAGTTCAAAAAAGAGATGAAAAATGTAGATATTAATAAAGTAGAGGACCTTCAAGAC…
comp71140_c0_seq1	TTAAAGGCTACGTTACATGCTCACGACCTCATGTCGAAGAAAGCACAGCAACCTAAGAAGAGCGTCCTTTTAGGGAGAGTAGGTACTAATCTCAAGTGTGGCATTGTTGGTTTACCAAATGTTGGAAAATCAACATTTTTCAACATTTTAACTAAAAGCTCGGCTCCAGCTGAGAACTATCCATTCTGTACCATAAATCCGAACGAAAGTCGAGTCTGTGTTCCGGATGACCGATTTGATTGGCTGTGCGAATTCCACAAGCCTGCAAGCCGCGTTCCTGCTTTTCTAACTGTGGTGGATATTGCTGGGCTTGTAAAGGGAGCTCACGAGGGACAAGGCTTGGGCAATGCCTTTTTATCTCACATCCGAGGTGTTGATGCAATCTTTCAAATGATTCGT…
comp208732_c0_seq1	TTTAATCTCCGGACTATGTGCATTCCTATACGCTCATTTTGTCTTTTGTTTGTTGCCCTTGCATTTGCTGAAGGACTGTCCATCGAAGAGACGCTTGAAAATAAAGTGCGACGGCTCAATGAATTGACAACGAGTCAACCGTACATTGATCTCAAGAATGACCAGTTCCAGTTGCTTCTGCGTACTCCTCCAAGGAACTATACGGTGATACTGCTACTGACAGCTTTAAGCCCAAGTCGTGGCTGCATACCTTGCAAACAAGCTTTTGATGAGTTTCAGATACTGGCGACGTCTTGGCGATACTCAAAGCAGAGAGACAATCGTTTGTACTTCGCAGTTGCTGACTTTGATAATGCGCCCGAAGTTTTCGAGATGCTCAATCAACAAACTGCACCTGCC…
comp84362_c0_seq1	TCAAGCGGGATGTCGCGTGACGTTAAATCTACAGTTCGGCTTATGCGCCCTGGTGTAGTGGTTTTGGTTCTTGCAGGACGTTATGCTGGTCGTAAAGCCATCATAATCAAGGGTTATGATGATGGGTCCTCCGAAAAACCGTACGGACACGCTCTCGTTGTGGGTATTGATAGATATCCTCGACGAATCCTCCGGAGGATGAGCAAACGACGCATGGAAAACCGATCCAAGATAAAGCCTTTCATCAAGATTATCAACTACAATCACCTAATGCCCACTCGACATTCTGTCAACATTTCATTTGATACAAAGGTGATCAACAAGAATGCCTTGGCAGTCAAGTCAGCCCGACGAAAGGCGCGATTGGAAGCTAAAATGAAGCTCCAGCAAAGGTACAAA…
comp190224_c0_seq2	TTTTTTTTTTTTTTTTTTCACGGTGGCAGTCAGCGAGACACCATGAAGGCGTCTGGCACACTTAGGGAGTACAAAGTTGTGGGGCGTCTGTTGCCCTCTACCAAGAACCCGGCTCCTCCTCTGTATCGTATGAGGATCTTTGCCCCCAACCATGTGGTGGCTAAGTCTCGCTTCTGGTACTTCGTCTCCCAGCTGAGGAAGATGAAGAAAGCTTCTGGAGAGACTGTGTACTGTGGCCTGGTTCATGAGAAGAGTCCCCTGAAGGTGAAGAACTTTGGCATCTGGTTGCGCTACGACTCCCGCAGCGGCACACACAACATGTACCGCGAGTACAGAGACCTGACCACGTCCGGCGCAGTCACCCAGTGCTACCGGGACATGGGTGCCCGTCACCGTGCC…
comp195173_c0_seq23	ATGATTGGTTGCTTTCTTTTTATCTATAGCATTATACCAAGCGCCGACATGAAGGTTGAGTTGTGCAGTTTCAGTGGGTACAAAATTTATCCCGGCCATGGCCGGCGATATGCCAGGATCGACGGAAAGGTGTTCCAGTTCCTGAATGCTAAATGCGAGTCAGCTTTCCTGACCAAAAGGAATCCCCGGCAGATTAACTGGACCGTTCTGTACAGACGCAAGCACAAGAAGGGCCAGTCTGAAGAGGTGACGAAGAAGCGCACACGCCGTGCAGTTAAATTCCAGAGGGCCATCACTGGAGCTTCTCTGGCTGAGATCCTTGCCAAGAGGAACCAGAAACCAGAGGTGCGCAAGGCCCAGAGGGAGCAGGCCATCAGAGCTGCTAAGGAGGCGAAGAAG…
comp36535_c0_seq1	GTGCTCTTCCGATCTCTTCAGTTTGCGCCTAAGCACGTCGTCGAGATGGATTTGATGCTCCCGGAGAAATTCCAGCATATTTTGCGTGTTCTCAATACGAACATCGATGGGCAGCTGAAAATTATGTATGCGATAACGGCTATCAGAGGTGTAGGCCGACGATATGCCAACGTAGTTTGCAAGAAGGCCGATATTGATCTGAACAAGAGAGCCGGAGAGCTAACTGATGATGAAGTTGATAAACTAGTCACTGTCATGAGCAACCCCAGACAGTACAAAATCCCCAATTGGTTCCTCAATCGACAGAAAGATGTTGAGGATGGCAAACACTCCCAGTTGATGTCCAGCGGTCTTGAAACCAAGCTCCGTGAAGATCATGAACGACTTAAGCGAATTCGA…
comp290830_c0_seq1	TATTTTTCTACAGTATTTATGGATATAAAGAAACTTTCTGGTGAAGACAAACTAAAAATCAGTAGAATTTATTTCTTTGCTGGCCTACCACTCCTTCCATTTTTGTGGTGGATCAACGTATTCTGTTTCCTTCGAGAAGTCTTTTCTTCCAGATATTACCCAGAAATCAATTTGGTGAAGAGATACGTCTTATTGAGCCTCATCGGTGCGCTGCTCTGGACATTTGCCCTTGGGGTTTGGATCGCTTTTTATTCCAGCTTCAGAATTACTTGGGGCGAATTGGGAGACCAGCTTTCTTTCAACATCCCACCTGGAAGACTATAA
comp26752_c0_seq1	GGCGCTCACTTGGTTGCGTTCAGCATGACTAAAATCCGTGCCTCCAAATTACGTGGGAAACCAGAGCCCGAACTACAGAAGCAGCTCGGTGAACTCAAGACTGAGCTCGGGAATCTTCAGTTGAACCGATTTACCCGTGGATCGTCGTACAACCGACAACTGGTGAAAATACGATACCTGAGAAAGTCGATCGCTCGAGTTTATACCGTCATTCATCAAGCTCAAAAAGAGAGGCAAAGGGATGCTTACCGATCCCAGCGATATGTCCCCAAGGATCTACGACCCAAGAAAACTCGTGCTATCCGACGCAGACTAACTAAGAAGGAGCAGGCTATCCACACACAGCGGTCTATGCGCAAGGCTCGTGCTTTCCCTGCACGTGTGTTTGCTGTCAAGCGC…
comp188816_c0_seq18	ATGGCCCCCAGTCGGAATGGCATGATCTTGAACCCCCACTTCCACAAAGACTGGCAGAGAAGAGTTCGTACCTGGTTCAACCAGCCAGCTAGAAAGCTTCGCAGGCGCAAGGCGCGTCAGGCCAAGGCGCGTCGTATCGCTCCACGACCAGTTGCTGGACCTCTGCGACCTGTGGTCAGGTGTCCCACAATTAGATACCACAACAAGGTCCGGGCCGGACGTGGCTTCTCTCTGGAAGAGCTGAAGGCTGCCGGCATCAACAAGAGGGTGGCCCGGACCATTGGTATCGCCGTCGACACTCGACGCCGCAACAGGTCCACGGAGTCGCTGCAGGCCAATGTGCAGAGGCTGAAGGAGTACCGCTCCAAGCTCATCCTCTTCCCCAGGAAGGCCTCCGCA…
comp186500_c1_seq33	ATGATTTCTAACAAGTCATTCTTCTTTGTATTCTTTTCAGTTAAGTTTTTGGAAGTAATCAAACCGTTCTGTGCGGTTTTACCCGAAATTCAGAAACCAGAAAGAAAGATCCAGTTCAGAGAAAAGGTGCTATGGACTGCCATCACCTTATTCATCTTTCTTGTGTGCTGTCAGATCCCTCTGTTTGGCATCATGTCTTCAGACTCAGCAGATCCATTCTACTGGATGCGAGTCATTATGGCCTCCAACAGGGGTACTCTGATGGAGTTGGGTATCTCTCCCATTGTGACCTCTGGTCTCATCATGCAGCTGCTGGCTGGAGCTAAAATCATTGAAGTTGGAGACACCCCTAAAGACAGAGCGCTGTTCAATGGGGCTCAGAAATTGTTTGGAATGATC…
comp235868_c0_seq1	TGCTCTTCCGATCTCGCTTTCTTTGCATCGCGCAAGATGAGCAGTAGTGATGAGGTTTCTTGGGTTTCCTGGTTTTGTGGCCTTCGTGGCAATGAGTTTTTTTGTGAAGTAGAAGAGGAATATATTCAAGACCGGTTCAACTTAACTGGTTTATCCGAACAGATCCCGGAATATCGCGAAGCCTTGGACATGATTATGGATTTAGAAAACGAACATTCCGATAACCCGGACAATACAGACATAATCGAGCAGGCAGCCGAAATGCTTTATGGTCTAATTCATGCTCGGTACATCTTGACCAATCGTGGAATCTGCATCATGGTTGCAAAGTGGCAACAAGGAGATTTCGGATACTGTCCCCGAGTATATTGTGAAAATCAGCCTTGTTTACCCATAGGA…
comp192844_c0_seq9	ATGATGTCGTATCTTAAGCAACCACCTTACGCAGTCAATGGACTAAGTTTAACCACCTCGGGCATGGACCTACTACATCCGTCTGTGGGATACCCAGCTACTCCTCGAAAGCAGAGGCGGGAAAGGACAACATTCACTCGCGCTCAACTCGACGTACTCGAGGCTCTCTTTGCTAAAACGCGCTACCCAGATATATTTATGCGCGAGGAGGTGGCCTTGAAGATCAATCTGCCAGAATCTCGTGTACAGGTTTGGTTCAAAAACCGAAGGGCGAAGTGTCGCCAGCAGCAGCAACAACAACAGAACGGAGGTCAGAATAAGGTCCGGCCGGCCAAAAAGAAGAACTCTCCGGCACGAGAGGCCAGTTCTGAGAGCGGGGCGAGTGGCCAGTTCACGCCG…
comp192945_c0_seq30	ATGGCACATGCTTGGGGATATGGAACTCATGACGGGCCAGTTCACTGGTGTAATCATTTCCCAATTGCTAATGGACCCCGACAGTCTCCTATTGACATTATACCAAGCCAAGCACATTTCGATTCAACTCTCAAGAAACTTAAACTGAATTATGACCCCTCCACCGCCACTGAAATGATCAACAATGGTCACTCCTTCCAAGTGGGTTATGCCGACGATGCCGACAAATCAACTCTGACTGGCGGGCCCGTCTCGGGCACATACAGGCTGAAGCAGTTCCACTTCCACTGGGGGAGCAAAGATGACCGGGGGTCCGAGCACACCATCGGGGGCATCAAATTCCCCTGTGAGCTTCACCTGGTGCACTGGAACACCAAGTACCCAAGCTTCACCGAGGCC…
comp28933_c0_seq1	TGCTTTTGTGAATTATTGCATGGTTTTGCAATGCCGCATACAATTCTACTTGTTCAACCCTCGGTCAAGAAACCTGATACCCGAACATGGTCTGATTATGAAACCGTCGAGCAGTGTTTGGAGGGTGTCTGCAAGATCTATGAAGAGCAACTAAAACGCGAGAAGCCAAATGCACCGGCTATTACCTATGATATATCTCAACTGTTCCAATTTATAGACCAACTCGCCGATTTGAGTTGTTTGGTTTTCCACGAGCCTACCTACACTTACATTCCACACCATAAGGATTGGATAAAGGAACAAGTTTATGTGTTGTTGCGTAACCAAGCTGGTCAATAA
comp180132_c1_seq56	ATGTCTGGCATCGCCCTGAGTCGACTTGCACAAGAGCGTAAAGCATGGCGGAAAGACCACCCTTTTGGCTTTGTCGCAGTACCAACTAAGAACCCAGATGGTACGATGAATCTGATGAATTGGGAATGCGCCATTCCTGGAAAGAAGGGGGTAAGACCAGCTCATCCGGCTGCTCACTTTACAAGTGTTAAACGTGTCCTGTATATAAAAAAAAAAACCTTTTTTTCCTTGCTGTCTTGGTCTGTTTGTCATTTGAAGACTCCGTGGGAGGGTGGATTGTTTAAGCTGAGGATGCTCTTCAAAGATGACTACCCCTCCTCACCCCCAAAATGTAAATTTGAGCCACCACTCTTTCATCCCAACGTGTACCCGTCAGGAACTGTTTGTCTCTCCATTCTA…
comp7936_c0_seq1	TGTGCTCTTCCGATCTCGCTTCTCGTCATTAGCTCTTCTGCGTTTATGTTTCCACACTTCGATGACTGTTGCTCCAAAACCGGACGTTTAATTACACTTGAAGTCAGCCCGTGTGACAGTGATGTATGCAAATTGGTCAAAGGCTCTAATTCGACAATCAAGATTGAATTTGAAACAAATCAACCGGTCAAAGCTGGATCCGTTTCCGTCCATGGAATTCTGGCTCACGTTCCGGTTCCGTTTCCTTTGGACGATTCGACCATTTGTGACTTCTTGGCACCGTCGTGTCCCATGTCTCCAGGCACAACATATACCTACCTGTTTACCTTGCCTATCAAGCATGAATATCCGGCCATTAGTTTGGGCATCAGATGGGAACTCAAGGATGATCAAGGACAT…
comp155395_c0_seq2	TGCTCTTCCGATCTGAATAAATCAGCCTTCTTTGAGGAGCTAGGCTTCATTCTGCAGACATTTATCTTGTGTCTCTGTCCAAACGTCTGTTGTGTAGGAATGGCTGTTAACTTCAGTGGACAGTGGGAGATGTTTGAGCAGAGTGACCCAGAGGAGTTCCTCAGGGCTGTATCTGCTCCAGAAATGATGATGAAGATGATTAGAGAAGTGAAGCCCGTGACGACCATAAAGCAAAGTGGCGATGATTTTGTGATCTCAGTTAAAACACCCCTCCGTACCAACACCAACTCATTCACTGTTGGAAAGGAAACAGAGTTTTGTGCCATGAACGGCATGAAGTGCAAGGGCACGGCTCAGCTGGTGGACGGAAAGCTTATTATAGAGACAGAGAGGTTTACT…
comp190445_c0_seq6	ATGACCACAGTCTCGAGGTCTAGTGGAAGAGGACTGAAGAGATTGTACAGTATGACTTTGCATTTGTTGATCTTCAAGCGCTTTTGTTCAGTGTTTTCTCTCTGGCCTTTTCGTCATGCTGTTCCAGTCACTGACTTTGACGTGCAATTCATGTCGTTCTCTCCTCCCCAACCCCCTTCGACAGGATGTGCGTTCTTGACGTACTGTGCCAGAGAGTCCGCCTTGAAGGCCCAGAATGCATTGCATGAGCAGAAAACATTGCCAGGGATGAACCGGCCCATTCAGGTGAAGCCCGCAGACAGTGAGGGGCGTGGAGACAGGAAGCTGTTCGTAGGCATGCTGGGGAAGCAGCAGTCCGACGCTGACGTGCGGAAGATGTTCGAGCCGTTCGGGAGCATT…
comp6134_c0_seq2	ATGTTTGAGGCCCGCTTGAACCAAGCTGACATATGGAAGAAGGTCATCGATGCCATCAAGGAATTAGTCCAGGAAGCAACCCTCGATTGCACAGAGAATGGAATTAGCCTTCAGGCCATGGATAATGCTCATGTCAGCTTGGTATCACTTCTGATGCGCAGTGACGGTTTCGAAACATACAGATGTGATCGAAATCTGTCGCTTGGTCTAAATATTACCAGTGCCTCAAAGATTCTAAAATGTGCGAGTGGTACTGATGCAGTAACTTTGAAGGCTGGGGATAAGGCCGACACACTTACCTTCGTATTCGAGTCTCGAAATCAGGAGAAGTCATCAGAGTTTGAAATTAAATTGATGGACTTAGATGTCGATCACTTGGGTATCCCGGACACTGATTAT…
comp188264_c0_seq1	ATGTCGGTCTGTGAAAGATCGGTTACTGAGGTAGCTGGGAACGTCAAAATAATGGCACAACAGAAGAACCTGGACGGATATGTGGGCTTTGCCAACCTTCCCAACCAAGTCTACAGAAAGTCAGTGAAGAGAGGCTTTGAGTTCACGCTCATGGTTGTGGGGGAATCAGGGCTGGGGAAGTCGACACTCATCAACTCCCTGTTCCTCACAGACCTGTACTCAGAAGAGTACCCAGGACCTTCTCACAGGATCAAGAAGACTGTACAGGTGGAGCAGTCCAAGGTGCTGGCAAAGGAGGGTGGAGTCCAGCTGCTGCTCACCATCGTCGACACGCCGGGGTTCGGAGATGCTGTGGACAACAGCAACTGTTGGCAGCCAGTGATTGACCACATCGACAGT…
comp182467_c0_seq7	GCTTCGGGGGGACAACTGGCGGGGCTACCTTCCCTCCCTTACCCCAGAAGGGACAATGTTTGCTCCCTGCCTTGGAGTCAGTCGGAGCAATGCAACGGATACACTCAATCCTTCTTTAGCAACCCCGTCTCCCTGAACCCCACATTTAACCGAGCATGTGAGATTACACGGCAAGAAGAGAACAAATGCTTTTACAGCTGCGGTGGCTGCACAATAAATGGTGGAGGTAATAACCGGGAGAACTTCGCCGACAGTGCCAGCCTTAAACGTGATGAAAGGGCAGGAGATGAGTCGTCAGTGTCCATGACGCCAGAACATGGACTGCACAATTCGAACGTGATGGGCGGCGGTAGGATTTACTCTAAATATGAGTACGGACACGCTGTCGAAAATCTGACG…
comp164792_c2_seq39	ATGCTGAGGGGGCTGCTTTTCACAGTGCTGTTTGGGTCAGTAACGGCCCTGTATGACCCAAACCTGGACATGCACTGGGAGTTATGGAAGAAGAAGCACATGAAGAATTACTCGAGTGAGATAGAGGAGTCTGGCCGGCGGCAGATCTGGGAGGGGAATCTACAGAGGATTACCGTTCACAACCTCGAAAGCTCTATGGGCATGCACACCTTTGACATTGGCATGAACCATATGGGGGACATGACCACGGAGGAGATCCTGCAAAAGCTTGCTGGGACTCGGGTTCCCTCTGACCTGAAGAGACCAACCACTTTTGTGGCCTCTGCTGGAGTCTCAGTACCAGATTCTGTAGACTGGAGGTCAAGTGGCTATGTGACTGATGTGAGGAACCAGGGCTCA…
comp207678_c0_seq1	CAGAACGATCATTCGAAGGCCGTTGAGATTGAATCGCAAAAAATTTGTGAAAAATATCCTGGGCTTTCAAAAAATCCATCGGCCTTGCTTCAACGTCGATTGAGCAAAAATGTTAAATACTTTGACTCTGGTGATTATAACATGGCCAAAGCAAAACTATTCGAAAAGAAATCCACTGTTACAACGGGTCTAGATGTACCTACGGGGGAAACGATTCCAACACCAGAAAATATTCCTACTTTACGCAATAAATCAATCGCCAAACCTGCTACAGGCCTTGTTACAGTCCCAAATACGAATGCGCCAACCAATCAGAATGTAACATCGGGTCTCATCCCAATGCATCCCCGTACTGAATTGGCCAAATAA
comp193102_c1_seq7	ATGACGCTGCATTCTTCACTCGCTGTTGGCATCTTTTTGGTGCTTTCATCGTGTATGTTTGGACCAACATCTGCCACGTCGAATTACCAGAAGCCTAGCTTCCTTGATATCAACTCCTGGTGGTGGAACACGCCCAGGGGCCCTCAGATCTTCTCCTGCATCACCTACACGGAGAAGAATGTGCGTGTGGACTGCGAATTCCCCATCACTGACAAGATCCCGGGGCCGTTCTGTGAGTTCAAGCAGGACGGTCGACTCATGGGCACTAACTATCCCAACAACCCAGTGCACCTCATCCCACCCATAGAGACCCGGAGGCGGACCAACGTCACGTTTGTGCCCCCAAACGTCTGCCGGCTCACCTGGATGCCCATGTCGGATGATCGAGCGTACACATAT…
comp185942_c0_seq14	ATGGCTGCCAAAGAAGATATTTATTCCAAAATTATTCCACGTAGGTTCCGACAGAATAGACCCAGCGTTGTCAAACATGGATCAAATTTGGAGGTCCTGTTATCGATGGGATTTCCTCAAAACAGAGCGCTGAAGGCCCTGGTATCTACAGGAGGCAGGAGTGTTCAGCTGGCATGTGACTGGCTTTTCTCCCATGTGGATGACCCCTTCTTGGACGACCCCTTACCCCGAGAGTATGTGCTGTACTTGCGGCCCAGTGGTCCCCTTCAGAACCAGCTCTCCCATTTCTGGCAGCAGTCCCGCCTGATGTGTGGCAAGAACAAAGCTCACAACATATTCCCCCACATCACACTCTGCCAGTTCTTCATGTGTGCGGACAGTAAGGTGGAGGCTGTGTGT…
comp192395_c1_seq1	GACAGCGGGAGCGAGCGCGGTGGCGGTAGTAGTGGTGGTGGAGGAGGTAGCGGGTTCCAGCACTTCCAGAGGGAACAGGAGACCCAGGAGCTGGCGTCCAAGCGACTTGACATTCAGAACAAGCGCTTCTATCTGGACGTCAAACAAAATTCGAAGGGCAGGTTCATCAAGATAGCCGAGGTCGGCGCCGGGGGCTCCAAAAGTCGCCTGACCCTCTCTATGTCAGTTGCGGCGGAGTTTCGTGACTACCTTGGGGATTTCATTGAGCACTACGCCCAGCTTGGGCCCAGTAGCCCAGAGCAAATCGCACAGTCGTCTGGTGGTGACGACGGTGGGCCACGACGAGCATTAAAAAGCGAGTTCTTAGTCAGAGAAAACCGCAAATACTACCTCGATCTG…
comp184264_c1_seq22	ATGAGCGGTGAGGAGACGAACCCTGCTGCGATGCCCGAGCCTGTGGACGACGTGCAGGGTGACGGGCGCTGGATGTCACAGCATAACCGTTTTGTACAGGAATGTAAAGATGCTGAGCCAGACGTGCTTTTTGTTGGAGATTCAATGGTGCAGCAGATGCAGCATCAGGAGGTATGGAGAGAGTTGTTCTCCCCTTTGCATGCTCTGAACTTTGGCATCGCAGGAGACAACACCTGTAATGTCCTCTGGAGGCTGCAGAATGGAGAGTTGCAGAATATCAAACCCAAGGTGGTGGTGGTGTGGGTTGGTACCGATAATTACCAGCACAAAGCTGAGCAGGTGGCAGGGGGTGTGATGGCCATCGTCCAGGTCCTCGTCAATCAGCTACCCCACACCAAG…
comp180919_c0_seq1	ATGACGACTTCGCTGGTCCTGCATCCACACTGGGCGGACACCTTCATGTACGTGTATGAAAAAAGCCCGAATGAAAATAATCCGCATAAAAACCAAGCCATGGAGGGACTGAGCGGAAACTGTCCTGCCACTCACTGCAGGGAACTAATCTCGCACCCCGCGTTGGGGCGCCACACTGGAAGTATACTGAGCCACCAGAACTCGGTTTACCCGGACCTACCCGCGCAGGACACCGCTAGGCAGTGTCCTGCCCCGCAAACATCCTCGGGTGCGTCGCTGGGTTATGGTTATCCTTTTGGGAGCCCCTATTACGGATGCCGTCTGTCGCATTCGCACACCGTCAATGTGCAGCAAAAGCCATGCTCTTACCATCCTTCCGAGAAATATACGGAGCCTAGC…
comp194773_c0_seq73	ATGGCAAGTTCTCTTTCAAAGCATCCGGTCCACGAAGAATACACAGAAAAGGACAGTCTACTGGCATCGGCAGTCGAGCGCCGTGCTGACGAGCCTAGTGAGGAACGCCATGGCAACCGGCCTTTGCTGGACGTTGGTGGGTCGTCGTCATGGGCGGGGTCAGAGGAAGAGGAAGAGGCTCTGCGCAGGAAGCTGAAGTACTTCTTCATGAGCCCGTGTGACAAATATTATGCCAAGGGCCGCAAGCCCTACAAACTGGTCCTGCAGCTGCTCAAGATCGTCATAGTGACAGTGCAGCTGGTGCTGTTTGGTCTCAGTAATCAGATGGTGGTGATGTTTAAGGACGAGAACACGGACTCCTTCAGGCACCTGTTTCTGCTAGACTACCGTGCCGATGCT…
comp153317_c0_seq1	ATGTCTGCTTCGATCAGGCGGCTAAAAAAGGAGTATGAAGCTTTGACTTCTCCAAGCAACAAGAATATTATTCGGAATGTTTCTTATGAAGAAGCAAATATTCTAATATGGACCGGATACATTGTTCCAGAAGACCCTCCTTATAACAAAGGTGCTTTCAAAATCGAAATCAAATTCCCGGTGGAATACCCGTTCAAACCACCTACATTGGATTTCAAAACACGTATCTATCACCCCAATGTTGACGAACAAGGTCGAATTTGTTTACCTATCATCGACCCGATGAATTGGAAACCTGCAACGAAAATCGAAAATGTTGTACAAGCTTTAGTCGCGATTCTACATTCACCAGAAGTAGAACATGCCTTACGAACTGATCTGGCCGAAGAATACACCAAA…
comp195567_c1_seq1	ATGCAAACTTGTACCTGCAGATTCAGCAATAATTCAACAGTAATTCCTTGTTCAGTTCATTCAATAAACAGCATAAACAGCGTAACACAAGTCCTTATGTACTATCTTCAATGCAGAGCTATCTCTCTGTACTATGAGCTCAGTGACAATGACTCGGCCTTCATCAAGCAGAGCAAGGATGGAGCTGGTTTTCTCATAAACCTGATTGACTCCCCGGGCCATGTGGACTTCTCGTCCGAGGTGACAGCAGCTCTGAGAGTTACAGATGGGGCTCTTGTGGTAGTAGACTGTGTTTCAGGTGTGTGTGTACAGACCGAGACTGTTTTGAGGCAGGCCATTGCAGAACGTATCAAACCCGTCTTAATGATGAACAAGATGGACCGTGCCCTGCTTGAGCTC…
comp188368_c0_seq2	ATGGAATTAAAGAAGTCTATTTCGGACACCGATAGAACGCTGAGAAGCTACGGCGCGGTGCGGGAGACAGACTGGAACACAGACAAAGGTCAAATGAATGCGTCCATCGCGGAGAGCTCCATGTCTCCAGATGAGATGGAGCTGGAGATGGAGATGGCCAGGATCCAACGACTCAGGGAGCTGCTCGTTCGACGGGAGTCCGAGCTGCGTTTCATGATGGATGACATCCAGTTGTGCAAAGACATCATGGCCCTGAAACAGGAGCTGCGGAAGATCGTGGCGGTGCCAGAAAATGAAAAGAATAAGAAGCACCGGCAGAAGGAGGAGGAGCTGATCCAGAAAATCCAGAAGCTTGTGGAGAAGAGGGATTTTCTGGTCGACGATGCCGAGGTGGAAAGA…
comp195694_c0_seq1	ATGTCTGGAAGAGGAAAGGGCGGCAAAGGTCTTGGGAAAGGAGGCGCTAAGCGTCATCGCAAGGTGCTCCGTGACAACATCCAGGGTATCACTAAACCCGCCATCCGCCGTCTGGCTCGTCGTGGCGGAGTCAAGCGTATCTCCGGTCTGATTTACGAGGAGACCCGCGGTGTGCTGAAGGTGTTCTTGGAGAACGTGATCAGGGACGCCGTTACCTACACCGAACACGCCAAGAGAAAGACCGTCACCGCCATGGATGTGGTTTACGCTCTGAAACGCCAGGGACGCACTCTGTACGGCTTCGGAGGTTAA
comp193556_c1_seq3	ATGATAAAGGCCATCGCTGTAGTGTTGCTCATTTTAGGAGCTGAAGTTCATTCATTCAGATTTGATGAGCTGACAAAACATGTGGACACACATATAGAGGAGTATGTACAGGCACTGCGAGAGTGGGTTGCTGTAGAAAGCGACTCAAGCGACCTCACTAAGAGATTAGAGATACAGCGCATGATGAACCTGGTAGCAGGGAAACTGCAGCACATAGGAGGCAAGGTGGAGCTTGTGGATATCGGCATGCAGGAGCTGCCAGACGGAAGTACCACAGCTTTGCCCAATGTGGTAACAGCACAGTTTGGTTCTGATGCGAGTAAACTCACGGTGTGTGTGTACGGCCATGTGGATGTCCAGCCAGCCCAGAAGGAGGATGGATGGTCCACAGAACCCTAC…
comp33932_c0_seq1	GATGAAACACCAGTTGCGTCGGCAATGAGTGAGAACAAAAAGCGGTTCGAAATCAAAAAGTGGTTTGCTGTTGCTTTGTGGTCATGGGATATCATTGTTGACAATTGTGCCATATGTCGAAATCACATTATGGATCTTTGCATTGAATGTCAGGCAAATAATGCTTCGGCTACAAGTGAGGAATGTACCGTAGCTTGGGGTGTTTGTAATCATGCCTTTCACTTCCACTGCATTTCCCGCTGGCTTAAGACGAGACAAGTTTGTCCTTTAGACAACAGAGAATGGGAACTCCAGAAATATGGCCACTAA
comp193073_c0_seq29	ATGGCCTTTACCCTGGAGGAGAGGCTCCAGCTGGGCATCCACGGTCTCCTGCCACCATGCTTCCTCTCCCAGGACGTCCAGGTGCTCCGAGTCATGAAAAGCTACGAGACTCGCATCAACCCGCTCGACAAATATATCTTACTGATGACACTGCAGGACAGGAATGAGAAGCTCTTCTATCGTGTGTTGACCTCTGACATTGAGGAATTCATGCCTATAGTTTACACTCCCACTGTGGGCCTGGCCTGCCAGCAGTACGGCCTGGCGTTCAGGAGACCACGTGGACTGTTCATCACCATTCATGACAGGGGCCACATTGCCGCCATGCTAAACTCATGGCCTGAGGAGGACATCAAGGCCATAGTGGTGACTGACGGTGAGAGGATCCTGGGACTGGGG…
comp193739_c0_seq13	ATGAGTGTGATGTCCGCTATAGACAATTCGGCATCGGGCTACCAGCCGGCGCAACTACTAAACTGGGTCTATCTCTCTCTACAAGATTCTCAGACCAATGCTTTCGAGGCATTCAGACCCGAGTCTAACTCACCTTACCCGGATCTAAAGTCCAGAAAGTCTGGCGCTGAAGAGTTGGATTCTTCACTCAGATCCAGCTATCTGAACAGTTTCCTGCGACTGCAGAGCGACGAGACGCTGGCTAGAGATTCCTATAAACACTGCTCCCCCTGCGGTTCCATCACTAACATCGTGGACAGCCTCAGCTCGCTGACAGATCACTTCTGTGACCTCTCGCTGAACTCTGAACCCCGCAAACCCAGCAAGAGGCCACCGCCCAACTACTTGTGTCACCTGTGC…
comp188815_c0_seq8	ATGAGAACCGTACTCTGCTACTTCCTGCTCTTGAGCTCATACCTGATGCTTCCCGCTGCTGAGGAACTCGGGATCCCTCAAGAGCTGATAGAGAGACTGTCGCACAGCGAAATCAACAGCATCAGCGACCTCCAGAGGCTACTGGAGATAGACTCCGTAGGTACAGGAAATGAAGTGATCGAGCAGACCAAACCACGGCACCAGCACCAGAAGAGCCACTCACACCACCACGGCTTCTCCGAGCACAAGAGCACACAACTGCACCGCAGGAACAAGAGGAGCGTGGTGGAGGAGGCGGTGCCGGCGGTGTGTAAGACCCGCACGGTGATCTACGAGATCCCACGCAGTCAGGTGGATTCCACAGCGGCAAACTTCCTGATCTGGCCGCCGTGTGTGGAG…
comp194128_c0_seq2	ATGAGGACGTTTCTGGCGGTGTTCGCTGTGTGCATTAGTGCGGCGTTTGCTGCACCAGGTCTGGACCGCGAGCTAGACCCTCACTGGGAGCAATGGAAGAGTTGGCACACTAAAAAATACCACGAGAAGGAAGAAGGGTGGAGGAGAATGGTGTGGGAGAAGAACTTGAAAAAGATAGAATTGCACAACCTTGAACACTCAATGGGCAAACACACTTATCGCCTTGGAATGAACCATTTTGGAGACATGACGCATGAGGAGTTCAGACAGGCCATGAATGGCTACAAGCGCCCACAGGAGAGGAAGCTCCGGGGGTCCCTCTTTATGGAGCCCAACTTTATGGTGGTCCCCACCCAGCTGGACTGGAGGGAGAAGGGATACGTCACGCCTGTCAAAGAT…
comp192975_c0_seq16	ATGGCGTGCGGAGCTACTTTGAAAAGAACAATGGATTTCGATCCTTTGATGAGTCCCACATCGTCGAAAAGAAGGAGATGTGCTCCGGTATCACCCTCATCTTCCCCTAGAAAATACCTACGCAACGAACCTTCTCCTTTTGGAGAGGTCTCGGCCAGACTCACAACAGAGCAAATCCTACACAACATAAAACAAGAGTATAAGCGTATGCAGAAACGTAAGCATTTGGACGGAAGTTTTCAACAAACGGAGCCTTGCTGTTCTCTCGTTTCTCAGTCTCAGGCATCTATTTTGAGTGGATCCAGCTTTCCAGATACTTCACCTGGAGCTATTTCACCTACACGCAGAGAGCAACCACTGTTTACTTTAAGACAGGTCGGAATGATATGCGAGCGTCTT…
comp193725_c0_seq59	AAGGCAATGGGAGACTACCTCGTGGTGGGCGTCCACACAGACGGAGAGATCGCGAAGCACAAGGGTCCGCCGGTGTTCACGCAGGAGGAACGCTACAAGATGGTGAGGGCCATAAAGTGGGTGGACGAGATAGTAGAGGGAGCTCCGTACGTCACCACGCTGGAGACGCTTGACAAGTACAACTGCGATTTCTGCGTGCACGGAGATGACATCACGTTAACGGTGGACGGAAAGGACACGTACGAAGAGGTGAAGCGCATGGGCCGGTACAGGGAGTGTAAGCGCACACAGGGGGTGTCGACCACCGACCTCGTGGGCCGTATGCTCCTGATGACAAAAGCGCATCACACCAACATGGATAACTCTGATTACCAGCAACATGCAGATAACTTTGGAAAG…
comp70794_c0_seq2	TCAAAGATGGTTAACTTCAAGAGGTTTGTGGAAGCAGGTCGTGTTGTGTTCATCGCCAATGGACCGTACGCTAGAAAGGTTGCCATCATCGTCGAGATCGTAGACCAAAATCGCGTATTGATCGATGGTCCTTGTTCGGGAGTACCCCGACAAGTTATAGGGCTTAACAGACTCCACTTGACAAAGATAAAATGCCAGCTTCCCCATGGCTGCGGTACTGCTGCTGTAAAGAAAGTCTGGGAAAAGCATGAAATCTCGAAAAAGTGGAGCGAAACTGCATGGGCCAAGAAGCTTGCACGAAAAGCTTTGCGAGCTGGCATGAGCGACTTCGATCGATTCAAGGTTATGGTTGCACGACAACAGCGTAACAAAATCCTGCAGACTTTCCGAATCAGAAAG…
comp186698_c0_seq2	ATGAACATCACACATTGGGTGACTTGTGGACTTATTATAACTCTACTTTCAGTCAGCATAGAAGCAAAACCTTTAACACAAACACAGGAGAAGTCCCTCAGAGCATTGTTGGGCGAAGAGCTTGCGGACTTTCTGGCTTCGAGTGAACGCGAGCGAATGATTGAGAACAGAGCGCGCTTGCTACGTGATCTCCGAATGGATACACGCGCCAAGGGCGTGTGGGCGCGCATCATGAATGACCAGTCCGGTTCAAGAAGACACAAATCAGGATCGAAGAAAGGAGGGACCACAACCAGAAGCGGGTGCTTTGGACACAAGATGGATAGAATAGGCACCATTAGCGGCATGGGCTGTCAACCGGCCCATTATCCTTCCGCAAACAATCTCTCGTGGTAG
comp189123_c0_seq42	ATGTCTGTCTCCACTCAGCTGGGCCTTCTGCTGTGGAAGAACTTCACTTACAGAAGACGACAAACACTCCAGCTTCTGATTGAGATAGTGTGGCCTCTTTTCATCTTCTTCATCTTGATTGCTGTGAGATTGAACTACCCTCCATATGAGCAACATGAATGTCACTTTCCCAACAAAGCCATGCCCTCAGCAGGCACCCTGCCATGGATCCAGGGCATTGTCTGCAATGCCAACAATCCCTGCTTTCGCCACCCTACCCCTGGAGAATCTCCAGGAATAGTTGGCAATTTCAATGACTCTATAATATCACGCCTTTTTTCCGATGCCAAGAAAATTCTCCTGTACAGTCAGAATGACAAAAGTTTGGATGGGTTTAAAGAGTTAATACGTGCAGTGAAA…
comp187587_c0_seq3	ATGTCGAAGAAAGTTGCTGTAGTCACAGGGGCTAATAAAGGCATAGGACTTGCTATTGTTAAAGGGCTGTGCAAAGCAGGTTACAACGGAGACGTCCTTGTCACTGCTCGGAATGAAAAACTGGGAAAGGAAACGGTAGAACGTCTGAAAGCCGAGGGTTTTGCAAATGTAATTTTTCATCTACTCAATATCTGCGACCAAGACAGTTGCTTGGAGCTACGAAAGTTTTTGGAGAGAAACTATGGAGGCCTGGACATTCTCGTCAACAACGCGGGAATCGCATTTAAAGTGAATGCGACAGAACCGTTTGGGGAACAGGCTGAAGTTACAATGCGCACAAATTTTTGGGGAACACTGTGGGCGTGTCATGCTCTCTTCCCACTGCTGCGGCCCAGCGCT…
comp182434_c0_seq6	ATGGTGGACGTTCAGCCTCCGCCTTTCCGAACCTTAGATGATTTTGTTTTCAGTTCAGCCCGATATGCAGTTCCCGATGTTCGTAATTTAGAGAAGTGGAACAACCGGATAATCAACAACTTGCTGTATTACCAAACAAACTATTTTGTATCGGCGGTGGTATTCCTGCTACTAGTCGGGTATTTCCAACCATTCCAGCTCTTTCTCGGGGCGACAGTCGTGACTCTGGTGTTTGTTAGCTTTGTGTGGGCCGCAGAGAACAAGGCTGCAGTGAGGCGCTTCAGGAGGAACCACCCTTCCCTCTGCCTGCTCACCATCCTGGGCTCCAGCTACTTTCTGCTGTCCCTCCTGGGAGATGTAGCGGTTTTCCTCTTAGGCATCACCCTCCCTGGTTTAATC…
comp195445_c0_seq60	ATGTGGGAGCCTTCGTTTAGTGGACGCCTGTACTGGGCTCTGGATCTCCAGCACACACACAGAAGTAGTGTGTCACTGATTCTGGGCCGTGGGGCTGGACTGATACTGGTGCTGTTGGCTTTCTCTATCCCAGTCTCAGGATTTAATCTGGATACTACAGATACTCTGAACAAGGAGGGAGAGAAGGGCAGTTTCTTTGGGTTCTCGCTGGCTCTTCATCAGCAGCTCTCACCAGAGCAAAAGAGTTGGGTCCTGGTGGGGGCGCCCCGGGCCAGAGGCCTTGGTACCCTGAGGAACAGTCATCCTGGTGCTTTGTATCGATGTCCAATTACAGCAGAGGAATATGACTGTGAGAGAGTGGACATTGATGGAGATGTGAGACTGAGCAGGGAGAGCAAA…
comp176927_c0_seq8	ATGGAGGACAGAAGTGATGGAGTGCAGGTTGGGGAGAATAAATTCATCAGCAAAAACGGCATCCTCTCCTACCTGAAGACCTACAACCTGTACTACGAAGGACAGAACCTTCAGCTCAGACACAGAGAGGAAGAAGGTGAGTTGATTGTGGAGGGGCTTCTGAATATCTCCTGGGGTTTGCGTCGACCAATCAGACTGCAGATGCAGGATGACCATGAGCGAATCAGACCACCTCCCTCTTCCACCTCCTGGCACTCAGGCTGCAACCTGGACAACCAGGGGTCAGGTTCTAAATATCACAAACACAGACACAAACACACTCTCGCTATCACATACACGCATGCACACACACACACATACAACCTTGACAACCAGTAG
comp191022_c0_seq13	ATGAGTATTGAGATACCAGTTGGTCTGACTGAGTTGCTGCAAGGCTACACCGTGGAGGTGCTACGCCAGAGGCCCCCGGACCTGGTAGAATTTGCCGTGCAGTATTTCACTCGTCTGAGGGACACAAGGAGTCAAGACGGATCCGGGGCTGGTGCCAAATCCTCCGTCAAGGGGGTTATGTTTGATGGCGAGCCGATGCAAACGGAGTCTAACGGCGACGAAGATGATGATGATGATGATGACTCGGACTTCGAACCCCCTCCCCCCAGCAGATTTAACCGGAGAGTGTCGGTGTGTGCAGAGGCCTTTAACCCTGATGATGACGAGGAAGACTCTGAGCCACGAGTCGTTCATCCAAAAACAGACGATCAGAGATCCAGGTTACAGGAGGCCTGTAAA…
comp195448_c0_seq198	ATGCTGGTGGTGTGTGCCACTACGGTGCACAGGGTGGGCCTGCAGACGGCCCCGAACGAAGTCTGCCCTTACGTACCGCTCATGACCTGGAACACGTGCGCCTACACCATCCAGGCTATGGAGAACATGTTGCAGGAAGAGGGGAAAGCGCTGTTTGGATCTCTACAGAACAGACAGCTGGCGGGACTGAAGGCGCTGGTGCAGTTCTCGGCCGTTCAGCGATTGAAGAGCTCAGCGACCATCATACAAACTCATTTTTCACACATGCTGGCAGTCTTGCTTCCTGTCTCGCACGTCGAAGGCACCCCTTCAATATTAGAAGTAGATTTATTCCATCTCCTGGTGGGACTTGTTCTGTCTATCCCTGCTCTGTACCAAGAGGAGAATGTTGATCTGCAG…
comp184211_c1_seq39	ATGGAAGGAGATGTTATGGACAAGCTGGAAGACATGGCCTCGGTGTGCGAGTTCGATCCTATCACCGGGAATATCCCCGCCACTAAAGTGGAAATCTCCGTCTCCTGCAGAAACCTATTAGATCGAGACACATTCTCCAAATCTGATCCAGTATGCATCCTGTATACGCAGGGAGTCGAGTCAAAGCAGTGGAGAGAGTTTGGGAGAACGGAAGTGATTGACAACACGCTGAACCCAGATTTTGTGAGGAAGTACATCTTGAACTACTTCTTTGAGGAGAAGCAGAATCTGCGGTTCGACATATATGATATTGACTCCAAAAGCCCTGACTTGGCCAAACATGACTTCCTGGGTCAGACCTTCTGCACTCTGGGGGAGATCGTGGGCTCGCCAGCCAGT…
comp191731_c1_seq54	ATGGGGTGGTGGTTGTTTTTTCTTTTATTATTATTTTTTTTATTAATTTTGTTCTTAACCATGGTCTATCTCTTCTCTTTCTCACAGGCTCAAAAACAACTTCACACCCCGGTCATGTCCGGCCCAGTCACCAGCCGCTCCAGAGTTTACCCAGACGTCAACACACAGAGACCTCGGGAATACTGGGACTATGAGTCTCATGTTGTGGAGTGGGGGAATCAGGATGATTACCAGCTTGTGCGGAAATTAGGTCGTGGCAAATACAGCGAAGTCTTTGAAGCCATCAACATCACAAACAATGAGAAAGTAGTTGTCAAAATACTTAAGCCAGTAAAGAAAAAGAAGATCAAACGAGAAATAAAAATCTTAGAGAATCTTAGAGGCGGCCCGAACATTGTC…
comp191237_c0_seq11	ATGAAGTCCGAGTGTTGGTTTGCCCTCGCAGCGATGCCAGTGCGTGCCGTGACCTCTAGGTTCATGTATAGGGGACTTTGCTCTATTCCAGATATCCTCTCATACCGGACTCCTGTCAGCCTCCCCGAGGACGAAGTAGAGGAGATCCGAGAGGCCTTCAAAGTGTTTGACCGTGATGGGAATGGCTTCATCTCGAAGCAGGAGCTGGGTATGGCCATGAGGTCTCTGGGCTACATGCCAAATGAGGTGGAGCTGGAGGTTATTATCAAGAGACTGGACATGGATGGTGATGGCCAGGTCGGCTTTGAGGAGTTTGTAACACTTCTTGGTCCCAAGCTCACCACGACTGGAATGCCCGACAAGTTTCATGGAGCAGACTTTGACTCCATATTCTGGAAG…
comp191411_c1_seq1	CTTCCCATTTGTGAGGACCAGCTCATGTCGCAGCTCCACGTCGGCATGGATACGCTGGATAAAGTGTTTGCATACGCAGTCCAGCGTTTCCCTCACAAAGACTGTCTCGGGACGCGGGATCTGCTCAGTGAAGAAGACGAGGTCCAGCCAAATGGGAAGATCTTCAAGAAGGTCATACTGGGTGAGTATAACTGGCTGTCGTACGAGGAGACTTTCCAACTGGCTCAGAGGTTTGGCAGCGGGCTGGCGGCCCTGGGTCAAAGGTCACAGCACAACATTGGCATCATCTGTGAGACGCGTGCGGAGTGGATCATCGCTGCTCAGGCATGCTTCATGTACAACTTCCCCTTGGTGACTCTGTATGCTACACTGGGAGGTCCCGCGATCGTTCACGGGCTC…
comp208469_c0_seq1	GTGCTCTTCCGATCTGTCAGAGCACAGGCCGAGAAAGAGATGCAAGCATTTTGGGAGAAGAATATCACGAAAAAACGCCCATGGTCCCCTCATCTTCAGGTCTACTCTCCTCCCCTGGTCATGAGATTCTCTTTTCTCCATCGAGCAACTGGGATAGCGATGGCCATTGTCTGGGCTGGTGTCGGTTGTGGTGCCTTTTTCTTCACGGGTCATTATGATGCGCTGTTGGATTACGTAAAGAACATGCATCTTGGGTCTGCAATCATCACGGCTTGCAAGTTCGTTCTGTGTTATCCACTCGTTTACCATTATATGAATGGAATGCGACATCTGGCATGGGATTACGCCATTGGATTCCCTATCAAAACTTGCAATGCTACTGGTTTCACTGTCCTCGGT…
comp194147_c1_seq23	ATGGAGTACTGGAAGCAATGCACCTTGTGGTTGATAAATTGCAAAGTGTTACCGTCGAACCATCGGATTACGGCAGAGTCCGCGCAGGTGTTTGATTTAGCGCAAACACTTCGAGATGGCGTCCTGCTTTGTCAACTGTTGAACAATCTGAAACAGAATACAGTTAATCTGAAAGAGATCAATTTGAGGCCACAGATGTCACAGTTTCTGTGTCTGAAGAACATAAGGACATTCCTTTCAGCTTGCATGGAAACATTTGGGATGAGGCGGAGTGAGCTGTTTGAAGCCTTTGACCTCTTCGACGTACGGGACTTTGGGAAGGTCATCGACACTTTGTCCAAACTCTCCCACACATCTCCTGCCCAACAGTCGGGTATACGGCCATTTCCGACGGAGGAG…
comp189507_c0_seq27	ATGGCAGACACAGAAACTAGTGCCGCTGCCAACTGTGTGGAAAAGATGAAGACCTACGTACGGACTCGAAAAGGAACTATTCTCGCTGTCGAAATACTCCTCAGCTTTATTATGCTTTTCTGCTATGCAGCCTCGCATTACGGAGGTTATTCAGCAGTGCCTATCTGTGGCATGATCTTTGCCTTGATCTTCTTTGTCATCTTCATGATGGAGCTGGACAAACAGCTGCTCGTTATCAACTGGCTTTGGACTGACCTTTTCCGGGCCGGGATTAGTGGATTGCTCTACATTGCCACCTCTCTGTTTTGCGTGGCTGGCGGATCGGGTGACGGAGCTCGCATCGCAGGCGGGGTGTTTGGCCTGATTGCTGGCCTCCTGTTTGCGTATGATGCCTATTTG…
comp203479_c0_seq1	GTCCGTGTTGCCCTCTTCTCTCCCCTCCGATCTTTTTCGACTTCTGCAACAATGAGTGAAGGTGGCAAAGAAATTAAAGGCTTGAGTTTCGCCGAGAATTTCCTTCTGAGTGGTGCCGCTGCAGTTATTGCCAAGACCTCAGCTGCCCCGATCGAACGTGTGAAGTTATTGATCCAAAATCAAGATGAAATGATAAAACAGGGCCGATTGGACAAGCCATATACAGGTGTCATTGATTGTACAATGCGAACATTCAAAACGGAAGGTATCCTACCTTTCTGGAGAGGCAATTTCCCCAATTGTCTGCGATACTTCCCAACCCAGGCTCTCAATTTTGCATTTAAAGATAAAGTTAAGGCACTTTTCAAGCCAGATAAAAAAGATCCTTACTATTTGGCA…
comp187454_c0_seq8	ATGGACAGATGTATTTGGACTATAAGGAAATTTCGCCTTGCTTTCATCATGTTGATATATCTGGCAGTAATCTTGATTTTTCTGAAATACAATCTGTTTTCAAGTCAAAGAGTGTTCTCTCCAAAGCCAAGAGCTGCAATACAAAAGCCTTACACCTTTTCTGCTTTAACGTGCCCCAAATCTATATCAAACTCCAGCATAACATCCATTAAAGGCACTCGATATCTAATGGTATCTGCTTTCATGAAATATAATACAAATAGGCAGATGAACATAATTACGATAATGAACAGGACTCATTATGAGCCATTTACTTGTATAATTTGTTGTGACAAACATGGGCTCACTATATCACCTGTATTACTAGATAAGCACTGTGAACACTTTGGTTTCCCTTTT…
comp195293_c0_seq9	ATGCACACGGGAGACAGAGCGTTGAATCTGAATTGGAAGTCGAGAGAGGCCTATGCTACAAGGATGTGGGATTCAGAAAAGGCGGTGGCAGCAGAGGAGTTGCCTGGTTCATCAGGGCAGCAGCCCATAATTCTGCAGATCCCCGCTGAGATTCATCAGCCTTCCCTGACTGAGGGAGCTCTCCCTGTGTGTGGCTCGGAGCAGGAAGGCGAGACCGAGAAAGCCGGAGGAGGACGTGAGATAATGGAACACTCTGTGGAGGAGCAGAGCACCTTTGCAGTGCAGAGGAAGAGCTGTCCTGTTGTGGAAACAACGGCGTCCTTGCTGTGTAGCAATGCAACACCTCAACAGGTGCCCTGTCAGACAGGTGAGACGCAACACCCAGGTACGTATCAACAG…
comp191845_c0_seq104	ATGGCTGCAGGAAGCACCTACACCAGAGGATTATGCATCGTTCTTAATATTCTGCTTGGGATCTCTGGGGTGATCTTGCTTCTGTTTGGTATAGCAAACAGTGTTAAAGTTGAACCTGTGGAGAATGGATCTCAGAGTGTGAGCCTCAGCGTTGGGTTGGGTCTGGCCACAGTGCTGCTCTCTGTGCTGGGAGTGTACGGGGCGTACAGGGAGCGGATCCTGGCTCTCATCGTGTACAGCATCTTAATGACCATTGAGTTCATCGTCCTCACAGTGCTGGCGATCATAGTAACTCTCACTCAGACACAGAAAGAGGCCATTGAGCGGGATTTCGACAAAATGATCCCACTTTATGAAGCAAAAGAAGAATCCCAACGAGAGCTCAATAAACTACAGCTG…
comp187841_c1_seq11	ATGGGAGATCTGTACATGGTGAAGGGTTTGGTCCTGGAGTGCAGGAAGCGGCGGGAGCATCTGAGCGAGGAAGACGTGCTCCGCAACAAAGCCATGGTGGAGAGCCTGAGCAGGGGCAGCGACCTGGCCGAGCAGAGCCTGGAGCCTGTCAGAAGGCAGACACTCTGTGCCCCCAAGCCAAACACACTGTCCTGGGAAGAGTACATCTCTGCAGAGGTTGGAAAGCCTCCTCCCCTGGGCAGGGAGCAGGTGTGTAAGGAGAACAAGAGGAACTTCAAGGCAAGTGTAGCCATGAGCCAAGACTTCCCGCTGAGCATCCAATCGTTGTTAAATGCGCTGGAGCTCATTGCTCCCTTCAAACATTTCAGCAAACTCCGAGAATTTGTTCAGATGAAGCTT…
comp202092_c0_seq1	ACGTGTGCTCTTCCGATCCAACCCAGCATGCAACAACACAGCATGGCTCACAACGCCGCGGTAGCGACGGGCTATCATATGCCACACAACGTGTCTCAGTTTTCGCACACTATGGGAGGATACTGCAACGGGAGCATCGGAAACATGGGAGATCTCCCATCCTACCAAGACACTATGAGGAACGGCGCAACTACAACGGCTTGGTACGGCGCAAACCCAGAACCTCGCTACCCAACAATTCCTAGGTTTATGGGATCATCTACAGGTATGAATATGGGGACACTGACAGGGATGGATGCAAAGTCAATGGTGACTTTACACGCTGCACCGCGAAGGAAACGGCGCGTTCTCTTCTCCCAGGCCCAGGTGTACGAGCTAGAGCGGAGATTTAAACAACAG…
comp182918_c0_seq78	ATGATGAGGTTTACTTTAAGAGGACTCTGTCCGTGCGTGTTCGGAGCGCGTGGAAACGGGAGCCCCAGACGGCCTGCGCTGTGGCACGCGCACAAACGTTTCCTCGGAACTCACAAGCATAAAGAGAAACTAGAGCCGCTGAACACACCGCGAGGAGCAAAAGACTTCATCTATAGTCTCCATCCTACAGAGCGGAGCTGCTTACTGAAGGAGTTACAGAGTTTTGAGTCCGAAGCCATCGCCCAAGAGAGTGCCCCCTTTAGAAGAGGGCTCAACAGGAGCAGTGTTCAGGCTGAGGTGACTGTGGAGAAACTGGAGTCTTCACCCCTGAGCGGAACCCAGCTGAGATACGTGCTCCTGCACAATGCCATCCCCTTCGTGGGCTTCGGTTTCCTAGAC…
comp47732_c0_seq1	TTGACCTTGAGGTTGTGTTCGCAGCTGCTTTTCATGATTCTAGATTTACAGATTTCGTGTGATTTAACGAACATAACTGATTTAAAACCAAGTGGGGACGAATTTCAGTGGTGTCTTCGGGCAAAATGTACTAACTGCGGTGAAGTATCTCCCACCCATGTTTATCTATCCATTGCGGATACCTTCCAGCTTCCAGACAGTCGTGGCTACGCCAATTTAATTCTTCGTTGCAAGCTTTGTAACCGCGTTGGCAGTGCAGTTATCATTGCTGATAGTATTACCCCTTATAATGCTGATGATTCTGGACACTTCAAAACCATAGTATCATTCGATTGCCGTGGTTTGGAGTTCACTGATTTTTCTCCGAGTGGAGAATGGGCTGCCTCGAGTTCTGAATCA…
comp173743_c0_seq2	ATGATGGAGCGATCCAGTCAGTTCAAACCAACGGCTGTCATCTATAGAGAGCTTTTAAACATTTCATCCAATTACACCGATTCAAATTACACGGACAAAACAGAAGACGGTGATGCAAACCTTGTTGTCCAAGCGACTGTAGCTATATTGTTGTCTCTTTTAACCTGTGCGACCACATTATCAAATGCATTTGTCATTGCGACAATTTATCAATCAAGAAAACTGCACACTCCGGCAAACTTGCTGATAGCGTCCCTTGCCGTCACAGACCTCCTCGTGTCGGTTCTGGTGATGCCTATAAGTATTCTATATACGGTAAGTCACACCTGGACACTGGGACAGGTCATGTGTGATATATGGCTGTCTTCGGACATAACATGTTGCACCGCGTCCATTCTG…
comp151307_c0_seq1	ATGGGAGAAGAAAAAGAAAAGAAGGAAAAGAAAGAGAAGAAGGAAAAGAAGGAAAAGAAAGAAGAAAAGAAAGAAGATGATGCTGGTGAAGAAAAGAAGGAAAGTGGCGGCGGTGGTGGAGGTGGCAAACGTGCCCAACGTGCAACCTCCAACGTATTTGGCATGTTCCCACAAAATCAAATTCAAGAATTCAAAGAAGCTTTCACTCTCATTGACCAAAACAGGGATGGATTCATTGATATTGAAGATTTGAAAGATATGTATGCTTCTTTGGGCCGAACTCCTTCGGATAAAGACCTCAAGGAAATGTTGGACGAATCTCCTGGACCACTTAATTTTACCATGTTCATCAATCTTTTTGGTGAGAAACTAAATGGTACCGACCCAGAAGATGCTCTA…
comp202823_c0_seq1	TCGGTAGCCATGCTTCAACCTGCACGAATAATCCTACTCAAAGAGGGTACAGATTCCTCTCAAGGAGTGCCACAAATCCTTAGTAACATAACGGCTTGTGAAGCGGGTGCTGATGCTGTGCGTTCGACGTTGGGACCCCGTGGTATGGATAAACTGATAATAGATGACAAAGGTAGAGCGACTATTTCCAACGACGGTGCAACAATCCTGAAATTGCTCGACATTGTTCATCCTGCTGCCCGCACGCTCGTCGATATTTCACGCGCACAAGATGCTGAAGTTGGTGACGGCACAACTAGTGTCACGTTGCTAGCTGCGGAATTTCTTAAGCAGGTCAAACCTTTCTTGGAAGAAGGTGTACATCCCACTTTTATAATTCGTGCATTCCATATCGGAAGG…
comp27139_c0_seq1	ATGGGTATCGCTCGTGATCGCATCCATAAGCGAGCCAAAACTGGAGCTCGTAGGGAACGAAACCGCAAGAAGAGGAAGTTTGAGATGGGTCGCCCGTCAGCTATGACGAAGTTGGGTCCCAAGCGAGTGCATACCGTGCGGGTTCGTGGTGGTAACTTGAAGTTCCGAGCCATGAGACTGGATCAGGGTAACTTCAGTTGGCCCTCTCAGGCTACAGCTCGCAAGACTCGCATAATTGATGTTGTATACAACGCTTCAAATAATGAGTTGGTGCGAACCAAGACTCTGGTCAAAAATGCCATCGTCCAAATCGATGGTGCTCCCTTCCGACAATGGTACGAGGCTCATTATCTCAAAGAACTTGGTCGGCGAAAGATTGTAAACAAAAAAGGTCAGACT…
comp189972_c1_seq13	GTGCTCTTCCGATCTGACGACGGACGCGCAAGTCCTCAGGAGGATGCCATGGTAAGGAAGACAGAGGTGGCATGTATCCGAGAATGTGCGGCACTTCCGGAGCCTGACACAGAGCATGGAGCCCAGAGCCAGCTGGAGGAAGATGAAGACAGCCATTCGTCTCCTCTTGACGCTAAGGAGTCAGAGCACAAAGAACTAGAGAAGAGTCCGGAAATAGAAGAGTGTGTGCTGGAGCAGCAGATCAGCGATTTTGCCATTTCTGATGTCTCCATAGAATCATGTCACGATAATGAGCGTGATGATCTGAGCGAGTGTGTTCAGGTGGAGATGGCCATTGTTTCATCAGACAGTGAAGCAGAAGAGCAGTGGAAGTGCGTGTTTTCCCGCGTCGTCGATGAG…
comp20376_c0_seq1	TGTGCTCTTCCGATCTGTGAACGCGTGCTTGTCCGGCTGCATAGCTTCTGCGTTGCCATGTCGTCATATACTGCAGTAGAGCATGGAACTTCCAATTCCAAATCATATAGAATGTTCATAAAGTCCGACGCATCTCCAGTATCTTTGTTCCACGACATTCCATTATTCAAAGACCAGGAAAAGAATATTTTCAATATGATAGTTGAAATCCCTCGATGGACAAATGCCAAAATGGAGATCTGCAAGGAAGAATACATGAACCCAATAAAACAAGATGTGAAAGGGGACAAATTGCGCTTCGTCAACAATGTTTTCCCACACAAAGGCTATATTTGGAACTATGGTGCTTTCCCACAAACTTGGGAAGATCCGCAACATGTAGATGAAAACACGAAAGCA…
comp182646_c0_seq26	GTGCTCTTCCGATCTAGATTCGGAATGCAAACAGCTGCGCGTATATCGGAGAATATGAGCAAAGAGGACTCTCAATGCCAACCCGCTTCACTGAAGTTTACTATCGATAACATCCTCAATCTAAACTCGAGTAGCAGAACGTTTGACAATTGTCATTCAAAGGCACGTCTTGCGCCAGTACACCGAGATGACTTTCCTCGCCACCTTGGCAACTGTGAGGATCCATACATCCGCGATCCAGACCCGAGGCTACCGGGCACTGATCAAATCCACCCAGACGGAGATGTAACGGTTAAACCTCTTGGGTGCGGACAAGACTCTCCGAAGACCGTCGACGCTCGCTGTGAGAGCACGGACAGCTGCGATGACGGAGGCGCTCCGCAAAAGAGCAGTGGCAAG…
comp193936_c1_seq18	ATGGAGCTACCCGCCGCGGGAGAGCACGTCTTCGCCGTGGAGAGCATCGAGAAGAAACGTATCCGAAAGGGAAGGTTTGAGTACCTGGTTAAGTGGAGGGGCTGGTCCCCAAGGTATAACACGTGGGAACCGGAGGAAAATATTCTGGACCCGCGCCTCCTTATCGCGTTCCAAAACAGGGAGCGTCAGGATCAGCTGTTGGGATATCGCAAAAGAGGCCAGAAATCAAAGCAACCCCTCACACAGGTCCCCTCATTCGCTCGGAGGTCTAGCATCCTCTCTGGCCTGCAGGAGGCACCACATGACGGCTGTCTCAGAATGGCTGTGGACCCAGGACAGGCGCAGCAGTACCAGCTGGACAGCAGGAAGCACCACCCGTACCAGCCGCTACCCAGCGAG…
comp210020_c0_seq1	CTCTTCCGATCTCTTCAATTCACAACACAAACAACAACAGCAACAACAATGAGCACCGTGATCGTAGTAAACGACCGAAATCATCTGGAACAAATCCTAAACGAAGCCAAATCAAAAGCTGATGGCCCAGCCATTGTTGTTATTGATTTCTTTGCCACATGGTGTAATCCATGTACAGCCATTGCTCCCATATTCAAAGAACTTAGTACAAGATACAAAGATGCCAAATTTTTGAAAGTTGATGCCGACAAACTTGAGGACATCGCTCTGGACTATCAAATCCGTACACTACCCACCTTTGTCTTCCTTCGTGGTTCAGATCAAATCGATCGACTACAAGGTAGCGATCACGAAGCACTACGAGCCAAAGTTCACAAGTTGTGTGGTGATGAATCAACC…
comp191724_c1_seq45	TCTCGGAAGTGTCCGCATTGGAACGCAGTTTGTGATTCAGAGTCAAAGTTGGTGATACCTGACAGGGTTGGTGGACGTGTTGAGTGCAAACTACACGGCGACATGAGGCGAAAAGACAAGAGATTACTGCAGTTCGCTGGGTTGCTCATCGTGGCTCTGCTTTTTCTACCTAATGTTGGATTATGGTCCCTTTATCGAGACCGAATGTTTGAAAACTCGCCCGAAATAGTAGAGGGACACGATGGTTTTGCACAGATACAGAGGCTGAACGGAAGACCCAGGCCTGCAGTGGCTCGGGATGGACAGCAGAGGAAGGACTGGCATGACTATGAAGCCATCAAACATGAAGCAGCCCGGCCAGGTCATGGTGAACAGGGCAAACCTTTTCCGCTGACGGAC…
comp191493_c0_seq29	ATGTTGGTCTTGTTTAGCTTTCATGAGCCCAAGTTTGCCATCCCTACAATGGAGAAGTATGAGAAGTTGGCTAAGATAGGAGAAGGCTCCTATGGGGTGGTGTTTAAATGTCGCAACAGAGACACAGGTCAGATAGTGGCCATCAAGAAGTTTGTGGAATCTGAGGATGACCCAGTCATCAAGAAGATAGCACTGAGAGAGATCAGAATGCTGAAGCAGTTGAAGCATGTGAACCTGGTCAACCTTCTTGAGGTGTTCAGGAGGAAGAGAAGGCTGCACCTGGTGTTTGAGTTCTGTGAGCAGACTGTTCTTAATGAACTGGAGAAGCACCCCAGGGGAGTCCCAGAGACTCAGCTCAGGAGTATCGTCTGGCAGACTCTTCAAGCTGTCAACTTCTGT…
comp188705_c2_seq28	ATGGTAGATTATCACGCCACGAATAACCAAGCCCAGTATTCCTCGGGCGGGCAGCAGAGCTACATGGAGCAGGAAAATGACTGGGACCGAGATCTGCTTCTCGATCCTGCCTGGGAGAAGCAGCAGAGGAAGACATTCACGGCGTGGTGCAACTCGCACCTGCGTAAGGCGGGCACCCAGATCGAGAACATCGAGGAAGATTTCCGAGATGGCCTCAAGCTCATGCTGCTGCTCGAGGTCATATCAGGCGAGAGGTTACCTAAACCTGAAAGGGGGAAGATGAGAGTGCACAAGATCAACAACGTGAACAAAGCACTCGACTTCATCGCCAGCAAAGGAGTCAAACTGGTGTCCATTGGAGCTGAAGAAATTGTCGATGGGAATGCTAAGATGACCCTG…
comp194413_c2_seq8	TGTGCTCTTCCGATCTATTCCACAGAAGCTGAGCTCCTGGGATACATGGAGAAAACATGCCAGCTGATTCCAGATGAGGGCGTGGCTGCAGAGTGCAAAGAAATGGTGGACAGTTATTACCCCATTCTCATGGGCATTATTAAAGGAGAGCTGGAGGACCCAGGTGTGGTGTGTGGTGCCCTGGGCCTGTGTGTGACTCAGCAGGAAGCCCTTGCCAAAGCCCAGCTCATGTCTAATGAGATTCCCCAGGTGGACCTGACCCAGCGCATTAGCCCATTGCTGCTCAACATACCTCAGCTCCTCTACCCTGAGGAGATGCCCAACAAAGAGGAGACAGAGACCCCCAAAGAGGCAGCCGGAGACGTGTGCACGTCCTGCGTGCAGTTCATCACCGACATC…
comp210690_c0_seq1	GTATTAAATAATTCTTCCTTGATAGCTCGAATTCTCCCTCTTCGTCAAATTCCAACTGGTTGCAACTTTCGTTCACCTCTCGCTCTATACGCTACTGCTACTACTAGCACACCTCAGCCTACGTCACCCGTAAACGAATCCATCCAGAAAGCTGAAGACTTATCCAAAAAATACGGACAGCACGTAGACGAAGCAGTTGCTCGTTGGGCCAAAAACAACGAGATATACTATGGAAAAGAACGAGATCTCAAGAATTTCCCTACAGTTAAATATCCAGAGCAGCATCCCAAGGTTCGTTTTGGATTTCTTCCGGACAGTTGGTTCCAAGCCTTTTATCCCAAAACCGGAGTCACAGGTCCCTATGTATTTTTGTTCGGTACTGCAATGTACGCATTCAGC…
comp189511_c0_seq6	ATGATGAAATTGGCATACTGGGATATTCGGGGGCTCGCTCAGCCTATCCGTTTGCTTTTGGAGTACACCAGCACCAAATATGAGGATAAATTCTATTCCTGCGGGGAAGCTCCCAATTATGACAAAAACTGTTGGTTTGAAGAGAAAGCCAAACTCAAAATGGACTTCCCAAATTTGCCCTATCTTGAGGATGGTGACAGGAAAATTGTACAGAGCAACGCAATACTGAGATACATCGCTCGCAAACACAACCTCTGTGGAGAAACTGAGGATGAGAAGGTCAGAGTGGATATCCTCGAGAATCAAGCAATGGACTTCCGTAATGGTTTTGTGCTACTCTGCTATGGAGATTTTGAGAATAAAAAGCAAGGCTATGTGGAGGCACTGCCAGGACTTCTC…
comp163945_c0_seq9	ATGTCTGGTGCTCGGACTTCAGAGCGACTCCCACCGCGGGTCGACCCGGATCGGGCTCCCGTCGCGTTTGGTAATCGGGCGCTTCCAAGATTATCGATGGAACTGCAGGACACGGCGTTGTGTGTCCGCCAGAGGGCGCTCGCTGCGCTCTGCGATCTCGTCCATGACCCGGAGCGGGCGTACGAAGCCGTTCGGATCGGTTGTCTGGAGAAACTGAAAATCTTGCTGAATGATGAGAATGGCTCGGTTCGGACAAAAACTACCGAGGTGCTTTTTCTGCTTGTCACACACAGTGTCGGCAGGGAGGCTTTCCTGAGGATGGATATGGTTTCTGCTCTGTCAGGTCTGCTAGAGGAGCCTGTCCAGGCCTGTCGTAAGAACATGCACAAGACTCTGAAG…
comp183237_c1_seq36	ATGTATTTGAGGCTGTTCTGCAGGTTCTTCTCAGTGATGGCAGGTCCAAGGCCCGTGGTGCTGAGTGGTCCCTCGGGGGCGGGGAAGAGTACACTCCTCAAGCGTCTGCTCCAGGAGTTCAACGGAGTGTTTGGCTTCAGCGTCTCCCATACAACACGGAAACCACGTCCAGGAGAGCAGGATGGAAAAGACTACCATTACGTGAGCAGAGAGCTGATGCAGGCCAGCATTGACAGAGGGGAGTTTATCGAAAGTGCAGAATTCTCAGGAAACATGTATGGAACCAGTAAAGCTGCAGTTCAGGAGGTCCAGAGCCGGAACCTGATCTGCGTTTTGGACGTCGACATGCAGGGTGTGAAGAGCATCAAGAGGACGGAGTTGAACCCCATCTACATCTCC…
comp190374_c1_seq8	ATGGAGGGACAAGCGTACGCAGACATGCCTGCCCCGGGTCCGTCGGCTGTCAGTCGAGCGGCCGCTTTGGCTCGCTTACTACATCAGGACTGCAAACAATTGTTGGAATTATTTAAAAAGCGAGAGAGCCTTCACTCTGAACACATCCCTGCGGGCGATCGCTTGGTGACTTTTGCCCTCTGCCCAGAAGCCCCCACCTCAACGGAACAGGTGGGCCATGTCCGTTCTGCCCTCAGGCAGTGCCTGGAGATGCTGGAGTGCGTGATTGGCCGAGAGGTAGAGGAGATGGGCGTGGAGTTAGAAGGGGAGTACGAGACGGCTAGGCAGACGGTTAAGGACCGCCTCGGGCACTTCCTCCACAGCACCGGGACGCTGCTGGAAAACGGGGAAGGTTTCTGC…
comp201614_c0_seq1	ATCTCCACAGTCCACCTGTGGTATTGTATGGAAAGACTTCAAGCCCTACTGGACAGATTAGAACTGGTCACTCATCGTTTAGAACTTGCTTCCGAAATCAATATGTATCGTACTTCTCCAATCCGAACTGTTAGTGGAGGAGAACCCAAAAACACAGCTGCGGTCAAAGAGTTTCATGAATTAATTTCGGGGCCCGTAGCAGAATACGTTAGTTTGAGTGCTAAAATTGGAGATGTAGTCAAATCTCAGGCTCTGCTATTCGAAAAATGTTTTTCTTCTGAAGAAGACATCATCAAATTAGCTTCTACTTTCTCAAAGCCAACTGATACTGAATTCCAACAAATCATCCAGACTTGTGGCAAACACATTGAAGAAGTTGTTCGAGTTAGAGATACTAAT…
comp162469_c0_seq1	ATGGCTTTCATGGTGAAACATATGATCGGCGGTCAGCTGAAGGACCTCACCGGTGGCTTAACGGAAGAAAAGTCCGACGGTGAGAAAGGCGAGGCTGCAGCAAAAGGAATGACACAAGAGGAGTTTGAACTCTATCAACAACAGCTTGAAGAGGAGAAACGTGAGCGTGATGCCAGCTTTGCCCAGAAGAAGGCAGAGAGGGCCACAGTCAGAGCTCACTTCAGAGAGAAGTACAGACTGCCAAAGAGTGAGCTGGATGAGACGCAGATCCAGGCAGCCGAGCAGGATGTGGAACTGCCGACTGAACTGGCAAAGATGATCGCCGAGGACAACCAGGAGGAGCAGCACAAGCAGTCGATGCTGGGCCACCTGTCCAGCCTCCAGCACGTGGACATCGAT…
comp164674_c0_seq5	ATGTCACAAGCTGAAGTGGACATGGGTGGACTTGGTTTTCCTAAGTTACCTTCCAATTTCGACGCCGAGTCTTTCTTCCCTGCTCGCCTTCCTCCTAGGCGAAGGAGACACTCGGCAAACTCCAAAAGAAATGCCTACCGATTAAATAAAATGTACACCATGGATACAACGGAGCCCGAAGAGCACGTCGCGCCTCTTAGTAAAACTCTGTCTTGGTCCGCTGACAACATTTTATCTGATAGCACCACAGAGGAGACTAAGGCGGACTCGTCTGCTCCCAGGTCGCCAGTCACGAGCTCGAGCTCCCCTCCCGGTACCCAGGATTCTGATCCGATGCCAACGCCGGATAATTGGACGATCCGGGAGTCAAAGTCGAGAGCCCTCGACGCTAGTACCGAC…
comp185231_c1_seq60	ATGGATGTATATCTCATTCCTCCCCAAATTTGCTGGTGGCGGCTCATATTTCTTTTTAGTATTTTTCAAGACTACATGAGCTCCATGCTGGACTGCCCTCCCACCTGCACTTGTTCCTCCACGGAGATCTATTGCAATAAGTCTTATCAAGGAAATTTCTTTCCTCTGCTCGCGCTACAAGAGACCGGGAACGAAGGCAACAGCACGAACAGTATTCCGGATCTTTTTGAGAACATCTCGTCCATACACATTGAGAACTGGTCCGGTCTACAGGCGCTGCGGGACGTGGACATGGAGCTGTACACGGGACTCCAGAGGCTAACCATAATGAACTGCAGCTTGCGGGGAATCCAGCCACGGGCCTTCGCTCAGAACCCACACCTGCGTTACATAAACCTA…
comp183820_c0_seq49	ATGGAGCAAAGGACTTCATTTGCATGGATTCGGCAGATATTTGGAGTTACATTATTTTGTGGATACATCGTTGGTCCAGTTTTGTCAGAGGAAAGGACGGTGAGGTATAAAATATACGAGGAGGTGCGTCCTCCCATAGTTATAGGAACTCTGGCCAGTAACATAACCTGGTCTCCGGACAAAGCCTGGAGATCGTCTCCGGGCATTAGGTTCAAAATGATGACTCAGTCGACAGCTTCATTTATCCGCTTCAGAGAGAGCGACGGGAGGCTCGCGGTCGAGGAGCGCATCGACCGCGAGAAGATGTGCAAACGAAATTTAAGGTGCTTGGTCAGTTTTGATGTTGCCTTTGTCTCTGTCGAACATTTCGAATTGTTTCACGTGGAGGTTGACATTATG…
comp187405_c0_seq8	ATGGCAGAGGCTCACCAGGCTGTAGCGTTCCAGTTCACCATCACCCGTGAGGGAATAGACCTTCAGCTCTCACACGAGGCCCTCAGGCAGGTCTACCTGTCTGGCCTTCGTTCCTGGAAGAAACGCGTTGTGCGTCTGAAGAATAACGTAATAACTGGTGTGTATCCTGCAAGCCCCTCCTCCTGGTTGTTTGTTGTCATAGCGATCTTGGCCACCATGTACACGCGCTCAGACCCTTCCATGGGGCTGATTGCCAAGATCCAGGAACACCTGCCTGCTAGCGGTTCTCTGAGCGTCCAATGCCAGGCGGTGGTGTCGGCTGTGCTCTTCAGCACCCTGCTGTGGCTCTCACTGATCTTCACCATGAAGCTGTGTCTGAAGCAGCTGCTCTCCTACCAT…
comp191669_c0_seq17	ATGCTTCCAGATTCACTTAGATTAGCTTTAATAACCTTAATATTAAAGCCAAACAAACCCCCTAATGAATGTACCTCTTATAGACCGATTAGCTTAATGGGATGTGATACAAAAATATTATGCAAAGTACTGTCAAGGAGATTGGATAAATATCTTCCTCAACTAATTAACAGTGATCAGCAAGGATTTGTACAAAGAAGACAAGGTTATCATAACATTAGAAGAGTTCTTAATATACTTTATGAGAAGCGCAATACAATAGATACAGCAATGCTGTCAGTAGATGCCTGTCAAGCATTTGATAGGATAGAATGGAACTACCTGTTTGATGTGCTCCCCAGATTTGGCTTTGGTAATAGTTTCCTTAAATGGATTAAACTACTATATATGAATCCCACG…
comp190020_c2_seq2	ATGATTGCTGAATTCATTGTTCTATTCCTCATTGGTCCAGTAATCCCAGGACCTGGAACTACCCTAAATTTAAAACAAATTGTGATTGGGCGCTGCTACAACTATATAACCTTAGTGAACCCTAGTTTCAGGTATAACTGTGAGGAGATATGGCATGAGTTTGAGAAAGTAGTGGTTCAGAGGACACCATGCAGTGTGAGAGTGAAGGATTACAAGAGAATGTTCCAGACTGCTGCTCAGACTCTCCCCTGTAACAAAATGCTGTTCTGGAGCAAGACACGGGTGCTAATGTACAACTATGCAGCTGTAACAGGAAGTTTCTGGACCTTAGAGGACACACTGGTGGGATTTATGTTTAATGACCTCATCTGGTGTGGACAACAGGAAAGTGACAGAGGT…
comp190796_c0_seq69	ATGGGAAACACTGCTGCAAAGGGTGATTTTTACCCTGCAGCGTCTCATCTGTTCCACACACCCCCCACCTCTCCTACAGCACCAACCCCACCCAGATTGCCCTCGGCCTCCTTGTCTCCAATGCTGGAGGCACAGTCACTCACTGCTGTCTCAGGGGTTGTGACTTCAGAAATAGAAGGTGTTTACTCTCCATCCTGTTTGCCACGGAAGGAATCCACAGCTATGGAGAATGCTACATCTGGAAAAGAGAATACAGGTGGTGAAGCGCTGGCATGTGGGGTAAAAGGAGAGGTGGAGACAGTACAGGAGATGGGCTTCACTCTGATAAGACTGCTAGAGCAACATAGAGCATCTCTGGGATTGAGTTCAGGACCAGATGCTGTGGCTGAAGTAGTAGGG…
comp188148_c0_seq261	ATGGCGCTAGAAGCCGAATATCGAATCGGACTTGTAGCACGGGAACGAAGCGGACACACGGCTGTAGTTTCAGAAAACCTTTTATTTGTCTGGGGAGGCTACGTGATTGACACCAAAACGCCAGAGGTCGCTAATGTGTTGGAAAAGTCAATTGCTGATCATGAAGTCTTCCATCCAAATGATGAGATTTGGGTATATGACCTGGAGAATGGTTTATGGGAAAGATTTGACATGAGTGGAGAAACTCCTTCTTCTATGTCAGGAACATGTGGCTGCATTCTGAATGGATACTTGTATATATTTGGTGGTTGTGGTGATGATGGTCAGACAAATGAGCACTCTTTGGTCAGTCTCCATGATGCAAAGTTTACTTGGAAGAAGTTAAGCCATGAGTCAGGG…
comp194005_c0_seq1	ATGTCGTACGGAAGGGTGACTGTCTATCGCTCACAGCCACGAGACTTCAGCAACCTCATTCAGACATGCAGCTCAAATATTCAGAAAATAACACAGAACACGGGACAAATCAAAACAATGCTGTTCCAGCTTGGTAGCAGACCAGACACACCAGAACTTCAGGATAGACTTCAGCAGATGCAGCATTACACAAACCAACTGGCCAAAGAAACCAACAAGCACCTGAAGGAACTGGGCTCTCTACCTCAGCCCCAGTCTCCATCAGAGCAGCGGCAGCAGAGGATCCAGAGGGACCGGCTGATGAACGACTTCTCAGCAGCCCTTAACAACTTCCAGGTGGTCCAGCGTGGAGCAGCGGAAAGGGAGAGAGAGTCCGTGGCAAGAGCTCGTGCTGCCTCT…
comp179364_c0_seq4	ATGAATAGAGCTCTTCTCGGTATATTTACAGTGGCGCTGTGTTTCGCAGTGGGTCAGAATCTAGAATGCTATAAGTGTGATATTGGATTTTGGGATCTTTGTATCACCACCCAAAAGATATGCAGTGACGGGCAGCAGTGCTTCAGTGGAGTGGGAACGGCAGCTGGAGTCATTTCAGTCAAAACGAAGGGCTGCTTATCATTAGCTGACTGCAACCGCACAACTGACATGGAATTTGGCTTGAACAAAACCATGTACCAGATGACCAAGACATGCTGTTCTACGGACCTGTGTAATGCTGCCCCTGGTCTGCACACACTCTCCCTGGTCCTGTTCTCTCTCATCTCAGTCTTCATCGCTAAGGTCCTGGTGTGA
comp183054_c0_seq7	ATGCAGCCGCCGCCGAGAAAGGTAAAAGTCACACAGGAGCTGAAGACCACTCACACTGAGCAGCTCACCAGACTACACCTTAAACACCAAACCGAATGCGACTTACTGGAAGACATGAGGACGTACAGCCAGAAGAAGGCTGCTTTGGAGAGGGACTATTCACAGGCCCTGCAGAAGCTGGCCAACCAGTACCTGAAGCGGGACTGGCCCGGGACCAAGCCTGACGACCAGCGCACAGACTACAGGAACGTGTACGGGGTGTGGCGGGCGTTCCTGGAGGGCACAGTGCAGGTGACCCAGTCGCGACTCTTCGTGTGTGACAACTACAAGAACGAGATCTCGGACTCGGCCAAAACCGTGCGGCTTTACAAAGAGCAGCAGGTCAAGAAGTGCATCGAG…
comp188324_c1_seq17	ATGGCTACTGCAAGGATGGAGAATGTAGGTCCTGTGATAATGGGGATCAGCAAGCAGAATGGCCAGCTTAGAGCACAGCCCAAACCATCACCTCAAACTGGACCTGTAAGAGGGAGTGGGCAGCCTGGGAAGATTCCTGCTGCAGCTCAGAATCCTGCTGGGGGCTCTCAAGAAGGAATCAGGTTTGGTGATGATTGGAAAAAAAGCCTACAGCTCCCACCCAAAGACAATAGAGTGAGAACATCAGATGTAACAGCCACCAAGGGAAATGAGTTTGAGGACTACTGCTTGAAGAGGGAGCTATTGATGGGCATCTTTGAAATGGGCTGGGAGAAACCTTCCCCCATTCAGGAGGAGAGTATACCCATTGCACTCTCTGGTCGCGACATCCTGGCTCGT…
comp34939_c0_seq1	ATGTTCACCTTCGCCGGTTTGTGTCGTGGTCATCACGCCTTGAAGTTTGTCAAACAGGCACATCAGTTGGGTTGTTTTACGCAAACCGGCAGTGCTGTTAAACCATTGGTCCGTAATTTTCGTTGGTCTTCTAATCATGGTGCATCCGTACGAGATCGTTTTGGCAGAAGTACTCGAAACACAGAGCATTCATACTCAAGTCATAATATAAGCCTCACCAATCCTCGTGTACTACTCGGAATCGGAGCTGCCGTAGGTATCGGTGGATTGTGTCTTTATGGTGCAACTTCAAAGCAGCTTCCAGCTACTGCTGATGCCATGTCAATTGTCGATCGTTCTACCATCTGGCCTGACTATGTACGAAGACGTATACGGGCTACGTATGGTTTTGTTGCCATG…
comp182013_c1_seq15	CTGCTAAACATGGCGGTCCACGGCCCTTTTGTGAAAATCCACCCCGTGGTTCTCGCTTCTATTGCTGATTCCTACGAGCGAAGGAACGAGGGAGCAAGTCGTGTGATCGGCACGTTATTAGGAACCATAGATAAACATTCTGTTGAAGTCACCAATTGTTTCTCTGTTCCTCACAATGAGTCGGAAGATGAGGTGGCTGTGGACATGGAATTTGCAAAGAACATGTATGAGCTTCATAAGAAGGTGTCACCCAGCGAAGTCATCATTGGCTGGTATGCCACAGGATATGACATCACAGAGCATTCTGTTCTGATCCACGAGTACTACAGTCGAGAGGCTCAGAACCCGATCCACCTCACAGTGGACACAGCACTGCAGAGCAACAAAATGAGCATCCGT…
comp190410_c0_seq2	CAACCAACCAGGAAGTCTCTCCCGGATAAAGGACGCAAACGTCAAGACATCATGATGGACTCTGATAAATCACCAGAATTAATTGGTGACGACTTGCCTGACCCTGAGGAGGAGAAGAGGTTAGCACTAGCCGCCCGAGAAGCTAACCGCCTCCCTGAATTGCGGCTGGTCCTGCTGGGCTGGAGGTGGCCAGGGAAAAGTTTGACCGGTAACACGATTCTGGGCCGAGAAGAGTTCCGTCTGGAACGTGCGGCTGAATTCTCAGTGAAGCGCGAGACTGAGGTGGATGGCCGCAAGGTGACTATAGTGGACACACCTGGTTGGTTCTCATCCCAGACCACACCCTCGACATACCAACAGGAAATGGTGCGGAGTGTCAGTATGTGTTCGCCGGGGCCA…
comp187945_c0_seq11	ATCTTGAAAGTATACTGCTCGCTGATGCATATCGTTAGAGATCTAAGACGTGTACGAGTCACAGAACAGTTCACTGTGTCCCCTGAAGCTGTCTCTGTGCAGAATAGCACGTCTCCTGTACAAAATCTCTTTCCCTGCTCCCAACCAAAAAGTCAGAGCTTGAGGTCTCTTTTGGATATACCACAAATGGGTTCCAAGTTTAACAGGGCTGACATCAGTTTGCATCAGCTTATCAAGGCTGGAAAGGAAGGAATGTTTTATAGAGCAAAAATGATGAGAGGCACTATCAAAGGCTACGACAGTTTCACCTGCAAGATCTCCAAAAGCAGGAACCAGAAGCAAATTGAAAAGGAGATTTCAGTCATGAGGAAGCTAGGATCACACACAAAAATACTGCAG…
comp159813_c0_seq11	ATGTCTATGATACAAACATGTTTTTGGGTCACTTTGGCTCTTTTTCGGGCCACAGAGGAATCCAAGATTTATGAGAAAAGTGGAACTGATGTGACAATGCGCTGTGATGGCACAATCCAGCAAAAATCTTTGCTGTGGAAACACAATGGGATTCAAGTCCTCTCGGTCCAAGCAAATACTGGAAGAATTTCCAAAGGGAGTGCTGTTGGTGTTTCAAGAGCAAAATTACTTGGAACAAATCTGAAGATTTCCTCAGTAGGTTCTAGCGACACTGGGGTCTACAGCTGTACTGGATTTGACTACAAAGACAACAAAATCACACAAGAACATTCATTGTACATTGTGTCAGCACGAGTTTCGTGGCTGAAGCCATCAGACCTTCAAACTGAGGCACCTGGA…
comp188721_c0_seq12	GTGCTCTTCCGATCTTGGAGCTCCCAGCTGGACGAGGATGGAGAGTCGGCGCAGCCCCGGAACCTCCATGAAATGCCGCTTCACATGGGCCTCAAGAGAGCCATACGGCAGGTACAGCAGATGAGAGTCCCTGTCTCGTCTCGCTGGGGGTCCTGGCGTGCTCGCCACTCTAAAGCACTCCAACGTTTTCGTGAAGGTGTGATGCTTGTGCTCACTGAGATCACACTCTGGAGGAAAGTGACGCAAAAGATCGGAGGACACTTTGGTGGTGGTGTCCAGTCCTACTTCCTGTTCCTGAGGTTCCTGGTTGTTCTCAACTGCTTGTCCTTCCTGCTGATGGCGGCGTTTGTGGTGATCCCCTCCATAGTCTTCCATTCCATCAGCTCCAACAGCTCTAGT…
comp181931_c0_seq14	ATGGTCATGGCGTCTGAAGCAATGGAAATGAACGGAGATGCCGACGGACACAGTGGAGAGTCAAGACGATGGAGAAGGTCGCAGGCCCCTCTGAACATGAACCACTACGCCAATAAGAAGAGTGCGGCAGAGAGCATGCTGGACGTGGCCCTGCTGATGGCCAACGCGTCGCAGCTGAAGGCCGTGCTGGAGCAGGGGCCCACGTTCTCCTTCTACAACATCCTCATCACCCTCATTAGCATCTCCCTCATACTGCAGATTCTCGTTGGAGTGCTGCTAATCTTTATAGTGAAGTGGAACCTAAACGATGAAAGTAAACACCGCAAGTTGGACATTATGGAAAACATCTCCACAGCCCTCGTCTTCATCATCGTTGTCATAAACGTTTTCATCACAGCG…
comp183562_c0_seq15	ATGGAGGCCTCATGTCTGGAGCTGGCTCTTGAGGGCGAGCGTCTCTGCAAGTCAGGAGACTACCGGGCGGGCGTGTCCTTCTTCGAGTCGGCCATCCAGGTGGGCACGGAGGACCTGCAGATCCTCAGTGCCATCTACAGTCAGCTGGGAAACGCCTACTTCCACCTGCAGGACTACACCAAAGCGTTAGAGTTCCACCGCCATGACCTCACTCTCACAAGGACAATTGGAGATCAACTGGGAGAAGCCAAAGCTAGTGGTAACCTTGGAAACACACTTAAAGTTCTGGGTCGCTATGATGAGGCTGCAGCTTGTTGTCAGAGACACCTTGATATTTCTAGAATGCACCATGATAAAGTGGGGCAGGCCCGGGCCCTGTATAATTACGGGAACGTGTTC…
comp172033_c1_seq2	ATGGACATCAGTGGCCAAGCCAAGCGGATTATGGTACAGGCTTTGAGTAAGATGTACAGCTCGCGCACGCAGCGCGGTGGACTTCGACTTCACCGAAGCCTGTTGCTAACGCTTGTAATGAAATCTGCCAGGGACATCTACCATTCAGCCCGACTGGCAAGCGAAAAAGAGGAGCACTTTGCCCAGAGTACTTCAGAGGACTTGGTCCAGAAAGAGAAGTCAATAGACACAACCAGCACTGGGTTATCCGAGACACCCATGACTCTTTGTGCGCTTGCGGCACGGTCGAGTGAGGGTGTCCAAAGGTCCAAAAATGAAAGTGAACCAGCTATTCAAAGCGCCAGAGAAACGGGTCTCGGCAAAGAGAACTGTAGCACACCCGGACTCGACCGTCACTCC…
comp195168_c1_seq71	ATGATTATTGGCGGGGTGGACTCGTCCCTTTACGTGGGGGAGGTGTGGTACACGCCGATTCGCAGAGAATGGTATTACGAGGTCATTATCGTACGCATTGAAGTCAACGGACAAGATCTGAACATGGACTGCAAAGAGTATAACTATGATAAGAGCATTGTTGACAGTGGCACGACAAACCTGCGTCTCCCTCGGAAGGTGTTCCAGGCAGCTGTGGCAGCCATCGAGGCAGCGTCCTCGACAGAGCAGTTTCCTGCGGGTTTCTGGTTGGGTGAGCAGCTGGTGTGCTGGCAGACTGGCACCACTCCCTGGCACATCTTCCCTGTCATCTCCCTCTACCTGATGAGTGAGAACCACAACCAGTCCTTCCGCATCTCCATCCTGCCCCAGCAGTACCTC…
comp177986_c2_seq3	ATGGGAAAAATACTACTGATCTTCTTAATGAAGTTGCTTATTTTGGAGGTGACACAAGGGAAAAAGGCAGAGAAGAAAGTAAACAATACTGATCTTGCCATGCCGAGGACTTTCAGGGGCCACAGCATCCCCGTCCAGCTTCCCCTCCCTCCAAACTCCACGGAAACACTGCCCCACTTTTCACCCTCAACAGCGGCCCGCCCAGCATTACAGTTGCTCAGCAACGACACTATGGTGTACCTCAGGGGCACTGTCAGCACTCGGGCTGTTCCGGGTATTTACATTGTGGCTATTGCTGTAGGTCTTCCCTCCAACGCAGCCATCCTGGCGTCAGTCGGGGCGAAGGTGCGGATGGTGTCGTCCGCTATTCTGTACTGCAGCTTAGCCGCGTCAGATCTG…
comp191721_c0_seq27	ATGTCTGGGGAGGTTCGTTTGAAAAAACTGGAGGAACTCATTGTGGAAGGGCCGCGTCAGTCGCCAGGCCAGTGTCTCAGTGTGGAAACGCTGTTGGATATTCTCGTCTGTCTCTATGATGAGTGCAGTAACTCTCCTCTCAGAAGAGAGAAGAATATTTTGGAATTCATTGACTGGGCCAAACCCTTCACGTCCAAGGTGAAGCAGATGCGTCTGCACAAGGAGGACTTTGAGATCTTGAAGGTGATTGGCCGAGGAGCGTTTGGAGAGGTGGCTGTCGTGAAGGTGAAGAACGCAGACAAAGTGTTCGCCATGAAGATCCTCAACAAATGGGAGATGCTGAAGAGGGCTGAGACGGCGTGCTTTCGGGAGGAGCGGGACGTTCTGGTGAACGGAGAC…
comp186878_c0_seq9	TGCTCTTCCGATCTCAGAAATTACTGCAAAGTGCTTCTAAATTCCCGGACGTTTTCTTTTCTGCCGCGGTTTGCAGACGGAGCCAGATATAAAACCACTATCCAGTATGCCATGCGTCCAGACCTTCCCAGGCTGGCTTACCGGAAGCTGAAGGGGAAGAGTCCAGGAGTGGTCTTCCTCCCTGGGTTTGCCTCCACCATGAGTGGCCAGAAGGCAGAAGCCCTGGAGGAGTTCTGCAAGTCTCTGGGCCACTCCTACCTCAGGTTCGACTACACGGGCTGTGGGGCATCTGACGGGCACATGGCGGATTACAACATCAGCGTGTGGAAGAAGGATGTCCTGTATGTGCTGGACGAGCTGGTGGAAGGTCCCCAGATTCTGGTAGGTTCCAGCATGGGA…
comp195660_c0_seq7	ATGTCTGGATCTTTCTGTAAAAGTTTATATGCCTTCAGCGGGGATCAGCACCAACAGGGGTTGAAGTTCGAAGCTGGAGAAATTATCAAAATAATACAAGCTTTGTCTGGAGGATGGTGGGAAGGGGAGAAGAATGGAATTAGAGGATGGTTTCCCTCAAGTTACGTTCAAGTGGTGGAGAGTGTACTGCCTGGGGAGGATTCTCAAAGCCCACTGCCCAAGGACTGGAAATGCTACATGTCACCGCAGGGAAGGAAGTACTACGTCAACACTGTAAGCAATGAGACCACATGGGAGAAGCCATCAAGTGTCCCGGGGACCCCCAAAACGTCACTGCGCCACAAAAACTCCTTACCTGCAGTGAACGGATTTCACGGCAGCGGTGGGCCGTTGCATCAG…
comp187558_c0_seq7	ATGGCCGAGGGCTCGGGCACGGCGTCGGGTGCGGAGGTTGAGGCAGCGTTCCGGAAGTTTGCCGTGCACGGCGACTCCAAGGCAACGGGGAAAGAAATGAATGGAAAGAATTTCGCCAAACTGTGCAAAGACTGCAAGGTGATCGATGGGAAGAGTGTCACCGGCACCGACGTGGACATCGTCTTCAGCAAAGTGAAAGCCAAATCTGCACGCGTGATTACATTCGAGCAGTTCATGCAGTCCTTGGCAGAGTTGGCCCCCAAACGCTTTAAAGGGAAAGACCAGGAGGAGGCGCTACAGCTCCTCTACGGCCTTATCGCAGGCAAAGAGCCCACCAACGTGGGCGTGACGAAGGTGGCAAAGGCAGCGGCGGTGGACCGTCTGACTGACAGCAGTAAG…
comp165924_c0_seq2	ATGACCAGGGATGCTTGGACGTGTCGGCAGCAAGATGACGGCTTAAAAATCTGTTTTGCACCCCGAGAGAACGAAAAGCCATTTACCGATTCAGAAAGGGCCCAGAGATGGCGACTATCGTTGGCCTCTCTCTTGTTTCTAACCGTTCTGCTCTCTGATCATTTGTGGTTCTGTGCTGAGGCTAAATTGACAAGGACTCGAGACAAGCGACAGGACAAGTTAGCGTTTATGGACACGAGAGACTACCCGGACGCCAAACATATACTTTCATCCCCAAATCATCCCTCCTACAGCGGCAGTGTCAGTGAGCAGAGTCTTATTTTTATAGGGAATTCTACCAAACCTTTGTGGCGACTTGAAACTTGCCATCCTGATAGCCTCTCCAAAAACTGCTTTACT…
comp195272_c0_seq12	ATGAAGACCCCATTCGGGAAGAACGCAGGCCAGAGAGCCAGAGCTGATGCGGGACATGCTGGTGTCTCTGCAAATATGATGAAGAAAAAGAATTCACACAAGAAACACAAGAGCAGCGTGGGATCCACCAAGGTGTCCCAGCCGCGGCGGAACATAGTGGGCTGCCGCATCCAGCACATCTGGAAGGAGGGGAGCGGGGCGGCATCCCAGTGGAAGGGCACCGTGTTGGACCAGGTGCCGGTTAACCCGTCACTCTACCTGATCAAGTACGACGGCTTCGACTGCGTTTACGGGCTGGAGCTGCACAAGGATGAGCGAGTGCAGGGGCTTGAAGTACTCCCGGACCGTGTAGCTTCGACACGCATCAGCGATGCCCACCTGGCCGACACCATGATAGGC…
comp272719_c0_seq1	GATTCTCAAGGTCGCTTGTGTTCCATGTATACGTTGATGCGCGGCTTATGGCATTATCTTTCACAAAGGGATGAGTATTCGATTTTAATACTTGGTCTTGATGGAGCTGGAAAGACAACTTATTTGGAGCAAACAAAAATAAATTTTGTTGATAACTACAAATCAATTCCGCTGAATAAAATCACTACTACAGTTGGATTAAATATTGGAGAAATAAATATAGATGGGGTTAAGCTCAAGTTCTGGGATTTGGGCGGCCAAGAAGAATTACAATCTCTTTGGGACAAATATTACGCAGAGTCACACGGAATTATCTTTCTAATAGACTCTGCTGATGTTGATAGGTTCCACGAATCCAGGGAAGCATTCGATAAAATGATCAAAAATCCAACGCTCGAT…
comp180862_c0_seq5	ATGGCGGTAACATCACAACTGATTTTCATTCTCTCCAGTCTGACTTCAGTAACAGTGTCCACTGTTGTGTTTACGATAGTTGACAGTTCTGTTCGGTTGAAGATACAAGAATGTAAACAACCATTCATGGTGCTCCACTGGATGTATAATCAAAGCTTTGTACTGACATATAGTCAAGAAGATAACACAGTAGAACCAGCTGTTCTTTATAACGGTAGGGTGGAGTTTAATAAGGACACTTGCGGTCTGACTCTGAAGCACTTACAGAAGAATGACAGCGGGCGCTACTTTGCAAGATTGACTGATGACGAAGGAGAAAACGTTATTGTTGAGTACAACCTCTCTGTATTAGGTAGGTTTTAG
comp192901_c0_seq3	ATGAATTTCGTAATGAAGGCAGCTTTGGGAGGGGGGCCTCCTGACGTGGGTAAGATGCTGGGTGGAGAGGAGGACAAGGACCCCGAGGCAGAGCGAGAGAAAGAGGAGGAGAGACAGGAGGCTCTGCGACAGCAGGAAGAGGAGAGGAAGGACAAGTACGCCAAGATGGAGGCGGAGAGGGAGGTGATGAGGCAGGGTATCAGAGACAAGTACGGCTTAAAGAAGAAGGAGGAGGCAGAGGCGGAGGCCCAAGCAGCCATGGACGCTGCGAGCGAGGGGAGTCTGACGCGCCCCAAGAAAGCCGTGCCGTCTGGCTGCGGAGATGAAGACGAGGAAGAGGAGAGCATCATGGATACGGTGATGAAGTTCCTCCCGGGACCGCTGCAGGACATGCTCAAG…
comp191565_c1_seq35	ATGGACTTTTCCAAGCTGCCTAAAACTCGTGATGAGGACCGTGAGGGACAGTTTGGCTATGTTCATGGGGTCTCTGGGCCTGTGGTTACGGCCTCCAGCATGGCAGGTGCTGCTATGTATGAGTTGGTGCGTGTGGGTCACAGTGAGCTGGTGGGAGAGATCATTCGGCTGGAGGGAGACATGGCGACCATCCAGGTGTACGAGGAGACCTCGGGAGTGTCTGTGGGAGACCCTGTTTTGCGGACAGGGAAACCCCTTTCTGTGGAGCTGGGCCCAGGAATAATGGGATCCATCTTTGATGGAATTCAGCGGCCCCTCAAAGACATCAACGAACTGACCAAGAGCATATATATCCCCCTTGGAGTCAACATTGGAGCCCTCAACAGAGACCTCAAATGG…
comp193153_c0_seq16	TGCTCTTCCGATCTCATGAATGTCTTTTTGTGGAATCACCTTCAAGCTGGAAGCTCGGAAGTAGACTGGTGTGAAGGGAATTATCTCATATATCCTGGAATAGCAGAGTTTTATAACACGATAAGCAACATTCTGTTTTTCATTCTGCCCCCAATTCTGATGTGTCTTTTTCGCCAGTATGCTACACATTTTAACAGTGGGATTTATCTCATATGGACTCTGCTAGTAGTGGTCGGCATTGGCTCCACGTATTTCCATGCTACGCTGAGTTTCCTGGGACAGATGCTGGATGAGCTGGCAATACTGTGGGTGCTGATGTGCGCCATCGGCATGTGGTTCCCCAAGCGATACCTGCCTAAGATGTTCCGCAGAGACAGGTCAAGGTTCAAACTGGTCGTC…
comp194653_c0_seq6	TCTTCCGATCTCTTGACTTTAGATAAAGCAGTTGATATCTGCAGGGCGGCTGAAGTCACTAAATCACAGATGCGAGCTATGCGATCAGCTCAGCCAGAGGTGTCCGTGGAGGCTCTTCACAAGGGGCCAGCTAGCTCAGAGAAGAGGAGAGCGGCCATGAAAAGAATGACAAGAACACCAGAGAAAAAGACACACACAGCAAACAAAAGTGTAAACACATGTAGAAAGTGCGGCGGTGTACATAAACCTCATCAATGTCCAGCGTTCGGCGTTATATGCCACAACTGCGACAAGAGGAATCACTATGCAAAGATGTGCACGTCAGCACAAGATAGGGGAGCCAGAGCCCGTGGTGTGCACGATCTTGAAGTAAAATCACTGTTCATAGGAACTATGTCC…
comp194960_c0_seq7	ATGTCATCAGCAACACCCACCTACCACCTTGGCACCACCCAACACAAGGTGTGCCACTCCCAGACGCAGACTGATGGCCTGAAAGCCCTGCTGGGAGGTGGTGGGGGTTTCAGGAGGGAGGCGCTCCGCCACCATCGGCGTGTGCTGTCCAAGGATGGGCGGAGCAACGTGAGCATCGAGCACGTGACTGGGCGGGGCACCCTGTACCTGCGTGACCCCTGGACCACCTTCGTGGACATGCAGTGGAGATACAAGCTGGTCCTCTTCAGCGCCACCTTCGTGGGCACCTGGTTCACCTTTGGCCTGCTGTGGTACCTGCTGGCTATGGTGCACGGAGACCTGCTGGAGTTTGAGCCTCCTGTCAACCACACGCTGTGTGTGATGCAGATGCAGACTCTC…
comp204799_c0_seq1	ATGTCACTTGCGATCATGAAAAGTGGTGATAATGCGTCAAATGATGACTGGAAGTCTTCACTTAAATTACCCGAAAAGGATAACAGATTGAAGACTGCTGATGTTACCCCTTTAAAAGGAAACAGTTTTGAAGATTTCTGCCTCAAGCGTGATATCTTGAAGGGCATTTATGAAAAAGGATGGGAGTGCCCATCACCTATTCAGGAATCTTGTATCCCTATTGCATTGACTCGACGAGACATAATGGCTCGTGCAAAAAATGGTACGGGCAAGACAGGTGCCTATTCCGTCCCTCTCTTGGATTCTATCGATGCAACTTCAAACACAATTCAAGCTATTATTTTGGTCCCCACCCGAGAGCTTGCTCTGCAAACAAGCCAGATTTGTATCGAATTGGCC…
comp192399_c0_seq13	ATGGCATCACAGAGACGCCCGGTGTCTTTCGCGATTTTTTCTTTTATTTTCTTGCAGATGTCCTCGTCTTACGAACAAGTAAATACGACTGTTGAAAAGAGCTCAGATGACCCACTATCAAAAGACAGCAGACTTAGTGAAAATGGAGCTGCTGGTGAGAGTCAGAGTTCCTCACACGGAGAGATGAACTCACTGTTCAGACGAGCCCTGCAGACTCATGAATGGCGGCTGCCATCTCCTTCTCGGAGCGGGCGAAGTTTACTGCAGTACGCAGGAATCATGCCCTACTCTCCTCTGAATGTAGTTTACAATGGCAAAACCTGCATCCTCTTTAGGGCCAGGAAGCTGGCTATCAGGTACAGGAACCACAGTCTGGTGGATCTTACGGAGAGAGTCTTT…
comp192279_c0_seq9	ATGGCCCTGTTGTTGGATAATCAGTTTGCCCAGCTCCCTAATACAAAAGAAGTCGATACAAAAAGTTTTTTGGATTCGGTGTCCCATCTTCCGCCTTTCTTCGATTGTCTTGGTTCCAAAGTTTTTGCTCCTATCAAAGCTGACATAAGTGGAAACATCACAAAAATCAAAGCTGTTTATGACTCGGACCCAGAAAAGTATGACACCCTGCAGAAGATTCTGGAAGTCGAGAGGAGTGTCTATGGGGCAGAGTGGCCTAAAGCTGGAGCGACTCTGGCTCTCATGTGGTTAAAGAGAGGCTTGCGCTTCGTGCAGATAATGCTGCAAAGTCTGGCAGATGGAGAGAGAGACCAGAATAACCCTAACCTCATCCGCGTCAACATCACCAAAGCCTACGAC…
comp188720_c0_seq30	ATGGCTGCTCACTCAAGTACCACAGAAGAAGACATGGAGGAGGACTTCGACTGCCCCGTCTGCCAGGACGTTCTGTGGGTGCCAGTCCGCACCAAAAACTGCCAACATGTCTTCTGCAGGACCTGCTTGGAGACGGCGGTGAAGACCCAGGGGCCCCAGTGCCCGCTGTGCCGAGGTCCCATGGTGGAGAAACATCGCAAGGCTTCTGACGTCCAGCAGAGGATGAGGACGAGGAAGGGGACATGCAGGGCCTGTGGGACAGAGAAATTTTACAGCAAAATGCGGCTCCATTACAAAACCTGCAGGAGGTACATGGAAGAGTATGGCCCTATCACTAATACCACATCACCTACACCTTCCAACACTCATGTCCAGGCCCCCGTCCAGACCTCCGTCCAG…
comp184566_c0_seq30	ATGACGGAAAATAGCGAGAAAGAAAACGACCCGCATAACCGAGGCTTGCAGCGACTACCTGGAACAGTTCACATCCAGCCCGAATCAAAGCTCCAGAAGCTGAAACGTTCCCTGTCCTTCAAGTCTGTGATTCGGAGTAAAAGTGTCGACAACTTCTTCCAACGGGCCATTAGCGAAGCTCCTCCCCCAGACCTCATTACACAGGCTCCGCCCCCTTTGATGGAGTCTCCCTCACCCCCTCCCTTTCAGGAGCGCTCCTCGCCTTTTGATAGGTCACCGTCATTGTCGCCATCCATTAGCCCCAACCCCTCGCTGTCTTCTCATTCGCCTTCGGTCAGCCCCTCGCTGTCAATCAACTCCGAAGTCCAGTCACATCCCCGCCCACAGAAAACTCACTGT…
comp189977_c0_seq4	ATGTTCATCCGAAATTTATTATCGCTTGTTTTGGGGTTTTTGCCTTTTTTGATTAATCTCTACTTTCTCTCGGTATTTCTGCCATTTTTACAGCATGCCCAGGGAGAGCTCCAGAAGTCATGCTCCCAGACCCTGGCAGTGCCATTGGAAGGGATCTGCCAGCTGCCATGCCAGTGCAGACCCTACCCACCTCTACCACCCCCACCCCCTCCACCACTACCACCCAGACTCCTCTCTCCCACTGTGGCTCCATCCACTGTGCCCCCTGTGAAACCCTGGGGGAGGGAGGCGGAGGTCTTGGTGCTGGGAATAGTGAGCTGTGCTTCAGTAGTCTTCCTTCTCCTGACTGGGATCATCTGCTACAAGGCCATTAAGAGGAAACCACTCAGAAAAGAAGAG…
comp193629_c0_seq8	ATGTCATCCAATACATCAGAGGACTACGACTATGATTCAGTGATCAATGAACAAAATGAGGCTGGGTACCTAGACAGCACCAGGCTGTTGTATATTGTGGGATACATCATTATCTGTGTGCTTGGCTTGCCCCTCAACATTTTCACCATCATTTCAGGCTGCTTCTTGTACCATAAGGTGAAAAAGACCATCAGTGGCATGTGGGTGCTGTCGCTGGCCGTGATGCACCTACTCTGTGCCGCTTTCCTGCCATTGCAGTTGAACTATGCCTGGCACCAGTTCAACTGGCACTCTGGAACAGCTCTCTGCAAACTCTCGTCCTATGTAACATACAGCAGCATGTTCACCACGGCAACGGGCCTGAGCCTGTGGAGCATCAGGGACATTGTGGCAGACTGC…
comp181930_c0_seq6	AGGCTTCAGCTTTATCGCCGACGCAACCTCACTGACCCTGATGTAGTGGTTAACTACATCGCTGACCAGCTTCGAGGCCCTGGTCATCTGCATGGATACCGAATGATGACTGAGAGATGCAGATTAGCAGGACTGCGTGTCACTAGATCCCTTGTGCGTGAAGTTCAATTAGCCTTGGATCCAGACGGCGTAGTACAGAGAAGAGCTAGGAGACTCAGAAGAAGGCTTTATAGTGTTCCTGGACCAAATTTCATATGGCACATGGACTCATATGACAAGCTTACACCGTTTGGCATTGGGATCAATGGGAGCATTGATGGTTTTTCTCGCTATGTTATCTGGATGCAAGCAAATTTTACCAACAGTAAGCCCGATGTTGTCGCTGCATACTTCATCAAT…
comp194871_c1_seq14	ATGGAGGTTCCTCTGGTCAATTTTGAGAACCTGGACGAGATTGGAATCAACCTGGCAGACCCAAGCGATTCAGGATATCCGGCCTCACCCACTTCAGAGACACCAGAACGAAATCAGATGACCCGCAGCATGAATTCACTGGCACATTCACCACAGGGGCAGAGTCATCCTGGAAACACAGCTGCTTCTCCCTCCACACTCCCCAAAAAAGGTACCTCAAGCTGCAACAGTCTCGTCTCTAATTGGAAGGTACATATGAGCAGTGAAGGCAGTCCCAATGAGGGTCTCTTAGGCAAAGTGGCGAAAGACTGTTGTGAGGACATGTTTGGGGAAAAGCACAAATTTGAGGAGAGGGACCAGAGAGTAGTCATTAACGTCTCAGGGATGATGTATGAGACG…
comp186848_c1_seq125	CTGCGTGGTGCGATCTGCCTCACCTCCAGCCCGGTCCTGTTCGGTGGACCGGCCCCTCGCCAGCTCTCAAAGAGACGAGGAGCGATCTCATACGACAGCTCAGACCAAACGGTCCTATACATCCGCATGCTTGATGTTCAGCTGAGATCTCAAACAGGTTATATGCTCGAGCAACAGGTGAGAACAGAGAGAAGCGAGAGGAAAGTCAGACATGAAAGTACACAGAGACGACAACACACACACTTCTGCACAGACTTCAGGCCTCTGTTGTCGCGGAGGGACACTGTAGGATCACAAGCAGCTCAACGGGGCAGAAGTGTTCAGAGCTTCCAGAGGAGCTTGTACTCTTCACATTATAACAAAAACCACACCCAAGCCACACATCACATGCTAGACCAG…
comp182140_c0_seq12	ATGAAAGCTATTTTCTTTCTTCTTTTAAGTTTGTCGTTGTCCGTCTCAGCGTCCAAATGCAGAGACCAGCAGGTAGTACAGTACACCGTCGAGGGCCACGCTTTCACGCTCTTCTGTGACACAGATCAGCGTGAGGAAAATGTAACGTACACTTGGACCAAGGATAACGACACTGTAAAAGTAACGCAACGGATAAAACTCAAAGGAACTTCGCTTTGGTTATTAAGCACAGTACCGTCAGACAGTGGAAATTACAGATGTAGAAGCACAAACTCCTCTGTGACCATGGAAACAGCAGTATTTCTCATTGTTGAAAGTGGACCTTGTCCGAGACCCAACCAATTCAGTGTGGCAATGGATGGATCCAACGTCAGTTTTTCCTGTTCTGTAGACCGTGTT…
comp22304_c0_seq1	ATGGCTGAAACGGAGGGTGGTATTTTAGTTCGTAGGAATATCAGCAAAGAATCTAAGGAGACACCAGAAAAGAATGATAATTACGAAGACCAATCAGATAATGATAAGGATTCCAAGGAAGTCAGGTTGACACTAATGGAGGAGGTTTTACTTTTGGGTCTGAAAGACCGGGAGGGTTATCTGTCGTTTTGGAATGATAGTGTTAGTTGCGGACTCAGAGGTTGCATCCTAGTGGAGCTCGGTTTAAGAGATCGTATAGGTTTAGAACCATCAGGTATGCGGCGCAGAAGTCTACTTTCCCGATGCGTGGTTGTCAAAAAAGGAGCTCCTACTGGTGATGCGCTTCTCGATGAGGCTTTCAAACACATAAAAGAAAATAAACCTGAGAATATCAAAACA…
comp173358_c0_seq15	GCTCTTCCGATCTGGATTTTATCGCTGGATTTGGTGAACACGGACGAGGGAATAATGGTCAGGAGATGCCTACTGACGTTCAAACCATTCAGGATCTTTGTGGTGGGGATTGGCTTCTTCAGCCTGTGTTTTTTAATGACCTCCCTGGGTGGCCAGTTCTCGGCGAAGCGCCTCACCGACTCCCCGTTCACTGTGCGGACGGAAGTGTTGGGAGGCACAGAATCCCGAAGTGTTCTGAGGAAGATCAGCGACATGTTGGAAGTCATCCTGAAAAGGATGGACAGTCTGTCGAAGTTGGACAACGCCAACAACTCACGCCGTCTGGAAGAACTCAGCTCGGCAATTAACAGGATCCAGCCAGCAGGACTAGTGGAGAAAATTCAAGCCATTGCTCAAAAT…
comp191337_c1_seq9	ATGACTATTACTCTTTTTTTAGCCATCAAAAGCAAGTTCTGCAAGCAATTTGTCTGCGTATCCAATGACAACAAGCTGTGGACACTGGTCTTCAGTGGCAGTACAGAGCGTAGGACCCCTCTGGTTCTGCTGCATGGCTTCGGCGGTGGAGTGGGCCTCTGGGCCCTCAACTTCGATGCTCTCTCCCACCAGAGGCCTGTGTATGCCTTCGACCTGCTGGGTTTTGGCCAGAGCAGCAGGGCCTGGTTCAGCACCGATGCAGAGGAGGCGGAGATGCAGTTTGTGGAGTCCATAGAGGAGTGGAGGAGCAAGCTGGGCTTGGAGAGCATGATCGTGCTCGGCCACAATTTAGGAGGCTACCTGGCTGCAGCCTATGCACTTAAATACCCTTCCAGAGTG…
comp189319_c0_seq16	ATGTCTTTCTGCCTCTGCTTGTGGATCTGTCCTACTGATCTGTCCTACTGTCTGTCACTCTCAGTAATCTGCAGTGTGATGTCTGGAGTCAGAGTGAAAGCACCACTAGGAGGAAATGCCTCTGTTCACTGCTCCTATAGCAGTGAAAGTGATTCCTACCCAAAGTCCTTCAGTAGAGGCTGGCGTGAGCACAAGGTGGAACTGATTCGACTGCGCGGGTCCGAAACTTTGGCTGCGACAGGAAGATTCTCTCTGGAAGACGACAGAGAGAAAAGGGAATTCACAGTGACCATCAAGAACGTCAGTGTGGATGATGCTGGTCTGTACTGGTGTGGCACTGACCAGAAGTGGAGATTAGTCAAGTTCACAGAGGTCAACCTTGATGTGGTCCAAGACACT…
comp192091_c0_seq138	ATGTGTGGTAATAATATGTCAGCACCGCTTCCCGCGATTGTCCCCGCTGCCCGCAAGGCTACAGCGGCGGTGATCTTCCTCCATGGCCTGGGAGACACAGGGCATGGTTGGGCTGAAGCTCTGGCTGGGATCAGGACCCCTCATGTGAAATACATTTGCCCTCATGCACCTGTCATGCCAGTCACCCTCAACATGAACATGGCAATGCCCTCCTGGTTCGACATCATCGGACTGAATCCAGATGCTGAGGAGGACGAGACGGGGATTAAAAAAGCTGCAGAGAGCATTAAAGCTTTGATTGATCAGGAGGTGAAGAACGGGATTCCATCTCACCGGATTATACTGGGGGGCTTTTCTCAGGGTGGAGCTCTTTCTCTCTATACTGCTCTCACTACTCAT…
comp195514_c3_seq5	ATGTCTCGTGCTCACCTACTGTGCATAAGCTTAGCATTAAGCTTGGGCGCTGCCGTAGAGGTTCAAAGGCCACGCGGAGTACCAATGACGAAACGACAGTTCTATGATGAAAACAAACCATTCACTTGTCTGGATGGTTCCCGCACCATTTCGTTTGATCGCGTGAATGACGACTACTGCGACTGCAAGGACGGCTCGGATGAACCAGGAACTTCTGCGTGTCCAAATGGTAACTTCCACTGTACTAATGCCGGCTACAAACCCACCTTCATTCCATCGTCACGCATTAACGATGGCATCTGCGATTGCTGCGACACCACAGATGAGTACAACAGTGGGGCCAAATGTGAAAATACATGCAAGGAGCTCGGCCGACAGGAACGTGAGGTCCTGCAGAGG…
comp342972_c0_seq1	GACAATGGAACTGGTCTACTCAAAGTGGGCTATGCCGGGGAAATGGAACCCCGAGCTGTCGTACCCATGATTTTGGGCAGACCCAAACATATGAAATTGTTAGTTGAACAAAGTGCGGACGAGTGTTTCATTGGGGATATTGCTGGTAGCAAACGTGGAGCGCTTACTTTGTCTTATCCCATAGCAAATGGAGTTGTACAAAATTGGGAAGATTTGGAAACTATTTGGCAGCATGTCTTCACGAATGAACTCCGTATCTTGCCCGATAATCATCCCATGCTTTTGACCGAATGTCCCCAAAACCCAAAAACCAATCGTGAAAAAATGAGA
comp187959_c0_seq9	ATGTTCAGCTACATCCTGGTGTCTCTTAGTGTCTGTGCCTCCTTGGCTGGTGCACTGGACGACTCAGCGAACAACCCCTACCCCTGCATGCATTCAGAGAACATCAATGCATACAAAGAGTTCTTGAATAAACACGTACGCTCCGATGCTCCAACCACTCACGACCAAAACCAGTGGCAGACCTTCATCCGGAGGATCAGCACTTGCAACCGACCAATTCAATCTTTCCTTCCGTTTAGTCAGAAGCAACAGGTGGAGAACGTCTGTTCAGCCTCGGGGGGTAAAGTGTACAACCATAATCTCTGCATCAGTGATCAGGTGTTCACCTTCACCACCGTTTATGTGGACAACAACTGTATTGTGACTAAGGTCGTCCCAGAGAAGAAGCACATCATCTTG…
comp194132_c1_seq16	TGCTCTTCCGATCTATTTGCAATGCACGCTACAGATTATGATGAGAACACCGCGTTTCTCGGAAACTGGGGACATTTTCAAAAGACCGTATTCTTTCTACTGTGTTCCAGCATCATCCCGAATGGGTTTACTGGTTTATCTATTGTTTTCATCGGCGACACACCGGTTCATCATTGCTACATTCCTGCAAGTGTAAACATCACTGTTGAATGGAGAAACGTTTCTATTCCCGTTGAAGTGGACGGCGGACATACGCGGTTCAGTAAATGCTCACGATACAAACTAGACGTGATCAAAGGTTATTCAGACAAAGGGTTGATCCCGTGGGTTGATGTGAATGTATCTGCATTAGAGCAAGAGAACTGCGTGGATGGGTGGGAATATGATCGGGAAACGTAT…
comp182040_c0_seq12	AATCTAAGACCATTTCCCGACGAGTACTTGTACGACCTTGTTTTCTTCCTGAAATTTCTTACTTTCACTTTAGATTTTGGGGTCAGCAAAGGAGAAGCGATGGCGTTTAACACAGAAACTGATGTTCAGAAACCTGGACACCAGCGAAGGTGGAGCATGAATCAACCCCCCTATATGTTTGAACTGAGGATTGTGCTGCTGGGGAAGAATGTTCCAGAGACCAGCAGAGTGGGAAACTTCATCCTGGGTAGAGAAGCGTTTGATACTGATACATCTTTTTCTTCAGTAGAACATCTCAAAGGAACCATCCAACAGTTGAAGGGAAGATGCATCACCCTGATCAATATATCTCACCTGTTTAATCTCCCTACAACGAAAGTGACTGAGAGAGTGAGAGAG…
comp186713_c1_seq1	ATGAGTTTGGACATTGACGACAAGCGAACACGTACAAGATCGAAGGGAGGAAGAGCTCCCGCCGAGGTCGTCGGACAGGAGCCGAGCTGTCCAACTCCAGGATGTAATGGCTTTGGCCATATCAGTGGCAAATATGCCCGACACAGAAGTACACTGAGCTGTCCGGTAGCCAGAAAGAGGAGGCTCCAGGAGGAGGAGTCAGAGCCACAGCAGCCCGCCTCCAAGAGGAAGTCCCACCCCCTTAAGCTGGCGATGGACGAGAGCTTCAACACAGAGAGCGACGGAGAGGAGGCAGAGGCAAGGGAGGAGGAGGAGGAG
comp178102_c0_seq36	ATGCTACAGACTATTTACGAGGGCGATTCCTGTTTCTCTACAGACGGCATCGGCAAACACCGGCTGCCTCTGGTCCTCCACGACGGCGACATGCACAACGTCAACAACTCAGTGGACGTGAAGCCCGAGGTGTCCTTGGTTCTGGAGCCGGTGTCTCCGCTGGACCTGCGGACGGACGGCAGGATGTCGTCGCTGGGCTCGGACCCGAGCGTGTGGGAGCGGCAGCTGCAGCAGGAGCTGCTGCTCATCCAAAAGCAGCAGCAGATGCAGAAGCAGCTTCTCATCGACGAGTTCCAGAAGCAGCACGAGACCCTGATCCGCCAGCACCGGGCCCAGCTGCAAGAGCACCTGAAGCTACAACAGGAGCTCCAGGCAATGAAACAACAACAGGAGCAGCTG…
comp178929_c0_seq21	ATGTCTGGTGTCTTTGAAGAGTCCGGTCTCGATGATGCCACAGACAGCTTCTGGGAGGTTGGGAACTACAAGCGTACAGTGAAGCGGGTTGACGATGGACACAGGCTCTGCAATGACCTTATGAACTGCATCCATGAACGTGCCAAAATAGAGAAAGTTTATGCACAGCAGCTAATGGACTGGTCCAAGAGATGGAAGCAGCTTATAGAAAAAGGGCCTCAGTACGGGACGGTGGAGCGAGCGTGGATTGCACTGATGACGGAGGCTGAGAAGGTGAGCGACCTCCACCAGGAGGTGAGGAACGGTCTAGTGAACGAGGACTTTGAGAAGGTGAAGAACTGGCAAAAAGACTCCTACCATAAACAGATGATGGGAGGCTTCAAAGAGACCAAGGAAGCA…
comp193770_c0_seq9	GTGCTCTTCCGATCTGCTCGAGTTATCATGGGCTGCAGGGATATGGAAAAAGCCGATGGCGCTCTCAAAGAGATCATCAAACTTTCTGGGAATCAGAATATCATCAGCAAAAAACTTGACCTCGCTGACTTCAAATCCATTAAAGAATTTGCTCAGGCTGTCAACAGTGAGGAGAAACAAGTCAACATCCTGATCAACAATGCTGGTGTGATGGTTTGCCCATATGGCAAAACGGCAGATGGATTTGAAATGCAAATTGGCGTCAACCACATGGGTCACTTCATGTTGACGTTTTTATTGATGGATCTGATAAAAAGATCGGCTCCAGCTCGCATCATCACAGTCTCGTCCGTGGCTCATAAGTGGGGGACCATTAATCTGGATGATATTAACAGTGAG…
comp9398_c0_seq1	TGCTCTTCCGATCTGTTGTTCCAAAGATGTTATCCACCTTCGCTTTTTTTGGTGTCACTTTTTTCGGTGTGCCATGCGTTCTACGTACCTGGAGTAACTCCAAATGAATTCAAAAAAGGAGATGTTATCCAAGTCAACGCTGTCAAATTGACTAGTTCAATGACTCAACTTCCATATGAATACTACAAGTTGCCATTTTGCAAACCACCAGAGGAAGTAGAGTATAAATCAGAGAATATAGGTGAAATCTTGCGTGGGGATCGCATTGTCAAAACACCCTATGTTGTGAAGATGGCGGAGGATACAGGCTGTACGGCTGTCTGTAATCCAATATCTCTGAGTCCAGAGGATCTATCTAACCTCAAACTTTTTGTCGCTCATAACTATTTTGTCCATCTA…
comp193960_c1_seq12	ATGACGGACCTTTCGACTTCTTACCCTGTTCCTGAACCGACTATTGTGGATCCCTCGGCAGTGAGGAACGGACAATGCGCTGCTGCCCAGGATTCGGATCTACCCAAAGGGGTTGGCCAGGACGATCCCTTCAGTATGGACCCGGACCAGGAGATGAAAATCACAGATAGCGTAGAGGGACAAGGTCTGTTGGAGAGCAGCATGCGTCTGAAGCCACATGAAGCTCAGAGGTATAGGAAGAAGGCATTGTGGGTGTCGTGGATCTCCATCGTCGTCACACTAATCCTGGCTGTGGCAGCGTTCACTGTATCCTTCATGAGACACAGTGCATCTGCCTTTGGATTTGCATTCGATGCTACGTTAGATGTGCTGTCGTCTGTCATCGTGCTCTGGCGATAC…
comp70284_c0_seq1	CCGAAGATGAAGAACAAGCTCATTCACAACAGCACTCCAAGTCAAGCCAACGGCATGTGTACAAAATCGAAGATCAATCAACGTGAAAATGAAGAACGCGACCGTCTTTCATTATGGAGATCACCATTCCTCACTTTATATTATTTCACTATGGAATGTCTTCACCGTTTGACGGAACTTAGGTTCACAATCGCACGAAATAGGCGGCAGTGTTTTTTTATTGTTTGTGTTATTTTGGTCCTTATAACACTAAACTATTCCGATGGTCCACATTCGAAAGTCTTTCAGCGCGTTAGATCAACGTCTCTATGGTGGCTTTGGTGGATATGGCTCGGGTTCCTGTCATCATGCGGTTTTGGCACCGGGCTACACACATTTGTGCTCTATCTGGGACCTTTT…
comp192013_c0_seq34	ATGGAAACAGAGCTTCCTGAAGTGTCTCAGAGACAGAGTCTTCTGAGAAACATGAAGTCTGAATCAGCTAGTGAGTGTGCACATCGGCTGCGTAATATGCCTTTAAGTTTGCAAGAGAAATGTGAACTCAGAGCCCTGGTCTGTTCTGAGAGAGGTGGTGAGGCTCGATGTGCAATGAAAGTTACAAGAAGTAGTCTTGTAAAGACCCTGCATAGTTTCTGGCAGGGTGTTCTCTCCCTTCTCTTTTCTGTGCACTGTTGGCAGGGGGCACTAAAGCAAGTGAGCAGCCGTTTTGGAACTGGAGTGCTCTCTTATTTTCTCTTCTTGAAGACTCTCATACTCTATAACATTTTCTTCTCTACCATCATCATCCTCTTCCTGGTCCTACCACAAGTACTT…
comp57917_c0_seq1	TCTTCCAGCTCGAAGACATGCGCCACTTGTTGTGAAAAGTTCGCGAAATGGTTGCCGGTCGTTTTTATTCTGGCCATAGTAGCCTGGTCCTACTATGCCTACGTATATTCATTATGTATAGCTCTCGTTGATCCAATCGCCGCGAAAGTTCTGTTCATCATATTTTACAATCTCATACTTGCGGTTTTCTTATGGTCATATTTTAAAGCCATTCTTTCGCCTCCCATCCCCCCACCTAAAGAGTTTTTCCTATCTAGTACGGATTTACAAGCAATAAATCAATGTGACTCCCGGTCGGCTTCAAACGTGGTTGTTGAGCAAATAATACGAGATAGAAACCTTCCCGTTTATTTGGTCGGTCCTACTGGAGATTACAGGTTGTGTAATGCGTGCAAACTT…
comp200640_c0_seq1	CAACTTTTCAACTTGTTTGCGATGTTTGTTCGTGCGCTCTTTTTCCTTTCATTGTTGATTTGTTCTTACTCATGCGATGAGGAGAACACGTCGAGGAAAGTACTTGTATTGCTGGAAAACCTGTTCATAAGAGATACACACTCCAACTTTTTCAATATTATGACTAATCGGGGTTACGATATAACGTACAAAGTTGCTGATGACTCGTCTCTCACTCTTATGAAATACGGAGAGTATTTGTATTCGCATATTTTCATATTATCTCCTTCAGTCAAAGAATTTGGTGGTTCAGTTAATGTAAAACAGCTCGTTAAATTTTTGGACGATGGAGGTAATTTATTCATAGCTGCCAGCTCCGATATCGGTGAGGCCATAAGAGAACTGGGGAGTGAATGTGGG…
comp170882_c0_seq6	ATGAGCGTCTTGGGGTCCCTTGTGCAAGTTGTTGCTGCGGTCCTGACGCTGTCACGCGCTCAGTGTTCCCCCTCAACCACTACAAACAGCACCTCTAAAGTAATCCAGTTTCAGGAGGTTTGGGGGCGGAGTTTCTGCCGTACCATAGAGAAGCTGGTGGAGGTTGTGCAGGAGTATCCTGGGGAGGTGGAGCACATCTTCAGCCCCACCTGCGTGCCATTGGTCCGCTGTGCTGGTTGCTGCGGAGATGAGAAACTGGAGTGCCACCCTACACTCACCTCCAACGTCACTATGCAATTATTAAAGCTGAAGCCAGCAGAGCAAGGTCAGGAGTATGTGGAGATGACCTTTGTGGAGCATAAAAGCTGTGAATGTAGACCAAGAAAGCCAACAACAAAC…
comp195227_c3_seq5	ATGCCCTGTCACCTACCCAGTGTTTATTTATTCCTTTCCAACTTAATCAAACATTATCTCCTATGTGCTTTCTGCCAGAGTTGTTTTTTGACAGGTTTTCTCTATATTAATGTTTCTGAAAAAGCACATGTTTGTTCCCTGTGTGTGACAGAGGAGGCACACCAGGCAGGCAAGGCCCTGCTCATTCACTGCCAGGCTGGTGTGTCCCGCTCCGCCACAATCGTCATCGCTTACCTGATGAAACACACGTGGATGACCATGACGGATGCCTACAAGTTTGTCAAGATGCGCCGGCCCATCGTCTCGCCCAACCTCAACTTCATGGGTCAGCTCCTGGAGTTCGAGGAGGACCTGAACAACGGCATCACCCCACGCATACTCACGCCTAAGCTCATTGGA…
comp188380_c2_seq1	ATGAAAATTCAGATTTTTCTAGCAACAGCTCTGGCTATACAATGTAGCCAGTGCGAGGTGACTGAAGTAGTCGTGGAGAGTGGCTCAGCAGCTGTGCTCCCGTGTTTTGTACCTTCTCCCAGCATTTACTCCACTGCAGTCCACTGGAAGAAGCTGGCAGGAGGGGTGCAGAGGACCGTGTGGCGGCGGGACAAGAGTGGTCTTGAATTCCGGTCAGTGGGAGGAGCTGTACGTGTTCAGAGCCTCCAGCCAAACTTTGGAAAGGGCAATTATAGTCTTCACATCCAGGGTGTGAGGGTAGAGGATGCTGGACTGTACCACTGTGAGGTCGAGGGAACCAGACTGACATACCAGCAGGTCATACTACGAGTCATCACAGTCTCCTTCACTCCTGCCAAG…
comp191286_c1_seq34	GTGTGCTCTTCCGATCTCAGCTCGGCGGCATCGCTGTCGCCTCTCTACAACTTCGCCCGTCTCTTCCTGCAAGCCGTGCAGCCCAACGACTTCCCCTTAGACATCATATATCGGGCATCACGGAATGAGATTCAGACTGCAGAGGTGATGCGGTACGAGGCTGGCTACCTGGCATGTCTGGTTCTCTCCGTGTTGTATATGTTGATGATGCCGACTGCGGGCTGTGTGCTCGTGCTGCGGTCCCTCTACCGTAAGAATGCCACGCTTAACGACCAACCGCTGCCTTCATCGGTGCCCTGGTACCAGCGGGATGTTGTTGTGATCGCATGTCTCTCTGTAACGGTCGTTTTCCTGCTGGCAGGGGTGACTCTGACATTCGCAACCAACGACAGGATGCGC…
comp189761_c0_seq7	ATGCCTCTCCAAACCAAAGGGTTGATTACGGCCAGTTGGCTTTTCGAAGCCATCAAAACATGCACAGGATCCAACGTCCGAGTTCTGGACGCCTCTTGGCATCTGCCAAAACTTTTGCGAATCGCCAAGAACGATTTTAAGAAGAGGCACATACCCGGTGCCTTGTTTTTTGACATTGACCGTTGTAGCGACAGAAGTTCTCCTCTCGATCATATGCTCCCAACAGAGGGAGATTTCGCAGATTATGTCGGAAACCTGGGCATCACAAACGAATCGCACGTTGTAGTGTACGATGCGAGCGAGTACGGGATATTTTCGTCACCGCGCGTTTGGTGGATGTTTCGGGTCTTCGGGCATAGTTCTGTATCGGTTCTCAATGGTGGTCTGAAAGACTGGATT…
comp183398_c0_seq5	ATGAGCGTTTTAAAACCGAACCTCTCTCCTCCGACAGAGAACCATAACAGACAGGCGGCTCCTGAGAGAGCAGTCATGCCCGTCGCATCACCCAGCTCTGACTCAGTCCACAGTGTCCTGGACACCCTGAGTGACAGCACCAGCTCCACCACTGCAAATGATCTTGATCTCATCTTCCTCAAGGGCATCATGGAAAGTCCAGTGAGCGCCGAGAGCCCGGAGGAACCTCGGCTCGAGGCCGTGAGGGACAACAATTTGGAGTTGGTGCAGGATATCCTGAGGGAGCTGAGTCCAATCACCCACCGCAGCAACACGGCCGCCGAGCTCTCTCGCATTCTCAACCAGCCCCACTTCCAGTCTCTTCTGGAGACACATGACTCTGTTGCTTCTCGGACGTGT…
comp121689_c0_seq1	TGTGTCTTTTCGCTTCCCCAAAACAAAGGTTTCGACGTTAGTTTTAGGAATGCTTTTTTATTGGATGAATTTTGGAGGAGGTTTGAAAAAGAAAAAGATGAATTTGGTATGTTCCTTTTAGAAAAACTAACAGATAACAGTAGGAAAATGGTGGTGATAAAAATGTTTAATGAAATGGTTTGTAGCGAGGATATATGTGTGTGGTTAAGCAAATATTGCAGTGTTAGAGGTCCACCAAACAAAATATTAGATGAGGACGGTATTTGGACTTGTTCATGGAGAATTCCAATAAAGCAATGGCCAGATCCCAATGGATATTTAGGCATGAAACACATACCACAGACTATTATTTTAGGAGAAAATAGAGGGTATGTATTTTATCAGGGTATGCCAAAATTA…
comp185882_c1_seq2	ATGGCTCCTCCTTTTACACTGCTCTTCCTCGTTTATGTTCTTGCCCCACCTCCATGCCATGGATTCAAAATCTGTGCCTTTAATGTTCAGAGTTTTGGTGACTCAAAATCAGAAGATGGCATCCTTTTGAACACCCTTACCCGGATTGTGTCGCGCTGTGATGTGTGCTTACTCCAGGAGGTGAGAGATTTCAAGAAGAAGGCTATTCCACGTCTACTCAAGAGCCTCAACAACTATGACAGCAATTACCAGTATGACTATGTGTCCAGTGAGCGACTTGGCAGAACACTAACTTATCAGGAGCAGTATGTGTTTGTATTCAGACTAGGTTCAGTGAGGCTTAAAGATCAGTACCAGTACCCAGACAAGCAGCCAGGAGACGAGGATGCTTTTGCCAGG…
comp189681_c0_seq23	TCTAGACAGCACGATTTTACCATGGCCTGCACTGAAAAAATGACTCAGTTAGACATGCTAAATTCATTTTTCTGTGAACGTTTGATGGCTGTCGCTGCAGAGATATTTCAAGCAGTTAAGGACACTATCGCTGAGTACCAAGATGAAATAAATCGTTCCAAACAGGAAAATTTTCATCTGAGAAAAATGCTCACTGAAGTTAGCCTCAGCAGTGCACCGTTTCCCTTTTCATCAATTAATCAAGTTACAGAAGCACGAGCCAGCCCGCCACATACGCTTCCTCTTGTGCAGCAGAACTGTGATGACGGGCCACTGGACTCAGAGTCTTCGGTTATACAAGTGAAGCTGGAGCTTAGCTCAACGCATCAGGATGGTGAACCACAGCTGCCGCTGAGTGAC…
comp174245_c0_seq1	ATGTCACTGTGGTTTTTCTTAATAGCCTCGTTTGCTTTCCCACTAAACTCTCTGCAAGCCTTAAAGATGACAGAGGTTACGTTTGGACAAAGCATTATACTGAAGTGTAACATCTCTTATCATCATGAAATCAACTGGGTGAGGATGGGTTTGGACATGAAACCGGAGACACTGATGGTTATGGGCCTGAAAAATGATGGATCTCTGTCCATCTCCTGGAATTACAACAAAAGCCATTTTGAAGGCATCGTCCAGAACCGATTTATTGGACTGAAGATTCTGCAAGTACACAGCAGTGACCTGGATACATATCTCTGTGCAGCTTTAAATGGAAAGCAAATGGAGTTTGATGAAGGAATGCGACTATACACCAGTCAGAGTGTACAACAGCCTAACAAT…
comp192852_c1_seq7	ATCCTTGTACGCACACCTGTCAGACTTCGAAATACGATGTCCGGCAGAGGACGTCAAGTCTCTGAAGATAAATCCAGCGTCTCGTCAGCAAACGGTACAATGTCTACTCGGAAAAACAGCTCTCTTACAGAGAAGGACCAGAACGCTAAAGAAGCTGGGGTCGATGTACCCCAACAAAGAACGCTAACCAAAGGAACAGGAAGCGCACAAACCATCAAAACTGAACAAGATACATGTCCATCAAGCCATGACGGTATCACGCCTGCAGAGGAAGGCACATGTAGAACTACAGGTGGAAGTGCGACGAAGGAAGAAGTTCCCCAAAAAAAGATGACGAAAAGACCGGACCATACCGACCACAATCCAGACAGAATTCTCCAAGATACCCTTCAAAAGTTA…
comp192445_c1_seq30	TTTGGAATGAGTTTTTGGAGACGTAACAAAAATAATGACGCCAAAAAGTCACCAATCATAGAAAGTGACGAGATGGATTCTGTCATTACAGATTTTGGGTTCCAGATGCTGGACAGCACAGATGACCTGAGAGACACATCATCTACATCGTCAGAAAGATCAGATTTGTCCATTGCACTGGAAGACTGCATGGCTGCCCTGGATTTGTTCTTGCGAAATGACTTTGAAGAGGCTCTGTGCAGACTCAAGACCAGAACTAAGGACAGCATGTATCACGCACTCACATATGCCACCATTCTGGAAATGCGGGCTATGATGACCTTTGACCCCGAGGCCATCTTGGCAGCGGGAAACACAATGAAAGAGGCTCAGGCTGTGTGCCAACGGTATCGTAAGAAG…
comp184485_c2_seq12	ATGGGCAAACGCTTGGAACAACAACCAATGTACCCCCAGTACACCTATTATTACCCTCACTATCTCCAGACCAAGCAGTCATATGCCCCGCCCCCTCCTCCCATGGCTCCGCCCAGTCCCAGCCCCAACAGCAGCAGCCACAGTGCAGTGGAGCAGCTTAGTAAAACCAACCTGTACATCCGAGGCCTCCCGCCTGGCACTACGGACCAAGACCTCATCAAACTCTGTCAACCGTATGGGAAAATAGTGTCAACAAAGGCGATCCTCGACAAAAACACCAACCAGTGCAAAGGTTATGGGTTTGTGGATTTCGACAGTCCTGCAGCAGCGCAGAAAGCAGTGGCCTCTCTGAAAGCCAGTGGAGTCCAGGCCCAGATGGCCAAGCAACAGGAACAGGAT…
comp192231_c0_seq10	ATGTTTGAGATCCTCAGTAATCAGATGCGTGATGAGGTTGGGCGGTTGGATGCAGTACGTGGTTTTGTATGTGGTCTCGGAGCAGGGGTCATGGAAGCAGTGTTTGTTGTCTGTCCCATGGAGACGGTCAAGGTTAAATTCATTCATGACCAAACATCAGCCAGCCCCAAATACCGTGGCTTTTTCCATGGGGTCCGAGAAATTGTCCGAACCCAAGGGATCAGGGGAACATATCAGGGTCTCACAGCAACAGTTCTAAAGCAGGGCTCCAATCAGGCTATTCGGTTCTTTGTTATGACCTCACTGAAGAACTGGTACAAAGGTAATGACCCAAACAAGCCAATGAACCCAATAGTGACAGGCGTGTTTGGCGCAGTAGCTGGTGCTGCTAGCGTGTTT…
comp215043_c0_seq1	GCTTTTGTGAATTATTGCATGGCGGAGCACACATCAGAACAAGTGTTTACTGTGGAGACCGTAAATACCAAGGTCTTTTCAGGCCAAAAACCAGGTACTAGCGGTCTTCGTAAACCGACCAAGACCTTTCTGCAACCTGGTTATACGGAAAATTTTGTCCAAGCTACTTTGAATGCAGCTTTGGGAAATCAGTTGGGCAAGAAATCGGTTCGTTTAGTGCTTGGTGGAGATGGACGTTATTTTGTTCGCGAATCACTCGAACGCATCATTATCCCAATGTGTGCAGCTAATGGGGTCAACGAAGTATTAGTCGGTCAAAATGGTATCCTATCCACACCAGCCACATCGTGTATCATTCGTAAATACAATCTCGATGGTGGCATCATCCTAACGGCTAGT…
comp293766_c0_seq1	CTACGGCGCCTTTTACAAACATTCGCTCTCCTAGTAAAGGCGGGACTGCATAACATGGAGGTGTATATGGCTGTTCGTCGTAAGAAAACAACAATCTACTTGAATGCCAAAGAAACTAACACCGTAAATGAAGTCAAAAAGATGATTGAAGGTATTCTAAGGGTAAAACCCGAAGATCAACTCTTGTTGAAACATCAAACCGAGATGGAAGATGAAAAAACATTAAACTATTATAATTTGAACAGTCAAACAGCCAGAGCTCATACACCTGCTGTTATTGGATTGTGCCTTCGTGATCCAAATACCGAAAGATTCGAGGTATTAGATATCACACCCTATTCTAGC
comp192943_c2_seq5	ATGTTGAATGTGGCAAGAACAGTTTCAAGAACCATCTCTAGCTCCCTAAGCTGCGGTCAAGGTGTATCATCTTCGGTTAAAAAGGCTTGCTGGAATCGGTTGATGGATCATGCTCTCCGCACTGCAGCCAGGCGTGAATATGCTTCAGAAGCAATCAAAGGAGCTGTGATTGGCATTGACCTGGGCACCACAAATTCTTGTGTGGCTGTTATGGATGGTAAACAGGCAAAGGTCCTTGAAAATGCAGAGGGAGCAAGGACAACCCCGTCAGTTGTAGCCTTTACAGCTGATGGTGAGCGGCTGGTTGGCATGCCGGCCAAAAGGCAAGCTGTAACGAACCCAAACAACACGCTCTATGCCACCAAACGTCTGATCGGAAGGCGCTTTGATGACGCAGAA…
comp243989_c0_seq1	ACAACTCACTTGTTTTATGCCATGGTCTTCAACCCTACTTTGTACTCCATAAAGACGATTCTTATCCTCGATAGTGATGGAAAACGCATTTTGGCTAAGTATTATGGTCAGTCAATACCATCTCACAAAGAACAACTAGAGTTCGAATCTCGATTGTTCAAAAAGACAAACAAGTCGAATGGAGCTGAAATAACGCTTCTTGATGGAGCAACTTGTGTTTATCACAGTGTCAGTGATTTATTCTTCTACGTCATTGGTGATGCATCAGAAAACGAATTACTCCTCGTAAGCGCACTCAATTGTCTTCACGAATCAGTCAATCAAGTTTTACGGCGATCGGTTGAAAAGAAGTCTGTACTTGATAATCTTGACTTGATATTCCTGATTGTGGATGAAATT…
comp187881_c0_seq30	ATGAACCAGAGAGAGGGTTTAAGGGCAGAATCCAGACACTTCACTCTGGATGGGGTTCCCTTTCGGATTCTGGGAGGCTCCATCCACTATTTCCGGGTCCCCAGGACGTGCTGGAGAGACAGGCTGCTGAAGCTAAAGGCCTGCGGTTTGAACACTCTCTCTACGTATGTACCATGGAACCTGCATGAGCCTGAGAAGGGGGTGTATCACTTCGAGGAGCAGCTGGACCTGGGGGAATATGTTCGTCTTGCGGCAGAATTAGACCTGTGGGTTATATTGCGACCAGGACCGTACGTTTGTGCTGAACTGGATTTAGGTGGCCTGCCCAGTTGGCTGCTGAGAGATAAAAATATGAAACTGAGAACAACTTACCCTGGATTCACCGCTGCAGTGAATTCC…
comp190376_c2_seq17	ATGACGGAAACGGATGGGAAAACTCAAACAAGGCTCAGAACTGCAGATGTTCCCAGCACAGAATCAACAATGGTGGAAGACGTCTTTGACGAAACGTATAAAGAGAAAGAAGGTCCTAAACCGCCTATGGTTGTGGTCTGGAGAAACGTAATTCTCATGAGTTTATTACACGCGGGAGCTGCGTACGGCCTCTTTCTTATACCTTCTGCATCTCCTTTGACTTTAGTATGGTCTGTTCTGTGCTTCCTGATCAGTGCGCTCGGAGTAACTGCAGGTGCGCATCGGCTGTGGAGTCACCGCTCCTACAAGGCGTCGGCTCCTCTCCGAGTCTTCCTCGCGATCGCAAACTCTATGGCGTTTCAGAATGATATTTATGAATGGGCTCGAGACCACAGAGTC…
comp189715_c2_seq9	TCGGACATGGCACCGCTTAAGAAGCCAGTAGTAAAGGGTGGCAAAAAGAAGAAACAGGTTCTGAAGTTTACTCTGGACTGCACCCACCCTGTGGAGGATGGCATTATGGATGCTGCCAACTTCGAGCTGTTCTTGCAGGAGCGCATCAAGGTTAATGGGAAAGCTGGGAGTCTGGGCGGTGGTGTGGTCTCCATTGAAAGGAGCAAGAGTAAAATCACAGTGACCTCAGAGATCCCCTTCTCCAAAAGGTACTTGAAGTATCTCACCAAAAAGTACCTGAAAAAGAACAACCTGCGCGACTGGCTGCGCGTGGTGGCTAATACCAAGGAGAGCTACGAACTGCGCTACTTCCAGATCAACCAGGACGAGGAGGAGGAGGAGGACGAAGACCAGAAAAGC…
comp188464_c1_seq16	AAGAGGAGGAGGCACGTGGAAGCTGCCGTGCCCCCCTCCACTCTAAAGCACCGGCTTCCCAGACTTTGCAAACGCTACAAAATGGGTTGCTTGGACTGCTGCATCAAGTGTCTGGGTGGGGTCCCGTATGCATCGCTGGTGGCCACCATCCTATGCTTCTCGGGCGTGGCACTGTTCTGCGGCTGTGGGCACGTGGCACTTACGGGCACCGTCAAGATGCTGGAGAACCACTTCTCCAACATGTCGTCCGACCACGCCACACTCATCGACGTTGTTCAGGTCCTGCAGTACATCATCTATGGCATCGCCTCTTTCTTCTTCCTGTATGGGATCATCCTGCTGGCGGAAGGTTTCTACACCACCAGCGCCGTCAAGGAGATGCACAGCGAGTTTAAGACC…
comp190727_c1_seq162	GCTCTTCCGATCTGGCAGGTGGTTATAGATGATGTGGGATTTGTAGAAGCGCAGTGTTTTCTTCCCACGATGTGCTCATTCGAAGGTCAGCTCTGCGGTTACAGCAGGAGTGGAGCTGCACTCTGGGTCCACCAGAACTGGGCCTCCACCAGAATCGGCCCATGGACCGACCACAGCCTCGGGACAGAGATGGGGTACTACATGCTGGCCTACAGCGGAGCGGAGGTCCTTCCTCAGGGTGGTGTAATGACCCTGACCTCCCCTCTACACAACAGTGTGGGTCACACTGAGTGCGTCCACTTCTGGTACTACACTGGCGGGCAAAACCCAGGCACTCTACGGGTGTATGTAAAGCCTGTGAAGGGGATCAAGACCCTGTTGTTCTCCAACAGTCTGAAT…
comp185257_c0_seq16	ATGTCGAGGAAAAAGGCGATCAAAGGGAAGGGACCGACTGCTTCTCCAAGCAACGATAAAGAGAAGACGAGAGCGGAGAAAGGCAGCGCAGGATCCCCGATTGAGTCGAATGGAGTTGTTCTGCCCATCCGACCTTCTCTGAGCAACAGCGGGGAATTTTATGACATATCATTTAAGGTGATGCTGGTTGGAGACTCTGGAGTGGGAAAGACTTGCTTGCTTGTTCGTTTCAAAGACGGGGCCTTCCTTGCGGGAAGCTTCATTTCGACTGTTGGCATTGACTTCAGGAATAAGGTGCTGAACATCGATGGAGTGAAGGTTAAACTACAGATCTGGGACACAGCCGGACAAGAAAGGTTCAGAAGTGTGACACACGCCTATTACCGGGATGCTCACGCT…
comp187976_c0_seq5	TGTGCTCTTCCGATCTATGAAGTTGTTACTACAAAAATGGCTGATTTCCTGCCCTCCCGGACTGCAGTAGTTTGTATCCCCAATTGTCTTCTCTCTAACAACGAAATTGAACAGCAGAGGAAATCTAAAGAGATCGACAGATGTCTTTCTCGGGAAAAGACGTATGTAAAGCGACTAGTTAAGATTTTACTTCTTGGAGCTGGTGAAAGTGGAAAATCAACTTTCCTCAAACAAATGCGCATAATTCATGGGCAGGACTTCGATCAGCGGGCCAAAGAAGAGTTCCGGGCTACGATCTACAGCAATGTTATCAAAGGAATACGAGTGCTGGCAGATGCCAGAGAAAAACTGCACATTCCTTGGGGAGACGCCTCTAACCAAGCCCATGGTGAGATGGTA…
comp193732_c0_seq11	ATGTCTCGGAGAAAACAGGCAAAACCTCAGTATGTCCACCTGGACGCGTATCACGTGTCTTCTGAACACTTGGACTACAATGTAAAACATTTCAACTCTCCACCATATGATGTCCATGTTTGTGAAAGATGCTGCGCTGAGTTCTTTAACCTACCAGATCTCCAAGAGCATCAGATGAGCTGCTCAAAGAATCTGTTAGTTGTAATAGTGAGTGAAAATGAAAGTCCAGCCTCCCCCTCTTTGTCTTTCACGTTTAGCTCACCTCTTCACAATGCAGAGGAGCCGATGAACGACAGCATGAGTAATGAAGATTGTGAAGGATTACATGACTTTTCAAAGGATAAAACCCTAGAGGCGAACAAAGAATCCACACTCGCGTCTGAGGCAAACAGTTGTGAC…
comp23398_c0_seq1	CAAGTTCCCAATTATCTGCTCTGCTCACTTTTACGAAAGATGTCTCAGGATATGCGTGTGATAATTGGCGTAGTTGCCTCAGTTTCTGTTGCGGCAGCTGTTGCTGGTGGTGTGGCTTTAGCTTTATTGCTTAGGAAGAAGCAGCCAAAACGCACTCTAATAGACAACAATACCAATGTTACTTTACGACTAGTAGATAGAACGTTCATTACGCATGACACAATGCTGATTAAAATCGCCCTCCCGACACCTGAACACGTTCTTGGTCTACCTGTCGGAAACCATGTGTATTTATCAGCAAGGATTGATGGAAGTCTCATCGTGCGGCCGTATACACCAACGTCAATGGCTGATAACAAAGGATACGTCGACTTTGTCATTAAGGTTTACAAACCCAAT…
comp187156_c0_seq13	ATGGAGCTTCTTAAAAGTGATGCTAACCCGGAGGCTGACAACAGGGGGCGCCAAAAAGACGAAAAGCAAAGTGTAATCTCTGAGAAACAAGTGCAACAAAATCAGATGGAGATCTGTCCCGGACTTGTGTCTGGAGATTCGCATCCAATGTGTCGTGCTCGAGAGAGGAGTGATCCGGAGCCCAAGGCTGGCGACGCCGCAAGTGACGATGGACTCCTCACAGAAGAGACATCCAGTAAGGTGCAGGGCGAGAAGGAATCGCCAAATAAGAAGCAATCAGGTTGCACTGGAAGTTCCGAGGGCTTATCTGACGGTCGCCAAGGCAAAAAGAAACATCGACGGCGACCCTCCAAAAAGAAGAGACGCTGGAAGCCGTACTTCAAATTAACCTGGGAAGAG…
comp221793_c0_seq1	ATGTCGAATAAAATGCTGTTTGGGAAAGCTCTGGCTTCATATGACGATGAAGACATTGATGAACTATTGTCTAAATTGACAGAAGAAGAGCTTGAGCAATTGAACGATGATTTTGATCCTGACAATGCACTCCTACCGCCTTCACAACGTTGCAGAGACCAAACCAAAAAGGAACCTACAGGGCCCTTAAATAGAGAAAAACTTTTGAAATTTCTGATTGACAAAGCCAAAGCCGAAAAGGACTGGGACGAAGCTGTACCCTACGAAAAGAAAACCCGAGGCAAAGTATTCGTACCCAAAGAAGTACCCAAAACGCAACTAACCAACCAGGAACTCACGGACATGGGTTTCGATGTAGAATTCGACGATGAAGTTAACAAGGCCTTGGAAAATGCGACC…
comp57461_c0_seq1	ATGATGCAGGCTCATGCTGCAGGAAACAATTCATTCACAACCTTCACATTCACTGGTTTTTACACATTGGGGGAATGGAGGCCACTTCTATTCATTCCATATTTCTTTATGTTTCTATTATCTACTGTCTCAAACTCTATTCTCATATACTTAATTATATCTCAGAAAACACTGCACTCCCCTATGCATGTACTAATAGGTCTTTTGGCGGCTGTTGACTTGTGCTGGCCAATATGTTTTGTACCAAATATGCTGTTCAGCTTTTTATTGAACTGGAACTGGATTTCTCTTACAGGCTGTTTAATCCAGATGTTTTGTGTTCATTGTATTGGTACATTTCAGTCGACTCTTTTGTTGTGGATGGCTGTGGATCGATTCTTTGCTATATGCAAACCTCTT…
comp170124_c0_seq31	CTGGAAGCAGTAGAAATGAGTGTGGTCTACGGAGGTGTAGAAGGGGGAGGGACTCACTCCAAAGCGTTGCTGGTCTCCGCTACAGGACAGGTCCTCGCAGAGACCGATGGACCGTGCACCAACCACTGGTTGGTTGGCGTTGACAAGTGTATCGAGGGCATTAACGATATGGTCAAGAAGGCAAAGATCAGTGCGGGATTGGACCCGGACACACCTATTCGTTCACTGGGCATGTCACTGAGTGGCGGGGAGCAGAAGGATGCCATTCAGAAGCTGATTGATGAGATGGCGGAAAGGTTCCCCAAACTAAGCCAAAGTTATTACATTACCACAGATGCAATAGGCGCCATGGCAACAGCTAGCGATCACGGTGGTGTGGTTGTGATATCAGGCACTGGC…
comp176211_c1_seq1	CACATACACATGTGTTTTTGTCTGCAGTCACGATCAAGACAAGAAGATCCAGAGCAGCTCCGTCTGAAGCAGAAAGCCAAAGAGATGCAGCAGCAGGAACTCGCTCAGATGAGGCAGCGAGACGCCAACCTGACAGCGCTGGCTGCCATCGGCCCCAGGAAGAAACGGAAAGTGGATTCATCACCCAGCGGATCGGGAGCAGAGTGTTCAGTGTCTGCTGGTTCTGTGGTGGGAGCAGGTAACTCGGGCTCGAGACAGTTCACACGCCAGAGAATCACACGAGTGAACCTCAGAGACCTGCTCTTGTGTCTGGAGAACGAACGTGAGACCAGCCACTCCCAGCTGCTATATAAGGCTTTCCTCAGATAA
comp189886_c0_seq12	ATGGCAGCTGTAATCCTCAATGAATTTAAACTCATTGGCCCTAATGATGAAGAGTCTCAGTCTGGCTTTGCTTTCACTCTCTCCTGTCACCTGTCTCCTGAGACCAGTGCTGTTGCCATGGAAATAAGGTGGTTTAAGGGGACAGACTGTGTTTGCCTCTATAAGAACGAGCAGGTGACAGAGGGGAGGGGCTATGAGGGCAGGGTGAGTCTGTTCACTCAGGAGCTGCAGAGAGGAAATGTCTCCTTACAGCTGAAAGACTTCAGAGAATCAGATACAGGAGATTACCTGTGTCAGGTAACCAGTGGAGACAGAACAGAGGAGCTTACAGTAAGACTAGTCTGTGATCCTTGGCCACACCCACACTTTGTCTTTGGCGAAGTCTTTGGCTTTGGCCCA…
comp277943_c0_seq1	TCTATCCCGTGCATAATAGAAATGGCTCAGTTGGATAATCTTAAGTCGCTTACGTTATCCCACAATAAAATAACAGAAATCCCTCAGGAAATATCGACACTGCAGAACTTAGAGCATCTCAATCTTTTCAACAACTGCATCACGACCATATCTCCTAAAATCGTGGAGTTGACATATCTAAGATCACTCAATCTTGGCATGAACAAACTTTCAGTTTTACCTCGTGGATTCGGTGCTTTTCCTTCTCTAGAAATACTGGATCTGACCTACAATAATCTTTGCGAAACAAGCCTTCCCGAAAATTTCTTTAATTTAGTAACATTGAGAGCCCTATATTTGTCAGACAACGATTTCGAATTCATACCTGCGGGTATCGGTAAATTGGTCAATCTAGAAATC…
comp190531_c0_seq1	CTCTTCCGATCTGTGGACTCCAGCTTCTATAATAAGATCAAGAGTGGTTACAGAATGGCCAAACCAGAGCATGCCTCCAGTGATGTTTATGAGCTGATGGTGAAGTGCTGGAACAACGAACCAGAGAAGAGACCTTCGTTCCACAGCCTGAGCGAGACGGTGGCCAGCCTGCTGCCTTCGGGATACAAGAGGAGCTATGAGCGTGTGAACAATGACTTCCTGAAGAGTGACCACCCGGCAGTGACGCGGGTGCAGTGTGTTCAGAACGACGACACCTACTTGGGCGGGGCTTACAAGAACCAGGGGAAGCTTCGAGAGCGTCAGAGCGGCCTGGACGAGCAGAGATTGAGCTCCGACAGCGGCTACATCATCCCCCTGCCCGACCTGGAGCCGCTCTCC…
comp194240_c0_seq16	ATGTTCAAGTCCGATCTTCCGCCAAGCTATGAGGAGTCGCGGCACCAGCAGCAGTACGGGGGGAACTATCCTTACATGCCCTACGGATACCCGCTTCAGTCGGGCACCTACCCGGGAGCCGGACAGCCTGGCATATACCCTCAGCCTGGGCTGTGGCATGGTGCAGCCTACCCTCCACCTGGAGCGCCATCCGTCATACCAACCATCTTCTCTTCTCCAGCGTCACCCTCCACTCCAGGAAGCACAGAGGACTTGGATGGAGGGTGGGAAAACCGCAGTGTTCGGCATGCGTTTATCAGAAAGGTATACCTTATTTTGGCCGCCCAACTGTTGGTCACTACGTCTATTGTAGCTGTCTTCACGTTTGTTGATCCTGTGCGTATGTTTGTAATCCAGTAT…
comp195053_c0_seq20	TTTTTTTTTTTTTTCTTTACAGAGCCAACACGTACCACTTGTGAGAATCCTGGAACACCACGTTACGGCTCTATGAACAGGACGTTTGGCTTCAAGGTGGGAAGCATGGTGGCCTTCCAGTGTCAGCCTGGTCACTTGCTACAGGGATCGACCACTCGTCTGTGTCAGGCCGACCTCACCTGGAGCGGAACCCAGCCAGAGTGCATCCCCCACAGCTGTAAGCAGCCGGAGAGCCCTCCCCATGTAGACGTGCTTGGGATGGACCTACCTGGCTACGGGTACACTCTCATCTACAACTGCCAGACAGGCTTCTATTTGTCTGGAGGCTCTGAGCATCGAGTCTGCAGGTCTGATGGAACCTGGACAGGAAAGATGCCCATTTGTAGAGCTGGCTCCAAG…
comp292815_c0_seq1	TCCGATCTCCTGCTCATCACCGTTAGGACCATCTGTGGGAAAGAGATTGTGTTTCAAGTAGATCGGTATCGTGATGTAGGGTATCTCAAGCAACGCATTTGGAAGGAGGAGGGGAAAGGTTTTGTTGATCTTCAGGATCAAGAAATTTTTTGTAACGGAGAGAAGCTCAACGACCAGATACGTGTTGCTGATATATGCAAGGATAACGATGCTGTGATTCATTTGGTTGTTCAGAAATCTGCAAAATTTAGAACCAAGCCTGTTGAGAAGGAGTTGGAACTTTTGGTTGTGGCAGCAACTGCAACTGCAACTGAAGAGAGCCATGATAGAGTTGGA
comp28762_c0_seq1	CTACAACCTCTGTCCATATTAAGCGCTGGCGCAGATGAAGAGAAGGCAGAAACAGCAAGACTGTCATCTTTCGTTGGTGCCATTGCCATCGGTGACCTGGTTAAAACAACATTAGGTCCTAAAGGAATGGACAAGATTCTACTTTCGTCTGGTGATTCTGTTGAGGTAACAAATGACGGGGCTACTATTCTGAAGTCGATTGGTGTTGACAATCCTGCTGCGAAAATTCTTGTTGAAATGAGCAAAGTACAAGACGATGAGGTTGGGGATGGCACAACTTCCGTAACAGTATTAGCAGCTGAGTTACTGAAGGAAGGAGAACAGTTGATCAATTGCAAGTTGCATCCTCAAATCATTGTTCAGGGATGGCGTGAAGCCTCCAGAATCGCTTTGGCTGCT…
comp218836_c0_seq1	GAGCTGGGTTATGCCAGAGAGAAACTTGATTCGTTGTTACACACTCTCAAAGAGGATCCTACCAAGACGAAAACGAGTACCAAATATAAGGACGAAATATTGGGACGCCGAGACTCTGGTGAAAAAGATAAATTCCGAGGCTTTTACAAAGTCAGCCCAGGTGAAATAAAACGCAAGAAACGTCGTGTTCCTTCGGAAGAAGAAGACACATACAAAGAGTCTTTTGTTATCAAAGTTTTCGAGAGAAGTGTCGATTTCGGTCAATTTGGTGACAATGCTCCTTTGTATCCAATGGCCAGGGCTTGGATTCGAAATCTCAATCAGGGTGACTCCTCTTCTTGGAACGATGTCCCACCAGTTGACGATGAACAAGAGAACAGTGACCAACTTCCAGACTGT…
comp177312_c0_seq3	ATGTATGGTTTGCTGTGTGAGAGCCTGCATGACTTCATTAAGGAATCGTACGGTGATGATGTGTGGAAGCTGGTGAGGGAGAGGGCGGACGTGCGACTTCATTCTTTCGTCACACACCAGGTCTACAGTGAGAGTGTAATACCACGCATTGCCAAAGCAGCCAGTGGGGTTACAGGCACTCCCTATAATGAGCTGATGAACTCCTGGGGTGTTTATTTCCTGGGCTTTGTGGGGAAGTACGGCTATGACAGGATTCTCAAGGTACTGGGGCGCCATGTGAGAGATTTTGTGAATGGCCTGGATAACCTGCATGAGTACCTGCGCTTCAGTTACCCCAAAGTTCAGCCACCCACCTTCTTCTGCCAGGAGGAGTCTGCTACGGGCGTCACGCTGCACTAC…
comp188538_c0_seq57	ATGGCGACTGTTGATTACGATGCGACTGCAGATCCAGAGATGGAATTACTCAGCGATGAAGAGGTGGAAAGGGAAGCTGAAGGATACAAAGAGCAGGGGAATGCATATTATATAAAGAAAGACTACTCTGAAGCCTTCGGCTGCTACACCAAGGCCATCGACATGTGCCCGAAGAATGCCAGTTACTACGGCAACCGTGCAGCCACTCTGATGATGCTGAGCCGCTACAGGGAGGCGCTGGAGGATTCCCAACAGGCTGTGCGCCTAGATGATGCCTTCATGAAGGGTCACTTGCGGGAGGGCAAATGCCACCTGTTGCTTGGCAACGCTATGGCTGCCAGCCGCTGCTTCCAGAAGGTTCTGGAGCTGGAGCCCGACAACAGCCAGGCTCAGCAAGAA…
comp179146_c0_seq5	TACAACATCAACCAGAGCCGCTTCCAGCCACCCCATGTGCACATGGTAGACCCCATTTCATATGACACTCCCAAGCCCAGTGGTCACACGCGCTTCGTGTGCGTGTCGGATACACATTCTCGGACAGATGGTATCCAGATGCCATATGGGGATGTGCTGTTACACACAGGGGACTTCACGGAGCTCGGCCTGCCCTCCGAGGTCAAGAAGTTTAACGACTGGTTAGGGTCTCTACCATATGAGTTTAAAGTGGTCATCGCTGGAAACCATGAGCTCACCTTTGATAAGGACTTCATGGCTGAGCTTGTGAAACAGGATTACTACCGCTTCCCCTCAGTGTCCAAGCTCAAACCTGAGGACTTTGACAATGTGCAGTCTCTCCTCACAAACTCTATTTAC…
comp189346_c0_seq14	ATGTGCTTGGCAATGAGTTTTACTCTCCTCTCCCACAGGTACTTGTCATCATGTGGAATTGTGATGACTCGTGCTCCCAGAATGCTCTGCTTTCAAGACGCATCGCTAACGCCCACTCATCACAGAAGACATTTTATTAGCCTTAGCAATAAGAGGAAAGAATACTCAGAGAGAAGGATAGTAGGGTATTCGATGCAAGAGATGTATGACGTGGTAGCCAGCGTGGATGACTACAGACATTTTGTGCCTTGGTGTAAAAAGTCCCAAACCATCATGCGAAGGTCGGGTCACGCCAAAGCTGAGCTTGAGGTGGGCTTCCCTCCTGTCACAGAGCGCTACACATCCATGATGAGCTACGTCCGCCCACACCTCGTCAAAGCGGTGTGCACTGACGGCAGA…
comp194010_c1_seq41	ATGCAGACCCCCGTCGACGCGCGCTACGAGCGCCTAACCTCAGTCTCCAGCTCCGTTGACTTCGACCAAAGAGACAGCGGTTTCTGTTCCTGGCTTACAGCCATCTTCAGGATAAAAGATGATGAGATCAGGGAAAAATGTGGCGAAGACGCAGTGCACTACCTCTCATTCCAGCGGCATATCATTGGTCTGCTGGTGGTGGTGGGCGTGCTCTCAGTAGGAATCATCCTGCCTGTCAACTTTTCAGGAGACCTGCTGGATAATAATGCCTACAGTTTTGGGCGAACAACAATAGCCAACTTGAATTCTGGGGATAACCTGCTGTGGCTCCACACCACCTTCGCTTTCCTCTACCTGTTACTGACTGTGTACAGCATGAGGCGCCACACCTCCAAGATG…
comp176816_c1_seq3	ATGAATGGCACTGACATGGAGGAAATTCCGTTTCAGAAAGTCAAGACCCGGCGGAAGAGAAGCCACTGTCCGCCGGGGATGCCTCTGACCGCCATCGCGTGCGAAGATGAATTCGACTGCAAGGAGCTCGAGTCGCTCTTTCAGAACTACAAACTGAAGTTGGAGCAGACGTCGACGCTCAAGGCGCTCGCGGTCCTCGTCGTCCTGTCGTCCACGCTGGCCGTGGTGGAGATACTCTCCGGACCAAGCATTACCATCACCAAAGCCTCTCATCCCGTCCACTGTATCGTTTTCGTCTCGCTCTTCATTGTCACTAACGTCAAGTACTTGCAGGTGACACAGCTCCAGCAGATCGTCAACCTGACCCTACTCTTCGGCTTCACCTTCTCTTTCCTCTGC…
comp192739_c0_seq45	ATGCAGAGTGGGTCTGGGGAACAGCACAGTACAGATATCATGCTGTCAAAAGCTGAGGCCAGACATGCATGGATTGCTTCAGAGGGCAATACTCAAAAAGCTGTTCTGCAACTATTACATGACAGAGCAGCCAAGCTTCAAGTGCTTATGTCAATGGGCTTTATGGACAGGTTGGCATGTGAGAAGGCATTATTTGTTAGTGCAGGGGATTTGGGGGGGGCCCTCTCTCATCTACAGCGCCCTCTACTTCAGCCTTTACATAAACACATCTGGAAGGAACAGACAAATATTCACTTTGACATCAATCATGATGACAAACAGTGGCTATGCTGTAGACTCCTAGGTATGTATAATTTGCCCAGCTGGGGTCGGTGCCAGCTTGCACTATCCTTGCTGCAG…
comp54871_c0_seq1	GTTGTCCTCCAAATGTCTTCGGGGCCAAGTGGAGGATCTGGTGATCTTTTCGATGAATTCTATCAGGAAGTCAAGGCCATAGAAAAAAGAGATTCGGTTTTGACTCCGAAGCAGCAGATCGACCGTCTGAACCGCCCTGGTTGCACTTATTTCAATTTAAATCCCTATGATGTTCTACAAGTTGATCCAGATACTCCAATGGCTGATGTAAAAAAGAAATATCGTCAGCTTTCCCTTCTAGTCCATCCTGACAAAAACCAAGATGACAAAGAAAGATCTGAAAAAGCATTCGAAGCTGTGAATAAGGCTTATAAGGCTCTAGACGATCCAGAGACGTGTAAAAAGTGTCAGGAAGTAGTTGAAGAGGCAAAGGAACGTGTCGAGATTATGATGATAGAA…
comp22773_c0_seq1	ATGCCGCCGTACAAGCAGGAGATGCCGCCCCCTGGCGGATATGCACCTGTTGATGTTTTCCGTAAAGCTGCTAAACGACCTGTAAATGGTATCTTAGTCCTCACCGGGCTCTACGCCTGTACGTTCTTTGGTATTAATTATCAGAGCTATATAAGGAACAAAAGGAATACAGCATTGCGGGAAAACGAAGAAACTCGTATTGCTTTGACGCCATTCATATTAGCCGAACAACAGCGACTTTATCTGAAACAAGTTCGTCGCAATCGGGATTATGAAAAATCGCTTATGGCTGATGTCCCGGGTTGGAAGGTTGGACATTGGCACGACTATCCCGTCTTTCATAATCCCCGTGGTCTGTGGTGTGACCCCACTGCTGACGAATTCTATGCCCATACCACT…
comp332277_c0_seq1	GGAAGTCAAAATATTGTCCTAAACGGGAAAACCATCATCATGTCCGATTGTATCATCCGAGGTGATTTGGCCAACATACGTATTGGTAGACATTGTGTCATTAGTCGCAAAACTGTTATTCGACCACCATTCAAAAAATTTAGCAAAGGTGTTGCATTCTTTCCACTACACATTGGGGACAATGTTTTTATTGAAGAAGGTTCCATAGTCAATGCAGCCCAAATTGGTTCTTATGTTCATATCGGGAAGAATTGTGTGATTGGACGACGATGTATGCTCAAAGATGCTTGTGCTCTGATCGACAATACAGTCCTACCTCCAGAAACGATCGTACCACCATTTAGTATTTTTGGTGGTTCACCTGGTCGTTTGATTGGCGAATTACCCGAGTCAACTCAG…
comp191610_c0_seq1	AACCTTGCAGAGACCGACGGTGCTGTGTATTTCTGTGCTGCCTATTTAGGGAGTGGCTCTCAAGCATATTTTGGAAACGGAACAAAATTGACCGTTTTAGACCCTGCTATTAATATCAGTTACCCAGAAGTCAAGATACTGAATCCTACCCCAAGAGAAGAGTGTCCGAAAAGAACAGTCACAGTAGTGTGCATAGCTGCTAACTTTTACCCTGACCATGTGACAGTGACCTGGTATAATGATGGAAATGAAATAACTTCTGGAGTGGCAACAGACAATGCTGCAACTGAAAACAATAGCCCCTACTACAGTATCAGCAGCAGGCTGAGTGTCCGTTATGTAGACTGGTCCAAAGGCTCAACATACACCTGCACTGTCACCTTCTTTGATGGGAACGAC…
comp84952_c0_seq1	GAGGCTCAGTCACGAGTCAGTGAACTGACAATGCAGGTCAATACGTTGAGCAATGACAAACGTCGTCTCGAGGGTGACATTGGTGTCATGCAAGCCGATATGGATGAAGCAATCAATGCAAAACAAGGTGCTGAAGATCGTGCAACCCGTCTGAATACCGAAGTCATGCGTTTGGCCGATGAACTTCGTCAAGAACAAGAAAACTACAAACATGCTGAAGCTCTTCGCAAACAATTGGAGATTGAAATTCGAGAAATAACTGTCAAACTTGAAGAGGCCGAAGCGTTTGCTTCACGTGAAGGACGTCGCATGGTACAAAAATTGCAGGCCCGCGTCCGTGAACTCGAAGCCGAATTTGACGCCGAATCAAGACGCTGCAAAGAAGCTTTGGCATCAGCC…
comp191823_c0_seq8	ATGACGCGCCTGTCGGCGTTCCAGCGCGTTGTCGACCAGTACGCTGACATCGCGGACTCTCTTCTTGTGTATATCGAAGAAGCGCATCCATCGGACGGCTGGGTGAGCTCCGATGCGCCGTATCAAATCCCCAAACACCGCTGTATAGAAGACAGACTCAAAGCGGCTCAACTAATGAATTCAAATATTCATGGAAGCGCTGTGGTCGTAGATACTATGGACAACTCGTCCAACGCAGCGTACGGTGCGTATTTTGAGAGACTTTACATAGTGAAGGATGAGAAGGTGGTTTATCAGGGACGCAGAGGTCCGGAAGGGTACCGGATATCAGAACTGCGAAACTGGCTTGAGCAGTATCGAAGCGAACTTGAATGTTCCAGATCAGTGGTTGTTCATGTC…
comp48528_c0_seq1	ATGGCAGGCGACTCAAAGCCTCTTATAGAGCTATTCATCAAGGCTGCACCCTCTGATCGCAAGGAAAAGGGACCTTGCCTGATTGGAGAACAGTGGTTCATGTCTCTCTACTACCTGGTGGAAAAAGGTGTCATCAATTTACGAGTCACACCAATAACCATGGACCAACCACCTCCGGCTTATGTTAATTTAAATGTGGCTCGACATCTTCCTGTTGCTTGGATTGAGTCAGGTTCGGTTGATGGTGAAGATCTGTCGGGCTACATTATCACGTCATTTGAATCGTTGGAGACCCTGATGAACAAGGTGAAATATCCAGATCTGAATCCCTCGGTCAAATCATCTGATGTTCGGGCTGCTGAAAAAGTTTTCGAAGATATTTACACAGACCTGATGATA…
comp30752_c0_seq1	ATGGTTCGGGAGACTAGATTTTACGACTTGTTGGGCGTACACCCATCAGCTACAGAGGCTGAAATTAAGAAAGCTTATCGCAAATTGGCTCTTCAGTACCACCCGGATAAGAATCCTGATCATGGAGAAAAGTTTAAAGATATAGCACAAGCTTTCAGTGTTCTCAGTGATGCGCGCAAGCGTCGCCTTTACGATGAGGGTGGTGAGCAAGCAATCAAGGAGGGTTGCGCTGATTCAGGAATGTTCCAGGATCCTATGGACGTTTTCCAAATGTTCTTTGGCGGTGGTCGACCTCGCCCTCCGCGCAAAGGACGAGATTGTATCCATCAACTCAGCGTCACATTGGAGGAATTATACAACGGTAGTGTAAGGAAGCTTGGAGTTACTCGTAAAGTTGTT…
comp182137_c2_seq25	ATGGAGATCCACACGGACGTCTTACTGGTCACTGCAAATGTTGGATCATTATTTGACAACGTCGGTGAAATCGAGAGCAACTGGCTACGGGAGTTCTTCATGACCGTGCACACGTACAAGCCACGCTTTGTGGCCCTGCACTTCCAGGAGGTGGGTGGAAAGGAGTACATGGTCAACATGGCCCACACGGAGAGCTTCTTTGGGAAGATCGAGACCAGCTCGGAGATGAAGGACTTTGACCGAGTGTGTGTCTATGTAGACAGCCATTTCAAAGCAGAAGACAATTTCACGGCTTTGGGTAGTATGTACTTCATCCACAAGTCCCTGAAGAACATTCAGCAATACGACTTCAGTGCAAAGGAGTTTAAATCTGTCACAGGGCGGAATAAGTACACGGGC…
comp192422_c0_seq44	ATGAAGGGGCAACAGAAAAGTCCAGACCCAGAAGTGGATGTTCCTATCATTGAGGAAGGCTCTGTTGGCACAGCAGATGACCCATCTGCCATTGCAACCATCCAGTCAGCTGCTACTTTTTCCACCGATCAGCCAATCAAATACCTTTTCAAAACGGAGGGAACAACAGGGCAGGTGACGTACCGGGTGATCCACCTGGCAGATGGGCAGGTGGAGGCACAGACGGACGGAGCTGCAGCAGTAAGTGTGGTGGCCGGCTTCCCAGCAGCCACCCAGGCTGGCACACCAGCCGTGACGCAGGCTGTGTTCTCTCAGGCTGATGGTCTGGAAGGAGACGGCACAGAGACCCACTACTACTACCCGGCCACCATCGCTGACACCACCCCAGCTACCATGGTG…
comp189987_c0_seq61	ATGGCTGACACAAAAGTCGATACCAGCTCGGAAATCTCCGCAAAGGATCTTAAAGAAAAGAAGCTGGTTGAAGAGGAAGCAGAAAATGGAAAGGATGCTCCAGCCAATGGCAATGCTGATAATGAGGAAAATGGAGATCCAGAAAATGAAGTAGAAGAGGAAGAGGATGATGTTGGTGAGGAAGATGAAGAAGAAGACGAAGGTGATGAGGAAGACGAGGAAGACGAGGCTGAAGGTGGCACAGGGAAACGAGCAGCTGAAGAGGATGATGAGGAAGAGGATGTTGAAACTAAAAAACAGAAGACTGATGATTAA
comp195063_c0_seq34	ATGTCGGGCAAATCGGAGCCAAAGTCCTACCCATACGGGGGCGTGTCTGAGGAAGATGACGCCGAATCCCACTGTGGCTCTATGTCTCACCTGCACCGTATGGGCGGAGCTTCTGATGGTAGTGACAGCAGTCATGACCCACCCCCTTCTCCAGGCTCCCATCCACCCCTTCATGAGGACATGGAGATGGGAGGGAATGGCTCCAGTGGGAGTGGCACGGAATCCCATGGCAACGAGTCGCATGGTAACGAATCCAACGGCAACGAATCAATGGGCAGTTCGAACGGCAATGGCAAAGATTCTGCTCTTTTGGAGTCATCGGGTAGCAACAAAAGCCACAGCTCCCAAAGCCCCTCCCCCCCGAGCAGTTCCAACGCCTTCAGCTTGGTGAGCTCAGAG…
comp194908_c0_seq395	TGCTCTTCCGATCTCAAGGCTGCGCCGCGTTCTTGTGGTTCACGTCTCATCAGATCGCTCTACCTGGCAGTTTGCTTACATAAGAAGAATAAAAGAAGTGGTTGCTCAGAGCTCTTTAAAGGACAAAAAATGGATGGAAACATCGAAGAGATTCTTGCTCCTTTGAGACGAGCGGTGAAGGACCAGGGCGAGCTCGTGCGCAAGATGAAAGTAGAGAATGCCCCTGACGTGGACGTGACGAAAGCAGTGGCGGAGCTGAAAGCGCGCAAAAAAATCCTTGAAGCCAAGGAGCTTTCTCTGCAGCCCAGAGATGATATCGTGGACAGAACTAAGATGGAGGACACACTGAAGAGGCGCTTCTTCTATGATCAAGCTTTCGCCATTTATGGGGGTGTAAGC…
comp194769_c0_seq45	ATGACACGAATAATTACAGCTGTTTTGGCTCTCTGTCTAAGTCTATGTGCAGCTGACACTTGCACAGACCCCGTCATTTCTACCTCGTCATACACAACAACGGATGCGGTAATTTCCTCTGAGACGGTTTTTATTGTTGAGCTGAGCTTGGCATGTGGAAACGGAGCACAGAGTGTTGCCCTTTACGCAGATGTCAATGGTAAACAGTTTCCTGTGACCCGAGGCCAGGACGTTGGGAAATATCAGGTCTCCTGGAGCGTTCCCCACAAGCAGGCCAGCTCGGGTACATACCAAGTCAAGTTCTTTGATGAGGAGTCCTTCAGTGCCCTGCGTAAGGCTCAGAGAAATAATGAAGATGTTGAAGCCATTAAGCCCCTGTTTTCTGTTAATGTAGATCAC…
comp85756_c0_seq1	CTGTTTCCAGCGCTAGTGTACGTGATCTCTGTTACTCTCATTATGGGTCTGCGAAAGTTGAGCATCAAGGATGTCGACATGGCAGGAAAACGAGTGCTAATTCGAGTGGATTTCAATGTCCCGATGAAGGACGGAAAGATTACCAATACCCAGAGAATTGAGGCCGCTCTTCCTACGATTAAATATGCACTAGAAAAAGGAGCTAAAAGTGTCGTGTTAATGTCCCATCTCGGTCGCCCTGATGGGTGCAAAGTTGACAAATACTCCCTGAAACCTGTTTGTGCTGAAGTCTCTCGTCTTCTCGGCAAGGAAGTTACTTTTCTGCCTGATTGTGTCGGTGCTGACACAATTAATGCTTGCAAGGATCCCAAGCCAGGCAGTATATTCTTATTGGAAAAT…
comp175139_c0_seq8	ATGGCAGAAGCCAGTATTTCAATTGATCAGGATCATTTCAATTGTTCGATTTGTTTACAACTTCTGAAGGATCCGGTGACTACTCCCTGTGGCCACAGTTTCTGTATAGACTGTATCAATGGCTACTGGGACCAGGACAGTCAGAGAGGACTCTACAGCTGCCCCCAGTGCCGAGAGACGTTCAACCCAAGACCAACTCTCCGCAGAAACAACATGCTGACTGAACTTGTGGACACACTGCAGAAGACAGAAGTCCAAGATTCTTTCTCCACGTTTTTAGACCTTTCATGTCCCACGGTCCACGATGTGGAGTGCGACTCCTGCATCGGTGAGAAGAACAACGCTGTGCTGTCGTGTCTGACGTGTCTGGCCTCGTACTGCGAAACACATATTCTGCCT…
comp183375_c1_seq12	ATGACTTCGGCTTCCACGAAGGTAGGTGAAATTTTCTCGGCGGCAGGCGCTGCTTTCAGTAAACTAGGGGAGCTTACCATGCAGCTGCATCCTGTAGCCGATTCGTCTCCTGCAGGAGCCAAATGGACAGAGACAGAAATCGAGATGCTGCGTTCGGCTGTGAGGCGCTTTGGGGATGATTTAAACAGTATCAGTTCTGTCATTAAAGAACGCACAGTTGCCCAGATTAAAACCACAGTGAAGAGGAAGCTTTACGAGGACAGCCGGGTTCCCCTCTCATCGGAACCACCCCAAAAAACTGTAAAGAAAACCTCTGTTGCCCTGGCCACAACTCCAGCAGCCATGGCTCCTGGCATTGTCCCAGTCCCAGCCTCGCAAGTTGTTGTGACAACAGGACTG…
comp170025_c0_seq5	ATGAGGAATGGGGTGCTAGAGAAGATTCACGAGGGGCACCAGGGCATAGTCAAGTGTCGTGAGCGGGCTAAGCAGTCAGTGTGGTGGCCAGGGCTCAGTAGCCGGATAGAAGAGCTGGTGCTGAAATGTGCTGCGTGCGTCAAAGAACGAACTAACCCAACCGAGCCTCTCATGCCAACCAAGCTGCCAGACAGGCCATGGCAGAAGCTTGGGGCCGACCTGTTCTCATTGAAGAACACCAACTACTTACTTGTTGTGGACTATTTCTCTAGGTACATAGAGATCGCGCAGCTGAGGCCAACTAGGTGTGCTGATGTCATAGTGCACCTCAAGTCCATTTTTGCCAGGCATGGCATACCTGAGACGTTAATCACAGACAATGGGCCGCAGTTTTCAGGT…
comp191752_c0_seq15	ATGAAAGTCAAATGTACTTCAGAAGACAGAGGCCTTGTGGCTGTCATTTTTTTCCTCCTGGGCATGGGAACACTTCTACCATGGAATTTCTTCATAACTGCCTTTGATTATTTCAACGAACGGTTAAATACGACAGGGAATGTCAGGAATGTCTCAGGAACCACCCGCACACCTGATCCATACATGTTCGATAACATGTGTGTTCTGATTTCCCAGCTACCCTTGCTGGTGTTCACTCTCCTGAACTCTTTTCTCTACCAGCATATTCCAGAGAGGATAAGAATAGGGGGGAGCATGGTGTTTATATTACTGCTCTTCTTACTCACGGCTACTTTAGTAAAGGTCAAAATGGAACAGCATCTTTTCTTTTCTATCACTATGGCAACCGTCTGGTTCATC…
comp190686_c2_seq3	ATGGTACGTGCGCGCACCCATTCACTATTTACTTATAAGATGGCGGTCGCCGCCGGATCAGGCGTGAAGGTGCCGCGGAACTTCCGTCTGCTGGAGGAACTGGAGGAGGGTCAGAAAGGAGTGGGGGATGGGACAGTGAGCTGGGGCCTCGAGGACGATGATGACATGACGCTCACGCGCTGGAGAGGCATGATAATCGGTCCCCCACGGACCATTTATGAGAATAGGATGTACAGTCTGCGAGTGGAATGTGGTCCCAGATATCCAGAGACTCCTCCATTTGTGCGATTTGTGACAAAGATAAACTTGAATGGAGTACACAACTCCAGCGGTGTGGTTGACACGAGGGCGGTATCCGCCCTGGCCAAGTGGCAGAACTCCTACAGCATTCGAGTTGTA…
comp188242_c0_seq6	ATACTTGGCGCCAGCGCGAATTATTCACTTCGCAGTCCGCGAAAGAATAACGGCGCTTATTCCACTAAAGACAACATATCAACAGGAACCATTATGACGAGGCGAAGCAGTGGACGTCTTCAAGCTAAAGCCGAAAATGGAATCACGCATACAGACAAGATAGCAAAAATAAAAAAGCAATGCAGCAGGAAGAAAACGCTGACCAAAAGGCTAAATGGTGAAACCCAGATCCTACAAGCACAAGAAGCAATGTGTAGAACTGAAGTTCTCACAGAAGCCCCCTTGGAGGGACTGCAAGATGCATTTGACCGATCAGGCTTCTTCCAGAGCCATCGGTCATGTCCACTGCCTCAACTAAGCTGGGGCAGTTCGGAGGACGTGTGGATTAAGTTGGTGAGT…
comp192530_c0_seq8	ATGGGATCATCGGAATCTTCACCACCACCACCAACACCAACACCACCTCCCAAACTAGAACCCATACCTCCTCCTCGCTGTTCTCCTGAATTTGATACACCATGGAGGAGAACAGTTTGGGGAGACAAAAGCAACTTAGAAAAGAAACTAAGGGAATTCCGTGTCAGCAATTCAGATGTTGGGCATGTCAGGATTTTGGTTGTTGGAGAAGTTGGAGCAGGAAAGTCGAGCTTCATAAACTCAGTCAATAATGTTTTCCAACATCGAATCACCTGTGAGGCTCTTGTTGATGCAACATCTGGCACAAGTTTCACAAAAGTATATAAAACCCATTACATTGAAGGAAATGATGGTTCTCCTTTGGCTTTTGTCTTCAATGACATCATGGGACTTGAATCA…
comp194681_c0_seq30	ATGCAGGAGCCAGAGAATGGAGAAGGGGCGGCGACAGCGGATGTGCAGGTTAACGACCAGCCCTACGCGCTTATCGCATGCAAAGTCCCTGAAGAGGTCTTCAATGACAAACGTTTAAAGGAGGAGTTCGAGGGGCTCTTTCGGCCGTTCGACGCCGGGGTGTCGTTCCAGTTCTTCAAAAGCTTCCGTCGCGTGCGCATCAACTTTACGGACGCGCTCGCCGCGTCTGAGGCCCGCGTGAACCTCCACAAGAGCAGCTTCAACGGCAAAGAAATGCGGCTCTATTTTGCTCAGTCTGTGCATATAGGAAGTCCTCGCCTTGAACCTCCAAAGCCTGAGAAGCAGTTCCTCATCTCTCCCCCAGCTTCTCCCCCAGTGGGCTGGGAGCAGGCTCAGGAC…
comp195047_c0_seq49	TGCTCTTCCGATCTAAACATGTTAGGAGCTGTGGGACGCTGCTGCACGGGGGCTTTGCACGCTCTGAAGCCCGGGGTTGCCCCCCTGAAGGCCATTACCGGAGCTCCAGCAGCACTATTTTCACGCAGAGATTATGTGGCTCCTGCTGCAGCAGCTGCCGCTGCGAGCGGACGGATCGTCGCCGTCATCGGTGCCGTGGTCGATGTCCAGTTCGACGAAGGTCTTCCGCCGATTCTGAATGCCCTGGAAGTGTCCGGCCGTGACACCAGGCTCGTCCTGGAGGTTGCCCAGCACCTTGGGGAGAACACTGTTCGCACCATTGCTATGGATGGTACTGAGGGTCTGGTGCGTGGGCAGAAGGTTTTGGACACTGGTGCTCCAATCAGAATTCCCGTTGGC…
comp194352_c2_seq57	ATGGGCATAGCTGGTTATCTTGTTCTGCCTTGGAAATGCATGGTTGTTGTCGCTCTAAGACTGCTGTTCCTTGTGCCCGCAGGAGTGCCAGCACGAAGTGGAGATTCTTATTTAAAGGACAACATCACTGTCAGACAAGGGGACAGTGCCGTCTTGAAATGCAACGTGGACAGCAAGGTATCAAGGGTGGCTTGGCTAAACCGGACAACCATTCTGTTTACGGGGAGTGAGAAATGGTCTTTGGACCCACGGGTGGTTCTGCTAAACAACACAGCGGTGACGGAGTACAGTATAAAGATCCTGGACGTGAACTTACACGACGAGGGCCCATACGTCTGCTCCATCCTCACAAACAAGAAACCAGAGTCCACCAAAGTTCATCTCATCGTGCAAGTTCCC…
comp181513_c0_seq10	ATGACCCACTTCAAGGTTCCTCAAACCTCAGCCATGACACACAGCTGGAGCCTAATCCGGGATTTTCCCTGCTTCACGTGTCTCCTCTTTCTACTCCTCCATTCGAGCTCTCGGTCAGTGAGAGTAGGCTCACACCAGTCCCCGCATCCACACATACCCTCCTTGGTGCCTCACATCCCCTTGCCCCTCACTCGCTCCCATTTCAGCGCAAAAACCCAACTGGACCTTACCACCCACTGCAATGCCAGCTGCTACCACAAGGGGGACGATGTCAACAAAGAACGAATAATTGAGGAGCTAGGTTTCGAGACACTGTATGCAGATGGCTCCCGTACACTGACCACCGTCGACGTCTCCGACGACGGCGATGATGGTGATGTTGCTCTCGCACCAGTCATC…
comp179474_c1_seq35	ATGTCGGCATCAGCGGCGAAAGTCAGTAGAAAGGAGCAGAACTCGAATCATGACGGAGCGGACGAGACCTCGGAAAAAGAACAGCAGGAAGCTATTGAACACATCGATGAAGTACAGAATGAAATTGACAGATTGAATGAACAAGCAAGTGAGGAAATTTTAAAAGTAGAGCAGAAATACAATAAGCTACGTCAGCCATTCTTCCAGAAGCGATCAGAACTCATAGCCAAAATTCCGAACTTCTGGGTCACAACATTCGTCAACCATCCACAAGTGTCGGCCTTGCTTGGTGAGGAGGATGAGGAAGCACTTCATTACCTGACCAGGGTGGAAGTCACGGAGTTTGAGGACATCAAATCAGGTTACAGAATAGATTTTTACTTTGATGAAAATCCGTAC…
comp194868_c1_seq12	AAAAAAAACAAACAAACAAAAAATATGACTTTGAAAATGGACCTGAGCACCATCATCCTGCTCCCAGTCCACATGCTGGTGTGGCTGTACTCTGTGCTGAGTTTCCTACCGTGGTACTTCCTGACTGGAGCTCAGGGTAAGAAATCCCTAGCCAAGCGAATCAGGGCCAGATCCACCAAAGGCCAGGCAGAGGGACCCTATCGTTCTGTGGACCACTTCGACTCCCTTGCCTTGATGGACTTCCCAGGAAAGGACACCCTGGACAAACTCTTTGATCATGCAGTGCAGCACTTTGGGAAATCACACAGCCTGGGAACCAGAGCCATTCTGAGTGAGGAGAATGAAACCCAGCCTAATGGAAAAGTCTTTAAAAAGCTGATTCTAGGTGATTATAAGTGG…
comp190556_c0_seq20	ATGTCTGATTTAATGAAAAGCTGTCTGCTGCGTGTTCTTTGTGTTCTTCAGTTTCCTGGAGGATTCCCTGGGGCACAGCAGGATCCTCTGTTCGGATACTTCAGTGCTGTCGCTGGCCAGGATGGACAAATATCAGCTGAGGAGCTCCAGACCTGTTTATCCCAGGCCAACTTCTCTGGTGGTTACAAACCCTTCAACCTGGAGACGTGCAGGCTCATGATTGGAATGCTCGATCGAGACATGTCTGGGACCATGGGCTTCAACGAGTTTAAAGAACTGTGGGCTGTGATCAACGCCTGGAAGCAGCACTTCATGTCCATCGACAGAGATATGAGTGGAACAGTTGATCCTCAGGAGATGAACCAAGCTCTTTCCTCCATGGGCTACAGGATGAGCCCG…
comp181273_c0_seq3	GTGCTCTTCCGATCTGTGGAGCCGCCTCCCCTGTCCTTCCCCGTGCTGAGGGAGGGCAGCCGTGTGTGGGAGAGAACACCGCTGCACCACGGGGATCTGCCCAGCCCTCTGCCCACAAAGCGCACGCGCACCTTTTCTGCCACGATGCGGGCGAAGTCAGGCTCTGTGTATTTTGGCGTGTGCAAGAACTTCTCGAGGTCACAAGGTCATGGCTTTATCAGACCGGCCCACGGCGGAGAGGACATCTTTGTCCACATCTCAGATATCGAGGGCGAGTACGTTCCCGTGGAGGGTGACGAGGTCACGTATAAAGTCTGCCCCATCCCGCCCAAGAACCAGAAGCTCCAGGCGGTGGAGGTGACCATCACGCACCTGAACCCTGGAACAAAACATGAGACG…
comp185950_c1_seq33	ATGGCTTACACTGTCCAGGGCGGTACCAAGAAGAAAGTGTGCTATTATTATGACGGTGACATTGGGAACTATTACTATGGGCAGGGCCACCCAATGAAGCCCCACAGAATACGCATGACCCACAACCTGCTGCTGAACTACGGCCTCTACCGCAAGATGGAGATTTATAGGCCTCATAAAGCTACAGCAGAGGAAATGACCAAGTACCACAGTGATGACTACATCAGATTCTTGCGCTCCATCCGCCCAGACAACATGTCTGAGTTCAGCAAGCAGATGCAGCGCTTTAATGTAGGTGAGGACTGTCCTGTGTTTGATGGGCTGTTTGAATTCTGTCAGCTCTCTACAGGAGGATCAGCAGCTGGTGCTGTGAAACTGAACAGACAGCAGACAGACATT…
comp195224_c1_seq6	ATGAGGGCACAGCGTTTGTTGCTGGCACTGCTGTGCCTGATGGGATGCGCGTGCTACAGCCATGCCCTGTCAACCTGCAAACCCTTGAACCTAGAGCTGGTGAAACGCAAGCGCATTGAGGCCATCCGAGGACAGATCCTCAGTAAGTTACGGCTGGTGAAAGAACCCGAGGAGGACGAGGAAGGAGAAGGGGACGAGGTGCCGGCCGACGTGCTGTCCGTCTACAATAGCACAGTGGAGCTGAGGGAGAAGCTGGAAAGTGGTGATGATGCAGATGAGGAGGTGGCATACTATGCCAAAGAGGTTCACAAGTTCAACATGACCCAGAGTGACAGCAACGCAGTGATGTTGTTCAACATCACTGAAATGAAGAGCGTTCTGAGCCAAAACCATTTAGTC…
comp207770_c0_seq1	CAACACGTCATGTCAGGTGAATTGCATTACTTAGATGCCACCAATTTGTTCTTGCTTGGAAACTGCCAAGCCGCATCAAAGTCGCTCCAAAAAGTTCAGTCGAACGATACGGATATGCAATTCAAAATTGACATATTGACCTACAGGCTTTACATAGCTCAGAAAAAATATGGGATAGTATTGGATGAAATACCACCGAATACTGATGTGACTGAGTTCAAGTTGTTACGATTGCTGGCAGCTTATCTTTCTGGAACTGATTGTAGCGACAAATTACTTACAGAACTAGAAGAGATATCTTCTGGAGATCTAAGTGTTGAGGACAGTACTGCAGTTGTTCTCGCAGCAACGCTTTACATGAATATGGGGAAGTACGACCGTGCATTAAAGATACTCAAT…
comp81143_c0_seq1	TCTATTTCTGTCACTGCATTGAGCATGAAACTTTGGAACCACTTTTTCCGACGTTTTATCCTAGCTTTCACGGTGTCAGTCCTCCTATGTATCGCTTATTTGTTCATAAGTACCTGCAATCTTGGAGAATCCGAACCAGATGACCAAGGGTCCAACCATCCAAAAGCATACGTGTCTTCTGAAATGGTTTCGAGGAAATTGGCTCAATTAAAAATGGGGACCTATCATGGTTTTCCGGGACAGGTCAATTGTCAAGACGTTTGTCGAAATGTATACGGTGTCCCTCACCATATGATTTCGGCTCTCAAACCAATCGGAAATTATTCATCCATACCAAACCTTGGTATAACCCTTGATGAAATCAAGCAATTACTTCACCTACCACTTCCCGGAGGAAGT…
comp193234_c0_seq237	ATGTTCAGAGCACACAGTGGGAGGGCGGGAAGCTCCCCTGTCTGTAGCATGAGAATCCTGAGAGGTTTTCAGAAGTCCAGCAGCCAGAGGATAATGGCTATGGTGAGGTCCTCACTACGGAAAGTGATGCTCTTTCTGCACAGAGTCCAAAGGGCTGCTTTCACACCACCAAGATATCGAAAACTTTGTAAGGACCCTCAGGCAGAGGCTGATTGTGATTCTATCAGAGGGGTGTCCAGGGACCAAGCAAAGGGCATCAAGGCAATAAGCCATGATGAAAACATGCAGCAGAATGATGGGAATACTGCCTTCCCCAGCAGGGAGTGTCTGGAGCCTCATGGTGAGAGAGGGGTGGGGCTGCTCGCTCTGCTGGAGGACGTGTGGTTCTGGGTGTGTCTG…
comp195463_c0_seq11	ATGGAGATTGCAGACCAGGAACACAGCATGAGTGGTTTGAGGGAAGCATCTTTCACAATGACAGAGAGAATCTCTCCTGTGAGCTTTGGGTCTTTGGGGAGAGAGGGTTCTGGTTCTCCTCTCATGGTAACAGAGAATGTGACATCAGCTACAACGACACATGTTACAAAGACTGTAAAAGGAGGATATTCAGAGACAAGAATTGAGAAGAGGATTATCATTACCGGAGATGATGATGTTGATCAAGATCAAGCGCTTGCCATGGCAATAAAAGAAGCCAAGCAGCAGCACCCTGACATGCTGGTTACCAAGGCCATAGTTGTCAGGGAAACAGAATCTTCCATGCAAGACCCACATGAGGAATCCAAGTCCTGA
comp195501_c1_seq3	ATGGCTGCAGTACCGACGGGGCCTAGCGGCGCATTGCCTGCGTCCCCGGTCGAAATTATTCCCTTCCACGGGGATGGGTGCGCCGTGCCTGGGGAAGGGGAGAAACTCGTGATAAAGAAGGATCCGGTTATATCAAATGTTGGGCAAGAAGAAGAAATCGGTGAATGTAATGAGCGAGAGAACAGCCAGAGGTACTTGTTCTCGGAGATGCGTCCTCACTGTCCAACGTTAGAGCGGCAAGTAAACGGGTTAAATTGTTTTGGTGTGGACGGCTTTACGCACAACTACGAGGACAGCAGCCTGGAAGAATTAAGACTGTTGATGGATCACTGTGACAAGCATATAGGAGTTGCAAACCGTTCAAACAGCGTTCAAAATAGTAACGACCGAGAGCAGCGA…
comp190153_c0_seq58	ATGGCGTCGGCTGCAGCGACTCGTACGACCAGCGGAGCTGTGAAAGTCGTTAAACCGATTTTCAGTCGCGATATTGATGAAGCCAAGCGCAGGGTTCGCGAGCTGTACCGGGCCTGGTACCGAGAAGTACCGAACACGGTGGCGATGTACCAGCTGGATATCTCCGCTCGCCAGGGCAGAGAGAAGGTGCGAGAGATGTTTAATCAAAACAAGCACGTCACTGACCCCCGTGTCATCGATATGCTCGTCATTAAGGGGAAGATGGAGCTGCAGGAGACGATCAGGGTGTGGAAGCAGAGGACTCACATCATGCGCTACTTCCACGAGTCTGAAGCACCTCGGCCTATTGACTTCCTGTCCAAATTTTACCATGGGCACGAACCTTGA
comp300522_c0_seq1	TCTGTTCTTCCGTCTCGTCAAATCGTCGATACGAGTTCTAGGAATAAATCCCGACCCTTATCCAAAAGTGGTAGTTCGGATTCCCAGTCCAAACCTAGTCTGGTCGAAGAAGCTTTGCATAGTCTGGAAGAATCCAATCCCGTCCCGATTCTGTACGACGGTTCGAGCTCGATCTTGACTGACAGTATGATTGCCGAACTTGGTGCTAATCTACCAAGTCACTGGGTTGGATCTAATTTGAAACTCATATACAAAACCGACCAAGATGGATATAGTTTGGGAACATTGTACCGAAAATGCAGATCGGCCAACGGAGGTATCCTGCTTATCCGCGATACAATGGATACTGTGTTCGGAGCCATCATATCGGATCGAATACAATGTAGCAAACTTTTCTAC…
comp193961_c0_seq77	ATGTCCAGCTCGCCGCTGTCCAAGAAGCGTCGCGTGTCAGGATCAGAGACGAAGACGGGATCCCACTGCTCCTCCTCATACTCTGTCAGAACTGAACTGTCCCATACACCGGCTAACGGCATGGCTAAGAATGGAAACGTTGCTGAGATTGATGAAGGCCTGTACTCCAGACAGTTGTATGTGTTGGGTCATGATGCGATGAAACGCATGCAGAGCTCCAACGTGCTGATCTCCGGACTGCGAGGCCTCGGTGTGGAGATCGCCAAGAATGTCATCCTGGGCGGAGTCAAGAGTGTAACGCTGCATGACCAGGGCGTGGCAGAATGGAGAGACCTCTCCTCACAGTTTTACCTGCGTGAGGAGGACCTGGGAAAGAACCGTGCCGAGGTCAGTCAGAAC…
comp191893_c0_seq9	GCTCTTCCGATCTCCACAACAAAGATGGCGTCGTTTTCTGACGTCCACGTCCGAATATGTGGGCAAGAAATTATAAAATATGATTTAGAAATTAAAGCTCTCATTCAGGATATACGAGAATGTTCTGGACCACAGAGCATGTTGATGGAGCTGAATTCTACCGTGAAGGAAAAGTTTAATCACTTAAGACAACGAATTCAGGATATGGAACAGATGGCTAAGGAACAAGATAGAGAGTCCGACAAGAATGCCATTTTGACTGAAACGGAAGGCCATCGCAAACAGATGTTAAGTAACCAAACAGCATGGAGAAAATCCAACTTGGCCTGCAAGCTGGCCATTGATAACCTGGAAAAAGATGAGTTGCTGCACGGCGGAGACATGCTAGTGAGAAAAAGG…
comp188485_c0_seq1	TGCTCTTCCGATCTCAGAGAAGGAACATCACAACAGTTGAAGAATTGGTTCACTCCTTCGAGAAGTCTCTCTTTTTTTACATTGTTAAGTAAAATGGCTACAACGGTCAGTACTCAACGAGGACAGGTGTACATTGGTGAGCTGCCTCAGGACTTTTTGAGGATCACTCCCACCCAGCAGCAGCAGCAGGTGCAGATGGATGCGCAGGCAGCACAGCAGCTGCAGTACGGAGGCTCTATTGGAACAGTTGGCAGACTGAGCATCACCGTGGTCCAGGCAAAGCTTGCCAAGAACTATGGCATGACACGCATGGACCCTTACTGTAGGATTCGGCTTGGGTATGCTGTGTATGAGACCCCTACTGCTCACAACGGAGCAAAGAATCCACGCTGGAACAAA…
comp173063_c0_seq2	ATGGCTGCGAACCGGGTAGGGAGACGATATAATAAAGTTCACTCACCGAATAGAGGTGCTGGCCGGGATACAGGACTAAGCGTACAGAAGAGACAAGCCCGCGTAACGGTAAAATATAATAGAAAAGAACTTCAGAGGCGCCTAGATGTGGAGAAATGGATAGATGCAGGTCTAGACGAACTGTATTTAGGAAGGGAGGAGCACATGCCAGAGGAGGTGAACATAGACGATCTCCTGGACCTGCCCAGTGACGAGGAGAGAACCAAGAGGCTCCGGGTACAGAGCCAATTGGCCCAAACATACAAATCCCGTTTCCCCATTCACACCATTTTGTTTCATGCCTCTCCCATTCTGTCTTCCTCACAGGATATCCTCCACACCTGTATTAATAACACCGAG…
comp194881_c0_seq175	ATGCAGCCCCTCTCCCATTCTCCCCCTCCTCTTCTGATGTGTTTCTCCTGCCCCAAACAGTCCTCTGTATTGGAACTCAGAAAGCGTATTTCATCTTTGACCTCCTCCGGCCTGCAGAAAGACTCCAGGCTGCGAGCTCTGGAGAGCAGCCTGGAGTGGAGGGTGGAGGAGCTAGAGAACCAGCTGCGGAAGAAAGTCCTCGAAACGGAAGCAGTGGGTCGAAGGAACCTGGAGCTCTCGGAGCAGGTGAAAAGTTTAGAAAAAGAAGTGGCCCTCCAGAAAAGCGCAGCTGAGTCGAAGGTCCTGGCAGAACAGCATCAGAGTGTCCCCACAGAGGAGAAGCTCCCTGCACCAGAGAGGCAAGAAAATCCTCCACCTTTAGCAGAAATTAAACCAGCC…
comp358678_c0_seq1	ATGGACCAGAGTGAGCCAACTACTGAGTCATCTGAGTTAGATTCCTTGGCCATCGGGGACTGTGTTTATGTGGGTTCTGGGACGGAGCGTATGGGGAAGATAGCTTTTATCGGAAAAACTCAGTTCGCTAGTGGAGAATGGATTGGTGTAATACTGACCACTCCTAATGGGAAGAATGACGGTAGTGTCGATGGAATCTTCTACTTCAAATGCAAACCAAAGTACGGAATTTTCACTAAGCGCGTTAATGTAAGATTATGCGCTGACGTTGAAGCTACCGAATCATCAGATACCACCGGAAACCAACAACGAATGTTTGAAAGCAAGTTCGCCGCTACTCCTGTA
comp169613_c0_seq1	ATGAGCAGATCGGCCCTTCTTCTCGTGATGCTGATTGGTTCTGCACTGGGAGAAATTCAGAAAAGAGTTCTTGGGGGGAAAGACTGTAATAACAATGAAGGCCAACACCACGTAGTTCTGACTGTTGTTACTAACAGTCAGGTGGATCCTGATTTTCATTGTGGAGGTTCTCTGATTAGTCCACGATGGATCCTGACTGCTGCTCACTGTGACGCACCGAATGTGGTAGCACTTTTAGGTGCCCATCCAGGTCAAACGGTTCAAACAGTAGGTGCAATTGACCAAAAGCACCAGTACTCTGACTGTGATGGACCACATGACATCATGCTCTATAGATTGAGTCAGTCTTTCAATGGAAACTTTCAACAAGTTCATTTACCCGACCGCTTAAACTGCAGA…
comp195229_c1_seq14	CTCTTCCGATCTCTCAAGCTCATGACGGCTGGGAACTTCCTGGGAAGCCTCCAGCAATTCCCCAAAGACACCATCAACGAGGAGGTGGTGGAGTTGCTCTGCCCATACTTTGACATGGCCGACTACAACATCGAGACAGCCAGGCGGGTGTGTGGCAACGTGGCTGGTCTCTGCTCCTGGACCAAAGCCATGGCCGCCTTCTTCGCCATCAATAAGGAAGTGTTACCTCTGAAGGCCAATCTTGCCGTGCAGGAGAACAGGCTGGCCATGGCCAACGCCGACCTGCAGACGGCCCAAGCTGAGCTGGACGACAAGCAGGCAGAGCTGGACGTGGTGCAGGCCGAGTATGAGAAGGCAATCTTGGAGAAGCAGACGCTGCTCGAGGACGCGGAGCGCTGC…
comp182778_c1_seq4	ATGTTATTGTTGCAAAAAAAAAAGGAACAAAAAGTACTATACGCAAAATATTTCCTGTTTGCTATGTGTGTATGGATGCCTCTCGGAGGGGGAAACAGGTGTGGCTGCTGCCAGAAGACTGTGTACTTTGCGGAGGAAGTCCAGTGTGAGGGGAAGTTTTTCCACAAGTCCTGCTTTCTTTGTATGGTCTGCAAAAAGAATTTGGACAGCACTACAGTAGCTGTCCACGTGGATGAAATCTACTGCAAGTCCTGCTATGGCAAGAAATATGGCCCAAAAGGCTACGGTTACGGTGGTGGGGCAGGAACCTTGAGCATGGATGCCGGAGAAGCCTTGGGGATCCGACCAGCAGAGCAGGAGGCACATCGTCCCACCAACAACCCCAACTCCTCCAAGTAC…
comp195576_c0_seq6	ATGGCCGACGCTGAACAGCAGTTCATGGAGACCTCCGAGAACGGGAACGAGGACGACGACCTGAACGGAGCAGAGCCCTCGGAAGAACAGCTAGAGATGGAGGAACATGCAGGCGAGGAGGCGACGTCGCAAGATGATTCTCAGAACGGATCGGACGAAGGAGGACAAATCGACGCCAGCAAGGGCGAGGAGGATGCTGGCAAAATGTTTGTTGGAGGACTTAGCTGGGACACAAGCAAGAAGGATTTGAAAGACTACTTTTCAAAGTTTGGGGACGTGACTGACTGTACCATCAAAATGGACTCCAACACTGGTCGATCACGTGGGTTTGGGTTCATCCTCTTCAAAGAAGCCGCTAGTGTCGAAAAGGTGTTGCAGCAGAAGGAACATCGGCTAGAT…
comp191350_c1_seq4	GCAATTGGTGTGACCAATCAAAGAGAGACAACTGTGGTTTGGGACAAAGAAACTGGAGAACCTCTTTATAATGCTATAGTGTGGTTGGACCTGCGGACGCAGTCCACCGTTGAGAAGCTCATTGAGAAAACTCCTGATAAGAACAAAAACTACTTAAAGGACAAGACGGGTCTGCCCATCAGTACATATTTTAGCGCAGTGAAGCTGTGCTGGCTAATGGATAACGTAGAGGAGGTGGCGCACGCTGTACACACTCGCTGTGCCATTTTTGGCACTGTGGACACCTGGCTCATCTGGTGCTTAACTGGTGGAAAGAATGGTGGAGTTCACTGTACAGACGTCAGCAACGCCAGCCGTACCATGCTCTTCAACATACACACCATGGAGTGGGACCCAGAG…
comp57120_c0_seq1	ATGGATAGATACGATCATCTCCTCAAATTTCTCATCATTGGAGATGCAGCTACGGGCAAGACGTGCATCATGCGAAGATTTCTTGATGGAAAATTCAATGATAATTCTTCGCACACGATTGGTGTCGAATTTGGCACAAAAGTTGTTCAAATTGATGGAAGATCAGTTAAATTGCAAATATGGGATACTGCAGGTCAGGAAAGGTTTCAATGCGTCACACGTTCCTACTATCGTGGGGCTGTAGGTGCTTTGGTTGTCTATGACGTAACCAATAGAGCTACTTTTAACGCCGTGCACAAATGGATATCCTCAGTTCGTGAACTAGCTCTTCCCAATATTGCCATAATCTTGATTGGAAATAAAACGGATTTGGCAGCTCAAGCTCGTGAGGTCTCCGAA…
comp193723_c0_seq25	GAAGACGTCGCTGGAAGGGCACGCCGCCTGCCCACCGCTTCACGGGCACCTGTCCTCCTCACACCGCCGGGACGCACTATGAAGAGCGCACGCAGACCACAGCTTACTCTGCTCCTACTGGTTCTTCAAGTCAGCTCTGGACAGTCAGATTTTGCTCCTTACTTCTATGATAACGGACCCAGTAGTACAGATGGAAACATGGCCCTTTTCAGCATTTCTGAGGACACACCCATTGGAGCTGAAGTCTATACTCTGAATGGTACAGACCCTGAGGGAGACATTGTCACATATGGCCTGACATTTGACCATGGATCTAAAGAGTACTTCAAGGTCAACTCCAAATCTGGCCGGGTGACACTGATCGAAGCTCTCGACAGAGAGGTTGAAAATGACATAACT…
comp195208_c0_seq188	ATGCAGATAGTCGTACAGAACCCTGTGGACGGAGAGATGACGTCTGATAATAAGGAAGCCTCTGTATCTGTCCCAACAGACCAGGTGACGGCTGTAATGGAACAGATGGAGTGTGAGAAAGCGGACATTAACTGTCAGCCTACAGAACAGGCTCAACTGGAAATGGCCATGGAGGTGGAGCCATGTGTGGAGGAACAGAGTCTCACAGAAACTACTGCACAGACTCGCGAGGATGATCAGGACTTTCGTGAGGATGATCAGGACCCTCGTGAGGATGATCAGGACCCTCGTGAGGATGATCAGGACCCTCGTGAGGATGATCAGGACCCTCGACAGGATGATCAAGAGACTTATGAGCATCAGGGTGAACAGCACACAGGCTCAGCTCACCCTGAGACT…
comp175556_c0_seq2	ATGAAGAAAAATTGTGCATTAGAAGCGGAAGACCAAGCGTTCCACCAAGGACTGGATTCAACCCTCGACATGGAAGAAAATGCTCCATTGTCCCTCTCAGACTCTCTCAGTTCGATAGAGGCTCCCTCCCCCATCCTTCCTCAGGGTCCCATAGAAGAAACTTTACTATTTGCCTCCCCAACGGCCCAACCCCCATCAACCCCTGTGAGAAGGCAGAGAAGATGCAGCAGTCATGCAACACCTTCTCCTGTTAAGAGAGTGAGTGCTCCTGTATTGGCCACTTTTCACAAGGACAGGTGGAACAATGTTGATGAGGATGACGTGTCCCCAGTTTTGCATCCTTTTTCTCCTGCCCGCACTCCCGGTGTCCAGCTTGACAGTCTCCAAGAATACACCCCC…
comp183780_c0_seq16	TGCTCTTCCGATCTCTGTGCCCTGCTCTACCTCACCCTGCGGGGCCTGTGCTCTGCATACGTTCCCATGCTGATGGTGGTCTTTCCACTGGCCACCAAGCTCCTCCTCGCCAGCCACTTCAAACAAAGAGGTGCGTCTCTGCCTTACGCAGTGCTGTACCTGCTGGGTCTCGCCCTGCCCCATGTGCACCTCATGTTCCTCATCTGGGTCGTGTTCGAAATCTTCGCTCCCATCTTGGGCCGCAGTGGCACCGAAATCCCCCCCGACGTGGTGCTCGCCTCCCTCATCACCCTGGCAACCATCTTGCTCTCCTCCTACTTTATGCACTTCATCTACCTGGCGCGCAGTTCCAAGCGTGTGCTGGCTGTTCTCGGTTCCCTCTTTGCTGTGATGCTCATC…
comp194542_c1_seq6	ATGAAAGATCCACTGTTCGTGGTTTGTTTGTTAGCAGGAGTAGCACTGACCGGCTCCGTTCACTTGCTTGAGTCGTCCGTCACATGCCTCGAGCAATGCAAATGTGGAATTCGACCATGGTTCTCTCCTTCATCTATTTACATGGAAGTCCAAACTGTAGACTGTAATGATCTGGGACTTCAATCTCTTCCAGAAAAGCTCCCTTCAGACACACAAGTGCTACTGTCGCAGAGCAACAACATTGCCAAGATTGAGAAACCTTTAAATGACTTGGCAAACTTAACTGAAGTGGACCTCTCTCAGAACAACATATCTTCTCTTAATGATATCTATCTAGGTCATCTTGCTCAGCTGTTGTCCTTGCACTTGGAAGAGAACTGGATAAGCAGCCTTCATGAC…
comp189314_c0_seq2	CTGGGCAGGTTTCGCGTGGTGAACTTTGCAGATGCGAGCGCGGCCTCGAGCCCAGATGCTGCGCCCGCGGAGAGCATCCAGAACGGAGACACCGTGATGAGCGAAGGCAGCCTGCACTCGTCCACCGGGGGCCAGCAACACTACGGTTACGACACGCACACCAACACCTACTACCTGAGGACTTTTGGCCACAACACTATCGATGCTGTGCCGAACATCGATTTCTACAGGCAGACCGCAGCGCCCTTGGGAGAGAAGCTCATCAGACCCACCCTGTCAGAGCTGCACGACGAGATGGACAAGGAGCTCTTCGAGGACGGATTTGCCAACGGCGAGGAGCTGACCCCTGCCGAGGAGGCTGCAGCCAAAGAAGCTACCGAGTCTAAAGGAGTTGTGAAG…
comp191797_c0_seq12	ATGTCATGTGAGGGATTCTGTCGGTACCTGATGTCTGATGAGAATGCTCCAGTGTTCCTAGACAGACTGGAGCTCTACCAGGAGATGGACCAGCCCCTCGCTCACTACTTCATCAGCTCCTCCCACAACACATACCTGACAGGCAGGCAGTTTGGAGGGAAGTCCTCTGTGGAGATGTATCGGCAGGTTCTGCTCTCTGGCTGCAGGTGCGTGGAATTGGACTGCTGGGATGGAAAGGGAGAAGACCAGGAGCCCATTATAACTCATGGCAAAGCCATGTGTACAGATGTGCTTTTCAAGGATGTCATTCAGGCCATCAAAGAAACTGCATTTGTGTCATCGGAATACCCTGTGATTCTGTCATTTGAGAACCACTGCTCGAGGCATCAACAGTATAAG…
comp129258_c0_seq3	GTGTGCTCTTCCGATCTCTCCGGCCTGCGCTTTGAGACCCAGCTCAAAACCCTTGCGCGCTTCCCAAACACTTTGCTGGGTGACCCACTAAAGAGAATGCGCTTCTTTGACCGACGGAGAAACGAGTTCTTTTTTGATAGGAACCGGGCAAGTTTTGATGCCATACTCTACTACTATCAGTCTGGTGGAAGACTTCGCAGACCTACGAACGTTCCGGTTGAAATTTTTATGGACGAACTTAAATTTTACGAAATTGACGAAGGCGTAGTAGACAGTTTAATCGAAGACGAAGGCTTATTGAAGGAGGATACTCGCCCGATGCCCACCACTGACTTTCAGCGTCAGGTCTGGCTGTTGTTTGAGTATCCCGACAGTTCTGGGCCGGCCAAGGCGATCGCT…
comp185966_c3_seq69	ATGTTAATGTCGACCGACGTTGCATCCATCATGCTGCCCGTTACTCGGGGGATAATGGACCGGGATAGGGATTTGGATACAATGCCAGGAGTGCACCCCAACCCGGCCGCCGGAGCCTCGGCAGTTCGGGGTATGAAACGGGGGGACCCGGAGCCCGATGCGCAGAATGCGGCTGCTCTCGCTGAATCAGTGGGGGCTGAGTGCAAGCGTCCACGCATTGATGGAAACGGAGGGGAGATTGGACAGAACAACGATCCCTTGAATATGGGTTTCCATGGATACCCCTCAGCCAGTCAGGGTTCTCAGGATACGATGGGGACTCAGGAGGGTCTCGTCCCCCCTCCTTTCTCTACCTTCCCTCCCCCTCCCCCTCCGCCCCCTCAGAACGGCCTGCCGCTG…
comp191261_c1_seq8	ATGGATGCTCTGGAACAAACTTTGGAGACTTCATCCAGCCACGAGAAACAAGAGGAGGATATTGAACAAATATCTGAAGGAATAAACTCAACGGGAGGCGAGGCAGGTGTGATTCCTGTAGCTTGTGTTCCACACACTTTATCCCATGTGGACCACAACATCCACTATCAGTTTTGCACGGGCAACAGCAGTGCACAGGTGACTTATCAAGTTGTCCAAGTAACTGACCAGCCATTGGTGGGTGGACAGACAGGGAGGGAAGGAGTGGGTGTGGTTTCCACGGCAGCGTTCACTGTGACTCCACAGGCTGTGATTCAGAGCCCTTGCAGTAATGGAGGCGGTCACCGTACAGAGCCGGTCGCCTGCCTTCCAGTGGCTGCTGTAACCGAGGCACCAGCC…
comp184841_c0_seq4	CCCCCCCCCCCCCCCTTCCCGCTGTGGTTTGCCTTCGTGAATGGCTTCTCTGGTCAGATTCTGTTTGAGAGATGGTGCATCGGCCTGTACAACGTGATCTTCACGGCGCTCCCTCCCTTCACACTGGGGATTTTTGATCGTCCCTGTAGCCAGCAGAATATGTTACGCTTCCCACAGCTCTACCGCATCACCCAGAACGCAGACGGCTTTAACACCAAGGTGTTTTGGGGTCACTGTATAAATGCTCTTATCCATTCCATCATCCTCTTCTGGTTTCCACTGAAAGTACTGGAACACGACACTCCATTTGAGAGCGGCCACAGTGTTGACTACCTGTTTGTGGGAAACATTGTCTATACGTATGTGGTGGTTACAGTGTGTCTCAAAGCTGGTATGGAG…
comp193458_c0_seq8	ATGCTGGTTTCAGCTCCACTGCTGCTGCTGTCTGCTGCCTCCTACGTGTTCTGTGCTACTGAGCTCATCCAGTCAGGCTCAGTGGTTGTAAAGCCAGGAGATCCTGTAAGCATCACCTGTAGAGTGACTGGAGCTTCTATCACCGACAGCAGCAGTCACTATGGAACAGCCTGGATTAGACAACCTGCAGGACAAGCTTTGGAATGGATCAACACCATTTATTATGATGGAAGGATTTCTAAAAAGGATTCACTGAAAAACAAGTTTGTTGTCTCTCGAATCACCTCCAGTAACATAATAACCCTTCAAGGGCTGAATCTGCAGGCTGAAGACACAGCTGTGTATTACTGTGCACGAGAGACACAGTGA
comp79216_c0_seq1	ATGGATATTGACAAGGCGAGGTTAGAGAAGTTGGAGAAGTTCAAGAATGTGAGTGACCAGGTGCGCATTGGTGGTAAGGGAACTGCCCGGCGAAAGAAGAAGATTGTGCACAAAAACGCTGCTGCAGACGATCGGAAATTGCAGAGTGCCATGAAAAAGCTCAATCTGAACACAATTCCGACTATCGAAGAGGTCAACATGCATAAATTCGATGGCACCATGATTCACTTCAAGAATCCCAAGGTCCAAGGCGCTCCCCAAGCCAATGTGTTCGCTGTTTCGGGTCAAGCTGAGATCAAAAGTTTCAGTGATTTGCTGCCAAGTATGTTGAACCATTGGGAGTCTACCAAACGGCTAGCGAAGATGTCCGAGGATGCAAAGGCTGGCGATGCCAAAGAC…
comp183689_c0_seq9	ATGTCTTCAGTGAGTTACTGTGTGATTTTTGGTAATGTGTCGCTCTATTTTCCCACAGTGAGCCCGAACTATTCGGGGGGAGAGCCCAAGCGCTCACGCACAGCTTACACGCGACAGCAAGTTCTCGAGCTGGAGAAAGAGTTTCACTACAATCGCTATCTTACTCGCAGGCGCAGGGTGGAGATCGCCCACACCCTTTGCCTTTCCGAACGACAGATAAAGATCTGGTTCCAGAACCGGCGTATGAAGTGGAAGAAAGACCACAAGCTGCCCAACACGAAGATACGTTCCAGCAACTCTGCCACCTCGAATTCAAGTGGCGGCCCGTTGGGCAGTAATCAAACCCGAGCTAGCGGACCTCCACCGAGTCTATAG
comp175188_c0_seq2	ATGGCCACCAAGTCGTCTCTGCTAAAAGTGATTTTACTGGGAGATGCAGGTGTGGGAAAATCTTCTCTCATGAACCGCTATGTGTCCAACAAGTTCGACACCCACCTCTTTCACACCATTGGAGTGGAGTTTCTTAACAAGGAACTGGAAGTGGACGGACGGCTGTTCACGTTACAAATCTGGGACACCGCCGGCCAGGAGCGATTCCGCAGCCTACGTACACCGTTTTACCGAGGCTCCGACTGCTGTCTGCTAACGTTCAGCGTGGATGACATGCAGAGCTTCATCAACCTCAACCTCTGGATAAAAGAGTTTGTTTATCACGCCGATGTGAAGGAAGAAGAGAGCTTTCCTTTCATTGTTCTCGGGAATAAAATCGACGTGACTGAGCGGCAGGTG…
comp185832_c0_seq37	ATGGTGCTAGGCAAGGTTAAGAGCTTCGTTGTAAGCTACGACTGTCTCAATGACAGCAATGTTCCCGTTTTCTCAAGTGGGGACTGTGTCTCAGGAAGGGTCATCATCGAAGTCACCGGAGAAATTCGTGTCAAGTCTCTCAAAATTCACGCAAAAGGATTTGCGAAAGTTCGTTGGACAGAATCACGAAATGCTGGATCCAACACTGCCTATACACAAAATTATACAGAAGAAGTGGAGTATTTAAACCATAGAGACGTCTTAATTGGACATTTCAGAGATGATGACAGCTGTGAAGAGGGCTTTACTGTACTTCACTCAGGACGACACGAGTTTCCCTTCAGCCTTGAACTCCCTCAGACGCCTCTGGCTACATCGTTTGAAGGAAAGCATGGGAGT…
comp190069_c1_seq83	ATGCTGGACAAAGCAGTAGCAGAGCGCATTATACACGACTATAAGGACATCTTTAAGCAAGCGACAGAGGACCGTCTCACCAGTGCGAAAGAGCTGCCGTATTTTGAAGGCGACTTCTGGCCCAATGTCCTTGAGGAGAGCATTAAAGAGCTGGAACAGGAGGAAGAGGAGAGAAAACGGGAGGAGAATAGCACTTCCAGCGAAAGTATAGATGCCACAAAGGGTGACAGCAAAAACGCCAAGAAAAAGAACAATAAGAAGACGAGCAAGAACAAGAGCAGCCTGAGCCGAGCCAATAAGAAGAAGCCGGGGATACCGAATGTGTCCAATGACCTGTCGCAGAAGCTTTATGCCACCATGGAGAAGCACAAGGAGGTGTTCTTTGTTATCCGGCTGATT…
comp80138_c0_seq1	GTGTGCTCTTCCGATCTCGGTGACCTCACACCTCTAGCTCGTGTCAGGACCATGGAGAGCTCTGGGATGCTGACCGGACTCGTGCTCATCGGTCTTTTTACCTTTGTGTGCAACGCACAAGTGTCACGTGAGATACCGGCTGAAGACGCCGAGAACGATAACGTGGACGCGGAAAAGGAACTGGTTGAAGCAGTGGAGGAGCTCCTGGGTAGAGTGCATAATAGGCTCCCAGCAACAGAAAAGCGTGGCATTCCTAGGTGTGCGTTTGGGTCCCGCTGTATGATGAGACTGGGTCCACGCTTTGGACAGCTCTGTGAATGTGGCCACGGAACCTACTGCAACTCCTATCTCCTCAAATGCATCTGA
comp194728_c0_seq6	ATGGGGATTGAAAGCCAGGGCTCCATCCGCCACGTAGGAAAATTGACTCCAGCACAGGTGAAGCTATTCCAGCAGGTTGAACCAAAGGCTCTGGGGTCAATCCAGATCATCATTGCTGTTCTGTGCCTGTGTCTGAGTATCTCCAATCTTCAGATCTACTACGAGGTCCACTTCACTCCTGACCTCATTGTAGTAGTTGTGATCGTGTTGCAGCTGCTTGCATCTGGGTCCATCCTGATCCATGCTGGGAGATTCCCATCTCTTTTCTGGGTTAAAACGACTCTGGTGGTTCACCTGGTGAGTGCGGCTTTCAGCACTGCCACTCTAGGCCTCCTGTCCCGCCACCTGCCCTACCGCCAGGACTCATACCACTGTGAGCACTGCAGGAAACTGGAGATC…
comp180196_c0_seq1	TGCTCTTCCGATCTCTCAACAAAGGTTTACGGTCGGTACAGATCCACGATTTATGCTGGAACGATGGAGGTTTTACCAGAGAAGACGTTCGTTACCGAATATCGCCTCCTCGAAGCTTATCACGTCAGAAGAAAGTCAAGGTCAAATGCAAGGCATAAGATCACCCTGCAGGGATACAGTATATGTACTCTGTCAGCTGTGTCGGCTTCTGTGGATACAGATGATTTTGCCGATGTGGCAGAGGGGCTGACTCAGATTGTAAACAGTGTGCCTCTTGCTCCAGAAGAAATTGTGCCTGAAGGCGATGATGTCATACAGAGACTTGTTGAATTACTGAAAGAATCGGGTGACAAGTTGAATCAAGAGATCCAGAGGGACCATGAGCTTTCAGGTTTTCTC…
comp52041_c0_seq1	TCTAACATGTCTTTCCTCAGTAGGTTCAATCGAGTACCACTGAATATAATAAAACATCGGTCATTTTCAACGACCTCAAAGAGCTTAGCAGATCTAAAACTAACTTTTGCTTCATGTGGAAAGGTTTTCTATGACCAAAAAGTTGTCAAGCAAGTAGAGGTCCCTACAATTACAGGCAGATTCGGAGTTCTGGCTGAGCACGTACCAACCATTGGATGTCTGAAACCCGGATTGGTTTCTGTAACTGAAGAAGATGGCAGTGTTAAGAGCTATTTCGTTAGTAGCGGGATCGTAACGGTCAATAGCGACTCAACAATGCAGGTCTTAGCAGAAGAAGCTGTTTCTCTGGATCAATTAGATGCACAAGCCGTCAGAGATGGACTGAGTAAAGCTCAATCC…
comp37479_c0_seq1	TCTGGCTTATTTAAAATGAATCGTTACAATATGCTTATTGTCGTCGGTTTCCTTGTTCTGGGGTTTTCTGCAGTGAAAAGTAGTTCAAGTTGTACTAGCAACACATCACTCCACGTTTATCGTGAAACCGTAAACGAAGAAGGGATTTCATTTGAAAAGAATGTGGTAAATAAATCAGCTTCTACCACAGTTACTTACTTGGTGACCGGTGTTGGAGATGATTTTGAATCCCTAGAATGGTCACATAATGGTGTTTCCGTCAAAGTGGATGATAGCAAAAATCAAGAATTGTACTATTCACTGGATAAAGTTGGTCGAGACTTGAGGGTAACACTTCATTTTAGGGTTCCAAGTGCTCGCGCTACGGGTAATTGGTCTTTAACTTTGAAAACCAAAGAT…
comp274388_c0_seq1	GGGATTCTGTTTTGTAGCGAATGTAACAACATGCTCTATCCCAAGGAAGATAAACGTAACAAGACGTTAAACTATGCTTGTCGAAATTGTGACTATTCCCAAGAAGCTGATAATCCGTGTGTTTATATCAATAAATTGGAACAAGAAGTCGATGAATTAGCTCTGATCGTCCCTGATGTCGTTCACGACCCAACTCTGCCTCGAACCGAAGATCATGTGTGCCGACGTTGCGGCAAACAGGAAGCTGTCTTCTTCCAGTCCCAAACCTTGAAAGCCGAAGAAAATATGCGCTTGTTCTATGTTTGTACGAATTTGGAATGTTTGCACAAATGG
comp204735_c0_seq1	TCAACGTCACTGAATATGTTTTCTGGTCTAGGTATGCTTGATAATGTTAAGCGCATGAAAAAGAGACAGGTTTATCAGCAATTTTTAACAATCGCATTGGTTGTGTCTTCTGCATTGATGATTTGGAAGACTGCAGTATTATTCACATACAGTGAGAGTCCATTAGTTGTAGTTCTAAGTGGGAGTATGGAACCTGCATTTTATCGCGGTGATGTCTTATACTTAACAAATTACCCTGATGAACCGCTGACTGTTGGTGATATTGTTGTATTTCGGATTGAAGGTAGGGAGATCCCGATAGTCCATCGCGTGATCAAAATACATGAAAGTGTGAACGGGACGATGAAAATTCTTACCAAAGGAGATAACAACCCCGTGCATGATCGCGGTTTGTACGCA…
comp87845_c0_seq1	CTTCTCCGGCGCGTCATGGTGCAACACAGCCAAGTAGTTCAAGTTTTCGGTCGAAAGAAAACCGCGACAGCTGTCGCGCGTTGCAAGTTGGGCCCGGGAATCATCCGCGTTAATGGCCGTCCTCTTCAGGTTCTCGAACCGCGCCCTTTGATACCCAAAATTATGGAGCCGATTCTCTTGCTTGGCAAGGAATCTTTCTCCCATCTGGATATTCGCGTCAGGGTCAATGGAGGTGGTAGAATTGCCCAGTTATATGCAATTCGGCAAGCCCTGGCCAAATCCATCATTGCCTTTCATCAGAAATATGTGGATGAAACATCTAAGAATATCATGAAAGAAAAACTCGTCCAGTATGATCGCAGTTTATTGGTTGCAGATCCGAGACGATGTGAGGCTAAG…
comp306083_c0_seq1	TACTCCTGTGTTGGAGTTTTCCAACACGGTAAAGTGGAAATTATCGCAAATGACCAGGGTAACAGAACAACCCCGTCATATGTTGCGTTTACCGAAAGTGAAAGACTTGTCGGTGATGGTGCTAAAAATCAAGTGGCGATGAATCCAGAAAACACCATCTTTGATGCGAAGCGATTGATTGGTCGGCGCTTCGACGATGAAAGCGTTCAATCTGACATGAAGCATTGGCCCTTCAAAGTGATCTGCGACGAGCAGAAACCAAAGATTCAAGTCACCTTCAAAGGTGAAGTGAAGAAGTTTTTCCCAGAAGAAGTCTCTGCTATGGTACTGGGAAAAATGAAGGAAGTCGCAGAGGCATTCCTTGGTGGAGTTGTCTCGGATGCCGTCATTACCGTTCCG…
comp180579_c0_seq2	ATGGCCGACCGGTTCCATAAGGTTCTGGTAATCGACGGCAGAGGCCATCTGCTCGGCCGTCTTGCTGCTATCGTGGCGAAGCAAGTTCTGCTGGGCCACAAAATAGTAGTCGTGAGATGTGAGGGGATCAACATCTCTGGTAACTTTTACCGTAATAAATTGAAGTATCTGGCTTTTCTCCGTAAGAGGATGAACACAAACCCGTCTCGTGGACCCTATCACTTCAGAGCCCCCAGCAGGATCTTCTGGAGGACAGTCAGAGGCATGCTCCCCCACAAAACCAAGAGAGGCCAGACGGCTCTGGAGAGGCTGAAGGTGTTTGACGGCATTCCTCCTCCCTACGACAAGAGGAAGCGCATGGTGGTCCCTGCTGCACTTAAGATTGTGCGCCTGAAGCCC…
comp193681_c0_seq46	ATGAAGGACCGCACGCTCGAACTGAGGCATGGCAAAGACTCTGAGGAGGAAGAGGAGGTGGCAGTTGGCATGGAGAAAGGCTTCATGGATGAATTCTTTGAGCAGGTGGAGGAGATCCGAGGCTTCATCGACTCACTGGCAGAGAAGGTGGAGGAGGTGAAGAGGAAGCACAGTGCCATCCTTGCCTCCCCAAATCCAGATGAAAAAACAAAAGCTGAACTGGAAGAGCTGATGACAGACATCAAGAAACTGGCCAATAAAGTGCGCTCCAAGTTAAAGAGCATCCAGCAGACCATTGAACAGGAAGAGGGTCAGAACCGATCATCAGCTGACCTGAGGATACGTAAGACGCAGCACTCCACACTGTCTCGTAAGTTTGTGGAGGTGATGTCCGAGTAC…
comp42693_c0_seq1	GAAATGACTACCTACAAACCTGCCAATTCGAAGAAAGAGGAATTCAGAAAATATTTGGAGAAAACTGGTGTTCTAGATGCTTTAACTAAAGTCCTAGTTGGATTGTACGAAGAGCCAGAAAAACCCGAAAATGCTCTGGAGTTTATGAAGAGGCACTTGCAAGCCGACGGTCCAGAACCTGCTGATATCGAAGCCATGAAAGTTCAACTGGCCGAACTTAAGCAGAAAGTTGAAACCTTAGAGGCTGAAAATATGGAGCTCAAACGAGCAGCAACCCAAAACCAAAATTCAGTTGGACCTACAGAAGGCAATGTGACAAACTGA
comp80194_c0_seq1	TGTGCTCTTCCGATCTGGCGGGTTTCCGTAGAAATGGCGATCAGACCACTTAATACTCCTAAAATCGTTAAGAAGCACCCGACGAAGTGGCACAGGCATCACAGTGACCTGCTAAAACGTCTCGGAGACAAATGGCGTAAACCTAGGGGTATCGATAATCGTGTGAGAAGACGTTTCAAGGGTCAAATTCGTATGCCCAAGATTGGTTACGGGACTGCCAAGAGAACGCGTCATATTCACCCTGATGGGTTCAAACATGTGTTGATCAACAATGTTAAGGAGTTAGAAGTTTTGTTGATGCAACACCGAACACACGCTGCAGTTATTGCACATACCGTTGCTAGAAAAAGTCGTGAAAAAATCGTTGAACGAGCGAAACAGTTGAACATCCGACTCGTT…
comp196779_c0_seq1	TCTCCCGCCTCCCTAGATCGAGCGTGTGCTTTCGCTATCATGGTCCAATCGAGCAATAAGTCCCGAAGGACAGCAAGAAAGGGCGTGGCTACGCGTGAATATACTATCCATATTCACAAGAGAATCCATGGAGTCGGATTCAAGAAGCGTGCACCTCGTGCTATCAAGGAGATTAAGAAGTTTGCCAAGAAAATGATGGGCACTGAAGATGCTCGCATCAGCGTTCGGCTCAATCAATTTATTTGGTCACAGGGCGTAAGAAACGTCCCATACAGAGTTCGTGTACGATTGGCTCGAAAGGCGAACAAGGATGCAGACAGCGTTCACAAGTTTTACACCTTGGTGACCTACGTCCCGTGCACAGATTTCAAGCGGAAGTTGATTGTAAATGTTGAGTCG…
comp181141_c0_seq7	TGTTCAGACTCCAGCACAATGAAGACTGCTATCTTCCTTTTGCTCCTGATGGTCACAAGTGCCAACGGGATTGAGAGATGTGCACTGGCGAGAGCTCTGAAATCAGCTGGGTTGGATGGCTCTGGATCCCAGAGTCTGGCTAACTGGATTTGCTTGGTTGCACATGAATCCGGGTACAACATGCAGGCCGTCAACCACAACAGCGATGGTTCAACAGACTTCGGGATTTTCCAGATCAACAATCGTTATTGGTGCTCTGATGGCAAGTTCCAGAGCCATAACATCTGTAAAGTCTCCTGTGCTGATTTACTCACTGACCTGTCAAAATCCATTAAGTGTGCCAAGACCATAGTGCAACAGCAGGGCATGAGTGCATGGTATGGTTGGCGTGATCATTGT…
comp189844_c0_seq80	ATGTCTGCAAGAGAGCGACAGCGGCCCTGGTCTGTGTACCGGTCCAGCACCTTGGACATCTCCTCCAGCACCTTGGACAGTCTCGCACTAGCCGGCAACGGTCAGGACCCTGATGAACCTGTTCTGGAGTTCAGCCTCGCTTGCAGTGACCTGGCCCCTCCATCGTTGGACCGTAAGCCCAACAGCTTTGTGTCTGTTAGCTGCACCACGCCCCCTCAGGTCTTCTGGACCAAACATGCTCAGACAGAGACCATTGAGGGCACAGCGAATCCCACGTTTCTGAGCAGTGTGGCCTTCTTCCCAGACTCCTCCATCACCCAGCACACACAGATCAAACTCTCTGTGTATGACGTGAAGGATCGCTCACAGGGCACGATGTATTTACTGGGCTCTGCCATG…
comp191746_c1_seq36	ATGCTTGTGAAACACAAAGGGACGGAACAGTTTTATGCCATGAAAATCCTGGACAAACACAAGGTGGTGAAATTGAAGCAAATAGAACACACACTAAATGAGAAGAGAATATTACAAGCAGTATCTTTCCCTTTCCTTGTCAGGCTGGAATATGCCTTCAGGGATAATTCCAATTTGTACATGGTGATGGAGTATGTACCTGGTGGTGAGATGTTCTCGCATCTAAGGAGAATCGGAAGGTTCAGTGAACCCCATGCACGCTTTTACGCAGCACAGATAGTCCTGACCTTTGAGTACCTCCACTCTCTAGACCTCATCTACAGAGACCTGAAGCCTGAGAATCTTCTCATTGATCAGCAAGGATATATCCAGGTCACAGATTTTGGCTTTGCTAAAAGA…
comp194751_c1_seq20	ATGTTAGATGTCGGGGAAAGCCTACACACGCTGCTGGTCGCAAGATCATCGACTAGGACACGCGGAGTAGTTTGGAATCACTTCTCAGAAATCCACTCTTGTGCCGAATGGGTTATCGTCATTCTCAGTTCTTGTGAGAATATAATGAAGCATGTGCCCATTGGAAACACTATCTCCATTAGAAGCTACATCCAAAGAAAAAAAAACAGAAGGGGGAACTGGTTGGCGGTTATTTTGTTAAGAATTTCACGTCGGGATTTTGGCTTCTGCTTGGCCACGCTATTTCTATTCTGTTTGGGCTCCGTACTGTGGCAATTAAATGGTGGACCACCTAAAATTCTTCTCGATGTTCGTTACTATTTCGGCAGATCATTTGGTGATGAACACTTAGCACCCAGA…
comp284993_c0_seq1	ATGTATCTTGACAATGACACATTTCTCACATCGCTACAGAAGATGTTTAACCAGTCTAAAAATGGCGGCTCCCTTTTCATCACTATGAAGCGATACGATGGACACACAAAGCCGATACCAAAGAAGACGTCTAAGCCAAAAGATCCACATTTTACACCGGAAAATACATGCCTTCTACGAGTATCACTCGGAAGCAAGAAAATCAGCACCATAGTCCATCAGAAGGATATGAATAGATTCAACCAAGCTTACTCGAATCTTCTAAAAGCAAGTATTGACGGATTGAAGAAGCGAGATAAACGTGCCAAGACAACCACAAATACGCAGTCTATTAAAACCAAATCTATCAAAAGCTGA
comp224155_c0_seq1	AAGTTTAAAATGGCTGGAAATGCCTTGAAAAGATTGATGGCTGAATATAAGCAGCTTACCCTCAACCCACCAGAAGGTATTGTCGCCGGTCCAATTGATGAGAAAAACTTTTTCGAATGGGAAGCCCTAATTGCTGGACCCGAAGGAACTCCGTTCGAAGGAGGAGTGTTTTCAGCGCGACTCTATTTCCCCATGGACTACCCTCTTTCACCGCCCAAGATGCAATTTACATCGGATATCTTCCATCCCAACATTTACCCTGATGGCCGAGTATGCATATCCATTCTACACGCTCCTGGTGAGGATCCTATGGGCTACGAAAGTTCCGTAGAACGTTGGAGTCCGGTGCAATCGGTGGAGAAAATTCTTCTTTCCGTTGTCAGTATGCTGGCAGAACCC…
comp186685_c0_seq2	ATGGACTGTGAAGAGAAGACGTATGGTGGCTGTGAAGGGCCAGATGCCATGTATGTGAAATTAATCTCCTCTGATGGCCATGAGTTTATTGTGAAGCGAGAACATGCGTTGACATCTGGAACAATTAAAGCGATGCTGAGTGGCCCAGGTCAGTTTGCTGAAAATGAAACCAATGAAGTTAATTTCAGAGAGATACCCTCCCACGTTCTCTCTAAAGTCTGCATGTATTTCACATACAAAGTACGATATACAAACAGCTCCACGGAAATCCCAGAATTTCCCATTGCTCCAGAGATAGCCCTGGAACTTCTGATGGCAGCAAACTTCTTGGATTGTTAA
comp357006_c0_seq1	TTTGACTTAACACAGCACGTTTCTGAAACTTTGGTCATGAAGTTATTTTTGCACAATATTCTTACATCACGTGTTTTGAAGTCAGTCAAAGTCGGCTACCCGTTAGCACTCAAGGTCAAGGAAGTGAATGTAACCCCAATGGATTTTGAAGCTTCACATGTGGCAAGACTCATACCTAAAGTTGATTGGTCTGTTCTAAAAGGTGTAGCAGATCAAATCGGAGATAACCATATACCCAGTTTACCAAATCAGCTACCTGAAAATTACTCCGAAGATGTAGAGTTCCTGAAACTTGCCCATCGAGCACTTTTGGAAGTTGATATTGTTGAAGGCACCCTGGTTTGCCCCGAAACAGGC
comp194920_c1_seq3	ATGTGGAACCAAGGATCTTATGGAGAGGCCAGTATGGGAGGTGGATACACACAGTCACCAGGGGGCTTTGGCTCACCTGCTGCTTCCCAGGGAGGAGACAAAAAAGGGAGGACGCGGGCCCAGCAGATAGTTCCCTGCACTGTGTCACAGCTGATGTCTGCAGCCCAGTCAGAGGATGTTTTCCGTGTGGGGGAGGTTGAAATTGCTCAAGTCACCATTGTTGGGATCATCAGAAGCACAGATAAATCCATGACTAATATACAGTACAAAATAGATGACATGACCTCTGCTCCAATGGATGTGAAGCAATGGGTTGATACAGAGGATCCCAGTGTGGATAGCTCTGTCATCCCACCAGACACGTATGTCAAGATTTCTGGCAACCTGCGGTCTTTTCAG…
comp205156_c0_seq1	ATGGCGTCTAACATCCAAACTATAAAATGTGTCGTTGTTGGCGACGGTGCTGTTGGGAAAACATGTCTCCTGATCTCCTACACCACTAACAAGTTCCCCACCGAATATGTACCCACGGTTTTTGACAATTACGCAGTAACTGTAATGATTTGCGGGGAGCCCTACACCCTTGGCCTGTTCGATACTGCAGGTCAAGAGGATTACGATCGGTTGAGACCTCTGAGTTATCCACATACGGATGTATTCCTCGTCTGTTTTTCGGTTGTCAATCCGTCATCTTTTGAAAATGTCAGGGAAAAGTGGGTACCAGAAATCTTGCATCACTCAACCCAAGTGCCGTTTTTACTTGTTGGAACTCAAATTGATTTACGTGAAGATGGATCTACAATGAACTCGCTC…
comp305814_c0_seq1	GCTTTCAACATGCAAGCCGTTAAAAAGAGCACGCTGCTAACTGGTTTGGCTGTGGCCAAGCAACCACATACGACTTTGAAAGCTTTGTACAATCGAATTCTGAAAGTTGTCCAACTGATGCCTGAAAATTCAGCCTATCGTAAACACACTACCCAAATAGTTCAAGGCCGTCTAAATGCTGTCAACACTATTTCTGACGTTCCCAGTTTGGAAAAGGCTATTGATTGTGGACAAATCGAAGAAGTCATAGTCCAAGCCCAACGTGAATATGATTTAGCCCGTTCAATGCTCAAATGGAAGCCCTGGGAAAATCTGGTCGAACCACCCCCGGCTAATCAATGGAAGTGGCCAATGTAA
comp72238_c0_seq1	AGAAAGGCGCGATTACTAGCGTGTTATCGTGAGATCATGTCTCATCGAAAATTTTCGGCTCCTCGCCACGGTTCTTTAGGGTTTACACCCAAGAAACGCAGTCGGCGTATCCGAGGCAAATGCAAGGCATTCCCTCGTGATAGACGATCAAACCCTCCTCACTTGACAGCCTTTTTGGGGTACAAGGCGGGCATGACTCACGTCGTACGTGATGTAGACCGACCAGGATCTAAAGTTCACAAGCGCGAAATTGTTGAACCAGTAACTATTCTGGAATGCCCCCCAATGGTGATAGTCGGTATGGTGGGTTACGCCCCAACTGCCAAGGGTTTGCGCACATTCAAGACTGTATGGGCTGAGCATCTGACCGAAGAGTGTCGTAGACGATTCTACAAGGAC…
comp243676_c0_seq1	TCGACTTCGCACTTTTCAGTACTATTGATCTTTGTTGGACTTAGGATGACGGATACGAAAGCATGTGTCAAATGGGCTGATATGAGTGAAGATATGCAACATATTGCTGTGGATTGTAGTGCTGCAGCTTGCGAACGCTTTACGGATCAACGTGAAATAGCCAAATATATCAAACAGGAATTTGATAAACGATACAAAGGGACTTGGCAATGTGTGGTGGGCAAGAATTATGGTTGCTATGTATCTCACAAGTCAGACTCTTTCATCTACTTCAAAATCAATGACCATCTGATACTTCTGTTCCAATCGATCAAATGA
comp173556_c1_seq2	ATGGCGCAAATATTACCCATTCGCTTTCAGGAACATCTGCAGCTCCAGACTCTGGGTGTAAACCCAGCCAATATTGGCTTCAGTTGTTTGACTATGGAGTCAGACCGCTTCATCTGCATCCGGGAGAAGGTGGGCGAACAAAACCAGGTGGTTATCATCGACCTCAGTGACCCCTCCAACCCCATCCGCCGGCCAATCACGGCAGACAGTGCCATTATGAACCCTGCCAGCAAAGTCATCGCTCTTAAAGGTACGCGCTCTTCCAAATCTCCCGCCATTTCTGAGCGCTTTGAACACAACAGGATGATTTTAGACGAGTGGAGATTCAGGCAGCACTTCAGATATTTTTAA
comp172855_c1_seq17	ATGGGCGCGGAACCAGAAGCTTTAGCCGTGGTGAACCAGCTAAGGGAGCTGGCTTCTGATCCACTGAACAGGCGGGCGATAGCGGAGGACCAGGGCTGTCTGCCTGGCCTCATTCTGTTCCTGGACCACTCCAACCCACAGGTGGTCTTTTCCGCTCTGCAGGCTCTGCGGTATCTGGCCGAATGTCGTGCTAGCAGAGAGAAGATGAAGGAAGAATTTGGGATGCTTCTGAGTCTACAGAATGTATCTGAGAAGACAACAACACCAGGGGAGACACGACTGCTGGCTTCAGAGGTGTATGAACTGTTGAAGAGTGTGGGGGCAGGAGACGAAGAGAGGGATGGAGAAAGGGATGGAGAGACTCCCTCTTGCAGGCACAAAGCCCAGTTCTTCCTTGGT…
comp260061_c0_seq1	ATGAACTTGCTTCGAGGTGCTCTCGGTCTTTCCGAAATTGAAAAAGCTCCCTATGACACTTTGAAATCCTGGGAAAATGAGAATGTTGAACTCCGTCATTACAAAGCAGTGCCTTGGGTCTGCACAGATATGATCGATTCATCGATGGATTCGGTTGGTCGTAATTGCTTTGGCAAATTGTTTAGATATATCAGAGGCAATAATGTTGAAAATTCTAGCATTGAAATGACATCCCCGGTCACTATTGAGAGTAAAATAGATCCTTCAAATGCGACAAAGCGTTGTTTCACTATGGGGTTCTATGTTCCAAAAGATCATCACGACAATGTCCCCTCACCTAAAGAAAACGATGTTTACATTCAAAATCGTCCAGATATGAAAGTATACTGCAGAGTCTAT…
comp192550_c0_seq62	CAGTTGTTTGTAACCCTGTTGTGTGCTACAGCCTTCCTTGGTATTATCACACAACGTGGTAATGTTGTTGTGCTAACACGCTTATACGAGTTTTTCAGTGCTCACGATAACCGCGAGTGGTTTAGCTTTTGTGGACTGCTCAAAAGAATGGCTGTTAATGAAGGAAAGGAGGATACCATGCCCTTGGTGGAGACAGTGGAGGAAGATGAGCTTCCTGAAGCTCTTGCAGTGTTAGCTGGTAGTGATCCCGACAACTGTTCATATCCCCAGGGATATGTTAAAAGACAGGCTGTTTTTGCTTGTAACACTTGTACAACAGAAAGAATGGCGCCGGCTGGAGTCTGTCTTGCCTGCGCTAATAACTGTCACGATGGTCACGATGTCTTTGAACTATATACC…
comp184412_c0_seq16	ATGCACGGGCTCTTACTCGGGGATGTGTTCCCTAATTTTGAAGCCGACACCACTATCGGCAAAATCAAACTCTACGACTTCCTGGGAGATTCTTGGGGAATCCTGTTCTCACATCCCAAGGACTACACTCCGGTGTGCACCACCGAGCTGGGCAGAGCAGCTGAACTGAGTGCAGAGTTTACCAAGCGTGACGTGAAGATGATTGCCCTCTCCGTCGATAGCCTGGAGGATCACTACAGCTGGAGCGAGGACATCCTTGCGTACAACAACAACGAGGCCACGTCCGAGTTCCCGTTTCCCATCGTGGCGGACAATAAGCGGGAGCTAGCAGTGGAGCTTGGCATGCTGGATCCCGACGAGAAGGATCAGTCTGGGATGCCACTCACAGCCCGCTGTGTA…
comp58617_c0_seq1	ATGACGGCTTTTGAGATAGTCACGGCCGTGACTGACGTAGTCACGTGCCCACTTAATGCCGTTCTGTTCTTCTTATGTGCTATCCTCATTTACTCCATCGTTCGACCACTCATATTCCCTAAAAAGGTTCCAAGCCCTCATTTACCTAAAATGCCACAAAGGGATTTCACATTGGAGGAGTTGCAAGTCTTTGACGGCACTGGCCCTGATAAACGAATCCTGATAGCAGTAAATGGAAAAGTGTTTGATGTCACAAATAAAGGACAAGAGTTCTATGGAGTCAATGGTCCATACGCATCATTTGCCGGGAAGGACGCATCTCGTGCATTGGCTTGCTTCAATTTAGATAGCTGCCTGTCGAAAACTGGATACGACGATTTATCTGACCTAACGCCTGAG…
comp90470_c0_seq1	CTTGTTTTTCGTCCCAACAAACTAGAACTGAAAATGTCCAGGGAATTGCTAGATCACACCACCAAATCACGACGCCCGAAAAATTCTCCATTTTTCCAGCAAAAGCTACCCGCATGGCAACCAATGTTCACAGCAAAAAAATCGGCCATCGTTTTTCTAGTTTTGGGTTTAATCGGAATCCCGTTGGGAGTTGTATTATTGGTGACATCAAATAATGTGATAGAATATATGGTGGACTATACGGACTGTAACCAAACCAACACAAACAAACCCTGTTCATCTGTGATTCCAAATTCCTGCAAATGTTCACTCAACATAGAAGTGTTCAATAACATTTCTGGTCCAGTTTTCTTCTATTACAGTCTCAAGAATTTCTACCAGAACCATCGGCGCTATGTT…
comp248511_c0_seq1	TCCTTTATCCAGATGCTGCATATGTTCAATTTGGAAGCCATAGCTGAACACAATCGGTTTCGCATCGCGCACGGATGCCCCGAATTGAGCTACGACCAAAATTTGGCCGAAACCGCTCAAAAATGGGCCGAAATGTTGGCATCCTCTGAAGTCTCTGGTCATGAAGCCAATTTGGAATGCGGTGAAAATTTGGCCACCAAATCGGGCAAAGCCGGTGTCGATATGTCAGGCGCGGAAGCCTCATATATCTGGTACTGCGAAGGACACAAATACAATCATCATTCGGATGAGTTACAAATGGATTGCCGTCATTACACCCAAATGTTATGGAAATCTACGGCCAGAGCTGGTTTTGGCAAAGCTTATAGTCCAAATCGGAAGAAGGTATATGTGGTCGGT…
comp17121_c0_seq1	ATGGAAGGGAGCTCAAGTTCTCCCGTCTCCCCAGTGGATAGCCTAGTGACCAGCGAGGAGGAGTTGGACAGACAACAGAAACGGTTTGGAAGAAAGAGGAGACACAGTAAAAAGTCGAGCGAGGACAGCAGTCCGGGCTCCGTTAAACGGAGCAAAAAACCGAGCCCGAGCCGTGCTCAGTCGTATGAGGAACTGCAGAACCAGAGGGTGCTGGCCAACGTCAGAGAGAGGCAAAGGACTCAATCGCTCAACGAAGCCTTCGCGTCTTTGCGAAAAATTATCCCCACGCTACCATCGGATAAACTCAGCAAGATACAGACGCTCAAACTCGCATCCAGATACATTGATTTCCTTTATCAGGTGCTGCAAAGCGACGAGATGGACAGCAAGATGTCGAGC…
comp194520_c0_seq9	ATGGAGCAGGCATACGGGGCAGGAAAAGCTGGCGGTGCCTTCGATCCACTAACGTTCTTTCAGCAACCTCAAACTATTCTTCGCATTGTTTCTTGGATCTTTTCCATTGTGATCTTTGGCTGTATCGCCAATGAAGGTTACGTGAATCGGCCGGATGAAGAGGAAGAGTACTGCATCTTTAACCGTAACCAAGGCGCCTGTCACTATGGCGTGGTGATGGGTTCCCTGGCCTTCCTCTGCTGCTCTGCCTTCCTGGCCCTGGACATCTACTTCCCCCAGATCAGCGGAGTCAAGGACCGTAAGAAAGCTGTGCTGGCCGACATCGGCATCTCCGCTTTCTGGGCCTTCATGTGGTTTGTGGGCTTCTGTTTCCTAACCAACCAATGGCAGCAGGCTGAA…
comp86868_c0_seq1	ATGAATATCGGCGACCGATTTTGCATGCAAATGTTGGGAGCTGAGAAGGTGGATGAAAATACGTTCAGAGGTGATCGTGTCTTTGTCCCAAATCCACGAACCATCTATGGTGGCGAATTGATGGCCCAAGCCCTAATGGCGGCAAGCAAAACCGTTCCGGAAGGATTCAAACCCAATAGTTTGCATTGCTATTTTCATGATCGAGCCAATGTCAAAAAATCCAACGACTATCGAGTTATTCGTCTAAGGGATGGACATTCATTTTGTCATCGTATGGTCGAAGCTGTCCAAGCCAACGAAGGATCAAGCGATGACGTGACTCCATTCTTTCGTATGGATTGTTCATTCAAAATGCCCGAATCTGATCCGGCTTCGTTCATCTCTGCCTATCCTTCGTTG…
comp188852_c1_seq23	ATGGCTGACGAGATTGCGAAAGCGCAGTCTGCAAAACCTGGAGGAGACACGATTTTCGGGAAAATAATTCGGAAAGAGATTCCTGCAAAAATAATATACGAAGACGACCAGTGCATAGCCTTCCATGATGTGGCCCCACAGGCTCCCACTCATATTTTGGTAGTCCCTGTAAAACCCATCTCACAGATATCGAAAGCAGAGGACAGTGACAAAGAGCTTCTTGGACATTTGATGATTGTCGCCAAAAAGTGCGCAGAACAGCTAGGATTAACCAATGGTTACCGGCTGTTGATTAATGAGGGTCCTGATGGGGGCCAGTCTGTTTATCACCTCCACGTTCATATTCTGGGTGGCCGTCAGATGGGCTGGCCTCCAGGCTAA
comp208766_c0_seq1	ATGAAGCTGGTTCTAGCTGCACTCGTGCTGGTTATGGCGGTAGGAGCTCATGCCCAGTGGTACCGTTTTCCTGGCCAAGCCGTTCAAGGTGCTGGAGACATGTGGCGCGCCTACCGTGACATGAAGGAGGCCAATTGGAAGAACTCGGACAAGTACTTCCATGCCCGTGGAAACTATGACGCTGCACAGAGGGGTCCTGGAGGCAGGTGGGCTGCTGAAGTGATCAGCGATGGAAGAGAACAGGTGCAGAGAATAACTCGTCATGGAAACCAAGATGAAGCAGCAGACCAGGAAGCCAATCGCTGGGGGCGTGATGGTGGTGACCCTAATATCTATAGACCCAAAGGTCTCCCCAGCCAGTACTAA
comp32981_c0_seq1	TTCCATTTGTCGTGCATATTATTATCGAATATGGGGAATGATAATTCTCTGCCAGAACTTTATTCAACATTCGACGCTGATGAAATCAAACGCTTGTACAAGCGATTTAGGAAGATAGATCTTGACGGTTCTGGATCTCTCAGCGTAAAGGAGTTTATGAGTTTGCCAGAGTTGCAACAAAATCCACTTGTCGCTCGGGTGATTGAAGTTTTCGATACGGATGGGAACGGTGAAGTTGATTTCAAGGAATTCATCAATGGAATGTCCCAATTCAGTGTGAAAGGCGAAAAAGAGGCTAAATTACGTTTTGCGTTTAGAATATATGATATGGACAAAGATGGGTATATAAGTAATGGTGAATTATTCCAGGTGCTGAAAATGATGGTGGGAAACAATCTG…
comp186272_c0_seq12	ATGGTGGTCCTGTTCAGCCTGACCTGGATCCTGTTTGAGATGCTTTTGTCAGATTGGTTGACAGCAGTTTTGTCCCGGGAGTTCACTTTTGAGGACATAGTCCAGCTCCATCTGTCAGCTACTCCCTACCCTGGCAGTTTTAAATGCTTCACCTGTGAGGATGCTGAAGATAACTACTCCTGCAACCGCTGGGCTCCTGACACGTACTGTCCTAAAGACACCAGGTTCTGCTACACACACCACAGGATAAGCTCTGTGGGGGGGAGCGTTGCCGTGACGAAGCGCTGTGTGACTCAGGAAGACTGTGTGTCCACTGGTTGTGTAACGCATGACGACTTCATGGTGTGCACTTCCTGCTGCGAGGGAAACATTTGTAACTTACCTGTACCATGGAACATG…
comp99514_c0_seq1	ATGGCAGAAGAGAAACTAAGCAAGGCGAAAGTTATTTTCATCCTTGGTGGACCAGGAAGTGGTAAGGGAACGCAATGTGAAAAGTTGTCCACCAAATTTGGGTTCAATCACTTGTCCAGTGGGGATTTATTGCGGGCTGAGGTCGAATCCGGATCTGCCAGAGGCAAAGAGCTACAGGCAATTATGGCACGTGGAGAGCTTGTTTCTTTGGATACGGTTCTCGCCTTGATCAAAGATGCCATGATCAAATGTGTGGACAAGAATTGCTGCTTCCTCATTGATGGCTATCCTCGTGAACTTAATCAAGGAGTCCGATTTGAAAAAGAAATCTGCCCTTGTGTTTGCGTGATCAATTTCGATGTCAGTGAAGAAGTAATGCGGCAACGCCTTTTGAAACGT…
comp181641_c1_seq3	ATGCCTGCTAGAAACACTGTTACGAGTGGGATTTCCAATAACAAAGTGAGATACTCCAAGCTCGCAAGTAGCGATGACGGCTACATTGACCTACAGTTCAAGAGGAGCCCACCTAAAGTCCCTTATAAAGCAATCACTTTGGCAGCCATTCTTTTCTTGATCGGCTCTATTTTGATCATCATTGGATCTCTTCTCTTAGCTGGATACTTTGAAGTTCAAGACCACCGTGACCGCACTATACCAGTCCTTATTATTGGGATTTTGGTCTTCCTCCCTGGATTTTACCACTTGCGCATCGCCTACTATGCCTACAAAGGTTACCGTGGCTACTCCTATGATGACATCCCAGACTTTGACGACTGA
comp217584_c0_seq1	ATGTCTGGGCTTATACGTCATGCGATATGTACTTCCAAGGCTCCTGCGGCTATCGGCCCTTACAGTCAAGCCATCTCTGCGAATAATTTGCTGTTTGTTTCGGGACAGTTAGGTTTGATTCCAGATACAATGGAGCTTGCTGGAGACGTTGAAGCTCAGGCTCATCAGGCACTCCGCAACCTTAGGGAAATCCTACAGGCTGCCGATATGACCATGCAAAATGTTGTGAAGACTACAATTTTATTATCTGATATGACCGATTTCTACAAAGTAAATGGTGTATATGAAAAATATTTCGTAGAACCTTACCCAGCTAGGGCGGCTTATCAAGTGGCTGCGCTTCCCAAGAACGCCAAAATTGAAATCGAGGCTATCGCTGCCTTTCCATCTGAACATTCA…
comp190890_c2_seq10	ATGGGCTGCACTTCGGCCAAGCAGCTTTCGGCTGTTCCCGGCGACGAGGAGGGCCGGGGCAAGGCCTACGGCAATGGAGAAGCCCTGTCCGATGAGTACAAAACGAAGGGGGTCGAGAAGGTGAAATACATGCATGGAGAAGACGAGCGAACGAACACGCGCAACCAGGAGAACCTGGAAAAGAACACATTGTTCCATAAGGGCAAACATAAAGATGGCAGTGGGAACGCTAACAAGATCAGCATCCACTCCTCCGAGAGCCAACAGGAGTTCTTCAGAATGCTGGACGAAAAGATTGAAAAGGGACGGGACTACTGCTCGGAGGAGGAGGACGTAACATAG
comp153931_c0_seq1	ATGGCTGTTACGGGCTGCTCTTTGTGCATCAAGTACATGCTATTTTTCTTAAATTTCATTTTTTGGCTGGCTGGTGGTGTTATTTTGGGTATAGCTCTGTGGCTCCGCCATGACACACAAACCAGCAACCTGTTGATGCTTAACTTTGAAGGGAACCAAGCTCCTGGAACATTTTACATCAGTGTGTATGTCCTGATAGCTGTTGGAGCTGTAATGATGTTTGTTGGATTCCTTGGCTGTTATGGTGCCATCCAAGAGTCTCAGTGCCTCCTTGGAACATTTTTCACATGTTTGGTGATCTTGTTTGCCAGCGAGGTGGCAGCAGGAATATGGGGTTTCATCAACAGAGACACGATCTCCACAGAGCTCATCAACTTTTACGATGCTGCCTACATCAAA…
comp194651_c2_seq8	ATGGCGGGGGAGCCAAACCAAGTAACATGCTACCTCCTATTCTCTTTGTCTACGGCTGTCATTGGCTCCCTGCAGTTTGGATATAACACTGGAGTCATCAATGCACCTGAACAAAAATTGCGCACGTTCTTTAATAAAACTTGGGTTGATCGTTATGGGGTTCCCATCAAGCCTGGAGTGTGCACCATTATGTGGAGCTTAGCAGTGGCCATCTTCAGTGTGGGCGGTATGGCAGGCTCCTTCAGTGTTGGTGTCATCTCCAATAAGTTTGGGCGACGCAAGTCCATGTTACTGGTGAATGTTTTGGCGGTGATTGGTGGAGGGCTGATGGGACTGTGCACTCTCTTAAACTCCTTTGAGATGATCATCATTGGCCGGCTGATCATTGGGCTCTTCTGT…
comp188368_c1_seq10	TGTGCTCTTCCGATCTGGCGGTCCGGCTGCTTCAGTTTCTGTTATCGTTTTTTCTGTTGCTGCTACCTTCAGTTAAATAGCGAGGAGACGAGAACGAGCGGACGGCCGACTCTGGATATCTTTTTCATCAAGGAAAATCATTTCGGATTGAACATCGACGGCCGCTTGACAGGGCCAAAGATGTCCAGCGAGGTGCAGAGACCGGACGACAGCCCCAGCACGAGCGGAGGGAGCTCGGACGTCGAGCAGCGAGAGTCGGCCCCTCCGGAGCAGGAGCGCGAGCAAGCACAGCCAAAGAAGAAAGAAACCAAGATCTCCAGCAAAACGGCCGCCAAACTCTCCACCAGTGCCAAGAGAATTCAAAAGGAGCTTGCGGAAATCACACTAGACCCACCACCA…
comp192703_c1_seq18	ATGATTATTACTATCACGGATATGGACTCCTTCGAGTCTAACCTGAAAAATGCAGGGAACAAGTTAGTGGTGGTGGACTTTACAGCTTCATGGTGTGGCCCCTGCAAAATGATTGGCCCGTTCTTTACAAGCTTGTCTGAAAAACCAGAGTACAAGGATGTTGTGTTCCTAAAGGTGGACGTGGATGATGTACCAGATGTAGCCATGCACTGTGGTGTTAGCTGCATGCCCACATTCCAGTTCTACAAGGCAGGAAATAAAATCGAAGAGTTTGCTGGGGCCAACAAAGAGAAATTGGAAACGTTGATCGGGAATCACAAATGA
comp164406_c0_seq8	ATGTTTGTGCTGAAGATATCTGCCTTCTTCTCTGCCTATATCCTGGTCATTTCCCAGATGTACAGCTCACATGGTCGTCCTGTCAGACCTGCTTTAGACTCTATGACAGACAGAGTCTTGATCACGGACTATGAAGCCCGGAGGTTACTAACTGCTATTGTCAAAGAATTTGTGCGGATGACGGCAGAAGAGCTGGAGCAGATAAATGATGGGAACAGTGTTGTGGTGCAGAGGCGAGCGTGTAACACAGCCACGTGTGTCACTCACCGATTGGCTGATTTCTTGAGCCGTTCGGGTGGAATGAGCAACAGCAACTTTGTCCCCACCAGCGTGGGCTCAGAAGCCTTCGGCCGACGACGCAGAAGCACCCAGACGTGA
comp85480_c0_seq1	GATAGGTTAACTCCTATCGTCGCTCGCATTCGAGATTTTTTATTACAAAGAAAATACAACAATTCTTTACGATATGCAGACGCATATTCTAAGCGTACTGTTCCTCCTGCTTTTCTACCTTATGGAGTGAATCATACATTGTCTGCTAACGATTATTTTCGACGAGATTTACGCAGGGAAGCGAATCCACCCAAGGAAGTTTATGTGTGTGGACCAAAGCAACTTACCAGTGGAACAAGCAACACGCCTGCTCCCATCGTCCCGAAAGTGGGCGAATTCACGCCCGGCCAGAAATGGGATTGGGATCGTCATATCTTGGACTAG
comp172163_c0_seq8	ATGCCCAAATCAAAAGAGGTGTTATCCTCTACATCTGGCAGCGACTCAGACAGTGAAGCTGAAACAAAGGCTAAGAGAAAGAAGCCGAGCACTCCAGAGAAGCCTGCTAAGAAGCAAAAGGGTGGGGAGCCATCCAAACCCAGCAGCTCTGCGAAGACCGATCGAAACAGCGACGAGAACATGTTCCAGATTGGGAAGATGAGATACGTTAGTGTCAGAGATTTCAAAGGGAAGGTTTTGATTGACATTCGAGAATACTGGATGGACCAAGCTGGTGACATGAAACCTGGGAAGAAAGGTATCTCTCTGAACCCAGAGCAGTGGAGCCAGCTGAAGGAGCAAATGTCGGACATTGACGATGCAATTAAAAGGCTATAA
comp194670_c2_seq39	GGGAAACCCAGGCTTTCGAAACTTTACGAACATTACAATGAAGACGTAGAACAGCAGATCATCAGAGAAACATTCCATCTGGTATCAAAGAGGGATGAAAATGTCTGCAATTTCCTTGAGGGTGGACTGTTGATTGGTGGATCAGACAACAAGCTGATCTACAGGCACTATGCCACTCTGTACTTCGTCTTCTGTGTGGATTCAGCGGAGAGTGAACTCGGCATTCTAGATTTAATCCAGGTGTTTGTGGAAACGCTGGACAAATGTTTTGAGAATGTCTGTGAACTTGACTTAATTTTCCATGTAGACAAGGTCCACCACATTCTGGCTGAGATGGTGATGGGTGGTATGGTTCTAGAGACCAACATGAACGAGATCATCACACAAGTGGACGCTCAA…
comp202605_c0_seq1	TCGTGTTGCGGTTTTCGAGCGGTTAATTCCAGTTCTCTCCAAGTGTCTCTAATGGCCAAAAAATCGTACGATTTACTATTCAAGCTCCTACTCATTGGAGACTCTGGTGTCGGAAAAACGTGTCTTCTATTTAGGTATGTAGAGGACACGTTCACTACATCATTTATTTCCACAATTGGGATTGACTTCAAGATCAAAACGATTGAATTAGAAGGTAAAAAGATCAAACTACAGGTTTGGGATACTGCCGGGCAAGAGAGATTTCAAACTATCACTGCTTCCTACTATCGTGGTGCAATGGGCATCATGTTAGTATACGACATAACCAGCAGAAAAACATTCGATAGCATTCACCGTTGGATTGGAAACATTCAAACACTAGCTTCTGAGAATGTTGAA…
comp181615_c0_seq8	ATGAGCGAATCTAGTGCAAACAGGTGGGCTGATGGCCAGTGGCAGAGTAACGCACGCGCTCCCGAGGAGAACGGCACAAGCACGCGGAGACCTTTGTGCTATCCACAAAACAGCGGCACACGGGGCCAAGCAATACACCCACTTTTAGAAGAGGATTACGTCCCTGAAGAGGTAGCGAAGCAAATATCAGAGGGACAAGGGCAGGAGACCGATAAGTCTTCTGAACAGACGCAACAGATCAGTCCTTCCAGCGGTGATCCACCTGCGGAAGATCCGGTGGTATCTGAGACAAACAGACCCCCCACCCCTCCTCCGATAGACGAAACTGCGTTTTTTTTCGAGTCAACTGTAACTGCTACCACGGAGCCATCCGAGCCTAAATCGGGATCCATGCACTCC…
comp71226_c0_seq1	AAGGCACATTGCGTGCTCCGCGGAGTCATGAAGTTAAATATTGCTTATCCCACAAATGGCACTCAAATCTGTGTCAATGTGGAAGAAGAACAGAGGTTGCGTCCCTTCTACGACAAACGCATGGCCACCGAGGTGCCCATTGACTTCTTGGGTGACGAGTGGAAAGGCTACATTGCTCGTATCTCAGGTGGTAATGACAAACAAGGTTTCCCCATGAAACAAGGTGTTCTTACCAATGGTCGAGTTCGTTTATTGTTGAGCAAAGGCCATTCGTGCTACCGACCTCGTCGAAAGGGTGAGCGTAGGCGAAAAAGCGTACGAGGTTGTATCGTCGATAGCAATTTGAGCGTCCTCAATCTTGTGGTGGTTCGTAAAGGTGATGGCGATATCCCAAACCTC…
comp193708_c0_seq12	ATGGCAGCTATCCGTAAGAAGCTGGTGATCGTGGGAGACGGCGCCTGCGGGAAGACCTGCCTGCTCATCGTCTTCAGTAAAGACCAGTTCCCCGAGGTCTACGTGCCAACTGTTTTCGAGAACTACATCGCTGACATCGAGGTGGACAGCAAGCAGGTTGAGCTGGCGCTATGGGATACGGCGGGACAAGAGGACTATGACCGACTGAGGCCACTGTCCTACCCAGACACTGATGTCATTCTCATGTGTTTTTCCATAGACAGTCCTGATAGCTTGGAGAATATTCCGGAGAAGTGGACACCAGAAGTGAAGCACTTCTGTCCAAATGTTCCCATAATTCTTGTGGGCAACAAAAAGGACCTCCGCAACGACGAGCACACCCGACGAGAGCTGGCGAAA…
comp192600_c0_seq16	ATGGGTGCGTACAAGTATATGCAGGAGCTATGGAGGAAAAAGCAGTCGGACGTGATGCGCTTCTTGCTTCGTGTCCGTTGCTGGCAGTACCGCCAGCTCTCCTCCCTCCATCGCGCTCCAAGACCCACGAGACCTGACAAGGCCCGAAGACTAGGCTACAAAGCCAAGCAGGGTTACGTCATCTACCGTGTGCGTGTGCGCCGCGGGGGTCGCAAGCGCCCCGTGCCCAAAGGCGCCACCTATGGCAAGCCGGTGCACCATGGCGTCAACCAGATCAAGTTTGCCCGCAGCCTTCAGTCTGTTGCTGAGGAGCGTGCTGGCCGCCACTGCGGAGGCCTCCGGGTGCTCAGCTCCTACTGGGTGGGCGAGGACTCGACATACAAGTTCTTCGAGGTGATC…
comp143940_c0_seq1	CTCAAGCTGGTTCTGGTACACAACATGCTGGCTGACCAGGGCATCAAGAGCTACAGACTGGGCATGACGTACTTTGCAGACATGGACAACCAGGAGTACAGACAGGCTGTGTTCAAGGGCTGCCTGGGTTCCCTTAACAGGACCAAAGCCCACAGCGCAACTACATTCCTCCGGCAGGCAGGGGGCGCTGTGCTGCCAGACACTGTGGACTGGAGGGATAAGGGCTACGTGACTGATATTAAGGATCAGAAGATGTGCGGCTCCTGCTGGGCCTTCAGTGCGACGGGGTCGCTGGAGGGCCAGAACTTCAGGAAGATTGGGAAGCTGGTGTCTCTCAGTGAGCAGCAGCTTGTGGACTGTTCTGGGGATTATGGGAATTTTGGCTGTGGTGGTGGTCTG…
comp185327_c0_seq14	ATGAGGAGTGTCTGGTTCTTCATGCTGGTGTGCCTGAGCTTGGCAGGCCTGGCCTGGGCCAAGAAGGGCCTGGAGTTTCCTCGCTATGATGGCAGGGACCGTGTGCTAGACATCGACAGCAAGAACTACCGCAAAGCCCTGAAGACCTATCACATGCTGTGCCTTCTGTACCATGCCCCTGCACAAGCCAGCAAGGAGCTGCAGAAGCAGTTCCAAATGACAGAGCTTGTGCTGGAGCTGGCCGCCCAGGTCCTGGTGGAGAAGGACATCGGTTTTGGAATGGTTGACTCTGAAAAGGACGCCAAGATCGCAAAGAAACTTGGTCTAAGTGAAGAAGGAAGTGTGTATATCTTTAAGGCTGATCGTGTGATTGAGTTTGATGGACTGCTCTCTGCAGAT…
[truncated: 250 more rows]
